# Supplementary material for: Mapping the molecular signature of ABA-regulated gene expression in germinating barley embryos
Source: BMC Plant Biol. 2025 May 10;25:619. doi: 10.1186/s12870-025-06654-z (PMC12065168; doi:10.1186/s12870-025-06654-z)
Supplement: Supplementary file 1 — Supplementary Material 1: Additional file 1: Data S1. List of differentially expressed genes (DEGs) in germinating barley embryos at 1 DAI after 75 µM ABA treatment compared to control conditions. (XLSX 1 302 KB) [file 12870_2025_6654_MOESM1_ESM.xlsx]

## Sheet: Data S11
Data S11. P-value correlations between metabolomic and transcriptomic data of germinating barley embryos at 1 DAI after 75 µM ABA treatment and in control conditions.
	HPTOE	GA12	salicylic acid	brassicasterol	brassinolide	GA12-aldehyde	CALM (BaRT2v18chr5HG238570)	PR1 (BaRT2v18chr5HG244050)	GA44	ARR-A (BaRT2v18chr2HG092540)	GA15	GA24	SAUR-a (BaRT2v18chr6HG292090)	PSKR1 (BaRT2v18chr6HG307580)	glnA, GLUL-a (BaRT2v18chr2HG105870)	GH3 (BaRT2v18chr2HG059720)	phaseic acid	JAZ (BaRT2v18chr2HG082260)	CPK-a (BaRT2v18chr5HG269680)	AUX1, LAX (BaRT2v18chr4HG185730)	IAA (BaRT2v18chr7HG339240)	TAA1 (BaRT2v18chr3HG123080)	OPDA	sorgolactone	YUCCA-a (BaRT2v18chr2HG108970)	PYL (BaRT2v18chr1HG034770)	castasterone	linolenic acid	campesterol	SNRK2-a (BaRT2v18chr1HG037480)	deoxocastasterone	GA17	beta-carotene	violaxanthin	HSP90A, htpG (BaRT2v18chr2HG052310)	SAUR (BaRT2v18chr2HG105230)	CPK (BaRT2v18chr5HG256940)	glnA, GLUL (BaRT2v18chr4HG178760)	ETR, ERS (BaRT2v18chr6HG314730)	PMA1, PMA2 (BaRT2v18chr4HG177050)	PP2C (BaRT2v18chr3HG138810)	SnRK2 (BaRT2v18chr4HG182300)	dgkA, DGK (BaRT2v18chr1HG027420)	abscisic acid	PES (BaRT2v18chr1HG018060)	DPP1, DPPL, PLPP4_5 (BaRT2v18chr3HG119330)	YUCCA (BaRT2v18chr3HG147750)	RBOH (BaRT2v18chr6HG299270)	COI-1 (BaRT2v18chr1HG036610)
HPTOE	NA	0.41816	0.33054	0.86994	0.55957	0.45758	0.40116	0.40215	0.23887	0.70663	0.19243	0.23854	0.22773	0.3302	0.20115	0.16383	0.34045	0.143	0.2168	0.14718	0.22639	0.16067	0.11377	0.15003	0.1207	0.10567	0.19259	0.31817	0.35216	0.1048	0.42997	0.11486	0.02813	0.19548	0.16741	0.35241	0.014322	0.29329	0.10119	0.27396	0.12975	0.1974	0.16033	0.095494	0.13574	0.10408	0.078697	0.12158	0.18046
GA12	0.41816	NA	0.085666	0.55067	0.15295	0.29364	0.31682	0.14567	0.19503	0.13971	0.012206	0.027869	0.070402	0.21299	0.20674	0.24082	0.077181	0.089631	0.1075	0.069431	0.080661	0.15731	0.1143	0.10701	0.070107	0.059329	0.055853	0.010283	0.46858	0.16971	0.3387	0.81171	0.012678	0.04753	0.06175	0.25569	0.22879	0.05034	0.12964	0.082449	0.057713	0.07129	0.077248	0.091221	0.064859	0.16469	0.076902	0.2131	0.13364
salicylic acid	0.33054	0.085666	NA	0.38421	0.62478	0.19335	0.50467	0.31529	0.33068	0.27735	0.14577	0.38035	0.021279	0.21504	0.2172	0.16285	0.13816	0.16479	0.24116	0.15466	0.23354	0.24484	0.22204	0.20962	0.08019	0.099914	0.033646	0.021318	0.13863	0.1883	0.062453	0.8624	0.19489	0.29152	0.2708	0.56142	0.23018	0.27981	0.19367	0.16467	0.17435	0.246	0.2337	0.27102	0.28354	0.21065	0.13138	0.29052	0.17553
brassicasterol	0.86994	0.55067	0.38421	NA	0.08013	0.0011984	0.0066715	0.0071354	0.020217	0.035937	0.08771	0.14873	0.023251	0.074244	0.035726	0.024392	0.01327	0.075307	0.050702	0.051883	0.074813	0.074653	0.070726	0.085876	0.098843	0.11083	0.12546	0.05939	0.052325	0.40897	0.72868	0.31264	0.45974	0.48308	0.2751	0.13143	0.11426	0.15287	0.13608	0.089213	0.09989	0.088565	0.095188	0.079333	0.095173	0.031616	0.062569	0.059254	0.038721
brassinolide	0.55957	0.15295	0.62478	0.08013	NA	0.044726	0.03934	0.0076528	0.14187	0.1684	0.012984	0.0073296	0.078974	0.10276	0.052567	0.030632	0.024351	0.026104	0.016128	0.021316	0.043128	0.056126	0.047145	0.038614	0.051636	0.098854	0.026379	0.055648	0.14503	0.12958	0.50221	0.32215	0.086725	0.31175	0.31387	0.10975	0.08112	0.076144	0.15862	0.081518	0.066311	0.065695	0.072141	0.017639	0.009804	0.020161	0.022452	0.057222	0.033838
GA12-aldehyde	0.45758	0.29364	0.19335	0.0011984	0.044726	NA	0.00076142	0.00070778	0.0079092	0.0070405	0.013422	0.035957	0.0014997	0.004755	0.0015885	0.00078416	0.00022531	0.00413	0.0018013	0.0021439	0.0042716	0.0032787	0.0042007	0.004409	0.0076773	0.0083866	0.036093	0.021369	0.0027843	0.069959	0.92425	0.13888	0.17014	0.16749	0.081174	0.019888	0.019194	0.019776	0.012889	0.0050237	0.0079316	0.0079723	0.0079852	0.0072546	0.0095105	0.001302	0.00431	0.0058598	0.00071928
CALM (BaRT2v18chr5HG238570)	0.40116	0.31682	0.50467	0.0066715	0.03934	0.00076142	NA	0.00016332	0.00151	0.0035179	0.011814	0.010466	0.018721	0.017391	0.0069026	0.0087743	0.00090198	0.0038019	0.0021109	0.0032524	0.0030266	0.0035124	0.0036906	0.0057574	0.028292	0.0079012	0.11028	0.063296	0.024461	0.11865	0.70176	0.036803	0.11084	0.13547	0.036304	0.0091621	0.015766	0.0091445	0.0061152	0.0075601	0.004403	0.0040127	0.0034961	0.0040623	0.0044859	0.0018768	0.0060234	0.0086857	0.0019016
PR1 (BaRT2v18chr5HG244050)	0.40215	0.14567	0.31529	0.0071354	0.0076528	0.00070778	0.00016332	NA	0.0062827	0.0079237	0.0020181	0.0022229	0.0062015	0.026363	0.0096969	0.0058619	0.00011535	0.00098361	0.0011168	0.0011531	0.0034054	0.0058282	0.0047969	0.0054476	0.01633	0.0060217	0.022665	0.014429	0.023399	0.10176	0.72377	0.13436	0.056117	0.16656	0.062132	0.028964	0.015985	0.01069	0.011834	0.0086741	0.0042826	0.0061468	0.0055229	0.0025193	0.0015003	0.00091233	0.0016009	0.014304	0.0014956
GA44	0.23887	0.19503	0.33068	0.020217	0.14187	0.0079092	0.00151	0.0062827	NA	0.0068665	0.011518	0.026389	0.012652	0.029981	0.0095616	0.020228	0.0041819	0.018808	0.012616	0.0073028	0.007345	0.010127	0.0044572	0.013317	0.025951	0.0077231	0.15496	0.031466	0.10588	0.18084	0.81329	0.041485	0.059601	0.0474	0.0057238	0.020185	0.011332	0.014126	0.0064943	0.013768	0.0042557	0.003376	0.0033494	0.0069627	0.013884	0.0062704	0.0096922	0.0067989	0.0082772
ARR-A (BaRT2v18chr2HG092540)	0.70663	0.13971	0.27735	0.035937	0.1684	0.0070405	0.0035179	0.0079237	0.0068665	NA	0.018092	0.026367	0.020112	0.014331	0.023004	0.051188	0.0020295	0.014895	0.0097336	0.011963	0.0034722	0.0097769	0.013518	0.013551	0.040623	0.0069211	0.19271	0.050409	0.044025	0.13428	0.8004	0.15458	0.16101	0.053497	0.009427	0.009413	0.10503	0.0021889	0.0061531	0.002415	0.0050744	0.0034101	0.0037612	0.027418	0.023043	0.029748	0.032061	0.039424	0.0085154
GA15	0.19243	0.012206	0.14577	0.08771	0.012984	0.013422	0.011814	0.0020181	0.011518	0.018092	NA	0.00016779	0.0029182	0.015629	0.0063165	0.007278	0.00045594	0.00067729	0.00060801	0.00011875	0.00071354	0.0029531	0.0010214	0.0011475	0.0015009	0.00091444	0.0088632	0.0017767	0.063854	0.027469	0.69816	0.16614	0.0027333	0.02346	0.012804	0.021068	0.0088007	0.0016169	0.0053293	0.0023032	0.00037554	0.00084595	0.0008865	0.00028217	0.00010149	0.0013687	0.00023503	0.0065271	0.0012657
GA24	0.23854	0.027869	0.38035	0.14873	0.0073296	0.035957	0.010466	0.0022229	0.026389	0.026367	0.00016779	NA	0.030237	0.046044	0.027153	0.02979	0.0033872	0.0011787	0.0018451	0.0015716	0.0024418	0.0077572	0.004939	0.0045085	0.015898	0.0041701	0.030435	0.022396	0.1058	0.04928	0.88622	0.12533	0.0037617	0.051336	0.023474	0.024826	0.019937	0.0023038	0.0093354	0.0083525	0.0018114	0.003298	0.0028673	0.0011398	0.0001492	0.0050829	0.0021312	0.02382	0.0054458
SAUR-a (BaRT2v18chr6HG292090)	0.22773	0.070402	0.021279	0.023251	0.078974	0.0014997	0.018721	0.0062015	0.012652	0.020112	0.0029182	0.030237	NA	0.0092363	0.0033171	0.0014868	0.00046028	0.0034266	0.0040139	0.0011153	0.0055428	0.0061555	0.0038643	0.0045233	0.0009619	0.0021127	0.0043812	0.00050724	0.011253	0.040448	0.41042	0.2896	0.046139	0.079657	0.043314	0.055239	0.01079	0.018936	0.010029	0.0046791	0.0039853	0.0072814	0.0069038	0.0061383	0.0086681	0.0020176	0.0011151	0.0079868	0.0014988
PSKR1 (BaRT2v18chr6HG307580)	0.3302	0.21299	0.21504	0.074244	0.10276	0.004755	0.017391	0.026363	0.029981	0.014331	0.015629	0.046044	0.0092363	NA	6.5279e-05	0.0014539	0.0040657	0.008516	0.00084251	0.0018397	0.00048509	0.00016849	0.00064651	0.00025877	0.00065306	0.005323	0.097824	0.060251	0.0077269	0.0035593	0.42081	0.066704	0.12828	0.016252	0.024122	0.00049715	0.023894	0.0028039	0.0051471	0.00016463	0.0027549	0.00097416	0.0014715	0.0041403	0.006938	0.0052268	0.0087184	0.00061427	0.00050576
glnA, GLUL-a (BaRT2v18chr2HG105870)	0.20115	0.20674	0.2172	0.035726	0.052567	0.0015885	0.0069026	0.0096969	0.0095616	0.023004	0.0063165	0.027153	0.0033171	6.5279e-05	NA	4.9843e-05	0.0016347	0.0043003	0.00029182	0.00034296	0.0004607	9.2979e-05	6.8328e-05	0.00010643	0.00014998	0.0036721	0.051561	0.030345	0.010619	0.0075881	0.53807	0.044266	0.071583	0.024683	0.025471	0.001777	0.0041142	0.0054068	0.0046332	0.00073068	0.001572	0.00070222	0.00098066	0.00055805	0.0022031	0.00043525	0.0015624	4.8703e-06	0.00010642
GH3 (BaRT2v18chr2HG059720)	0.16383	0.24082	0.16285	0.024392	0.030632	0.00078416	0.0087743	0.0058619	0.020228	0.051188	0.007278	0.02979	0.0014868	0.0014539	4.9843e-05	NA	0.0017005	0.002418	0.0005376	0.00041123	0.0026464	0.00072746	0.00057271	0.00058395	0.00026047	0.0055674	0.014325	0.020979	0.0040671	0.0099365	0.66117	0.085443	0.070455	0.087729	0.076406	0.01459	0.0019576	0.019637	0.010318	0.0040799	0.0045773	0.0051402	0.0050711	0.00088986	0.0025464	8.3112e-05	0.00053878	0.00024771	0.00017246
phaseic acid	0.34045	0.077181	0.13816	0.01327	0.024351	0.00022531	0.00090198	0.00011535	0.0041819	0.0020295	0.00045594	0.0033872	0.00046028	0.0040657	0.0016347	0.0017005	NA	0.00028776	0.00013658	7.0112e-05	0.00026601	0.00082647	0.00069278	0.00066168	0.0019686	0.00060067	0.015885	0.004193	0.0097522	0.036905	0.80017	0.14109	0.040488	0.058855	0.0208	0.010709	0.011471	0.0018735	0.0025492	0.000536	0.00043123	0.00069794	0.00067737	0.00096427	0.00074981	0.00044904	0.00044436	0.0043219	8.8583e-05
JAZ (BaRT2v18chr2HG082260)	0.143	0.089631	0.16479	0.075307	0.026104	0.00413	0.0038019	0.00098361	0.018808	0.014895	0.00067729	0.0011787	0.0034266	0.008516	0.0043003	0.002418	0.00028776	NA	6.4606e-05	3.4924e-05	0.00035259	0.00039952	0.00049051	0.00024512	0.0018943	9.6779e-05	0.0095434	0.016997	0.0061977	0.009534	0.85613	0.091458	0.012936	0.066295	0.02561	0.013611	0.0029122	0.0019303	0.00061268	0.00094727	0.00018627	0.0012911	0.00064293	0.00026722	7.0542e-05	0.00016114	3.9613e-05	0.0062539	6.7644e-05
CPK-a (BaRT2v18chr5HG269680)	0.2168	0.1075	0.24116	0.050702	0.016128	0.0018013	0.0021109	0.0011168	0.012616	0.0097336	0.00060801	0.0018451	0.0040139	0.00084251	0.00029182	0.0005376	0.00013658	6.4606e-05	NA	2.9031e-06	8.9298e-06	1.1565e-05	2.8029e-05	2.8693e-06	0.00042702	0.00046591	0.023655	0.02132	0.0077774	0.0055269	0.8041	0.056971	0.026992	0.031805	0.019368	0.0017565	0.0043979	0.00054536	0.0011029	0.00011329	0.00011541	0.00014407	0.00012633	3.6751e-05	2.0828e-05	9.4895e-05	0.00015904	0.00070041	1.4288e-06
AUX1, LAX (BaRT2v18chr4HG185730)	0.14718	0.069431	0.15466	0.051883	0.021316	0.0021439	0.0032524	0.0011531	0.0073028	0.011963	0.00011875	0.0015716	0.0011153	0.0018397	0.00034296	0.00041123	7.0112e-05	3.4924e-05	2.9031e-06	NA	2.8204e-05	4.7462e-05	1.0882e-05	8.962e-06	0.00012254	0.00010649	0.012123	0.007908	0.011385	0.0071736	0.67978	0.0719	0.011826	0.025825	0.012976	0.0050174	0.0016445	0.00086554	0.000727	0.00020924	3.0322e-05	0.00012396	8.714e-05	8.7389e-06	1.4496e-05	2.3696e-05	7.1529e-06	0.00057428	2.6765e-06
IAA (BaRT2v18chr7HG339240)	0.22639	0.080661	0.23354	0.074813	0.043128	0.0042716	0.0030266	0.0034054	0.007345	0.0034722	0.00071354	0.0024418	0.0055428	0.00048509	0.0004607	0.0026464	0.00026601	0.00035259	8.9298e-06	2.8204e-05	NA	5.8269e-06	1.423e-05	3.7924e-06	0.0006416	0.00015821	0.051952	0.024569	0.016109	0.0065727	0.64824	0.045988	0.024421	0.0094249	0.0041415	0.00041497	0.0076985	1.9784e-05	0.00024939	3.0086e-06	7.4157e-06	1.1891e-06	1.6398e-06	0.00013237	0.00012445	0.00076169	0.00072233	0.00083192	2.2958e-05
TAA1 (BaRT2v18chr3HG123080)	0.16067	0.15731	0.24484	0.074653	0.056126	0.0032787	0.0035124	0.0058282	0.010127	0.0097769	0.0029531	0.0077572	0.0061555	0.00016849	9.2979e-05	0.00072746	0.00082647	0.00039952	1.1565e-05	4.7462e-05	5.8269e-06	NA	2.6895e-06	2.5849e-07	0.00036726	0.00028672	0.054286	0.041985	0.0069774	0.0028627	0.6338	0.026322	0.03578	0.016074	0.0091113	0.00038383	0.0030638	0.00042051	0.00021631	2.966e-05	6.1065e-05	4.3885e-05	2.8387e-05	0.00011565	0.00027906	0.00028536	0.00057767	0.00019889	3.9338e-06
OPDA	0.11377	0.1143	0.22204	0.070726	0.047145	0.0042007	0.0036906	0.0047969	0.0044572	0.013518	0.0010214	0.004939	0.0038643	0.00064651	6.8328e-05	0.00057271	0.00069278	0.00049051	2.8029e-05	1.0882e-05	1.423e-05	2.6895e-06	NA	1.5658e-06	0.00016403	0.00021117	0.041818	0.023716	0.017022	0.005374	0.59962	0.0261	0.016877	0.011008	0.0056212	0.001094	0.00099506	0.00063365	0.00029422	0.00014392	2.0912e-05	1.7355e-05	1.2178e-05	8.2298e-06	0.00010731	9.0209e-05	0.00015153	4.1601e-05	1.2528e-05
sorgolactone	0.15003	0.10701	0.20962	0.085876	0.038614	0.004409	0.0057574	0.0054476	0.013317	0.013551	0.0011475	0.0045085	0.0045233	0.00025877	0.00010643	0.00058395	0.00066168	0.00024512	2.8693e-06	8.962e-06	3.7924e-06	2.5849e-07	1.5658e-06	NA	9.8432e-05	0.00023971	0.034159	0.027189	0.0095286	0.0018329	0.60081	0.040901	0.022278	0.013495	0.010173	0.00084958	0.0028412	0.00036371	0.0004383	3.2935e-05	4.2219e-05	4.2018e-05	3.3899e-05	3.5598e-05	8.1146e-05	0.00021204	0.00024629	0.00020808	3.6907e-06
YUCCA-a (BaRT2v18chr2HG108970)	0.1207	0.070107	0.08019	0.098843	0.051636	0.0076773	0.028292	0.01633	0.025951	0.040623	0.0015009	0.015898	0.0009619	0.00065306	0.00014998	0.00026047	0.0019686	0.0018943	0.00042702	0.00012254	0.0006416	0.00036726	0.00016403	9.8432e-05	NA	0.0011555	0.012126	0.0084415	0.014221	0.0017178	0.34236	0.11889	0.020739	0.015518	0.022771	0.0094383	0.0034938	0.0045554	0.0041891	0.00067146	0.00084845	0.001061	0.0011817	0.00046533	0.001174	0.0007232	0.00037883	0.00036753	0.00022345
PYL (BaRT2v18chr1HG034770)	0.10567	0.059329	0.099914	0.11083	0.098854	0.0083866	0.0079012	0.0060217	0.0077231	0.0069211	0.00091444	0.0041701	0.0021127	0.005323	0.0036721	0.0055674	0.00060067	9.6779e-05	0.00046591	0.00010649	0.00015821	0.00028672	0.00021117	0.00023971	0.0011555	NA	0.026519	0.013723	0.013842	0.0096364	0.51458	0.076486	0.0088894	0.017599	0.0030862	0.008669	0.0031279	0.00050522	1.2063e-05	0.00019708	4.0787e-06	0.0002052	5.753e-05	0.00060636	0.00060526	0.00094545	0.00023935	0.0045964	0.00018536
castasterone	0.19259	0.055853	0.033646	0.12546	0.026379	0.036093	0.11028	0.022665	0.15496	0.19271	0.0088632	0.030435	0.0043812	0.097824	0.051561	0.014325	0.015885	0.0095434	0.023655	0.012123	0.051952	0.054286	0.041818	0.034159	0.012126	0.026519	NA	0.0027861	0.04177	0.057573	0.67894	0.61883	0.030244	0.29203	0.25342	0.25632	0.029986	0.10143	0.081736	0.060413	0.041333	0.076775	0.069255	0.024257	0.018752	0.01273	0.0049288	0.069606	0.022145
linolenic acid	0.31817	0.010283	0.021318	0.05939	0.055648	0.021369	0.063296	0.014429	0.031466	0.050409	0.0017767	0.022396	0.00050724	0.060251	0.030345	0.020979	0.004193	0.016997	0.02132	0.007908	0.024569	0.041985	0.023716	0.027189	0.0084415	0.013723	0.0027861	NA	0.1003	0.11913	0.44106	0.5655	0.024415	0.098234	0.067913	0.15503	0.043653	0.040948	0.050363	0.027036	0.016914	0.025321	0.027054	0.019439	0.019059	0.016241	0.0065751	0.041748	0.01834
campesterol	0.35216	0.46858	0.13863	0.052325	0.14503	0.0027843	0.024461	0.023399	0.10588	0.044025	0.063854	0.1058	0.011253	0.0077269	0.010619	0.0040671	0.0097522	0.0061977	0.0077774	0.011385	0.016109	0.0069774	0.017022	0.0095286	0.014221	0.013842	0.04177	0.1003	NA	0.018029	0.74262	0.19507	0.25686	0.26565	0.17886	0.042579	0.035805	0.044731	0.016609	0.010342	0.023669	0.034358	0.028024	0.029869	0.030159	0.00936	0.014937	0.028289	0.0034941
SNRK2-a (BaRT2v18chr1HG037480)	0.1048	0.16971	0.1883	0.40897	0.12958	0.069959	0.11865	0.10176	0.18084	0.13428	0.027469	0.04928	0.040448	0.0035593	0.0075881	0.0099365	0.036905	0.009534	0.0055269	0.0071736	0.0065727	0.0028627	0.005374	0.0018329	0.0017178	0.0096364	0.057573	0.11913	0.018029	NA	0.33965	0.10959	0.051631	0.027871	0.064922	0.013386	0.020933	0.012732	0.011822	0.0047887	0.0094564	0.011614	0.010401	0.0085551	0.0090213	0.015174	0.011363	0.0095803	0.0057546
deoxocastasterone	0.42997	0.3387	0.062453	0.72868	0.50221	0.92425	0.70176	0.72377	0.81329	0.8004	0.69816	0.88622	0.41042	0.42081	0.53807	0.66117	0.80017	0.85613	0.8041	0.67978	0.64824	0.6338	0.59962	0.60081	0.34236	0.51458	0.67894	0.44106	0.74262	0.33965	NA	0.89734	0.58457	0.17749	0.36683	0.70736	0.70496	0.62004	0.571	0.49146	0.58222	0.57559	0.5953	0.77607	0.88283	0.85031	0.7186	0.56167	0.69632
GA17	0.11486	0.81171	0.8624	0.31264	0.32215	0.13888	0.036803	0.13436	0.041485	0.15458	0.16614	0.12533	0.2896	0.066704	0.044266	0.085443	0.14109	0.091458	0.056971	0.0719	0.045988	0.026322	0.0261	0.040901	0.11889	0.076486	0.61883	0.5655	0.19507	0.10959	0.89734	NA	0.17828	0.087173	0.048644	0.012508	0.025888	0.062245	0.028404	0.073671	0.046329	0.035096	0.030868	0.03319	0.054795	0.047737	0.084039	0.020539	0.054802
beta-carotene	0.02813	0.012678	0.19489	0.45974	0.086725	0.17014	0.11084	0.056117	0.059601	0.16101	0.0027333	0.0037617	0.046139	0.12828	0.071583	0.070455	0.040488	0.012936	0.026992	0.011826	0.024421	0.03578	0.016877	0.022278	0.020739	0.0088894	0.030244	0.024415	0.25686	0.051631	0.58457	0.17828	NA	0.032388	0.020987	0.11286	0.010477	0.02379	0.019748	0.042537	0.0083876	0.019014	0.015155	0.0068381	0.0056435	0.020455	0.0057444	0.045225	0.033145
violaxanthin	0.19548	0.04753	0.29152	0.48308	0.31175	0.16749	0.13547	0.16656	0.0474	0.053497	0.02346	0.051336	0.079657	0.016252	0.024683	0.087729	0.058855	0.066295	0.031805	0.025825	0.0094249	0.016074	0.011008	0.013495	0.015518	0.017599	0.29203	0.098234	0.26565	0.027871	0.17749	0.087173	0.032388	NA	0.00076562	0.0082821	0.070092	0.0041816	0.015299	0.0083834	0.0081865	0.0036837	0.0052826	0.021448	0.028935	0.069279	0.050272	0.017007	0.034832
HSP90A, htpG (BaRT2v18chr2HG052310)	0.16741	0.06175	0.2708	0.2751	0.31387	0.081174	0.036304	0.062132	0.0057238	0.009427	0.012804	0.023474	0.043314	0.024122	0.025471	0.076406	0.0208	0.02561	0.019368	0.012976	0.0041415	0.0091113	0.0056212	0.010173	0.022771	0.0030862	0.25342	0.067913	0.17886	0.064922	0.36683	0.048644	0.020987	0.00076562	NA	0.0082034	0.034132	0.0013307	0.001544	0.0045268	0.001439	0.00099893	0.0009534	0.01239	0.016379	0.033831	0.023813	0.018131	0.017227
SAUR (BaRT2v18chr2HG105230)	0.35241	0.25569	0.56142	0.13143	0.10975	0.019888	0.0091621	0.028964	0.020185	0.009413	0.021068	0.024826	0.055239	0.00049715	0.001777	0.01459	0.010709	0.013611	0.0017565	0.0050174	0.00041497	0.00038383	0.001094	0.00084958	0.0094383	0.008669	0.25632	0.15503	0.042579	0.013386	0.70736	0.012508	0.11286	0.0082821	0.0082034	NA	0.033992	0.00063219	0.0034904	0.00059571	0.0023915	0.00039373	0.00064999	0.0041924	0.0056929	0.011726	0.019374	0.0019634	0.0024938
CPK (BaRT2v18chr5HG256940)	0.014322	0.22879	0.23018	0.11426	0.08112	0.019194	0.015766	0.015985	0.011332	0.10503	0.0088007	0.019937	0.01079	0.023894	0.0041142	0.0019576	0.011471	0.0029122	0.0043979	0.0016445	0.0076985	0.0030638	0.00099506	0.0028412	0.0034938	0.0031279	0.029986	0.043653	0.035805	0.020933	0.70496	0.025888	0.010477	0.070092	0.034132	0.033992	NA	0.027305	0.0038408	0.016302	0.0031888	0.0073601	0.0048152	0.00054605	0.002363	0.00021064	0.00029987	0.0014659	0.0023649
glnA, GLUL (BaRT2v18chr4HG178760)	0.29329	0.05034	0.27981	0.15287	0.076144	0.019776	0.0091445	0.01069	0.014126	0.0021889	0.0016169	0.0023038	0.018936	0.0028039	0.0054068	0.019637	0.0018735	0.0019303	0.00054536	0.00086554	1.9784e-05	0.00042051	0.00063365	0.00036371	0.0045554	0.00050522	0.10143	0.040948	0.044731	0.012732	0.62004	0.062245	0.02379	0.0041816	0.0013307	0.00063219	0.027305	NA	0.00048464	3.6033e-05	6.444e-05	1.8001e-05	2.4056e-05	0.0015901	0.00089485	0.0074017	0.0050488	0.0067533	0.001097
ETR, ERS (BaRT2v18chr6HG314730)	0.10119	0.12964	0.19367	0.13608	0.15862	0.012889	0.0061152	0.011834	0.0064943	0.0061531	0.0053293	0.0093354	0.010029	0.0051471	0.0046332	0.010318	0.0025492	0.00061268	0.0011029	0.000727	0.00024939	0.00021631	0.00029422	0.0004383	0.0041891	1.2063e-05	0.081736	0.050363	0.016609	0.011822	0.571	0.028404	0.019748	0.015299	0.001544	0.0034904	0.0038408	0.00048464	NA	0.00031041	2.3608e-05	0.00020457	4.3797e-05	0.0013096	0.0017073	0.0021902	0.0015699	0.0045967	0.00049288
PMA1, PMA2 (BaRT2v18chr4HG177050)	0.27396	0.082449	0.16467	0.089213	0.081518	0.0050237	0.0075601	0.0086741	0.013768	0.002415	0.0023032	0.0083525	0.0046791	0.00016463	0.00073068	0.0040799	0.000536	0.00094727	0.00011329	0.00020924	3.0086e-06	2.966e-05	0.00014392	3.2935e-05	0.00067146	0.00019708	0.060413	0.027036	0.010342	0.0047887	0.49146	0.073671	0.042537	0.0083834	0.0045268	0.00059571	0.016302	3.6033e-05	0.00031041	NA	5.662e-05	2.3744e-05	2.9262e-05	0.0011635	0.0011219	0.0026833	0.0022648	0.0020603	8.7139e-05
PP2C (BaRT2v18chr3HG138810)	0.12975	0.057713	0.17435	0.09989	0.066311	0.0079316	0.004403	0.0042826	0.0042557	0.0050744	0.00037554	0.0018114	0.0039853	0.0027549	0.001572	0.0045773	0.00043123	0.00018627	0.00011541	3.0322e-05	7.4157e-06	6.1065e-05	2.0912e-05	4.2219e-05	0.00084845	4.0787e-06	0.041333	0.016914	0.023669	0.0094564	0.58222	0.046329	0.0083876	0.0081865	0.001439	0.0023915	0.0031888	6.444e-05	2.3608e-05	5.662e-05	NA	4.5307e-06	3.0706e-07	0.00010574	0.00012944	0.00064138	0.00025748	0.0015803	8.9288e-05
SnRK2 (BaRT2v18chr4HG182300)	0.1974	0.07129	0.246	0.088565	0.065695	0.0079723	0.0040127	0.0061468	0.003376	0.0034101	0.00084595	0.003298	0.0072814	0.00097416	0.00070222	0.0051402	0.00069794	0.0012911	0.00014407	0.00012396	1.1891e-06	4.3885e-05	1.7355e-05	4.2018e-05	0.001061	0.0002052	0.076775	0.025321	0.034358	0.011614	0.57559	0.035096	0.019014	0.0036837	0.00099893	0.00039373	0.0073601	1.8001e-05	0.00020457	2.3744e-05	4.5307e-06	NA	4.9703e-08	0.00019656	0.00033951	0.0014787	0.0012962	0.00070099	0.00017788
dgkA, DGK (BaRT2v18chr1HG027420)	0.16033	0.077248	0.2337	0.095188	0.072141	0.0079852	0.0034961	0.0055229	0.0033494	0.0037612	0.0008865	0.0028673	0.0069038	0.0014715	0.00098066	0.0050711	0.00067737	0.00064293	0.00012633	8.714e-05	1.6398e-06	2.8387e-05	1.2178e-05	3.3899e-05	0.0011817	5.753e-05	0.069255	0.027054	0.028024	0.010401	0.5953	0.030868	0.015155	0.0052826	0.0009534	0.00064999	0.0048152	2.4056e-05	4.3797e-05	2.9262e-05	3.0706e-07	4.9703e-08	NA	0.00014738	0.00024466	0.001033	0.00080465	0.00091621	0.00012024
abscisic acid	0.095494	0.091221	0.27102	0.079333	0.017639	0.0072546	0.0040623	0.0025193	0.0069627	0.027418	0.00028217	0.0011398	0.0061383	0.0041403	0.00055805	0.00088986	0.00096427	0.00026722	3.6751e-05	8.7389e-06	0.00013237	0.00011565	8.2298e-06	3.5598e-05	0.00046533	0.00060636	0.024257	0.019439	0.029869	0.0085551	0.77607	0.03319	0.0068381	0.021448	0.01239	0.0041924	0.00054605	0.0015901	0.0013096	0.0011635	0.00010574	0.00019656	0.00014738	NA	2.6805e-06	2.8737e-05	2.7092e-05	0.00023814	8.6405e-05
PES (BaRT2v18chr1HG018060)	0.13574	0.064859	0.28354	0.095173	0.009804	0.0095105	0.0044859	0.0015003	0.013884	0.023043	0.00010149	0.0001492	0.0086681	0.006938	0.0022031	0.0025464	0.00074981	7.0542e-05	2.0828e-05	1.4496e-05	0.00012445	0.00027906	0.00010731	8.1146e-05	0.001174	0.00060526	0.018752	0.019059	0.030159	0.0090213	0.88283	0.054795	0.0056435	0.028935	0.016379	0.0056929	0.002363	0.00089485	0.0017073	0.0011219	0.00012944	0.00033951	0.00024466	2.6805e-06	NA	0.00015108	5.7087e-05	0.0017845	0.00015894
DPP1, DPPL, PLPP4_5 (BaRT2v18chr3HG119330)	0.10408	0.16469	0.21065	0.031616	0.020161	0.001302	0.0018768	0.00091233	0.0062704	0.029748	0.0013687	0.0050829	0.0020176	0.0052268	0.00043525	8.3112e-05	0.00044904	0.00016114	9.4895e-05	2.3696e-05	0.00076169	0.00028536	9.0209e-05	0.00021204	0.0007232	0.00094545	0.01273	0.016241	0.00936	0.015174	0.85031	0.047737	0.020455	0.069279	0.033831	0.011726	0.00021064	0.0074017	0.0021902	0.0026833	0.00064138	0.0014787	0.001033	2.8737e-05	0.00015108	NA	6.5613e-06	0.00042899	3.4608e-05
YUCCA (BaRT2v18chr3HG147750)	0.078697	0.076902	0.13138	0.062569	0.022452	0.00431	0.0060234	0.0016009	0.0096922	0.032061	0.00023503	0.0021312	0.0011151	0.0087184	0.0015624	0.00053878	0.00044436	3.9613e-05	0.00015904	7.1529e-06	0.00072233	0.00057767	0.00015153	0.00024629	0.00037883	0.00023935	0.0049288	0.0065751	0.014937	0.011363	0.7186	0.084039	0.0057444	0.050272	0.023813	0.019374	0.00029987	0.0050488	0.0015699	0.0022648	0.00025748	0.0012962	0.00080465	2.7092e-05	5.7087e-05	6.5613e-06	NA	0.0015106	9.4514e-05
RBOH (BaRT2v18chr6HG299270)	0.12158	0.2131	0.29052	0.059254	0.057222	0.0058598	0.0086857	0.014304	0.0067989	0.039424	0.0065271	0.02382	0.0079868	0.00061427	4.8703e-06	0.00024771	0.0043219	0.0062539	0.00070041	0.00057428	0.00083192	0.00019889	4.1601e-05	0.00020808	0.00036753	0.0045964	0.069606	0.041748	0.028289	0.0095803	0.56167	0.020539	0.045225	0.017007	0.018131	0.0019634	0.0014659	0.0067533	0.0045967	0.0020603	0.0015803	0.00070099	0.00091621	0.00023814	0.0017845	0.00042899	0.0015106	NA	0.00041185
COI-1 (BaRT2v18chr1HG036610)	0.18046	0.13364	0.17553	0.038721	0.033838	0.00071928	0.0019016	0.0014956	0.0082772	0.0085154	0.0012657	0.0054458	0.0014988	0.00050576	0.00010642	0.00017246	8.8583e-05	6.7644e-05	1.4288e-06	2.6765e-06	2.2958e-05	3.9338e-06	1.2528e-05	3.6907e-06	0.00022345	0.00018536	0.022145	0.01834	0.0034941	0.0057546	0.69632	0.054802	0.033145	0.034832	0.017227	0.0024938	0.0023649	0.001097	0.00049288	8.7139e-05	8.9288e-05	0.00017788	0.00012024	8.6405e-05	0.00015894	3.4608e-05	9.4514e-05	0.00041185	NA
ABF (BaRT2v18chr1HG033690)	0.10498	0.14401	0.17264	0.051689	0.043494	0.0016435	0.0023805	0.0021169	0.0068124	0.014989	0.0014605	0.0055147	0.0018232	0.0016716	0.00026986	0.00022981	0.00030895	4.0039e-05	2.1353e-05	5.0103e-06	0.00010269	1.4007e-05	9.1151e-06	1.5066e-05	0.00031754	8.8792e-05	0.020402	0.020618	0.0048811	0.0061346	0.69461	0.040397	0.020475	0.037479	0.015225	0.0046081	0.00049228	0.0020154	0.00023232	0.0003682	6.8347e-05	0.00031102	0.00014464	3.914e-05	0.00013675	6.3814e-06	1.919e-05	0.00040834	8.1808e-07
GID1 (BaRT2v18chr1HG028980)	0.18579	0.13141	0.24073	0.044179	0.042433	0.0014821	0.0010918	0.0018974	0.0035483	0.0049413	0.0012493	0.0043213	0.0035433	0.00047584	0.00010848	0.00072496	0.00016593	0.00026719	5.3607e-06	1.1383e-05	1.877e-06	8.822e-07	1.2294e-06	3.3254e-06	0.00054742	0.00019006	0.046889	0.025415	0.01003	0.0089994	0.70719	0.030749	0.030314	0.018483	0.0068705	0.00067676	0.0027786	0.0003307	0.00022036	4.3459e-05	2.0696e-05	1.2556e-05	8.4291e-06	5.0961e-05	0.00014565	0.00011718	0.00029212	0.00021202	1.4849e-06
EIN3 (BaRT2v18chr2HG086440)	0.20096	0.13757	0.26823	0.041483	0.028438	0.0013509	0.0010519	0.0014508	0.0052686	0.0068485	0.0011595	0.0035413	0.0042755	0.00048419	8.8311e-05	0.00049312	0.00017375	0.00024153	7.4465e-07	8.6217e-06	3.6325e-06	1.4325e-06	2.7922e-06	2.3639e-06	0.00053663	0.00041969	0.04176	0.026811	0.0096616	0.0082337	0.77053	0.032673	0.032441	0.023447	0.011279	0.0007108	0.0030424	0.00047925	0.00055562	8.3839e-05	6.2237e-05	3.5991e-05	3.273e-05	3.1042e-05	7.9299e-05	7.9371e-05	0.00026803	0.00019206	1.0703e-06
GPAT (BaRT2v18chr5HG276890)	0.13653	0.099926	0.19794	0.064782	0.054413	0.003321	0.0028552	0.0038161	0.0034139	0.007247	0.00082045	0.0043886	0.0028996	0.00061039	0.0001306	0.00094696	0.00033901	0.00035052	2.4896e-05	8.4272e-06	2.9334e-06	2.3435e-06	4.2966e-08	2.31e-06	0.0002378	7.4149e-05	0.042875	0.019992	0.015105	0.0068223	0.58639	0.032335	0.018027	0.010178	0.0037034	0.0010134	0.0017659	0.00028125	0.00012264	4.3425e-05	3.5612e-06	3.7406e-06	1.715e-06	2.8649e-05	0.00014062	0.00015771	0.00018947	0.00014856	7.7651e-06
DGAT2 (BaRT2v18chr7HG349770)	0.21772	0.12588	0.23239	0.053514	0.046573	0.0018604	0.0019161	0.0029473	0.0065391	0.0041852	0.001613	0.0051699	0.0042104	0.00019645	0.00012583	0.00099254	0.00022111	0.00033262	4.2327e-06	2.4216e-05	2.9024e-07	2.4196e-07	5.6454e-06	1.3415e-06	0.00049027	0.00022207	0.05091	0.028951	0.0082145	0.0060718	0.665	0.03764	0.037017	0.015903	0.0072876	0.00038916	0.0052587	0.00016898	0.00025423	6.8871e-06	2.9727e-05	1.1527e-05	1.0341e-05	0.00013907	0.00022972	0.00033731	0.00059344	0.00036593	2.1969e-06
DGAT1 (BaRT2v18chr7HG368430)	0.22029	0.092573	0.20441	0.071636	0.047085	0.0031643	0.0033601	0.0035986	0.0095641	0.0039345	0.0010428	0.0036515	0.0042175	0.00029435	0.00034492	0.0017622	0.00023071	0.00022292	4.9334e-06	2.1422e-05	1.9579e-08	1.6493e-06	1.5568e-05	1.3259e-06	0.00043748	0.00011408	0.044307	0.02489	0.0093164	0.0045845	0.62521	0.050961	0.029044	0.012796	0.0061128	0.00056419	0.0070617	5.4912e-05	0.00020546	1.019e-06	1.2751e-05	8.4879e-06	6.709e-06	0.00018121	0.00017574	0.00060341	0.0006	0.00085033	6.3818e-06
[truncated: 6 more columns]
