# Supplementary material for: Mapping the molecular signature of ABA-regulated gene expression in germinating barley embryos
Source: BMC Plant Biol. 2025 May 10;25:619. doi: 10.1186/s12870-025-06654-z (PMC12065168; doi:10.1186/s12870-025-06654-z)
Supplement: Supplementary file 2 — Supplementary Material 2: Additional file 2: Data S2. List of the differentially expressed transcription factors in germinating barley embryos at 1 DAI after 75 µM ABA treatment compared to control conditions. (XLSX 28 KB) [file 12870_2025_6654_MOESM2_ESM.xlsx]

## Sheet: Data S7
Data S7. Functional enrichment of differentially expressed transcription factors in germinating barley embryos at 1 DAI after 75 µM ABA treatment compared to control conditions based on the KEGG pathway category.
Category	Subcategory	up.down	ID	Description	GeneRatio	BgRatio	pvalue	p.adjust	qvalue	geneID	Count
Environmental Information Processing	Signal transduction	up-regulated	ko04075	Plant hormone signal transduction	12/178	61/14180	1.07645269305916e-11	2.48660572096666e-09	2.11891214317961e-09	K14514/K14497/K14488/K14432/K01535/K14509/K13412/K14493/K01915/K14498/K11816/K13463	12
Genetic Information Processing	Folding, sorting and degradation	up-regulated	ko03018	RNA degradation	8/178	79/14180	6.43165027612579e-06	0.000742855606892529	0.000633009790334486	K04043/K00850/K12581/K12600/K12606/K03679/K14442/K12591	8
Genetic Information Processing	Translation	up-regulated	ko03015	mRNA surveillance pathway	7/178	63/14180	1.33538601202481e-05	0.0010282472292591	0.000876200646486454	K03265/K14397/K12875/K14376/K11584/K00565/K13917	7
Genetic Information Processing	Transcription	up-regulated	ko03040	Spliceosome	9/178	123/14180	2.4385472693405e-05	0.00140826104804414	0.00120002194570177	K03283/K12875/K12890/K12854/K12865/K12872/K12818/K12813/K06063	9
Metabolism	Biosynthesis of other secondary metabolites	up-regulated	ko00940	Phenylpropanoid biosynthesis	5/178	33/14180	5.25867974821397e-05	0.00196833872366687	0.00167728111791162	K09753/K11188/K00487/K00430/K13065	5
Environmental Information Processing	Signal transduction	up-regulated	ko04016	MAPK signaling pathway - plant	6/178	54/14180	5.63514004003838e-05	0.00196833872366687	0.00167728111791162	K14514/K13447/K14497/K14509/K14498/K17686	6
Metabolism	Carbohydrate metabolism	up-regulated	ko00010	Glycolysis / Gluconeogenesis	8/178	107/14180	5.96466279899053e-05	0.00196833872366687	0.00167728111791162	K00002/K18857/K00895/K01568/K00161/K00873/K00850/K15634	8
Genetic Information Processing	Folding, sorting and degradation	up-regulated	ko04141	Protein processing in endoplasmic reticulum	9/178	144/14180	8.41256111061378e-05	0.00242912702068973	0.00206993279958523	K03283/K13993/K04079/K09562/K10950/K10661/K09503/K11863/K14012	9
Metabolism	Lipid metabolism	up-regulated	ko00561	Glycerolipid metabolism	7/178	94/14180	0.000178292587939201	0.00457617642377284	0.00389949870697435	K00002/K13508/K00901/K11155/K18693/K22848/K27538	7
Metabolism	Biosynthesis of other secondary metabolites	up-regulated	ko00941	Flavonoid biosynthesis	4/178	27/14180	0.000336143944098343	0.00776492510867173	0.00661672816277792	K00487/K13065/K01859/K05280	4
Metabolism	Carbohydrate metabolism	up-regulated	ko00500	Starch and sucrose metabolism	7/178	106/14180	0.000374277714505284	0.00785983200461097	0.00669760120693667	K13679/K01193/K01188/K00695/K00975/K00696/K05349	7
Metabolism	Energy metabolism	down-regulated	ko00195	Photosynthesis	19/296	63/14180	1.78076183379829e-17	5.21763217302898e-15	4.46127701519992e-15	K02113/K02695/K02639/K02641/K02723/K02717/K02701/K03542/K08905/K08901/K02716/K02721/K02694/K03541/K14332/K02692/K08903/K02693/K02638	19
Environmental Information Processing	Signal transduction	down-regulated	ko04075	Plant hormone signal transduction	15/296	61/14180	1.30107153822256e-12	1.90606980349605e-10	1.6297632952472e-10	K13464/K14488/K13412/K14484/K16903/K14492/K02183/K14487/K13449/K11816/K01915/K27625/K14496/K14498/K13946	15
Metabolism	Biosynthesis of other secondary metabolites	down-regulated	ko00940	Phenylpropanoid biosynthesis	9/296	33/14180	1.65604858339982e-08	1.61740744978715e-06	1.38294583455844e-06	K00430/K13065/K10775/K01904/K09753/K18368/K00083/K09755/K00487	9
Metabolism	Lipid metabolism	down-regulated	ko00073	Cutin, suberine and wax biosynthesis	6/296	15/14180	3.36003219664234e-07	2.40273449401435e-05	2.05443078705018e-05	K17991/K15404/K15403/K15400/K15402/K13356	6
Metabolism	Amino acid metabolism	down-regulated	ko00270	Cysteine and methionine metabolism	14/296	127/14180	4.10022951196989e-07	2.40273449401435e-05	2.05443078705018e-05	K00558/K01251/K05953/K00026/K00789/K00058/K00549/K00815/K00827/K01738/K20772/K05933/K00016/K01762	14
Cellular Processes	Cell motility	down-regulated	ko04814	Motor proteins	13/296	113/14180	6.5165652276672e-07	3.18225601951082e-05	2.72095179681543e-05	K10405/K07374/K10400/K10393/K10355/K10398/K10418/K10357/K10406/K10403/K07375/K11498/K26157	13
Metabolism	Metabolism of cofactors and vitamins	down-regulated	ko00130	Ubiquinone and other terpenoid-quinone biosynthesis	9/296	59/14180	3.35239877492346e-06	0.000140321834436082	0.000119980587734103	K23095/K01904/K03809/K02552/K12502/K00815/K19222/K14760/K00487	9
Metabolism	Metabolism of other amino acids	down-regulated	ko00460	Cyanoamino acid metabolism	7/296	36/14180	7.9889435711784e-06	0.000260084496261697	0.000222382288881925	K18592/K05350/K13029/K01188/K05349/K13051/K13027	7
Metabolism	Energy metabolism	down-regulated	ko00710	Carbon fixation by Calvin cycle	7/296	36/14180	7.9889435711784e-06	0.000260084496261697	0.000222382288881925	K01807/K00026/K01623/K05298/K01602/K01100/K03841	7
Metabolism	Carbohydrate metabolism	down-regulated	ko00500	Starch and sucrose metabolism	11/296	106/14180	1.3027364041257e-05	0.000347991693956591	0.00029754633792588	K01177/K05350/K01187/K01194/K19892/K00688/K01188/K05349/K01179/K01176/K01193	11
Organismal Systems	Environmental adaptation	down-regulated	ko04626	Plant-pathogen interaction	10/296	87/14180	1.3064534585401e-05	0.000347991693956591	0.00029754633792588	K20600/K13412/K13448/K02183/K13449/K15397/K13436/K13457/K13456/K13447	10
Environmental Information Processing	Signal transduction	down-regulated	ko04016	MAPK signaling pathway - plant	8/296	54/14180	1.48210126727832e-05	0.000361879726093791	0.000309421141765124	K20600/K02183/K13449/K20547/K14496/K20772/K14498/K13447	8
Metabolism	Energy metabolism	down-regulated	ko00196	Photosynthesis - antenna proteins	7/296	42/14180	2.31945862205985e-05	0.000522770289433489	0.000446988787085218	K08908/K08913/K08912/K08917/K08916/K08915/K08910	7
Metabolism	Carbohydrate metabolism	down-regulated	ko00010	Glycolysis / Gluconeogenesis	10/296	107/14180	7.95147206194743e-05	0.00166412951010757	0.00142289500055901	K01689/K01785/K01792/K00121/K01623/K00850/K00002/K01834/K00016/K03841	10
Metabolism	Biosynthesis of other secondary metabolites	down-regulated	ko00999	Biosynthesis of various plant secondary metabolites	8/296	74/14180	0.000149672635018389	0.00279646646919767	0.00239108683193478	K05350/K05953/K00789/K01188/K05349/K18054/K13222/K21568	8
Metabolism	Global and overview maps	down-regulated	ko01230	Biosynthesis of amino acids	15/296	239/14180	0.000152708066577347	0.00279646646919767	0.00239108683193478	K01620/K01689/K01807/K00789/K01623/K00850/K00058/K01915/K00549/K00891/K00930/K01738/K00030/K01953/K01834	15
Metabolism	Biosynthesis of other secondary metabolites	down-regulated	ko00941	Flavonoid biosynthesis	5/296	27/14180	0.00021212336796553	0.00365600863611178	0.00312602858054465	K13065/K08695/K00487/K23180/K05280	5
