# Supplementary material for: Mapping the molecular signature of ABA-regulated gene expression in germinating barley embryos
Source: BMC Plant Biol. 2025 May 10;25:619. doi: 10.1186/s12870-025-06654-z (PMC12065168; doi:10.1186/s12870-025-06654-z)
Supplement: Supplementary file 3 — Supplementary Material 3: Additional file 3: Data S3. Differentially expressed transcription factors, with binding sites among the differentially expressed genes (DEGs) in germinating barley embryos at 1 DAI after 75 µM ABA treatment compared to control conditions. (XLSX 3 982 KB) [file 12870_2025_6654_MOESM3_ESM.xlsx]

## Sheet: Data S6
Data S6. Differentially expressed genes (DEGs) in germinating barley embryos at 1 DAI after 75 µM ABA treatment compared to control conditions within the response to abscisic acid (GO:0009737) Gene Ontology Biological Process (GO-BP).
BaRTv2 ID	log2FC	Pannzer annotation	Gene Arabidopsis	Gene name
BaRT2v18chr1HG028560	7.81864	Late embryogenesis abundant protein;carrot ABA-induced in somatic embryos 3-like;Small hydrophilic plant seed protein, conserved site-containing protein	AT3G51810	EM1
BaRT2v18chr1HG028550	6.6681	carrot ABA-induced in somatic embryos 3-like;Late embryogenesis abundant protein B19.4;Small hydrophilic plant seed protein, conserved site-containing protein	AT3G51810	EM1
BaRT2v18chr5HG251840	6.18769	Oil body-associated protein 1A;Embryo-specific protein	AT1G05510	OBAP1A
BaRT2v18chr6HG321840	5.7827	Dehydrin;Deyhydrin 4	AT5G66400	RAB18
BaRT2v18chr3HG145770	5.71927	Late embryogenesis abundant;Dehydrin	AT2G25970	KH8
BaRT2v18chr4HG180470	4.86732	Late embryogenesis abundant;Dehydrin;Dehydrin-like protein (Fragment)	N/A	N/A
BaRT2v18chr1HG021220	4.6957	Low-temperature-induced 65 kDa protein	AT1G05310	Pectin lyase-like superfamily protein
BaRT2v18chr3HG156090	4.57448	Transcription factor DIVARICATA;Myb-like protein J;MYBR domain class transcription factor;MYB transcription factor;Duplicated homeodomain-like superfamily protein isoform 1	AT4G09450	Duplicated homeodomain-like superfamily protein
BaRT2v18chr6HG321870	4.50524	Dehydrin;Deyhydrin 4	AT1G20450	ERD10
BaRT2v18chr1HG024730	4.36896	RING-type domain-containing protein;RING-H2 finger protein ATL2B;NEP1-interacting protein 2;NEP1-interacting protein 1	AT2G17730	NIP2
BaRT2v18chr3HG142490	4.25536	Protein-serine/threonine phosphatase	AT4G11040	DOG18
BaRT2v18chr5HG276040	3.85322	GRAM domain-containing protein;ABA-responsive protein;FH interacting protein 1	AT5G13200	GER5
BaRT2v18chr1HG046520	3.84075	Protein-serine/threonine phosphatase	AT4G11040	DOG18
BaRT2v18chr2HG049520	3.74344	Protein-serine/threonine phosphatase	AT5G51760	AHG1
BaRT2v18chr3HG156370	3.62906	ABA response element binding factor;Protein ABSCISIC ACID-INSENSITIVE 5;bZIP transcription factor ABI5 homolog;BZIP domain-containing protein	AT4G34000	ABF3
BaRT2v18chr7HG348920	3.43417	0	AT5G50720	HVA22E
BaRT2v18chr6HG321900	3.35479	Dehydrin;Deyhydrin 4	AT5G66400	RAB18
BaRT2v18chr3HG147770	3.24711	HSF domain class transcription factor;heat stress transcription factor C-1;HSF-type DNA-binding domain containing protein, expressed	AT3G24520	HSFC1
BaRT2v18chr5HG263510	3.15085	Late embryogenesis abundant;desiccation-related protein clone PCC6-19-like;Dehydrin	AT5G66400	RAB18
BaRT2v18chr5HG269410	3.09012	Late embryogenesis abundant;Dehydrin;Deyhydrin 4	AT5G66400	RAB18
BaRT2v18chr3HG161790	2.80188	Transcription factor VP-1 homologue;TF-B3 domain-containing protein;Regulatory protein viviparous-1;B3 domain-containing protein VP1;ABA INSENSITIVE 3-2 (Fragment);B3 domain-containing transcription factor ABI3	AT3G24650	ABI3
BaRT2v18chr1HG046320	2.78245	Common plant regulatory factor 1;MFMR domain-containing protein;G-box-binding factor 3;G-box binding factor;BZIP domain-containing protein	AT4G01120	GBF2
BaRT2v18chr2HG105190	2.77894	Serine/threonine-protein kinase SRK2H (Fragment);Putative serine/threonine-protein kinase SAPK2 (Fragment);Serine/threonine-protein kinase SAPK1;Serine/threonine-protein kinase SAPK2;Serine/threonine-protein kinase SRK2C;serine/threonine-protein kinase SAPK1 isoform X2;Serine/Threonine-kinase SAPK1-like protein;Protein kinase domain-containing protein	AT4G40010	SNRK2.7
BaRT2v18chr5HG263500	2.62891	Late embryogenesis abundant;desiccation-related protein clone PCC6-19-like;Dehydrin	AT5G66400	RAB18
BaRT2v18chr5HG273130	2.59097	G-box-binding factor 1;BZIP domain-containing protein	AT2G46270	GBF3
BaRT2v18chr4HG204340	2.55017	Senescence/dehydration-associated protein-related;Senescence/spartin-associated;Putative senescence-associated protein;Protein EARLY-RESPONSIVE TO DEHYDRATION 7, chloroplastic;Spartin;senescence/dehydration-associated protein At3g51250-like;protein EARLY-RESPONSIVE TO DEHYDRATION 7, chloroplastic-like;Early-responsive to dehydration 7;Senescence domain-containing protein	AT3G51250	Senescence/dehydration-associated protein-like protein
BaRT2v18chr7HG368430	2.38656	O-acyltransferase;Linoleic acid1;Diacylglycerol O-acyltransferase	AT2G19450	TAG1
BaRT2v18chr3HG157400	2.3569	Protein-serine/threonine phosphatase	AT3G11410	PP2CA
BaRT2v18chr5HG256940	2.33811	Calcium-dependent protein kinase 24;Calcium-dependent protein kinase 29;LRR receptor-like serine/threonine-protein kinase GSO1	AT2G31500	CPK24
BaRT2v18chr5HG236330	2.12587	Protein kinase domain-containing protein	AT5G40440	MKK3
BaRT2v18chr4HG176790	2.02049	Glycosyltransferase family protein 64 protein C5;glucosamine inositolphosphorylceramide transferase 1;Magnesium transporter MRS2-A, chloroplastic	AT5G04500	GINT1
BaRT2v18chr1HG026070	1.98387	Serine/threonine-protein kinase SAPK3;Serine/threonine-protein kinase SAPK1;Serine/threonine-protein kinase SAPK2;Serine/threonine-protein kinase SR;Serine/threonine-protein kinase SRK2C;Protein kinase domain-containing protein	AT4G11373	Serine/Threonine kinase catalytic domain protein
BaRT2v18chr7HG365400	1.96672	Phosphatidylinositol 4-kinase gamma 4;Putative 1-phosphatidylinositol 4-kinase	AT5G24240	MOP9.5
BaRT2v18chr7HG331160	1.94508	Transcription factor DIVARICATA;DnaJ-like protein subfamily C member 1;Duplicated homeodomain-like superfamily protein (Fragment);transcription factor MYBS1;MYBR domain class transcription factor	AT1G49010	MYBS1
BaRT2v18chr6HG288110	1.92454	Serine/threonine-protein kinase STY46;Serine/threonine-protein kinase HT1	AT2G17700	STY8
BaRT2v18chr3HG138810	1.91073	Protein-serine/threonine phosphatase	AT1G72770	HAB1
BaRT2v18chr4HG182300	1.75751	Serine/threonine-protein kinase SAPK10;Serine/threonine-protein kinase SAPK9;Serine/threonine-protein kinase SRK2E;Protein kinase domain-containing protein;Serine/threonine-protein kinase SAPK8	AT4G33950	OST1
BaRT2v18chr1HG033690	1.746	BZIP domain-containing protein;ABSCISIC ACID-INSENSITIVE 5-like protein 2	AT3G56850	AREB3
BaRT2v18chr2HG100240	1.70043	Protein kinase domain-containing protein	AT1G16670	CRPK1
BaRT2v18chr5HG260370	1.67797	Phospholipase D	AT4G35790	PLDDELTA
BaRT2v18chr2HG066310	1.67676	Ninja-family protein AFP3;Ninja-family protein 1;Ninja-family protein 5;ninja-family protein 6-like;Putative ethylene-responsive binding factor-associated repression, Ninja family;ninja-family protein AFP3;Ninja-family protein 3-like;Ninja-family protein 6;Ninja-family protein 2;Ninja-family protein AFP2 (Fragment);Ninja-family protein MODD;Ninja-family protein 3;TDBD domain-containing protein	AT1G69260	AFP1
BaRT2v18chr5HG267320	1.56843	Cold-regulated 413-plasma membrane 2;Cold-regulated 413 plasma membrane protein 2;Cold-regulated protein;Cold acclimation protein WCOR413	N/A	N/A
BaRT2v18chr4HG185280	1.50918	ABC transporter domain-containing protein;Transporter, ABC superfamily (Breast cancer resistance protein);ATPase, coupled to transmembrane movement of substance	AT1G71960	ABCG25
BaRT2v18chr6HG302870	1.50605	zinc finger transcription factor YY1;Transcription factor YY2;TFIIH C1-like domain containing protein	AT4G06634	YY1
