# Supplementary material for: Mapping the molecular signature of ABA-regulated gene expression in germinating barley embryos
Source: BMC Plant Biol. 2025 May 10;25:619. doi: 10.1186/s12870-025-06654-z (PMC12065168; doi:10.1186/s12870-025-06654-z)
Supplement: Supplementary file 4 — Supplementary Material 4: Additional file 4: Data S4. GO biological process analysis of differentially upregulated /downregulated genes (DEGs) in germinating barley embryos at 1 DAI after 75 µM ABA treatment compared to control conditions. (XLSX 77 KB) [file 12870_2025_6654_MOESM4_ESM.xlsx]

## Sheet: Data S9
Data S9. List of upregulated and downregulated differentially expressed genes (DEGs) in germinating barley embryos at 1 DAI after 75 µM ABA treatment compared to control conditions within the biosynthesis of plant hormones pathway maps.
KEGG pathway map name	KEGG pathway map ID	KEGG identifier	KEGG Symbol	BaRTv2 ID	log2FC	Pannzer annotation	Gene Arabidopsis	Gene name
Jasmonic acid biosynthesis	map00592	K00454	LOX2S	BaRT2v18chr5HG221560	-3.47316	Lipoxygenase	AT3G45140	LOX2
		K00454	LOX2S	BaRT2v18chr6HG282910	-4.72258	Lipoxygenase;Linoleate 13S-lipoxygenase 2-1, chloroplastic;linoleate 13S-lipoxygenase 2-1, chloroplastic-like	AT3G45140	LOX2
		K05894	OPR	BaRT2v18chr7HG343660	-2.01686	12-oxophytodienoate reductase 1;12-oxophytodienoate reductase 1-like isoform X1;12-oxo-phytodienoic acid reductase1;12-oxo-phytodienoic acid reductase2	AT1G76680	OPR1
		K05894	OPR	BaRT2v18chr7HG343690	9.9302	12-oxophytodienoate reductase 1;12-oxo-phytodienoic acid reductase1;12-oxo-phytodienoic acid reductase2	AT1G76680	OPR1
		K05894	OPR	BaRT2v18chr7HG330350	7.51411	12-oxophytodienoate reductase 1;12-oxo-phytodienoic acid reductase1;12-oxo-phytodienoic acid reductase2	AT1G76690	OPR2
		K05894	OPR	BaRT2v18chrUnG390320	7.42189	12-oxophytodienoate reductase 1;12-oxo-phytodienoic acid reductase1	AT1G17990	OPR2
		K05894	OPR	BaRT2v18chr7HG343680	5.88683	12-oxophytodienoate reductase 1;12-oxo-phytodienoic acid reductase1;12-oxo-phytodienoic acid reductase2	AT1G76680	OPR1
		K05894	OPR	BaRT2v18chr7HG385100	2.04441	putative 12-oxophytodienoate reductase-like protein 2A;putative 12-oxophytodienoate reductase 11;12-oxophytodienoate reductase 1	AT1G76680	OPR1
Brassinosteroid biosynthesis	map00905	K15639	CYP734A1, BAS1	BaRT2v18chr6HG299590	-1.92831	0	AT2G26710	BAS1
		K15639	CYP734A1, BAS1	BaRT2v18chr3HG126970	-2.12455	0	AT2G26710	BAS1
		K15639	CYP734A1, BAS1	BaRT2v18chr2HG062140	-3.30774	Tim44 domain-containing protein	AT2G26710	BAS1
		K20623	CYP92A6	BaRT2v18chr5HG247530	-2.23771	Cytochrome P450 mono-oxygenase;Flavonoid 3'-monooxygenase;Putative elicitor-inducible cytochrome P450	AT4G12310	CYP706A5
		K20623	CYP92A6	BaRT2v18chr7HG347310	-2.90966	Cytochrome P450 mono-oxygenase;Flavonoid 3-monooxygenase;Flavonoid 3'-monooxygenase;Putative elicitor-inducible cytochrome P450	AT4G12310	CYP706A5
Diterpenoid biosynthesis; Including: Gibberellin biosynthesis	map00904	K04122	GA3	BaRT2v18chr7HG368050	2.41491	Ent-kaurene oxidase;Ent-kaurene oxidase-like 5;Kaurene oxidase2;Ent-kaurene oxidase-like 3;Ent-kaurene oxidase-like protein 1;Ent-sandaracopimaradiene 3-hydroxylase;Ent-kaurene oxidase, chloroplastic;Ent-kaurene oxidase (Fragment)	AT5G25900	GA3
		K04125	GA2ox	BaRT2v18chr2HG092430	1.78953	Fe2OG dioxygenase domain-containing protein;Gibberellin 2-beta-dioxygenase 8	AT4G25420	GA20OX1
		K05282	GA20ox	BaRT2v18chr1HG030670	3.86189	Fe2OG dioxygenase domain-containing protein;Gibberellin 20 oxidase 2	AT1G44090	GA20OX5
		K16085	CYP99A2_3	BaRT2v18chr2HG052040	-1.5839	0	AT1G13110	CYP71B7
		K16085	CYP99A2_3	BaRT2v18chr2HG055770	-2.12021	0	AT1G13110	CYP71B7
Ethylene biosynthesis, methionine => ethylene	map00270	K00789	metK, MAT	BaRT2v18chr6HG310160	-1.85283	S-adenosylmethionine synthase;Methionine adenosyltransferase	AT3G17390	MTO3
		K00789	metK, MAT	BaRT2v18chr6HG310120	-1.85545	S-adenosylmethionine synthase	AT4G01850	SAM-2
		K01762	ACS	BaRT2v18chr3HG124710	-4.88268	1-aminocyclopropane-1-carboxylate synthase 7;ACC synthase	AT4G26200	ACS7
		K05933	E1.14.17.4	BaRT2v18chr5HG250670	-3.08712	Fe2OG dioxygenase domain-containing protein;1-aminocyclopropane-1-carboxylate oxidase 1;ACC oxidase (Fragment);1-aminocyclopropane-1-carboxylate oxidase (Fragment)	AT1G62380	ACO2
		K05933	E1.14.17.4	BaRT2v18chr4HG184710	-4.70176	Fe2OG dioxygenase domain-containing protein;1-aminocyclopropane-1-carboxylate oxidase	AT1G77330	ACO5
		K05933	E1.14.17.4	BaRT2v18chr6HG319390	-4.99893	Fe2OG dioxygenase domain-containing protein;1-aminocyclopropane-1-carboxylate oxidase	AT1G62380	ACO2
		K20772	ACS1_2_6	BaRT2v18chr2HG095020	-2.84695	1-aminocyclopropane-1-carboxylate synthase7;1-aminocyclopropane-1-carboxylate synthase-like;ACC synthase;1-aminocyclopropane-1-carboxylate synthase	AT3G61510	ACS1
Abscisic acid biosynthesis, beta-carotene => abscisic acid	map00906	K09840	NCED	BaRT2v18chr5HG223780	2.96044	Nine-cis-epoxycarotenoid dioxygenase2;Nine-cis-epoxycarotenoid dioxygenase3;9-cis-epoxycarotenoid dioxygenase;9-cis-epoxy carotenoid dioxygenase;Viviparous 14	AT4G18350	NCED2
		K15746	beta-carotene 3-hydroxylase	BaRT2v18chr2HG094980	3.06621	Aldehyde oxygenase (deformylating)	AT4G25700	BETA-OHASE 1
		K15746	beta-carotene 3-hydroxylase	BaRT2v18chr4HG215920	1.6532	Beta-carotene 3-hydroxylase, chloroplastic isoform B;beta-carotene 3-hydroxylase 1, chloroplastic-like isoform X1;Aldehyde oxygenase (deformylating)	AT4G25700	BETA-OHASE 1
Zeatin biosynthesis	map00908	K00279	cytokinin dehydrogenase	BaRT2v18chr1HG019230	-3.4503	Cytokinin dehydrogenase	AT1G75450	CKX5
		K10717	cytokinin trans-hydroxylase	BaRT2v18chr5HG246980	-1.53305	Cytokinin hydroxylase;Cytochrome P450, family 735, subfamily A, polypeptide 1;Secologanin synthase	AT5G38450	CYP735A1
		K13495	cis-zeatin O-glucosyltransferase	BaRT2v18chr2HG096460	-1.80708	Glycosyltransferase	AT3G50740	UGT72E1
		K13495	cis-zeatin O-glucosyltransferase	BaRT2v18chr2HG096430	-3.6513	Glycosyltransferase;Putative cis-zeatin O-glucosyltransferase	AT4G15490	UGT84A3
Tryptophan metabolism	map00380	K01426	E3.5.1.4; amidase	BaRT2v18chr2HG051690	-2.95669	Amidase domain-containing protein	AT4G34880	Amidase family protein
		K01426	E3.5.1.4; amidase	BaRT2v18chr2HG051700	-5.44944	Amidase domain-containing protein	AT4G34880	Amidase family protein
		K11816	YUCCA	BaRT2v18chr5HG232860	-2.06356	Flavin-containing monooxygenase	AT5G25620	YUC8
		K11816	YUCCA	BaRT2v18chr2HG108970	-4.96268	Flavin-containing monooxygenase	AT5G43890	YUC5
		K11816	YUCCA	BaRT2v18chr3HG147750	1.80278	Flavin-containing monooxygenase	AT5G25620	YUC6
		K16903	TAA1	BaRT2v18chr3HG123080	-1.82616	Tryptophan aminotransferase-related protein 2;L-tryptophan--pyruvate aminotransferase 1;Alliin lyase 1	AT4G24670	TAR2
		K22450	SNAT	BaRT2v18chr7HG363550	-1.60103	serotonin N-acetyltransferase 2, chloroplastic;Putative N-acetyltransferase ycf52;Acyl-CoA N-acyltransferases superfamily protein	AT1G26220	SNAT2
		K22588	ASMT	BaRT2v18chr1HG001560	-5.22938	O-methyltransferase ZRP4;Acetylserotonin O-methyltransferase 3	AT4G35160	O-methyltransferase family protein
