# Supplementary material for: Mapping the molecular signature of ABA-regulated gene expression in germinating barley embryos
Source: BMC Plant Biol. 2025 May 10;25:619. doi: 10.1186/s12870-025-06654-z (PMC12065168; doi:10.1186/s12870-025-06654-z)
Supplement: Supplementary file 5 — Supplementary Material 5: Additional file 5: Data S5. List of genes in top overrepresented GO biological process of differentially upregulated / downregulated genes in germinating barley embryos at 1 DAI after 75 µM ABA treatment compared to control conditions. (XLSX 80 KB) [file 12870_2025_6654_MOESM5_ESM.xlsx]

## Sheet: Data S8
Data S8. List of upregulated and downregulated differentially expressed genes (DEGs) in germinating barley embryos at 1 DAI after 75 µM ABA treatment compared to control conditions within the Plant Hormone Signal Transduction map (KEGG).
BaRTv2 ID	KEGG identifier	KEGG Name	KEGG Symbol	log2FC	Regulation	Pannzer annotation
BaRT2v18chr4HG177050	K01535	H+-transporting ATPase	AHA1/2 (PMA1/PMA2)	3.54524	up-regulated	Plasma membrane ATPase;P-type H(+)-exporting transporter
BaRT2v18chr2HG105870	K01915	glutamine synthetase	GS (glnA, GLUL)	-2.14305	down-regulated	Glutamine synthetase
BaRT2v18chr4HG178760	K01915	glutamine synthetase	GS (glnA, GLUL)	2.03199	up-regulated	Glutamine synthetase
BaRT2v18chr5HG232860	K11816	indole-3-pyruvate monooxygenase	YUCCA	-2.06356	down-regulated	Flavin-containing monooxygenase
BaRT2v18chr2HG108970	K11816	indole-3-pyruvate monooxygenase	YUCCA	-4.96268	down-regulated	Flavin-containing monooxygenase
BaRT2v18chr3HG147750	K11816	indole-3-pyruvate monooxygenase	YUCCA	1.80278	up-regulated	Flavin-containing monooxygenase
BaRT2v18chr5HG269710	K13412	calcium-dependent protein kinase	CPK	-1.62981	down-regulated	Calcium-dependent protein kinase 20
BaRT2v18chr3HG153220	K13412	calcium-dependent protein kinase	CPK	-1.81791	down-regulated	Calcium-dependent protein kinase 34;Ca2+/calmodulin-dependent protein kinase, EF-Hand protein superfamily;Calcium-dependent protein kinase 17
BaRT2v18chr4HG177010	K13412	calcium-dependent protein kinase	CPK	-1.87735	down-regulated	Calcium-dependent protein kinase
BaRT2v18chr5HG238490	K13412	calcium-dependent protein kinase	CPK	-5.19594	down-regulated	Ca2+/calmodulin-dependent protein kinase, EF-Hand protein superfamily;Calcium dependent protein kinase2;Calcium-dependent protein kinase 25;calcium-dependent protein kinase 34;Calcium-dependent protein kinase 17
BaRT2v18chr5HG269680	K13412	calcium-dependent protein kinase	CPK	-9.0018	down-regulated	Calcium-dependent protein kinase 1;Nuclear pore complex protein NUP1-like
BaRT2v18chr5HG256940	K13412	calcium-dependent protein kinase	CPK	2.33811	up-regulated	Calcium-dependent protein kinase 24;Calcium-dependent protein kinase 29;LRR receptor-like serine/threonine-protein kinase GSO1
BaRT2v18chr1HG036610	K13463	coronatine-insensitive protein 1	COI1	1.61121	up-regulated	Coronatine-insensitive 1b;Coronatine insensitive protein 1;coronatine-insensitive protein homolog 1b;Auxin F-box protein 5;Coronatine-insensitive protein 1-like;Putative leucine-rich repeat domain, L domain-like protein;Coronatine-insensitive protein 1
BaRT2v18chr3HG156370	K14432	ABA responsive element binding factor	AREB/ABF	3.62906	up-regulated	ABA response element binding factor;Protein ABSCISIC ACID-INSENSITIVE 5;bZIP transcription factor ABI5 homolog;BZIP domain-containing protein
BaRT2v18chr1HG033690	K14432	ABA responsive element binding factor	AREB/ABF	1.746	up-regulated	BZIP domain-containing protein;ABSCISIC ACID-INSENSITIVE 5-like protein 2
BaRT2v18chr7HG378910	K14488	SAUR family protein	SAUR	-1.61999	down-regulated	Auxin-responsive protein SAUR71-like;Indole-3-acetic acid-induced protein ARG7;Auxin-responsive protein SAUR71
BaRT2v18chr7HG374000	K14488	SAUR family protein	SAUR	-1.68498	down-regulated	Auxin-induced protein 10A5;SAUR-like auxin-responsive protein family;Auxin-responsive protein SAUR22
BaRT2v18chr6HG319690	K14488	SAUR family protein	SAUR	-2.17146	down-regulated	Auxin-induced protein 6B;Auxin-induced protein X10A;SAUR12-auxin-responsive SAUR family member;Small auxin-up RNA;auxin-responsive protein SAUR32-like;Auxin-responsive protein SAUR32
BaRT2v18chr6HG292090	K14488	SAUR family protein	SAUR	-3.59786	down-regulated	Auxin responsive SAUR protein;SAUR-like auxin-responsive protein family;Small auxin-up RNA;auxin-responsive protein SAUR21-like;Indole-3-acetic acid-induced protein ARG7;Auxin-induced protein 10A5
BaRT2v18chr2HG105250	K14488	SAUR family protein	SAUR	3.99278	up-regulated	Auxin-induced protein 10A5;SAUR-like auxin-responsive protein family
BaRT2v18chr2HG105200	K14488	SAUR family protein	SAUR	1.6966	up-regulated	Auxin-induced protein 10A5;SAUR-like auxin-responsive protein family;Auxin-induced protein X10A;SAUR23-auxin-responsive SAUR family member
BaRT2v18chr2HG105230	K14488	SAUR family protein	SAUR	1.55044	up-regulated	Auxin-induced protein X10A;SAUR-like auxin-responsive protein family;Indole-3-acetic acid-induced protein ARG7;Auxin-responsive protein SAUR22;SAUR23-auxin-responsive SAUR family member;Auxin-induced protein 10A5
BaRT2v18chr1HG028980	K14493	gibberellin receptor GID1	GID1	2.04986	up-regulated	Gibberellin receptor GID1;Gibberellin receptor GID1A
BaRT2v18chr3HG142490	K14497	protein phosphatase 2C	PP2C	4.25536	up-regulated	Protein-serine/threonine phosphatase
BaRT2v18chr1HG046520	K14497	protein phosphatase 2C	PP2C	3.84075	up-regulated	Protein-serine/threonine phosphatase
BaRT2v18chr2HG049520	K14497	protein phosphatase 2C	PP2C	3.74344	up-regulated	Protein-serine/threonine phosphatase
BaRT2v18chr3HG157400	K14497	protein phosphatase 2C	PP2C	2.3569	up-regulated	Protein-serine/threonine phosphatase
BaRT2v18chr3HG138810	K14497	protein phosphatase 2C	PP2C	1.91073	up-regulated	Protein-serine/threonine phosphatase
BaRT2v18chr1HG037480	K14498	serine/threonine-protein kinase SRK2	SnRK2	-2.90757	down-regulated	SnRK2 serine threonine protein kinase6;Serine/threonine-protein kinase SAPK6;Stress-induced protein kinase1;Protein kinase domain-containing protein;Serine/threonine-protein kinase SAPK7;Serine/threonine-protein kinase SRK2A;Serine/threonine-protein kinase SAPK4
BaRT2v18chr1HG026070	K14498	serine/threonine-protein kinase SRK2	SnRK2	1.98387	up-regulated	Serine/threonine-protein kinase SAPK3;Serine/threonine-protein kinase SAPK1;Serine/threonine-protein kinase SAPK2;Serine/threonine-protein kinase SR;Serine/threonine-protein kinase SRK2C;Protein kinase domain-containing protein
BaRT2v18chr4HG182300	K14498	serine/threonine-protein kinase SRK2	SnRK2	1.75751	up-regulated	Serine/threonine-protein kinase SAPK10;Serine/threonine-protein kinase SAPK9;Serine/threonine-protein kinase SRK2E;Protein kinase domain-containing protein;Serine/threonine-protein kinase SAPK8
BaRT2v18chr6HG314730	K14509	ethylene receptor	ETR	3.20123	up-regulated	Ethylene receptor
BaRT2v18chr2HG086440	K14514	ethylene-insensitive protein 3	EIN3	5.43952	up-regulated	Ethylene-insensitive protein 3;EIL transcription factor;ETHYLENE INSENSITIVE 3-like 5 protein
BaRT2v18chr1HG033520	K02183	calmodulin	CaM	-1.87373	down-regulated	Probable calcium-binding protein CML9;Putative calcium-binding protein CML20
BaRT2v18chr5HG238570	K02183	calmodulin	CaM	-4.70069	down-regulated	Calmodulin;Putative calmodulin-like protein 2;Calmodulin-like protein 1
BaRT2v18chr7HG337030	K13449	pathogenesis-related protein 1	PR1	-1.9925	down-regulated	SCP domain-containing protein;Pathogenesis-related protein 1;Pathogenesis-related protein PRMS;Cysteine-rich secretory protein;Pathogenesis-related protein 1-11
BaRT2v18chr5HG270910	K13449	pathogenesis-related protein 1	PR1	-2.58353	down-regulated	SCP domain-containing protein;Pathogenesis-related protein PRMS;Pathogenesis-related protein 1;Pathogenesis-related protein 1-6
BaRT2v18chr7HG342320	K13449	pathogenesis-related protein 1	PR1	-2.90562	down-regulated	Pathogenesis-related protein class 1;SCP domain-containing protein;Pathogenesis-related protein 1;Pathogenesis-related protein PRMS;Pathogenesis-related protein 1-5
BaRT2v18chr5HG270890	K13449	pathogenesis-related protein 1	PR1	-5.19539	down-regulated	SCP domain-containing protein;Pathogenesis-related protein 1;Pathogenesis-related protein 1-9;Pathogenesis-related protein PRMS;Pathogenesis-related protein class I (Fragment)
BaRT2v18chr7HG346350	K13449	pathogenesis-related protein 1	PR1	-5.88255	down-regulated	SCP domain-containing protein;Pathogenesis-related protein 1;Pathogenesis-related maize seed protein;Pathogenesis related protein 1;Pathogenesis-related protein PRB1-3;pathogenesis-related protein PR-1 type-like;Pathogenesis-related protein PRMS;Cysteine-rich secretory protein, allergen V5/Tpx-1-related
BaRT2v18chr5HG244050	K13449	pathogenesis-related protein 1	PR1	-8.058	down-regulated	Pathogenesis-related protein class 1;SCP domain-containing protein;Pathogenesis-related protein 1;Pathogenesis-related protein PRMS;Pathogenesis-related protein 1-5
BaRT2v18chr2HG106520	K13464	jasmonate ZIM domain-containing protein	JAZ	-1.54692	down-regulated	Jasmonate-zim domain protein;Tify domain-containing protein;Jasmonate-zim-domain protein 12;ZIM motif-containing protein (Fragment);Putative lectin-domain receptor-like protein kinase family protein
BaRT2v18chr2HG082260	K13464	jasmonate ZIM domain-containing protein	JAZ	-3.49976	down-regulated	Tify domain-containing protein
BaRT2v18chr4HG185730	K13946	auxin influx carrier (AUX1 LAX family)	AUX1/LAX	-3.72309	down-regulated	Auxin transporter-like protein 3
BaRT2v18chr5HG271040	K14484	auxin-responsive protein IAA	AUX/IAA	-1.73717	down-regulated	Auxin-responsive protein;Auxin-responsive protein IAA14
BaRT2v18chr5HG226700	K14484	auxin-responsive protein IAA	AUX/IAA	-1.80371	down-regulated	Auxin-responsive protein IAA11;Auxin-responsive protein;Auxin-responsive protein IAA30
BaRT2v18chr1HG013580	K14484	auxin-responsive protein IAA	AUX/IAA	-1.87197	down-regulated	Auxin-responsive protein IAA16;Auxin-responsive protein;Auxin-responsive protein IAA2
BaRT2v18chr5HG264940	K14484	auxin-responsive protein IAA	AUX/IAA	-1.93154	down-regulated	Auxin-responsive protein IAA16;Auxin-responsive protein;Auxin-responsive protein IAA13
BaRT2v18chr5HG226680	K14484	auxin-responsive protein IAA	AUX/IAA	-1.98766	down-regulated	Auxin-responsive protein IAA12;Auxin-responsive protein;Auxin-responsive protein IAA31
BaRT2v18chr3HG148390	K14484	auxin-responsive protein IAA	AUX/IAA	-2.15764	down-regulated	Auxin-responsive protein IAA6;Auxin-responsive protein IAA18;Auxin-responsive protein
BaRT2v18chr3HG124860	K14484	auxin-responsive protein IAA	AUX/IAA	-2.28717	down-regulated	Auxin-responsive protein;Auxin-responsive protein IAA2
BaRT2v18chr7HG366910	K14484	auxin-responsive protein IAA	AUX/IAA	-2.57751	down-regulated	Auxin-responsive protein;Auxin-responsive protein IAA15;Auxin-responsive protein IAA1
BaRT2v18chr7HG339240	K14484	auxin-responsive protein IAA	AUX/IAA	-4.02808	down-regulated	Auxin-responsive protein;Auxin-responsive protein IAA9
BaRT2v18chr3HG152100	K14487	auxin responsive GH3 gene family	GH3	-1.91079	down-regulated	Indole-3-acetic acid-amido synthetase GH3.6
BaRT2v18chr2HG091440	K14487	auxin responsive GH3 gene family	GH3	-2.17409	down-regulated	probable indole-3-acetic acid-amido synthetase GH3.1;Auxin responsive GH3 protein family
BaRT2v18chr2HG059720	K14487	auxin responsive GH3 gene family	GH3	-2.44615	down-regulated	Putative indole-3-acetic acid-amido synthetase GH3.9
BaRT2v18chr2HG111060	K14492	two-component response regulator ARR-A family	A-ARR	-1.85897	down-regulated	Two-component response regulator ORR6;Two-component response regulator ARR4;Two-component response regulator ORR3;Response regulatory domain-containing protein;Two-component response regulator ARR9;Two-component response regulator ARR3;Two-component response regulator ORR11;Two-component response regulator ORR5;Two-component response regulator ARR15
BaRT2v18chr5HG237800	K14492	two-component response regulator ARR-A family	A-ARR	-1.88802	down-regulated	Response regulatory domain-containing protein;Two-component response regulator ARR8;Two-component response regulator ARR9;Two-component response regulator ORR10;Two-component response regulator ORR9;Orphans transcription factor
BaRT2v18chr2HG085110	K14492	two-component response regulator ARR-A family	A-ARR	-2.54047	down-regulated	two-component response regulator ORR3;Two-component response regulator ORR2;Response regulatory domain-containing protein;Two-component response regulator ARR8;Two-component response regulator ARR9;Two-component response regulator ARR16;Two-component response regulator ARR3;two-component response regulator ORR11;Orphans transcription factor;two-component response regulator ORR9;Two-component resp…
BaRT2v18chr2HG092540	K14492	two-component response regulator ARR-A family	A-ARR	-2.80403	down-regulated	Two-component response regulator ORR6;Two-component response regulator ARR4;Response regulatory domain-containing protein;Two-component response regulator ARR16;Two-component response regulator ARR3;Orphans transcription factor;Two-component response regulator ORR11;Two-component response regulator ORR5
BaRT2v18chr1HG034770	K14496	abscisic acid receptor PYR/PYL family	PYL	-2.45613	down-regulated	Bet v I allergen-like;AT-rich element binding factor 3;Abscisic acid receptor PYL3;Abscisic acid receptor PYL6
BaRT2v18chr3HG123080	K16903	L-tryptophan---pyruvate aminotransferase	TAA1	-1.82616	down-regulated	Tryptophan aminotransferase-related protein 2;L-tryptophan--pyruvate aminotransferase 1;Alliin lyase 1
BaRT2v18chr6HG307580	K27625	phytosulfokine receptor 1	PSKR1	-2.18108	down-regulated	Phytosulfokine receptor 1;Protein kinase domain-containing protein
