# Supplementary material for: Mapping the molecular signature of ABA-regulated gene expression in germinating barley embryos
Source: BMC Plant Biol. 2025 May 10;25:619. doi: 10.1186/s12870-025-06654-z (PMC12065168; doi:10.1186/s12870-025-06654-z)
Supplement: Supplementary file 6 — Supplementary Material 6: Additional file 6: Data S6. Differentially expressed genes (DEGs) in germinating barley embryos at 1 DAI after 75 µM ABA treatment compared to control conditions within the response to abscisic acid (GO:0009737) Gene Ontology Biological Process (GO-BP). (XLSX 14 KB) [file 12870_2025_6654_MOESM6_ESM.xlsx]

## Sheet: Data S5
Data S5. List of genes in top overrepresented GO biological process of differentially upregulated / downregulated genes in germinating barley embryos at 1 DAI after 75 µM ABA treatment compared to control conditions.
Term	GO ID	BaRTv2 gene	Pannzer annotation	adj.pval	log2FC	Regulation
response to abscisic acid	GO:0009737	BaRT2v18chr1HG028560	Late embryogenesis abundant protein;carrot ABA-induced in somatic embryos 3-like;Small hydrophilic plant seed protein, conserved site-containing protein	2.95441803647485e-12	7.81864	up-regulated
response to abscisic acid	GO:0009737	BaRT2v18chr1HG028550	carrot ABA-induced in somatic embryos 3-like;Late embryogenesis abundant protein B19.4;Small hydrophilic plant seed protein, conserved site-containing protein	4.10633540695041e-14	6.6681	up-regulated
response to abscisic acid	GO:0009737	BaRT2v18chr5HG251840	Oil body-associated protein 1A;Embryo-specific protein	2.95783315820517e-11	6.18769	up-regulated
response to abscisic acid	GO:0009737	BaRT2v18chr6HG321840	Dehydrin;Deyhydrin 4	9.58226946027909e-09	5.7827	up-regulated
response to abscisic acid	GO:0009737	BaRT2v18chr3HG145770	Late embryogenesis abundant;Dehydrin	4.59438955867152e-12	5.71927	up-regulated
response to abscisic acid	GO:0009737	BaRT2v18chr4HG180470	Late embryogenesis abundant;Dehydrin;Dehydrin-like protein (Fragment)	7.11278399495341e-10	4.86732	up-regulated
response to abscisic acid	GO:0009737	BaRT2v18chr1HG021220	Low-temperature-induced 65 kDa protein	2.35551033537734e-08	4.6957	up-regulated
response to abscisic acid	GO:0009737	BaRT2v18chr3HG156090	Transcription factor DIVARICATA;Myb-like protein J;MYBR domain class transcription factor;MYB transcription factor;Duplicated homeodomain-like superfamily protein isoform 1	4.2502085427117e-05	4.57448	up-regulated
response to abscisic acid	GO:0009737	BaRT2v18chr6HG321870	Dehydrin;Deyhydrin 4	5.03654642646427e-08	4.50524	up-regulated
response to abscisic acid	GO:0009737	BaRT2v18chr1HG024730	RING-type domain-containing protein;RING-H2 finger protein ATL2B;NEP1-interacting protein 2;NEP1-interacting protein 1	3.83833091287631e-14	4.36896	up-regulated
response to abscisic acid	GO:0009737	BaRT2v18chr3HG142490	Protein-serine/threonine phosphatase	1.97806566854134e-14	4.25536	up-regulated
response to abscisic acid	GO:0009737	BaRT2v18chr5HG276040	GRAM domain-containing protein;ABA-responsive protein;FH interacting protein 1	1.23907010037294e-10	3.85322	up-regulated
response to abscisic acid	GO:0009737	BaRT2v18chr1HG046520	Protein-serine/threonine phosphatase	5.0876844383374e-10	3.84075	up-regulated
response to abscisic acid	GO:0009737	BaRT2v18chr2HG049520	Protein-serine/threonine phosphatase	1.88300533295849e-13	3.74344	up-regulated
response to abscisic acid	GO:0009737	BaRT2v18chr3HG156370	ABA response element binding factor;Protein ABSCISIC ACID-INSENSITIVE 5;bZIP transcription factor ABI5 homolog;BZIP domain-containing protein	8.76381610391298e-12	3.62906	up-regulated
response to abscisic acid	GO:0009737	BaRT2v18chr7HG348920	0	4.33322509624204e-14	3.43417	up-regulated
response to abscisic acid	GO:0009737	BaRT2v18chr6HG321900	Dehydrin;Deyhydrin 4	2.7505038052089e-05	3.35479	up-regulated
response to abscisic acid	GO:0009737	BaRT2v18chr3HG147770	HSF domain class transcription factor;heat stress transcription factor C-1;HSF-type DNA-binding domain containing protein, expressed	1.40562099055932e-05	3.24711	up-regulated
response to abscisic acid	GO:0009737	BaRT2v18chr5HG263510	Late embryogenesis abundant;desiccation-related protein clone PCC6-19-like;Dehydrin	4.71181157989392e-06	3.15085	up-regulated
response to abscisic acid	GO:0009737	BaRT2v18chr5HG269410	Late embryogenesis abundant;Dehydrin;Deyhydrin 4	2.58261898895054e-05	3.09012	up-regulated
response to abscisic acid	GO:0009737	BaRT2v18chr3HG161790	Transcription factor VP-1 homologue;TF-B3 domain-containing protein;Regulatory protein viviparous-1;B3 domain-containing protein VP1;ABA INSENSITIVE 3-2 (Fragment);B3 domain-containing transcription factor ABI3	8.4127352297531e-16	2.80188	up-regulated
response to abscisic acid	GO:0009737	BaRT2v18chr1HG046320	Common plant regulatory factor 1;MFMR domain-containing protein;G-box-binding factor 3;G-box binding factor;BZIP domain-containing protein	1.03280644747021e-15	2.78245	up-regulated
response to abscisic acid	GO:0009737	BaRT2v18chr2HG105190	Serine/threonine-protein kinase SRK2H (Fragment);Putative serine/threonine-protein kinase SAPK2 (Fragment);Serine/threonine-protein kinase SAPK1;Serine/threonine-protein kinase SAPK2;Serine/threonine-protein kinase SRK2C;serine/threonine-protein kinase SAPK1 isoform X2;Serine/Threonine-kinase SAPK1-like protein;Protein kinase domain-containing protein	9.11505425438347e-15	2.77894	up-regulated
response to abscisic acid	GO:0009737	BaRT2v18chr5HG263500	Late embryogenesis abundant;desiccation-related protein clone PCC6-19-like;Dehydrin	0.00101474615694849	2.62891	up-regulated
response to abscisic acid	GO:0009737	BaRT2v18chr5HG273130	G-box-binding factor 1;BZIP domain-containing protein	8.14517545939064e-07	2.59097	up-regulated
response to abscisic acid	GO:0009737	BaRT2v18chr4HG204340	Senescence/dehydration-associated protein-related;Senescence/spartin-associated;Putative senescence-associated protein;Protein EARLY-RESPONSIVE TO DEHYDRATION 7, chloroplastic;Spartin;senescence/dehydration-associated protein At3g51250-like;protein EARLY-RESPONSIVE TO DEHYDRATION 7, chloroplastic-like;Early-responsive to dehydration 7;Senescence domain-containing protein	5.75574473399485e-13	2.55017	up-regulated
response to abscisic acid	GO:0009737	BaRT2v18chr7HG368430	O-acyltransferase;Linoleic acid1;Diacylglycerol O-acyltransferase	1.52406208912836e-15	2.38656	up-regulated
response to abscisic acid	GO:0009737	BaRT2v18chr3HG157400	Protein-serine/threonine phosphatase	9.27240275777472e-11	2.3569	up-regulated
response to abscisic acid	GO:0009737	BaRT2v18chr5HG256940	Calcium-dependent protein kinase 24;Calcium-dependent protein kinase 29;LRR receptor-like serine/threonine-protein kinase GSO1	6.82819289392428e-05	2.33811	up-regulated
response to abscisic acid	GO:0009737	BaRT2v18chr5HG236330	Protein kinase domain-containing protein	3.11836638072754e-06	2.12587	up-regulated
response to abscisic acid	GO:0009737	BaRT2v18chr4HG176790	Glycosyltransferase family protein 64 protein C5;glucosamine inositolphosphorylceramide transferase 1;Magnesium transporter MRS2-A, chloroplastic	1.39390871795783e-07	2.02049	up-regulated
response to abscisic acid	GO:0009737	BaRT2v18chr1HG026070	Serine/threonine-protein kinase SAPK3;Serine/threonine-protein kinase SAPK1;Serine/threonine-protein kinase SAPK2;Serine/threonine-protein kinase SR;Serine/threonine-protein kinase SRK2C;Protein kinase domain-containing protein	3.74615484817235e-08	1.98387	up-regulated
response to abscisic acid	GO:0009737	BaRT2v18chr7HG365400	Phosphatidylinositol 4-kinase gamma 4;Putative 1-phosphatidylinositol 4-kinase	5.61431278348094e-17	1.96672	up-regulated
response to abscisic acid	GO:0009737	BaRT2v18chr7HG331160	Transcription factor DIVARICATA;DnaJ-like protein subfamily C member 1;Duplicated homeodomain-like superfamily protein (Fragment);transcription factor MYBS1;MYBR domain class transcription factor	3.64048874822555e-06	1.94508	up-regulated
response to abscisic acid	GO:0009737	BaRT2v18chr6HG288110	Serine/threonine-protein kinase STY46;Serine/threonine-protein kinase HT1	2.15169958149618e-08	1.92454	up-regulated
response to abscisic acid	GO:0009737	BaRT2v18chr3HG138810	Protein-serine/threonine phosphatase	4.20608853727766e-13	1.91073	up-regulated
response to abscisic acid	GO:0009737	BaRT2v18chr4HG182300	Serine/threonine-protein kinase SAPK10;Serine/threonine-protein kinase SAPK9;Serine/threonine-protein kinase SRK2E;Protein kinase domain-containing protein;Serine/threonine-protein kinase SAPK8	5.04514175798066e-13	1.75751	up-regulated
response to abscisic acid	GO:0009737	BaRT2v18chr1HG033690	BZIP domain-containing protein;ABSCISIC ACID-INSENSITIVE 5-like protein 2	7.59413763741125e-14	1.746	up-regulated
response to abscisic acid	GO:0009737	BaRT2v18chr2HG100240	Protein kinase domain-containing protein	6.68902325601767e-10	1.70043	up-regulated
response to abscisic acid	GO:0009737	BaRT2v18chr5HG260370	Phospholipase D	2.19574852305771e-13	1.67797	up-regulated
response to abscisic acid	GO:0009737	BaRT2v18chr2HG066310	Ninja-family protein AFP3;Ninja-family protein 1;Ninja-family protein 5;ninja-family protein 6-like;Putative ethylene-responsive binding factor-associated repression, Ninja family;ninja-family protein AFP3;Ninja-family protein 3-like;Ninja-family protein 6;Ninja-family protein 2;Ninja-family protein AFP2 (Fragment);Ninja-family protein MODD;Ninja-family protein 3;TDBD domain-containing protein	8.29407433393245e-12	1.67676	up-regulated
response to abscisic acid	GO:0009737	BaRT2v18chr5HG267320	Cold-regulated 413-plasma membrane 2;Cold-regulated 413 plasma membrane protein 2;Cold-regulated protein;Cold acclimation protein WCOR413	2.48011027119709e-07	1.56843	up-regulated
response to abscisic acid	GO:0009737	BaRT2v18chr4HG185280	ABC transporter domain-containing protein;Transporter, ABC superfamily (Breast cancer resistance protein);ATPase, coupled to transmembrane movement of substance	1.20580107832873e-07	1.50918	up-regulated
response to abscisic acid	GO:0009737	BaRT2v18chr6HG302870	zinc finger transcription factor YY1;Transcription factor YY2;TFIIH C1-like domain containing protein	1.75264935276219e-11	1.50605	up-regulated
response to alcohol	GO:0097305	BaRT2v18chr1HG028560	Late embryogenesis abundant protein;carrot ABA-induced in somatic embryos 3-like;Small hydrophilic plant seed protein, conserved site-containing protein	2.95441803647485e-12	7.81864	up-regulated
response to alcohol	GO:0097305	BaRT2v18chr1HG028550	carrot ABA-induced in somatic embryos 3-like;Late embryogenesis abundant protein B19.4;Small hydrophilic plant seed protein, conserved site-containing protein	4.10633540695041e-14	6.6681	up-regulated
response to alcohol	GO:0097305	BaRT2v18chr5HG251840	Oil body-associated protein 1A;Embryo-specific protein	2.95783315820517e-11	6.18769	up-regulated
response to alcohol	GO:0097305	BaRT2v18chr6HG321840	Dehydrin;Deyhydrin 4	9.58226946027909e-09	5.7827	up-regulated
response to alcohol	GO:0097305	BaRT2v18chr3HG145770	Late embryogenesis abundant;Dehydrin	4.59438955867152e-12	5.71927	up-regulated
response to alcohol	GO:0097305	BaRT2v18chr4HG180470	Late embryogenesis abundant;Dehydrin;Dehydrin-like protein (Fragment)	7.11278399495341e-10	4.86732	up-regulated
response to alcohol	GO:0097305	BaRT2v18chr1HG021220	Low-temperature-induced 65 kDa protein	2.35551033537734e-08	4.6957	up-regulated
response to alcohol	GO:0097305	BaRT2v18chr3HG156090	Transcription factor DIVARICATA;Myb-like protein J;MYBR domain class transcription factor;MYB transcription factor;Duplicated homeodomain-like superfamily protein isoform 1	4.2502085427117e-05	4.57448	up-regulated
response to alcohol	GO:0097305	BaRT2v18chr6HG321870	Dehydrin;Deyhydrin 4	5.03654642646427e-08	4.50524	up-regulated
response to alcohol	GO:0097305	BaRT2v18chr1HG024730	RING-type domain-containing protein;RING-H2 finger protein ATL2B;NEP1-interacting protein 2;NEP1-interacting protein 1	3.83833091287631e-14	4.36896	up-regulated
response to alcohol	GO:0097305	BaRT2v18chr3HG142490	Protein-serine/threonine phosphatase	1.97806566854134e-14	4.25536	up-regulated
response to alcohol	GO:0097305	BaRT2v18chr5HG276040	GRAM domain-containing protein;ABA-responsive protein;FH interacting protein 1	1.23907010037294e-10	3.85322	up-regulated
response to alcohol	GO:0097305	BaRT2v18chr1HG046520	Protein-serine/threonine phosphatase	5.0876844383374e-10	3.84075	up-regulated
response to alcohol	GO:0097305	BaRT2v18chr2HG049520	Protein-serine/threonine phosphatase	1.88300533295849e-13	3.74344	up-regulated
response to alcohol	GO:0097305	BaRT2v18chr3HG156370	ABA response element binding factor;Protein ABSCISIC ACID-INSENSITIVE 5;bZIP transcription factor ABI5 homolog;BZIP domain-containing protein	8.76381610391298e-12	3.62906	up-regulated
response to alcohol	GO:0097305	BaRT2v18chr7HG348920	0	4.33322509624204e-14	3.43417	up-regulated
response to alcohol	GO:0097305	BaRT2v18chr6HG321900	Dehydrin;Deyhydrin 4	2.7505038052089e-05	3.35479	up-regulated
response to alcohol	GO:0097305	BaRT2v18chr3HG147770	HSF domain class transcription factor;heat stress transcription factor C-1;HSF-type DNA-binding domain containing protein, expressed	1.40562099055932e-05	3.24711	up-regulated
response to alcohol	GO:0097305	BaRT2v18chr5HG263510	Late embryogenesis abundant;desiccation-related protein clone PCC6-19-like;Dehydrin	4.71181157989392e-06	3.15085	up-regulated
response to alcohol	GO:0097305	BaRT2v18chr5HG269410	Late embryogenesis abundant;Dehydrin;Deyhydrin 4	2.58261898895054e-05	3.09012	up-regulated
response to alcohol	GO:0097305	BaRT2v18chr3HG161790	Transcription factor VP-1 homologue;TF-B3 domain-containing protein;Regulatory protein viviparous-1;B3 domain-containing protein VP1;ABA INSENSITIVE 3-2 (Fragment);B3 domain-containing transcription factor ABI3	8.4127352297531e-16	2.80188	up-regulated
response to alcohol	GO:0097305	BaRT2v18chr1HG046320	Common plant regulatory factor 1;MFMR domain-containing protein;G-box-binding factor 3;G-box binding factor;BZIP domain-containing protein	1.03280644747021e-15	2.78245	up-regulated
response to alcohol	GO:0097305	BaRT2v18chr2HG105190	Serine/threonine-protein kinase SRK2H (Fragment);Putative serine/threonine-protein kinase SAPK2 (Fragment);Serine/threonine-protein kinase SAPK1;Serine/threonine-protein kinase SAPK2;Serine/threonine-protein kinase SRK2C;serine/threonine-protein kinase SAPK1 isoform X2;Serine/Threonine-kinase SAPK1-like protein;Protein kinase domain-containing protein	9.11505425438347e-15	2.77894	up-regulated
response to alcohol	GO:0097305	BaRT2v18chr5HG263500	Late embryogenesis abundant;desiccation-related protein clone PCC6-19-like;Dehydrin	0.00101474615694849	2.62891	up-regulated
response to alcohol	GO:0097305	BaRT2v18chr5HG273130	G-box-binding factor 1;BZIP domain-containing protein	8.14517545939064e-07	2.59097	up-regulated
response to alcohol	GO:0097305	BaRT2v18chr4HG204340	Senescence/dehydration-associated protein-related;Senescence/spartin-associated;Putative senescence-associated protein;Protein EARLY-RESPONSIVE TO DEHYDRATION 7, chloroplastic;Spartin;senescence/dehydration-associated protein At3g51250-like;protein EARLY-RESPONSIVE TO DEHYDRATION 7, chloroplastic-like;Early-responsive to dehydration 7;Senescence domain-containing protein	5.75574473399485e-13	2.55017	up-regulated
response to alcohol	GO:0097305	BaRT2v18chr7HG368430	O-acyltransferase;Linoleic acid1;Diacylglycerol O-acyltransferase	1.52406208912836e-15	2.38656	up-regulated
response to alcohol	GO:0097305	BaRT2v18chr3HG157400	Protein-serine/threonine phosphatase	9.27240275777472e-11	2.3569	up-regulated
response to alcohol	GO:0097305	BaRT2v18chr5HG256940	Calcium-dependent protein kinase 24;Calcium-dependent protein kinase 29;LRR receptor-like serine/threonine-protein kinase GSO1	6.82819289392428e-05	2.33811	up-regulated
response to alcohol	GO:0097305	BaRT2v18chr5HG236330	Protein kinase domain-containing protein	3.11836638072754e-06	2.12587	up-regulated
response to alcohol	GO:0097305	BaRT2v18chr4HG176790	Glycosyltransferase family protein 64 protein C5;glucosamine inositolphosphorylceramide transferase 1;Magnesium transporter MRS2-A, chloroplastic	1.39390871795783e-07	2.02049	up-regulated
response to alcohol	GO:0097305	BaRT2v18chr1HG026070	Serine/threonine-protein kinase SAPK3;Serine/threonine-protein kinase SAPK1;Serine/threonine-protein kinase SAPK2;Serine/threonine-protein kinase SR;Serine/threonine-protein kinase SRK2C;Protein kinase domain-containing protein	3.74615484817235e-08	1.98387	up-regulated
response to alcohol	GO:0097305	BaRT2v18chr7HG365400	Phosphatidylinositol 4-kinase gamma 4;Putative 1-phosphatidylinositol 4-kinase	5.61431278348094e-17	1.96672	up-regulated
response to alcohol	GO:0097305	BaRT2v18chr7HG331160	Transcription factor DIVARICATA;DnaJ-like protein subfamily C member 1;Duplicated homeodomain-like superfamily protein (Fragment);transcription factor MYBS1;MYBR domain class transcription factor	3.64048874822555e-06	1.94508	up-regulated
response to alcohol	GO:0097305	BaRT2v18chr6HG288110	Serine/threonine-protein kinase STY46;Serine/threonine-protein kinase HT1	2.15169958149618e-08	1.92454	up-regulated
response to alcohol	GO:0097305	BaRT2v18chr3HG138810	Protein-serine/threonine phosphatase	4.20608853727766e-13	1.91073	up-regulated
response to alcohol	GO:0097305	BaRT2v18chr4HG182300	Serine/threonine-protein kinase SAPK10;Serine/threonine-protein kinase SAPK9;Serine/threonine-protein kinase SRK2E;Protein kinase domain-containing protein;Serine/threonine-protein kinase SAPK8	5.04514175798066e-13	1.75751	up-regulated
response to alcohol	GO:0097305	BaRT2v18chr1HG033690	BZIP domain-containing protein;ABSCISIC ACID-INSENSITIVE 5-like protein 2	7.59413763741125e-14	1.746	up-regulated
response to alcohol	GO:0097305	BaRT2v18chr2HG100240	Protein kinase domain-containing protein	6.68902325601767e-10	1.70043	up-regulated
response to alcohol	GO:0097305	BaRT2v18chr5HG260370	Phospholipase D	2.19574852305771e-13	1.67797	up-regulated
response to alcohol	GO:0097305	BaRT2v18chr2HG066310	Ninja-family protein AFP3;Ninja-family protein 1;Ninja-family protein 5;ninja-family protein 6-like;Putative ethylene-responsive binding factor-associated repression, Ninja family;ninja-family protein AFP3;Ninja-family protein 3-like;Ninja-family protein 6;Ninja-family protein 2;Ninja-family protein AFP2 (Fragment);Ninja-family protein MODD;Ninja-family protein 3;TDBD domain-containing protein	8.29407433393245e-12	1.67676	up-regulated
response to alcohol	GO:0097305	BaRT2v18chr5HG267320	Cold-regulated 413-plasma membrane 2;Cold-regulated 413 plasma membrane protein 2;Cold-regulated protein;Cold acclimation protein WCOR413	2.48011027119709e-07	1.56843	up-regulated
response to alcohol	GO:0097305	BaRT2v18chr4HG185280	ABC transporter domain-containing protein;Transporter, ABC superfamily (Breast cancer resistance protein);ATPase, coupled to transmembrane movement of substance	1.20580107832873e-07	1.50918	up-regulated
response to alcohol	GO:0097305	BaRT2v18chr6HG302870	zinc finger transcription factor YY1;Transcription factor YY2;TFIIH C1-like domain containing protein	1.75264935276219e-11	1.50605	up-regulated
response to oxygen-containing compound	GO:1901700	BaRT2v18chr5HG270130	Globulin-2;vicilin-like antimicrobial peptides 2-2;Globulin-1 S allele	4.55465931050724e-14	8.09636	up-regulated
response to oxygen-containing compound	GO:1901700	BaRT2v18chr5HG270130	Globulin-2;vicilin-like antimicrobial peptides 2-2;Globulin-1 S allele	4.55465931050724e-14	8.09636	up-regulated
response to oxygen-containing compound	GO:1901700	BaRT2v18chr1HG028560	Late embryogenesis abundant protein;carrot ABA-induced in somatic embryos 3-like;Small hydrophilic plant seed protein, conserved site-containing protein	2.95441803647485e-12	7.81864	up-regulated
response to oxygen-containing compound	GO:1901700	BaRT2v18chr1HG028560	Late embryogenesis abundant protein;carrot ABA-induced in somatic embryos 3-like;Small hydrophilic plant seed protein, conserved site-containing protein	2.95441803647485e-12	7.81864	up-regulated
response to oxygen-containing compound	GO:1901700	BaRT2v18chr1HG028550	carrot ABA-induced in somatic embryos 3-like;Late embryogenesis abundant protein B19.4;Small hydrophilic plant seed protein, conserved site-containing protein	4.10633540695041e-14	6.6681	up-regulated
response to oxygen-containing compound	GO:1901700	BaRT2v18chr1HG028550	carrot ABA-induced in somatic embryos 3-like;Late embryogenesis abundant protein B19.4;Small hydrophilic plant seed protein, conserved site-containing protein	4.10633540695041e-14	6.6681	up-regulated
response to oxygen-containing compound	GO:1901700	BaRT2v18chr6HG298520	LysM receptor kinase;LRR receptor-like serine/threonine-protein kinase, putative;Lysm-containing receptor kinase 10	0.00193189433415506	6.57219	up-regulated
response to oxygen-containing compound	GO:1901700	BaRT2v18chr6HG298520	LysM receptor kinase;LRR receptor-like serine/threonine-protein kinase, putative;Lysm-containing receptor kinase 10	0.00193189433415506	6.57219	up-regulated
response to oxygen-containing compound	GO:1901700	BaRT2v18chr5HG251840	Oil body-associated protein 1A;Embryo-specific protein	2.95783315820517e-11	6.18769	up-regulated
response to oxygen-containing compound	GO:1901700	BaRT2v18chr5HG251840	Oil body-associated protein 1A;Embryo-specific protein	2.95783315820517e-11	6.18769	up-regulated
response to oxygen-containing compound	GO:1901700	BaRT2v18chr6HG321840	Dehydrin;Deyhydrin 4	9.58226946027909e-09	5.7827	up-regulated
response to oxygen-containing compound	GO:1901700	BaRT2v18chr6HG321840	Dehydrin;Deyhydrin 4	9.58226946027909e-09	5.7827	up-regulated
response to oxygen-containing compound	GO:1901700	BaRT2v18chr3HG145770	Late embryogenesis abundant;Dehydrin	4.59438955867152e-12	5.71927	up-regulated
response to oxygen-containing compound	GO:1901700	BaRT2v18chr3HG145770	Late embryogenesis abundant;Dehydrin	4.59438955867152e-12	5.71927	up-regulated
response to oxygen-containing compound	GO:1901700	BaRT2v18chr5HG222860	Late embryogenesis abundant protein D-34	8.85916108719124e-12	5.27792	up-regulated
response to oxygen-containing compound	GO:1901700	BaRT2v18chr5HG222860	Late embryogenesis abundant protein D-34	8.85916108719124e-12	5.27792	up-regulated
response to oxygen-containing compound	GO:1901700	BaRT2v18chr4HG180470	Late embryogenesis abundant;Dehydrin;Dehydrin-like protein (Fragment)	7.11278399495341e-10	4.86732	up-regulated
response to oxygen-containing compound	GO:1901700	BaRT2v18chr4HG180470	Late embryogenesis abundant;Dehydrin;Dehydrin-like protein (Fragment)	7.11278399495341e-10	4.86732	up-regulated
response to oxygen-containing compound	GO:1901700	BaRT2v18chr1HG040250	ABA inducible protein;ABA-inducible protein PHV A1;Late embryogenesis abundant protein 3	7.3434909179425e-08	4.7786	up-regulated
response to oxygen-containing compound	GO:1901700	BaRT2v18chr1HG040250	ABA inducible protein;ABA-inducible protein PHV A1;Late embryogenesis abundant protein 3	7.3434909179425e-08	4.7786	up-regulated
response to oxygen-containing compound	GO:1901700	BaRT2v18chr1HG021930	Cys/Met metabolism PLP-dependent enzyme family protein, expressed;Methionine gamma-lyase	2.19784661917005e-10	4.69989	up-regulated
response to oxygen-containing compound	GO:1901700	BaRT2v18chr1HG021930	Cys/Met metabolism PLP-dependent enzyme family protein, expressed;Methionine gamma-lyase	2.19784661917005e-10	4.69989	up-regulated
response to oxygen-containing compound	GO:1901700	BaRT2v18chr1HG021220	Low-temperature-induced 65 kDa protein	2.35551033537734e-08	4.6957	up-regulated
response to oxygen-containing compound	GO:1901700	BaRT2v18chr1HG021220	Low-temperature-induced 65 kDa protein	2.35551033537734e-08	4.6957	up-regulated
response to oxygen-containing compound	GO:1901700	BaRT2v18chr3HG156090	Transcription factor DIVARICATA;Myb-like protein J;MYBR domain class transcription factor;MYB transcription factor;Duplicated homeodomain-like superfamily protein isoform 1	4.2502085427117e-05	4.57448	up-regulated
response to oxygen-containing compound	GO:1901700	BaRT2v18chr3HG156090	Transcription factor DIVARICATA;Myb-like protein J;MYBR domain class transcription factor;MYB transcription factor;Duplicated homeodomain-like superfamily protein isoform 1	4.2502085427117e-05	4.57448	up-regulated
response to oxygen-containing compound	GO:1901700	BaRT2v18chr4HG197160	Late embryogenesis abundant protein 1;Embryonic protein DC-8	1.44728340572006e-08	4.57238	up-regulated
response to oxygen-containing compound	GO:1901700	BaRT2v18chr4HG197160	Late embryogenesis abundant protein 1;Embryonic protein DC-8	1.44728340572006e-08	4.57238	up-regulated
response to oxygen-containing compound	GO:1901700	BaRT2v18chr6HG321870	Dehydrin;Deyhydrin 4	5.03654642646427e-08	4.50524	up-regulated
response to oxygen-containing compound	GO:1901700	BaRT2v18chr6HG321870	Dehydrin;Deyhydrin 4	5.03654642646427e-08	4.50524	up-regulated
response to oxygen-containing compound	GO:1901700	BaRT2v18chr1HG024730	RING-type domain-containing protein;RING-H2 finger protein ATL2B;NEP1-interacting protein 2;NEP1-interacting protein 1	3.83833091287631e-14	4.36896	up-regulated
response to oxygen-containing compound	GO:1901700	BaRT2v18chr1HG024730	RING-type domain-containing protein;RING-H2 finger protein ATL2B;NEP1-interacting protein 2;NEP1-interacting protein 1	3.83833091287631e-14	4.36896	up-regulated
response to oxygen-containing compound	GO:1901700	BaRT2v18chr1HG026770	ABA inducible protein;ABA-inducible protein PHV A1;Late embryogenesis abundant protein 3	2.72698481969862e-10	4.34304	up-regulated
response to oxygen-containing compound	GO:1901700	BaRT2v18chr1HG026770	ABA inducible protein;ABA-inducible protein PHV A1;Late embryogenesis abundant protein 3	2.72698481969862e-10	4.34304	up-regulated
response to oxygen-containing compound	GO:1901700	BaRT2v18chr3HG142490	Protein-serine/threonine phosphatase	1.97806566854134e-14	4.25536	up-regulated
response to oxygen-containing compound	GO:1901700	BaRT2v18chr3HG142490	Protein-serine/threonine phosphatase	1.97806566854134e-14	4.25536	up-regulated
response to oxygen-containing compound	GO:1901700	BaRT2v18chr5HG228790	Phosphofructose kinase2;PFK domain-containing protein;Pyrophosphate--fructose 6-phosphate 1-phosphotransferase subunit alpha	1.12451468676633e-17	4.20795	up-regulated
response to oxygen-containing compound	GO:1901700	BaRT2v18chr5HG228790	Phosphofructose kinase2;PFK domain-containing protein;Pyrophosphate--fructose 6-phosphate 1-phosphotransferase subunit alpha	1.12451468676633e-17	4.20795	up-regulated
response to oxygen-containing compound	GO:1901700	BaRT2v18chr3HG152770	0	6.3318977538045e-06	3.86225	up-regulated
response to oxygen-containing compound	GO:1901700	BaRT2v18chr3HG152770	0	6.3318977538045e-06	3.86225	up-regulated
response to oxygen-containing compound	GO:1901700	BaRT2v18chr5HG276040	GRAM domain-containing protein;ABA-responsive protein;FH interacting protein 1	1.23907010037294e-10	3.85322	up-regulated
response to oxygen-containing compound	GO:1901700	BaRT2v18chr5HG276040	GRAM domain-containing protein;ABA-responsive protein;FH interacting protein 1	1.23907010037294e-10	3.85322	up-regulated
response to oxygen-containing compound	GO:1901700	BaRT2v18chr1HG046520	Protein-serine/threonine phosphatase	5.0876844383374e-10	3.84075	up-regulated
response to oxygen-containing compound	GO:1901700	BaRT2v18chr1HG046520	Protein-serine/threonine phosphatase	5.0876844383374e-10	3.84075	up-regulated
response to oxygen-containing compound	GO:1901700	BaRT2v18chr2HG049520	Protein-serine/threonine phosphatase	1.88300533295849e-13	3.74344	up-regulated
response to oxygen-containing compound	GO:1901700	BaRT2v18chr2HG049520	Protein-serine/threonine phosphatase	1.88300533295849e-13	3.74344	up-regulated
response to oxygen-containing compound	GO:1901700	BaRT2v18chr3HG156370	ABA response element binding factor;Protein ABSCISIC ACID-INSENSITIVE 5;bZIP transcription factor ABI5 homolog;BZIP domain-containing protein	8.76381610391298e-12	3.62906	up-regulated
response to oxygen-containing compound	GO:1901700	BaRT2v18chr3HG156370	ABA response element binding factor;Protein ABSCISIC ACID-INSENSITIVE 5;bZIP transcription factor ABI5 homolog;BZIP domain-containing protein	8.76381610391298e-12	3.62906	up-regulated
response to oxygen-containing compound	GO:1901700	BaRT2v18chr2HG104210	MFS domain-containing protein;Organic cation/carnitine transporter 4	3.86477405383954e-16	3.60924	up-regulated
response to oxygen-containing compound	GO:1901700	BaRT2v18chr2HG104210	MFS domain-containing protein;Organic cation/carnitine transporter 4	3.86477405383954e-16	3.60924	up-regulated
response to oxygen-containing compound	GO:1901700	BaRT2v18chr6HG321020	Molecular chaperone (Small heat-shock protein Hsp26/Hsp42);Cytosolic class II small heat-shock protein;SHSP domain-containing protein;17.4 kDa class III heat shock protein	1.88558072173707e-05	3.60195	up-regulated
response to oxygen-containing compound	GO:1901700	BaRT2v18chr6HG321020	Molecular chaperone (Small heat-shock protein Hsp26/Hsp42);Cytosolic class II small heat-shock protein;SHSP domain-containing protein;17.4 kDa class III heat shock protein	1.88558072173707e-05	3.60195	up-regulated
response to oxygen-containing compound	GO:1901700	BaRT2v18chr5HG239100	NAC domain-containing protein	3.62721126839793e-10	3.53382	up-regulated
response to oxygen-containing compound	GO:1901700	BaRT2v18chr5HG239100	NAC domain-containing protein	3.62721126839793e-10	3.53382	up-regulated
response to oxygen-containing compound	GO:1901700	BaRT2v18chr3HG125430	Small heat shock protein HSP17.8;SHSP domain-containing protein	0.00149461737704287	3.50249	up-regulated
response to oxygen-containing compound	GO:1901700	BaRT2v18chr3HG125430	Small heat shock protein HSP17.8;SHSP domain-containing protein	0.00149461737704287	3.50249	up-regulated
response to oxygen-containing compound	GO:1901700	BaRT2v18chr1HG040300	ABA inducible protein;ABA-inducible protein PHV A1;Late embryogenesis abundant protein 3	1.18921324329093e-08	3.48582	up-regulated
response to oxygen-containing compound	GO:1901700	BaRT2v18chr1HG040300	ABA inducible protein;ABA-inducible protein PHV A1;Late embryogenesis abundant protein 3	1.18921324329093e-08	3.48582	up-regulated
response to oxygen-containing compound	GO:1901700	BaRT2v18chr3HG153860	NAC domain-containing protein;Stress-induced transcription factor NAC1;Stress-induced transcription factor SNAC1	1.1031032327403e-10	3.45376	up-regulated
response to oxygen-containing compound	GO:1901700	BaRT2v18chr3HG153860	NAC domain-containing protein;Stress-induced transcription factor NAC1;Stress-induced transcription factor SNAC1	1.1031032327403e-10	3.45376	up-regulated
response to oxygen-containing compound	GO:1901700	BaRT2v18chr7HG348920	0	4.33322509624204e-14	3.43417	up-regulated
response to oxygen-containing compound	GO:1901700	BaRT2v18chr7HG348920	0	4.33322509624204e-14	3.43417	up-regulated
response to oxygen-containing compound	GO:1901700	BaRT2v18chr6HG321900	Dehydrin;Deyhydrin 4	2.7505038052089e-05	3.35479	up-regulated
response to oxygen-containing compound	GO:1901700	BaRT2v18chr6HG321900	Dehydrin;Deyhydrin 4	2.7505038052089e-05	3.35479	up-regulated
response to oxygen-containing compound	GO:1901700	BaRT2v18chr3HG147770	HSF domain class transcription factor;heat stress transcription factor C-1;HSF-type DNA-binding domain containing protein, expressed	1.40562099055932e-05	3.24711	up-regulated
response to oxygen-containing compound	GO:1901700	BaRT2v18chr3HG147770	HSF domain class transcription factor;heat stress transcription factor C-1;HSF-type DNA-binding domain containing protein, expressed	1.40562099055932e-05	3.24711	up-regulated
response to oxygen-containing compound	GO:1901700	BaRT2v18chr1HG030650	NAC domain-containing protein;Putative no apical meristem (NAM) protein	5.86644255102837e-16	3.18741	up-regulated
response to oxygen-containing compound	GO:1901700	BaRT2v18chr1HG030650	NAC domain-containing protein;Putative no apical meristem (NAM) protein	5.86644255102837e-16	3.18741	up-regulated
response to oxygen-containing compound	GO:1901700	BaRT2v18chr2HG087230	H+/oligopeptide symporter;Nitrate transporter 1.3;Peptide transporter PTR2	0.00266217008364769	3.17851	up-regulated
response to oxygen-containing compound	GO:1901700	BaRT2v18chr2HG087230	H+/oligopeptide symporter;Nitrate transporter 1.3;Peptide transporter PTR2	0.00266217008364769	3.17851	up-regulated
response to oxygen-containing compound	GO:1901700	BaRT2v18chr5HG263510	Late embryogenesis abundant;desiccation-related protein clone PCC6-19-like;Dehydrin	4.71181157989392e-06	3.15085	up-regulated
response to oxygen-containing compound	GO:1901700	BaRT2v18chr5HG263510	Late embryogenesis abundant;desiccation-related protein clone PCC6-19-like;Dehydrin	4.71181157989392e-06	3.15085	up-regulated
response to oxygen-containing compound	GO:1901700	BaRT2v18chr4HG209360	ABC transporter domain-containing protein;Transporter, ABC superfamily (Breast cancer resistance protein)	1.71088183811144e-15	3.10168	up-regulated
response to oxygen-containing compound	GO:1901700	BaRT2v18chr4HG209360	ABC transporter domain-containing protein;Transporter, ABC superfamily (Breast cancer resistance protein)	1.71088183811144e-15	3.10168	up-regulated
response to oxygen-containing compound	GO:1901700	BaRT2v18chr3HG124750	Zinc finger CCCH domain-containing protein 2;DNA-binding with one finger protein (Fragment);C3H transcription factor	2.99302406130394e-09	3.09499	up-regulated
response to oxygen-containing compound	GO:1901700	BaRT2v18chr3HG124750	Zinc finger CCCH domain-containing protein 2;DNA-binding with one finger protein (Fragment);C3H transcription factor	2.99302406130394e-09	3.09499	up-regulated
response to oxygen-containing compound	GO:1901700	BaRT2v18chr5HG269410	Late embryogenesis abundant;Dehydrin;Deyhydrin 4	2.58261898895054e-05	3.09012	up-regulated
response to oxygen-containing compound	GO:1901700	BaRT2v18chr5HG269410	Late embryogenesis abundant;Dehydrin;Deyhydrin 4	2.58261898895054e-05	3.09012	up-regulated
response to oxygen-containing compound	GO:1901700	BaRT2v18chr3HG161790	Transcription factor VP-1 homologue;TF-B3 domain-containing protein;Regulatory protein viviparous-1;B3 domain-containing protein VP1;ABA INSENSITIVE 3-2 (Fragment);B3 domain-containing transcription factor ABI3	8.4127352297531e-16	2.80188	up-regulated
response to oxygen-containing compound	GO:1901700	BaRT2v18chr3HG161790	Transcription factor VP-1 homologue;TF-B3 domain-containing protein;Regulatory protein viviparous-1;B3 domain-containing protein VP1;ABA INSENSITIVE 3-2 (Fragment);B3 domain-containing transcription factor ABI3	8.4127352297531e-16	2.80188	up-regulated
response to oxygen-containing compound	GO:1901700	BaRT2v18chr1HG046320	Common plant regulatory factor 1;MFMR domain-containing protein;G-box-binding factor 3;G-box binding factor;BZIP domain-containing protein	1.03280644747021e-15	2.78245	up-regulated
response to oxygen-containing compound	GO:1901700	BaRT2v18chr1HG046320	Common plant regulatory factor 1;MFMR domain-containing protein;G-box-binding factor 3;G-box binding factor;BZIP domain-containing protein	1.03280644747021e-15	2.78245	up-regulated
response to oxygen-containing compound	GO:1901700	BaRT2v18chr4HG208310	Protein indeterminate-domain like;Ovo transcription factor;C2H2-type domain-containing protein;Protein indeterminate-domain 1;Zinc finger protein MAGPIE	2.68506907472772e-12	2.78006	up-regulated
response to oxygen-containing compound	GO:1901700	BaRT2v18chr4HG208310	Protein indeterminate-domain like;Ovo transcription factor;C2H2-type domain-containing protein;Protein indeterminate-domain 1;Zinc finger protein MAGPIE	2.68506907472772e-12	2.78006	up-regulated
response to oxygen-containing compound	GO:1901700	BaRT2v18chr2HG105190	Serine/threonine-protein kinase SRK2H (Fragment);Putative serine/threonine-protein kinase SAPK2 (Fragment);Serine/threonine-protein kinase SAPK1;Serine/threonine-protein kinase SAPK2;Serine/threonine-protein kinase SRK2C;serine/threonine-protein kinase SAPK1 isoform X2;Serine/Threonine-kinase SAPK1-like protein;Protein kinase domain-containing protein	9.11505425438347e-15	2.77894	up-regulated
response to oxygen-containing compound	GO:1901700	BaRT2v18chr2HG105190	Serine/threonine-protein kinase SRK2H (Fragment);Putative serine/threonine-protein kinase SAPK2 (Fragment);Serine/threonine-protein kinase SAPK1;Serine/threonine-protein kinase SAPK2;Serine/threonine-protein kinase SRK2C;serine/threonine-protein kinase SAPK1 isoform X2;Serine/Threonine-kinase SAPK1-like protein;Protein kinase domain-containing protein	9.11505425438347e-15	2.77894	up-regulated
response to oxygen-containing compound	GO:1901700	BaRT2v18chr5HG257600	Glycosyltransferase;Crocetin glucosyltransferase 2;UDP-glycosyltransferase 74B1	2.54604377157487e-11	2.75869	up-regulated
response to oxygen-containing compound	GO:1901700	BaRT2v18chr5HG257600	Glycosyltransferase;Crocetin glucosyltransferase 2;UDP-glycosyltransferase 74B1	2.54604377157487e-11	2.75869	up-regulated
response to oxygen-containing compound	GO:1901700	BaRT2v18chr7HG385840	Rhodanese/Cell cycle control phosphatase superfamily protein, putative;Senescence-associated protein DIN1;Rhodanese domain-containing protein;thiosulfate sulfurtransferase 16, chloroplastic;Rhodanese/Cell cycle control phosphatase superfamily protein;Thiosulfate sulfurtransferase 16, chloroplastic-like;Thiosulfate sulfurtransferase 16, chloroplastic	8.32643208714092e-05	2.70212	up-regulated
response to oxygen-containing compound	GO:1901700	BaRT2v18chr7HG385840	Rhodanese/Cell cycle control phosphatase superfamily protein, putative;Senescence-associated protein DIN1;Rhodanese domain-containing protein;thiosulfate sulfurtransferase 16, chloroplastic;Rhodanese/Cell cycle control phosphatase superfamily protein;Thiosulfate sulfurtransferase 16, chloroplastic-like;Thiosulfate sulfurtransferase 16, chloroplastic	8.32643208714092e-05	2.70212	up-regulated
response to oxygen-containing compound	GO:1901700	BaRT2v18chr5HG263500	Late embryogenesis abundant;desiccation-related protein clone PCC6-19-like;Dehydrin	0.00101474615694849	2.62891	up-regulated
response to oxygen-containing compound	GO:1901700	BaRT2v18chr5HG263500	Late embryogenesis abundant;desiccation-related protein clone PCC6-19-like;Dehydrin	0.00101474615694849	2.62891	up-regulated
response to oxygen-containing compound	GO:1901700	BaRT2v18chr5HG273130	G-box-binding factor 1;BZIP domain-containing protein	8.14517545939064e-07	2.59097	up-regulated
response to oxygen-containing compound	GO:1901700	BaRT2v18chr5HG273130	G-box-binding factor 1;BZIP domain-containing protein	8.14517545939064e-07	2.59097	up-regulated
response to oxygen-containing compound	GO:1901700	BaRT2v18chr4HG204340	Senescence/dehydration-associated protein-related;Senescence/spartin-associated;Putative senescence-associated protein;Protein EARLY-RESPONSIVE TO DEHYDRATION 7, chloroplastic;Spartin;senescence/dehydration-associated protein At3g51250-like;protein EARLY-RESPONSIVE TO DEHYDRATION 7, chloroplastic-like;Early-responsive to dehydration 7;Senescence domain-containing protein	5.75574473399485e-13	2.55017	up-regulated
response to oxygen-containing compound	GO:1901700	BaRT2v18chr4HG204340	Senescence/dehydration-associated protein-related;Senescence/spartin-associated;Putative senescence-associated protein;Protein EARLY-RESPONSIVE TO DEHYDRATION 7, chloroplastic;Spartin;senescence/dehydration-associated protein At3g51250-like;protein EARLY-RESPONSIVE TO DEHYDRATION 7, chloroplastic-like;Early-responsive to dehydration 7;Senescence domain-containing protein	5.75574473399485e-13	2.55017	up-regulated
response to oxygen-containing compound	GO:1901700	BaRT2v18chr7HG368430	O-acyltransferase;Linoleic acid1;Diacylglycerol O-acyltransferase	1.52406208912836e-15	2.38656	up-regulated
response to oxygen-containing compound	GO:1901700	BaRT2v18chr7HG368430	O-acyltransferase;Linoleic acid1;Diacylglycerol O-acyltransferase	1.52406208912836e-15	2.38656	up-regulated
response to oxygen-containing compound	GO:1901700	BaRT2v18chr3HG157400	Protein-serine/threonine phosphatase	9.27240275777472e-11	2.3569	up-regulated
response to oxygen-containing compound	GO:1901700	BaRT2v18chr3HG157400	Protein-serine/threonine phosphatase	9.27240275777472e-11	2.3569	up-regulated
response to oxygen-containing compound	GO:1901700	BaRT2v18chr5HG256940	Calcium-dependent protein kinase 24;Calcium-dependent protein kinase 29;LRR receptor-like serine/threonine-protein kinase GSO1	6.82819289392428e-05	2.33811	up-regulated
response to oxygen-containing compound	GO:1901700	BaRT2v18chr5HG256940	Calcium-dependent protein kinase 24;Calcium-dependent protein kinase 29;LRR receptor-like serine/threonine-protein kinase GSO1	6.82819289392428e-05	2.33811	up-regulated
response to oxygen-containing compound	GO:1901700	BaRT2v18chr6HG306480	apolipoprotein D-like;Lipocalin/cytosolic fatty-acid binding domain;Temperature-induced lipocalin-1;Temperature-induced lipocalin;temperature-induced lipocalin-1-like isoform X1;Putative zeaxanthin epoxidase	6.94574441634648e-10	2.30187	up-regulated
response to oxygen-containing compound	GO:1901700	BaRT2v18chr6HG306480	apolipoprotein D-like;Lipocalin/cytosolic fatty-acid binding domain;Temperature-induced lipocalin-1;Temperature-induced lipocalin;temperature-induced lipocalin-1-like isoform X1;Putative zeaxanthin epoxidase	6.94574441634648e-10	2.30187	up-regulated
response to oxygen-containing compound	GO:1901700	BaRT2v18chr7HG337540	F-box/LRR-repeat MAX2-like protein A;Leucine-rich repeat, cysteine-containing subtype;F-box protein MAX2;F-box protein ORE9;Putative F-box/leucine rich repeat protein;More axillary branches 2;F-box protein MAX2c	1.74401654725674e-11	2.27056	up-regulated
response to oxygen-containing compound	GO:1901700	BaRT2v18chr7HG337540	F-box/LRR-repeat MAX2-like protein A;Leucine-rich repeat, cysteine-containing subtype;F-box protein MAX2;F-box protein ORE9;Putative F-box/leucine rich repeat protein;More axillary branches 2;F-box protein MAX2c	1.74401654725674e-11	2.27056	up-regulated
response to oxygen-containing compound	GO:1901700	BaRT2v18chr3HG125410	Small heat shock protein HSP17.8;SHSP domain-containing protein	0.00109449684357632	2.2385	up-regulated
response to oxygen-containing compound	GO:1901700	BaRT2v18chr3HG125410	Small heat shock protein HSP17.8;SHSP domain-containing protein	0.00109449684357632	2.2385	up-regulated
response to oxygen-containing compound	GO:1901700	BaRT2v18chr7HG333880	Histone H1 variant;H15 domain-containing protein;Histone like	1.13090456943226e-08	2.21838	up-regulated
response to oxygen-containing compound	GO:1901700	BaRT2v18chr7HG333880	Histone H1 variant;H15 domain-containing protein;Histone like	1.13090456943226e-08	2.21838	up-regulated
response to oxygen-containing compound	GO:1901700	BaRT2v18chr5HG236330	Protein kinase domain-containing protein	3.11836638072754e-06	2.12587	up-regulated
response to oxygen-containing compound	GO:1901700	BaRT2v18chr5HG236330	Protein kinase domain-containing protein	3.11836638072754e-06	2.12587	up-regulated
response to oxygen-containing compound	GO:1901700	BaRT2v18chr1HG028980	Gibberellin receptor GID1;Gibberellin receptor GID1A	6.66325225751979e-17	2.04986	up-regulated
response to oxygen-containing compound	GO:1901700	BaRT2v18chr1HG028980	Gibberellin receptor GID1;Gibberellin receptor GID1A	6.66325225751979e-17	2.04986	up-regulated
response to oxygen-containing compound	GO:1901700	BaRT2v18chr4HG176790	Glycosyltransferase family protein 64 protein C5;glucosamine inositolphosphorylceramide transferase 1;Magnesium transporter MRS2-A, chloroplastic	1.39390871795783e-07	2.02049	up-regulated
response to oxygen-containing compound	GO:1901700	BaRT2v18chr4HG176790	Glycosyltransferase family protein 64 protein C5;glucosamine inositolphosphorylceramide transferase 1;Magnesium transporter MRS2-A, chloroplastic	1.39390871795783e-07	2.02049	up-regulated
response to oxygen-containing compound	GO:1901700	BaRT2v18chr1HG026070	Serine/threonine-protein kinase SAPK3;Serine/threonine-protein kinase SAPK1;Serine/threonine-protein kinase SAPK2;Serine/threonine-protein kinase SR;Serine/threonine-protein kinase SRK2C;Protein kinase domain-containing protein	3.74615484817235e-08	1.98387	up-regulated
response to oxygen-containing compound	GO:1901700	BaRT2v18chr1HG026070	Serine/threonine-protein kinase SAPK3;Serine/threonine-protein kinase SAPK1;Serine/threonine-protein kinase SAPK2;Serine/threonine-protein kinase SR;Serine/threonine-protein kinase SRK2C;Protein kinase domain-containing protein	3.74615484817235e-08	1.98387	up-regulated
response to oxygen-containing compound	GO:1901700	BaRT2v18chr7HG365400	Phosphatidylinositol 4-kinase gamma 4;Putative 1-phosphatidylinositol 4-kinase	5.61431278348094e-17	1.96672	up-regulated
response to oxygen-containing compound	GO:1901700	BaRT2v18chr7HG365400	Phosphatidylinositol 4-kinase gamma 4;Putative 1-phosphatidylinositol 4-kinase	5.61431278348094e-17	1.96672	up-regulated
response to oxygen-containing compound	GO:1901700	BaRT2v18chr6HG319140	Temperature-induced lipocalin;Apolipoprotein D;Temperature-induced lipocalin-1;Putative zeaxanthin epoxidase	2.00320296667066e-14	1.95503	up-regulated
response to oxygen-containing compound	GO:1901700	BaRT2v18chr6HG319140	Temperature-induced lipocalin;Apolipoprotein D;Temperature-induced lipocalin-1;Putative zeaxanthin epoxidase	2.00320296667066e-14	1.95503	up-regulated
response to oxygen-containing compound	GO:1901700	BaRT2v18chr7HG331160	Transcription factor DIVARICATA;DnaJ-like protein subfamily C member 1;Duplicated homeodomain-like superfamily protein (Fragment);transcription factor MYBS1;MYBR domain class transcription factor	3.64048874822555e-06	1.94508	up-regulated
response to oxygen-containing compound	GO:1901700	BaRT2v18chr7HG331160	Transcription factor DIVARICATA;DnaJ-like protein subfamily C member 1;Duplicated homeodomain-like superfamily protein (Fragment);transcription factor MYBS1;MYBR domain class transcription factor	3.64048874822555e-06	1.94508	up-regulated
response to oxygen-containing compound	GO:1901700	BaRT2v18chr6HG298510	Protein STRUBBELIG-RECEPTOR FAMILY 1;Chitin elicitor receptor kinase 1;Protein STRUBBELIG-RECEPTOR FAMILY 8;Proline-rich receptor-like protein kinase PERK9 (Fragment);Protein kinase domain-containing protein;LysM type receptor kinase;LRR receptor-like serine/threonine-protein kinase, putative;Lysm-containing receptor kinase 10	1.14522478874643e-09	1.94231	up-regulated
response to oxygen-containing compound	GO:1901700	BaRT2v18chr6HG298510	Protein STRUBBELIG-RECEPTOR FAMILY 1;Chitin elicitor receptor kinase 1;Protein STRUBBELIG-RECEPTOR FAMILY 8;Proline-rich receptor-like protein kinase PERK9 (Fragment);Protein kinase domain-containing protein;LysM type receptor kinase;LRR receptor-like serine/threonine-protein kinase, putative;Lysm-containing receptor kinase 10	1.14522478874643e-09	1.94231	up-regulated
response to oxygen-containing compound	GO:1901700	BaRT2v18chr6HG288110	Serine/threonine-protein kinase STY46;Serine/threonine-protein kinase HT1	2.15169958149618e-08	1.92454	up-regulated
response to oxygen-containing compound	GO:1901700	BaRT2v18chr6HG288110	Serine/threonine-protein kinase STY46;Serine/threonine-protein kinase HT1	2.15169958149618e-08	1.92454	up-regulated
response to oxygen-containing compound	GO:1901700	BaRT2v18chr3HG138810	Protein-serine/threonine phosphatase	4.20608853727766e-13	1.91073	up-regulated
response to oxygen-containing compound	GO:1901700	BaRT2v18chr3HG138810	Protein-serine/threonine phosphatase	4.20608853727766e-13	1.91073	up-regulated
response to oxygen-containing compound	GO:1901700	BaRT2v18chr3HG170350	E3 ubiquitin-protein ligase RGLG1;Copine domain-containing protein;E3 ubiquitin-protein ligase RGLG2	2.23924936442704e-13	1.82592	up-regulated
response to oxygen-containing compound	GO:1901700	BaRT2v18chr3HG170350	E3 ubiquitin-protein ligase RGLG1;Copine domain-containing protein;E3 ubiquitin-protein ligase RGLG2	2.23924936442704e-13	1.82592	up-regulated
response to oxygen-containing compound	GO:1901700	BaRT2v18chr4HG182300	Serine/threonine-protein kinase SAPK10;Serine/threonine-protein kinase SAPK9;Serine/threonine-protein kinase SRK2E;Protein kinase domain-containing protein;Serine/threonine-protein kinase SAPK8	5.04514175798066e-13	1.75751	up-regulated
response to oxygen-containing compound	GO:1901700	BaRT2v18chr4HG182300	Serine/threonine-protein kinase SAPK10;Serine/threonine-protein kinase SAPK9;Serine/threonine-protein kinase SRK2E;Protein kinase domain-containing protein;Serine/threonine-protein kinase SAPK8	5.04514175798066e-13	1.75751	up-regulated
response to oxygen-containing compound	GO:1901700	BaRT2v18chr1HG033690	BZIP domain-containing protein;ABSCISIC ACID-INSENSITIVE 5-like protein 2	7.59413763741125e-14	1.746	up-regulated
response to oxygen-containing compound	GO:1901700	BaRT2v18chr1HG033690	BZIP domain-containing protein;ABSCISIC ACID-INSENSITIVE 5-like protein 2	7.59413763741125e-14	1.746	up-regulated
response to oxygen-containing compound	GO:1901700	BaRT2v18chr2HG100240	Protein kinase domain-containing protein	6.68902325601767e-10	1.70043	up-regulated
response to oxygen-containing compound	GO:1901700	BaRT2v18chr2HG100240	Protein kinase domain-containing protein	6.68902325601767e-10	1.70043	up-regulated
response to oxygen-containing compound	GO:1901700	BaRT2v18chr1HG040290	ABA inducible protein;ABA-inducible protein PHV A1;Late embryogenesis abundant protein 3	5.05080209071762e-05	1.68866	up-regulated
response to oxygen-containing compound	GO:1901700	BaRT2v18chr1HG040290	ABA inducible protein;ABA-inducible protein PHV A1;Late embryogenesis abundant protein 3	5.05080209071762e-05	1.68866	up-regulated
response to oxygen-containing compound	GO:1901700	BaRT2v18chr5HG249430	Drought resistance protein;WRKY domain-containing protein	0.0062602185321138	1.67876	up-regulated
response to oxygen-containing compound	GO:1901700	BaRT2v18chr5HG249430	Drought resistance protein;WRKY domain-containing protein	0.0062602185321138	1.67876	up-regulated
response to oxygen-containing compound	GO:1901700	BaRT2v18chr5HG260370	Phospholipase D	2.19574852305771e-13	1.67797	up-regulated
response to oxygen-containing compound	GO:1901700	BaRT2v18chr5HG260370	Phospholipase D	2.19574852305771e-13	1.67797	up-regulated
response to oxygen-containing compound	GO:1901700	BaRT2v18chr2HG066310	Ninja-family protein AFP3;Ninja-family protein 1;Ninja-family protein 5;ninja-family protein 6-like;Putative ethylene-responsive binding factor-associated repression, Ninja family;ninja-family protein AFP3;Ninja-family protein 3-like;Ninja-family protein 6;Ninja-family protein 2;Ninja-family protein AFP2 (Fragment);Ninja-family protein MODD;Ninja-family protein 3;TDBD domain-containing protein	8.29407433393245e-12	1.67676	up-regulated
response to oxygen-containing compound	GO:1901700	BaRT2v18chr2HG066310	Ninja-family protein AFP3;Ninja-family protein 1;Ninja-family protein 5;ninja-family protein 6-like;Putative ethylene-responsive binding factor-associated repression, Ninja family;ninja-family protein AFP3;Ninja-family protein 3-like;Ninja-family protein 6;Ninja-family protein 2;Ninja-family protein AFP2 (Fragment);Ninja-family protein MODD;Ninja-family protein 3;TDBD domain-containing protein	8.29407433393245e-12	1.67676	up-regulated
response to oxygen-containing compound	GO:1901700	BaRT2v18chr6HG288830	Polyketide cyclase/dehydrase and lipid transport superfamily protein;phosphatidylcholine transfer protein-like isoform X2;StAR-related lipid transfer protein 7, mitochondrial;START domain-containing protein	2.50629706430222e-12	1.61491	up-regulated
response to oxygen-containing compound	GO:1901700	BaRT2v18chr6HG288830	Polyketide cyclase/dehydrase and lipid transport superfamily protein;phosphatidylcholine transfer protein-like isoform X2;StAR-related lipid transfer protein 7, mitochondrial;START domain-containing protein	2.50629706430222e-12	1.61491	up-regulated
response to oxygen-containing compound	GO:1901700	BaRT2v18chr1HG036610	Coronatine-insensitive 1b;Coronatine insensitive protein 1;coronatine-insensitive protein homolog 1b;Auxin F-box protein 5;Coronatine-insensitive protein 1-like;Putative leucine-rich repeat domain, L domain-like protein;Coronatine-insensitive protein 1	3.63068844720272e-14	1.61121	up-regulated
response to oxygen-containing compound	GO:1901700	BaRT2v18chr1HG036610	Coronatine-insensitive 1b;Coronatine insensitive protein 1;coronatine-insensitive protein homolog 1b;Auxin F-box protein 5;Coronatine-insensitive protein 1-like;Putative leucine-rich repeat domain, L domain-like protein;Coronatine-insensitive protein 1	3.63068844720272e-14	1.61121	up-regulated
response to oxygen-containing compound	GO:1901700	BaRT2v18chr5HG241800	Plastid-lipid-associated protein, chloroplastic;plastid-lipid-associated protein, chloroplastic-like;Chromoplast-specific carotenoid-associated protein;Plastid-lipid-associated protein 2;Plastid lipid associated protein CHRC;chromoplast-specific carotenoid-associated protein, chromoplastic;Plastid-lipid associated protein PAP / fibrillin family;Plastid lipid-associated protein 2, chloroplastic;li…	1.54120474687901e-09	1.58014	up-regulated
response to oxygen-containing compound	GO:1901700	BaRT2v18chr5HG241800	Plastid-lipid-associated protein, chloroplastic;plastid-lipid-associated protein, chloroplastic-like;Chromoplast-specific carotenoid-associated protein;Plastid-lipid-associated protein 2;Plastid lipid associated protein CHRC;chromoplast-specific carotenoid-associated protein, chromoplastic;Plastid-lipid associated protein PAP / fibrillin family;Plastid lipid-associated protein 2, chloroplastic;li…	1.54120474687901e-09	1.58014	up-regulated
response to oxygen-containing compound	GO:1901700	BaRT2v18chr5HG253560	Ubiquitin protein ligase 5;E3 ubiquitin-protein ligase UPL5	9.10026491886799e-09	1.57916	up-regulated
response to oxygen-containing compound	GO:1901700	BaRT2v18chr5HG253560	Ubiquitin protein ligase 5;E3 ubiquitin-protein ligase UPL5	9.10026491886799e-09	1.57916	up-regulated
response to oxygen-containing compound	GO:1901700	BaRT2v18chr5HG267320	Cold-regulated 413-plasma membrane 2;Cold-regulated 413 plasma membrane protein 2;Cold-regulated protein;Cold acclimation protein WCOR413	2.48011027119709e-07	1.56843	up-regulated
response to oxygen-containing compound	GO:1901700	BaRT2v18chr5HG267320	Cold-regulated 413-plasma membrane 2;Cold-regulated 413 plasma membrane protein 2;Cold-regulated protein;Cold acclimation protein WCOR413	2.48011027119709e-07	1.56843	up-regulated
response to oxygen-containing compound	GO:1901700	BaRT2v18chr6HG288650	Pumilio RNA-binding repeat	1.038753529974e-13	1.56432	up-regulated
response to oxygen-containing compound	GO:1901700	BaRT2v18chr6HG288650	Pumilio RNA-binding repeat	1.038753529974e-13	1.56432	up-regulated
response to oxygen-containing compound	GO:1901700	BaRT2v18chr6HG318200	SNW/SKI-interacting protein-like;SKI-interacting protein, SKIP;SNW domain-containing protein 1;SNW/SKI-interacting protein A;Nuclear protein skip, putative;Pre-mRNA-splicing factor prp45	1.08118715600151e-13	1.54174	up-regulated
response to oxygen-containing compound	GO:1901700	BaRT2v18chr6HG318200	SNW/SKI-interacting protein-like;SKI-interacting protein, SKIP;SNW domain-containing protein 1;SNW/SKI-interacting protein A;Nuclear protein skip, putative;Pre-mRNA-splicing factor prp45	1.08118715600151e-13	1.54174	up-regulated
response to oxygen-containing compound	GO:1901700	BaRT2v18chr2HG055570	Peripheral subunit-binding (PSBD) domain-containing protein (Fragment);Dihydrolipoamide acetyltransferase component of pyruvate dehydrogenase complex;Lipoamide acyltransferase component of branched-chain alpha-keto acid dehydrogenase complex mitochondrial	2.0052360964623e-11	1.51985	up-regulated
response to oxygen-containing compound	GO:1901700	BaRT2v18chr2HG055570	Peripheral subunit-binding (PSBD) domain-containing protein (Fragment);Dihydrolipoamide acetyltransferase component of pyruvate dehydrogenase complex;Lipoamide acyltransferase component of branched-chain alpha-keto acid dehydrogenase complex mitochondrial	2.0052360964623e-11	1.51985	up-regulated
response to oxygen-containing compound	GO:1901700	BaRT2v18chr2HG098950	Calcium-transporting ATPase	1.72800053346958e-09	1.51385	up-regulated
response to oxygen-containing compound	GO:1901700	BaRT2v18chr2HG098950	Calcium-transporting ATPase	1.72800053346958e-09	1.51385	up-regulated
response to oxygen-containing compound	GO:1901700	BaRT2v18chr4HG185280	ABC transporter domain-containing protein;Transporter, ABC superfamily (Breast cancer resistance protein);ATPase, coupled to transmembrane movement of substance	1.20580107832873e-07	1.50918	up-regulated
response to oxygen-containing compound	GO:1901700	BaRT2v18chr4HG185280	ABC transporter domain-containing protein;Transporter, ABC superfamily (Breast cancer resistance protein);ATPase, coupled to transmembrane movement of substance	1.20580107832873e-07	1.50918	up-regulated
response to oxygen-containing compound	GO:1901700	BaRT2v18chr6HG302870	zinc finger transcription factor YY1;Transcription factor YY2;TFIIH C1-like domain containing protein	1.75264935276219e-11	1.50605	up-regulated
response to oxygen-containing compound	GO:1901700	BaRT2v18chr6HG302870	zinc finger transcription factor YY1;Transcription factor YY2;TFIIH C1-like domain containing protein	1.75264935276219e-11	1.50605	up-regulated
cold acclimation	GO:0009631	BaRT2v18chr6HG321840	Dehydrin;Deyhydrin 4	9.58226946027909e-09	5.7827	up-regulated
cold acclimation	GO:0009631	BaRT2v18chr3HG145770	Late embryogenesis abundant;Dehydrin	4.59438955867152e-12	5.71927	up-regulated
cold acclimation	GO:0009631	BaRT2v18chr4HG180470	Late embryogenesis abundant;Dehydrin;Dehydrin-like protein (Fragment)	7.11278399495341e-10	4.86732	up-regulated
cold acclimation	GO:0009631	BaRT2v18chr6HG321870	Dehydrin;Deyhydrin 4	5.03654642646427e-08	4.50524	up-regulated
cold acclimation	GO:0009631	BaRT2v18chr6HG321900	Dehydrin;Deyhydrin 4	2.7505038052089e-05	3.35479	up-regulated
cold acclimation	GO:0009631	BaRT2v18chr5HG263510	Late embryogenesis abundant;desiccation-related protein clone PCC6-19-like;Dehydrin	4.71181157989392e-06	3.15085	up-regulated
cold acclimation	GO:0009631	BaRT2v18chr3HG157360	Ran GTPase binding protein, putative;Regulator of chromosome condensation repeat-containing protein isoform 1;Ultraviolet-B receptor UVR8;Putative regulator of chromosome condensation 1/beta-lactamase-inhibitor protein II;Putative E3 ubiquitin-protein ligase HERC4 (Fragment)	7.31891552502901e-13	3.13484	up-regulated
cold acclimation	GO:0009631	BaRT2v18chr5HG269410	Late embryogenesis abundant;Dehydrin;Deyhydrin 4	2.58261898895054e-05	3.09012	up-regulated
cold acclimation	GO:0009631	BaRT2v18chr5HG263500	Late embryogenesis abundant;desiccation-related protein clone PCC6-19-like;Dehydrin	0.00101474615694849	2.62891	up-regulated
cold acclimation	GO:0009631	BaRT2v18chr5HG267320	Cold-regulated 413-plasma membrane 2;Cold-regulated 413 plasma membrane protein 2;Cold-regulated protein;Cold acclimation protein WCOR413	2.48011027119709e-07	1.56843	up-regulated
cold acclimation	GO:0009631	BaRT2v18chr7HG350430	Alpha-glucan water dikinase, chloroplastic;J domain-containing protein;Pyruvate phosphate dikinase, PEP/pyruvate-binding protein	3.79099857426236e-10	1.55691	up-regulated
response to salt	GO:1902074	BaRT2v18chr6HG321840	Dehydrin;Deyhydrin 4	9.58226946027909e-09	5.7827	up-regulated
response to salt	GO:1902074	BaRT2v18chr3HG145770	Late embryogenesis abundant;Dehydrin	4.59438955867152e-12	5.71927	up-regulated
response to salt	GO:1902074	BaRT2v18chr5HG222860	Late embryogenesis abundant protein D-34	8.85916108719124e-12	5.27792	up-regulated
response to salt	GO:1902074	BaRT2v18chr4HG180470	Late embryogenesis abundant;Dehydrin;Dehydrin-like protein (Fragment)	7.11278399495341e-10	4.86732	up-regulated
response to salt	GO:1902074	BaRT2v18chr1HG040250	ABA inducible protein;ABA-inducible protein PHV A1;Late embryogenesis abundant protein 3	7.3434909179425e-08	4.7786	up-regulated
response to salt	GO:1902074	BaRT2v18chr1HG021930	Cys/Met metabolism PLP-dependent enzyme family protein, expressed;Methionine gamma-lyase	2.19784661917005e-10	4.69989	up-regulated
response to salt	GO:1902074	BaRT2v18chr3HG156090	Transcription factor DIVARICATA;Myb-like protein J;MYBR domain class transcription factor;MYB transcription factor;Duplicated homeodomain-like superfamily protein isoform 1	4.2502085427117e-05	4.57448	up-regulated
response to salt	GO:1902074	BaRT2v18chr4HG197160	Late embryogenesis abundant protein 1;Embryonic protein DC-8	1.44728340572006e-08	4.57238	up-regulated
response to salt	GO:1902074	BaRT2v18chr6HG321870	Dehydrin;Deyhydrin 4	5.03654642646427e-08	4.50524	up-regulated
response to salt	GO:1902074	BaRT2v18chr1HG026770	ABA inducible protein;ABA-inducible protein PHV A1;Late embryogenesis abundant protein 3	2.72698481969862e-10	4.34304	up-regulated
response to salt	GO:1902074	BaRT2v18chr3HG156370	ABA response element binding factor;Protein ABSCISIC ACID-INSENSITIVE 5;bZIP transcription factor ABI5 homolog;BZIP domain-containing protein	8.76381610391298e-12	3.62906	up-regulated
response to salt	GO:1902074	BaRT2v18chr2HG104210	MFS domain-containing protein;Organic cation/carnitine transporter 4	3.86477405383954e-16	3.60924	up-regulated
response to salt	GO:1902074	BaRT2v18chr5HG239100	NAC domain-containing protein	3.62721126839793e-10	3.53382	up-regulated
response to salt	GO:1902074	BaRT2v18chr1HG040300	ABA inducible protein;ABA-inducible protein PHV A1;Late embryogenesis abundant protein 3	1.18921324329093e-08	3.48582	up-regulated
response to salt	GO:1902074	BaRT2v18chr3HG153860	NAC domain-containing protein;Stress-induced transcription factor NAC1;Stress-induced transcription factor SNAC1	1.1031032327403e-10	3.45376	up-regulated
response to salt	GO:1902074	BaRT2v18chr6HG321900	Dehydrin;Deyhydrin 4	2.7505038052089e-05	3.35479	up-regulated
response to salt	GO:1902074	BaRT2v18chr1HG030650	NAC domain-containing protein;Putative no apical meristem (NAM) protein	5.86644255102837e-16	3.18741	up-regulated
response to salt	GO:1902074	BaRT2v18chr2HG087230	H+/oligopeptide symporter;Nitrate transporter 1.3;Peptide transporter PTR2	0.00266217008364769	3.17851	up-regulated
response to salt	GO:1902074	BaRT2v18chr5HG263510	Late embryogenesis abundant;desiccation-related protein clone PCC6-19-like;Dehydrin	4.71181157989392e-06	3.15085	up-regulated
response to salt	GO:1902074	BaRT2v18chr4HG209360	ABC transporter domain-containing protein;Transporter, ABC superfamily (Breast cancer resistance protein)	1.71088183811144e-15	3.10168	up-regulated
response to salt	GO:1902074	BaRT2v18chr5HG269410	Late embryogenesis abundant;Dehydrin;Deyhydrin 4	2.58261898895054e-05	3.09012	up-regulated
response to salt	GO:1902074	BaRT2v18chr5HG263500	Late embryogenesis abundant;desiccation-related protein clone PCC6-19-like;Dehydrin	0.00101474615694849	2.62891	up-regulated
response to salt	GO:1902074	BaRT2v18chr4HG204340	Senescence/dehydration-associated protein-related;Senescence/spartin-associated;Putative senescence-associated protein;Protein EARLY-RESPONSIVE TO DEHYDRATION 7, chloroplastic;Spartin;senescence/dehydration-associated protein At3g51250-like;protein EARLY-RESPONSIVE TO DEHYDRATION 7, chloroplastic-like;Early-responsive to dehydration 7;Senescence domain-containing protein	5.75574473399485e-13	2.55017	up-regulated
response to salt	GO:1902074	BaRT2v18chr3HG157400	Protein-serine/threonine phosphatase	9.27240275777472e-11	2.3569	up-regulated
response to salt	GO:1902074	BaRT2v18chr7HG337540	F-box/LRR-repeat MAX2-like protein A;Leucine-rich repeat, cysteine-containing subtype;F-box protein MAX2;F-box protein ORE9;Putative F-box/leucine rich repeat protein;More axillary branches 2;F-box protein MAX2c	1.74401654725674e-11	2.27056	up-regulated
response to salt	GO:1902074	BaRT2v18chr7HG333880	Histone H1 variant;H15 domain-containing protein;Histone like	1.13090456943226e-08	2.21838	up-regulated
response to salt	GO:1902074	BaRT2v18chr7HG365400	Phosphatidylinositol 4-kinase gamma 4;Putative 1-phosphatidylinositol 4-kinase	5.61431278348094e-17	1.96672	up-regulated
response to salt	GO:1902074	BaRT2v18chr7HG331160	Transcription factor DIVARICATA;DnaJ-like protein subfamily C member 1;Duplicated homeodomain-like superfamily protein (Fragment);transcription factor MYBS1;MYBR domain class transcription factor	3.64048874822555e-06	1.94508	up-regulated
response to salt	GO:1902074	BaRT2v18chr3HG138810	Protein-serine/threonine phosphatase	4.20608853727766e-13	1.91073	up-regulated
response to salt	GO:1902074	BaRT2v18chr4HG182300	Serine/threonine-protein kinase SAPK10;Serine/threonine-protein kinase SAPK9;Serine/threonine-protein kinase SRK2E;Protein kinase domain-containing protein;Serine/threonine-protein kinase SAPK8	5.04514175798066e-13	1.75751	up-regulated
response to salt	GO:1902074	BaRT2v18chr1HG040290	ABA inducible protein;ABA-inducible protein PHV A1;Late embryogenesis abundant protein 3	5.05080209071762e-05	1.68866	up-regulated
response to salt	GO:1902074	BaRT2v18chr1HG036610	Coronatine-insensitive 1b;Coronatine insensitive protein 1;coronatine-insensitive protein homolog 1b;Auxin F-box protein 5;Coronatine-insensitive protein 1-like;Putative leucine-rich repeat domain, L domain-like protein;Coronatine-insensitive protein 1	3.63068844720272e-14	1.61121	up-regulated
response to salt	GO:1902074	BaRT2v18chr5HG241800	Plastid-lipid-associated protein, chloroplastic;plastid-lipid-associated protein, chloroplastic-like;Chromoplast-specific carotenoid-associated protein;Plastid-lipid-associated protein 2;Plastid lipid associated protein CHRC;chromoplast-specific carotenoid-associated protein, chromoplastic;Plastid-lipid associated protein PAP / fibrillin family;Plastid lipid-associated protein 2, chloroplastic;li…	1.54120474687901e-09	1.58014	up-regulated
response to salt	GO:1902074	BaRT2v18chr5HG267320	Cold-regulated 413-plasma membrane 2;Cold-regulated 413 plasma membrane protein 2;Cold-regulated protein;Cold acclimation protein WCOR413	2.48011027119709e-07	1.56843	up-regulated
response to salt	GO:1902074	BaRT2v18chr6HG318200	SNW/SKI-interacting protein-like;SKI-interacting protein, SKIP;SNW domain-containing protein 1;SNW/SKI-interacting protein A;Nuclear protein skip, putative;Pre-mRNA-splicing factor prp45	1.08118715600151e-13	1.54174	up-regulated
response to salt	GO:1902074	BaRT2v18chr2HG098950	Calcium-transporting ATPase	1.72800053346958e-09	1.51385	up-regulated
response to salt	GO:1902074	BaRT2v18chr6HG302870	zinc finger transcription factor YY1;Transcription factor YY2;TFIIH C1-like domain containing protein	1.75264935276219e-11	1.50605	up-regulated
response to water	GO:0009415	BaRT2v18chr6HG321840	Dehydrin;Deyhydrin 4	9.58226946027909e-09	5.7827	up-regulated
response to water	GO:0009415	BaRT2v18chr3HG145770	Late embryogenesis abundant;Dehydrin	4.59438955867152e-12	5.71927	up-regulated
response to water	GO:0009415	BaRT2v18chr4HG180470	Late embryogenesis abundant;Dehydrin;Dehydrin-like protein (Fragment)	7.11278399495341e-10	4.86732	up-regulated
response to water	GO:0009415	BaRT2v18chr1HG040250	ABA inducible protein;ABA-inducible protein PHV A1;Late embryogenesis abundant protein 3	7.3434909179425e-08	4.7786	up-regulated
response to water	GO:0009415	BaRT2v18chr1HG021930	Cys/Met metabolism PLP-dependent enzyme family protein, expressed;Methionine gamma-lyase	2.19784661917005e-10	4.69989	up-regulated
response to water	GO:0009415	BaRT2v18chr4HG197160	Late embryogenesis abundant protein 1;Embryonic protein DC-8	1.44728340572006e-08	4.57238	up-regulated
response to water	GO:0009415	BaRT2v18chr6HG321870	Dehydrin;Deyhydrin 4	5.03654642646427e-08	4.50524	up-regulated
response to water	GO:0009415	BaRT2v18chr1HG026770	ABA inducible protein;ABA-inducible protein PHV A1;Late embryogenesis abundant protein 3	2.72698481969862e-10	4.34304	up-regulated
response to water	GO:0009415	BaRT2v18chr3HG156370	ABA response element binding factor;Protein ABSCISIC ACID-INSENSITIVE 5;bZIP transcription factor ABI5 homolog;BZIP domain-containing protein	8.76381610391298e-12	3.62906	up-regulated
response to water	GO:0009415	BaRT2v18chr2HG104210	MFS domain-containing protein;Organic cation/carnitine transporter 4	3.86477405383954e-16	3.60924	up-regulated
response to water	GO:0009415	BaRT2v18chr5HG239100	NAC domain-containing protein	3.62721126839793e-10	3.53382	up-regulated
response to water	GO:0009415	BaRT2v18chr1HG040300	ABA inducible protein;ABA-inducible protein PHV A1;Late embryogenesis abundant protein 3	1.18921324329093e-08	3.48582	up-regulated
response to water	GO:0009415	BaRT2v18chr3HG153860	NAC domain-containing protein;Stress-induced transcription factor NAC1;Stress-induced transcription factor SNAC1	1.1031032327403e-10	3.45376	up-regulated
response to water	GO:0009415	BaRT2v18chr6HG321900	Dehydrin;Deyhydrin 4	2.7505038052089e-05	3.35479	up-regulated
response to water	GO:0009415	BaRT2v18chr1HG030650	NAC domain-containing protein;Putative no apical meristem (NAM) protein	5.86644255102837e-16	3.18741	up-regulated
response to water	GO:0009415	BaRT2v18chr5HG263510	Late embryogenesis abundant;desiccation-related protein clone PCC6-19-like;Dehydrin	4.71181157989392e-06	3.15085	up-regulated
response to water	GO:0009415	BaRT2v18chr4HG209360	ABC transporter domain-containing protein;Transporter, ABC superfamily (Breast cancer resistance protein)	1.71088183811144e-15	3.10168	up-regulated
response to water	GO:0009415	BaRT2v18chr5HG269410	Late embryogenesis abundant;Dehydrin;Deyhydrin 4	2.58261898895054e-05	3.09012	up-regulated
response to water	GO:0009415	BaRT2v18chr5HG263500	Late embryogenesis abundant;desiccation-related protein clone PCC6-19-like;Dehydrin	0.00101474615694849	2.62891	up-regulated
response to water	GO:0009415	BaRT2v18chr4HG204340	Senescence/dehydration-associated protein-related;Senescence/spartin-associated;Putative senescence-associated protein;Protein EARLY-RESPONSIVE TO DEHYDRATION 7, chloroplastic;Spartin;senescence/dehydration-associated protein At3g51250-like;protein EARLY-RESPONSIVE TO DEHYDRATION 7, chloroplastic-like;Early-responsive to dehydration 7;Senescence domain-containing protein	5.75574473399485e-13	2.55017	up-regulated
response to water	GO:0009415	BaRT2v18chr3HG157400	Protein-serine/threonine phosphatase	9.27240275777472e-11	2.3569	up-regulated
response to water	GO:0009415	BaRT2v18chr7HG337540	F-box/LRR-repeat MAX2-like protein A;Leucine-rich repeat, cysteine-containing subtype;F-box protein MAX2;F-box protein ORE9;Putative F-box/leucine rich repeat protein;More axillary branches 2;F-box protein MAX2c	1.74401654725674e-11	2.27056	up-regulated
response to water	GO:0009415	BaRT2v18chr7HG333880	Histone H1 variant;H15 domain-containing protein;Histone like	1.13090456943226e-08	2.21838	up-regulated
response to water	GO:0009415	BaRT2v18chr7HG331160	Transcription factor DIVARICATA;DnaJ-like protein subfamily C member 1;Duplicated homeodomain-like superfamily protein (Fragment);transcription factor MYBS1;MYBR domain class transcription factor	3.64048874822555e-06	1.94508	up-regulated
response to water	GO:0009415	BaRT2v18chr3HG138810	Protein-serine/threonine phosphatase	4.20608853727766e-13	1.91073	up-regulated
response to water	GO:0009415	BaRT2v18chr4HG182300	Serine/threonine-protein kinase SAPK10;Serine/threonine-protein kinase SAPK9;Serine/threonine-protein kinase SRK2E;Protein kinase domain-containing protein;Serine/threonine-protein kinase SAPK8	5.04514175798066e-13	1.75751	up-regulated
response to water	GO:0009415	BaRT2v18chr1HG040290	ABA inducible protein;ABA-inducible protein PHV A1;Late embryogenesis abundant protein 3	5.05080209071762e-05	1.68866	up-regulated
response to water	GO:0009415	BaRT2v18chr5HG241800	Plastid-lipid-associated protein, chloroplastic;plastid-lipid-associated protein, chloroplastic-like;Chromoplast-specific carotenoid-associated protein;Plastid-lipid-associated protein 2;Plastid lipid associated protein CHRC;chromoplast-specific carotenoid-associated protein, chromoplastic;Plastid-lipid associated protein PAP / fibrillin family;Plastid lipid-associated protein 2, chloroplastic;li…	1.54120474687901e-09	1.58014	up-regulated
response to water	GO:0009415	BaRT2v18chr5HG267320	Cold-regulated 413-plasma membrane 2;Cold-regulated 413 plasma membrane protein 2;Cold-regulated protein;Cold acclimation protein WCOR413	2.48011027119709e-07	1.56843	up-regulated
response to water	GO:0009415	BaRT2v18chr6HG318200	SNW/SKI-interacting protein-like;SKI-interacting protein, SKIP;SNW domain-containing protein 1;SNW/SKI-interacting protein A;Nuclear protein skip, putative;Pre-mRNA-splicing factor prp45	1.08118715600151e-13	1.54174	up-regulated
response to water	GO:0009415	BaRT2v18chr2HG098950	Calcium-transporting ATPase	1.72800053346958e-09	1.51385	up-regulated
response to water	GO:0009415	BaRT2v18chr6HG302870	zinc finger transcription factor YY1;Transcription factor YY2;TFIIH C1-like domain containing protein	1.75264935276219e-11	1.50605	up-regulated
response to acid chemical	GO:0001101	BaRT2v18chr6HG321840	Dehydrin;Deyhydrin 4	9.58226946027909e-09	5.7827	up-regulated
response to acid chemical	GO:0001101	BaRT2v18chr3HG145770	Late embryogenesis abundant;Dehydrin	4.59438955867152e-12	5.71927	up-regulated
response to acid chemical	GO:0001101	BaRT2v18chr4HG180470	Late embryogenesis abundant;Dehydrin;Dehydrin-like protein (Fragment)	7.11278399495341e-10	4.86732	up-regulated
response to acid chemical	GO:0001101	BaRT2v18chr1HG040250	ABA inducible protein;ABA-inducible protein PHV A1;Late embryogenesis abundant protein 3	7.3434909179425e-08	4.7786	up-regulated
response to acid chemical	GO:0001101	BaRT2v18chr1HG021930	Cys/Met metabolism PLP-dependent enzyme family protein, expressed;Methionine gamma-lyase	2.19784661917005e-10	4.69989	up-regulated
response to acid chemical	GO:0001101	BaRT2v18chr4HG197160	Late embryogenesis abundant protein 1;Embryonic protein DC-8	1.44728340572006e-08	4.57238	up-regulated
response to acid chemical	GO:0001101	BaRT2v18chr6HG321870	Dehydrin;Deyhydrin 4	5.03654642646427e-08	4.50524	up-regulated
response to acid chemical	GO:0001101	BaRT2v18chr1HG026770	ABA inducible protein;ABA-inducible protein PHV A1;Late embryogenesis abundant protein 3	2.72698481969862e-10	4.34304	up-regulated
response to acid chemical	GO:0001101	BaRT2v18chr3HG156370	ABA response element binding factor;Protein ABSCISIC ACID-INSENSITIVE 5;bZIP transcription factor ABI5 homolog;BZIP domain-containing protein	8.76381610391298e-12	3.62906	up-regulated
response to acid chemical	GO:0001101	BaRT2v18chr2HG104210	MFS domain-containing protein;Organic cation/carnitine transporter 4	3.86477405383954e-16	3.60924	up-regulated
response to acid chemical	GO:0001101	BaRT2v18chr5HG239100	NAC domain-containing protein	3.62721126839793e-10	3.53382	up-regulated
response to acid chemical	GO:0001101	BaRT2v18chr1HG040300	ABA inducible protein;ABA-inducible protein PHV A1;Late embryogenesis abundant protein 3	1.18921324329093e-08	3.48582	up-regulated
response to acid chemical	GO:0001101	BaRT2v18chr3HG153860	NAC domain-containing protein;Stress-induced transcription factor NAC1;Stress-induced transcription factor SNAC1	1.1031032327403e-10	3.45376	up-regulated
response to acid chemical	GO:0001101	BaRT2v18chr6HG321900	Dehydrin;Deyhydrin 4	2.7505038052089e-05	3.35479	up-regulated
response to acid chemical	GO:0001101	BaRT2v18chr1HG030650	NAC domain-containing protein;Putative no apical meristem (NAM) protein	5.86644255102837e-16	3.18741	up-regulated
response to acid chemical	GO:0001101	BaRT2v18chr5HG263510	Late embryogenesis abundant;desiccation-related protein clone PCC6-19-like;Dehydrin	4.71181157989392e-06	3.15085	up-regulated
response to acid chemical	GO:0001101	BaRT2v18chr4HG209360	ABC transporter domain-containing protein;Transporter, ABC superfamily (Breast cancer resistance protein)	1.71088183811144e-15	3.10168	up-regulated
response to acid chemical	GO:0001101	BaRT2v18chr5HG269410	Late embryogenesis abundant;Dehydrin;Deyhydrin 4	2.58261898895054e-05	3.09012	up-regulated
response to acid chemical	GO:0001101	BaRT2v18chr5HG263500	Late embryogenesis abundant;desiccation-related protein clone PCC6-19-like;Dehydrin	0.00101474615694849	2.62891	up-regulated
response to acid chemical	GO:0001101	BaRT2v18chr4HG204340	Senescence/dehydration-associated protein-related;Senescence/spartin-associated;Putative senescence-associated protein;Protein EARLY-RESPONSIVE TO DEHYDRATION 7, chloroplastic;Spartin;senescence/dehydration-associated protein At3g51250-like;protein EARLY-RESPONSIVE TO DEHYDRATION 7, chloroplastic-like;Early-responsive to dehydration 7;Senescence domain-containing protein	5.75574473399485e-13	2.55017	up-regulated
response to acid chemical	GO:0001101	BaRT2v18chr3HG157400	Protein-serine/threonine phosphatase	9.27240275777472e-11	2.3569	up-regulated
response to acid chemical	GO:0001101	BaRT2v18chr7HG337540	F-box/LRR-repeat MAX2-like protein A;Leucine-rich repeat, cysteine-containing subtype;F-box protein MAX2;F-box protein ORE9;Putative F-box/leucine rich repeat protein;More axillary branches 2;F-box protein MAX2c	1.74401654725674e-11	2.27056	up-regulated
response to acid chemical	GO:0001101	BaRT2v18chr7HG333880	Histone H1 variant;H15 domain-containing protein;Histone like	1.13090456943226e-08	2.21838	up-regulated
response to acid chemical	GO:0001101	BaRT2v18chr7HG331160	Transcription factor DIVARICATA;DnaJ-like protein subfamily C member 1;Duplicated homeodomain-like superfamily protein (Fragment);transcription factor MYBS1;MYBR domain class transcription factor	3.64048874822555e-06	1.94508	up-regulated
response to acid chemical	GO:0001101	BaRT2v18chr3HG138810	Protein-serine/threonine phosphatase	4.20608853727766e-13	1.91073	up-regulated
response to acid chemical	GO:0001101	BaRT2v18chr4HG182300	Serine/threonine-protein kinase SAPK10;Serine/threonine-protein kinase SAPK9;Serine/threonine-protein kinase SRK2E;Protein kinase domain-containing protein;Serine/threonine-protein kinase SAPK8	5.04514175798066e-13	1.75751	up-regulated
response to acid chemical	GO:0001101	BaRT2v18chr1HG040290	ABA inducible protein;ABA-inducible protein PHV A1;Late embryogenesis abundant protein 3	5.05080209071762e-05	1.68866	up-regulated
response to acid chemical	GO:0001101	BaRT2v18chr5HG241800	Plastid-lipid-associated protein, chloroplastic;plastid-lipid-associated protein, chloroplastic-like;Chromoplast-specific carotenoid-associated protein;Plastid-lipid-associated protein 2;Plastid lipid associated protein CHRC;chromoplast-specific carotenoid-associated protein, chromoplastic;Plastid-lipid associated protein PAP / fibrillin family;Plastid lipid-associated protein 2, chloroplastic;li…	1.54120474687901e-09	1.58014	up-regulated
response to acid chemical	GO:0001101	BaRT2v18chr5HG267320	Cold-regulated 413-plasma membrane 2;Cold-regulated 413 plasma membrane protein 2;Cold-regulated protein;Cold acclimation protein WCOR413	2.48011027119709e-07	1.56843	up-regulated
response to acid chemical	GO:0001101	BaRT2v18chr6HG318200	SNW/SKI-interacting protein-like;SKI-interacting protein, SKIP;SNW domain-containing protein 1;SNW/SKI-interacting protein A;Nuclear protein skip, putative;Pre-mRNA-splicing factor prp45	1.08118715600151e-13	1.54174	up-regulated
response to acid chemical	GO:0001101	BaRT2v18chr2HG098950	Calcium-transporting ATPase	1.72800053346958e-09	1.51385	up-regulated
response to acid chemical	GO:0001101	BaRT2v18chr6HG302870	zinc finger transcription factor YY1;Transcription factor YY2;TFIIH C1-like domain containing protein	1.75264935276219e-11	1.50605	up-regulated
response to organic substance	GO:0010033	BaRT2v18chr1HG028560	Late embryogenesis abundant protein;carrot ABA-induced in somatic embryos 3-like;Small hydrophilic plant seed protein, conserved site-containing protein	2.95441803647485e-12	7.81864	up-regulated
response to organic substance	GO:0010033	BaRT2v18chr4HG201250	Heat shock cognate 70 kDa protein;probable mediator of RNA polymerase II transcription subunit 37c;Molecular chaperones HSP70/HSC70, HSP70 superfamily	3.39124129219117e-06	7.02114	up-regulated
response to organic substance	GO:0010033	BaRT2v18chr1HG028550	carrot ABA-induced in somatic embryos 3-like;Late embryogenesis abundant protein B19.4;Small hydrophilic plant seed protein, conserved site-containing protein	4.10633540695041e-14	6.6681	up-regulated
response to organic substance	GO:0010033	BaRT2v18chr6HG298520	LysM receptor kinase;LRR receptor-like serine/threonine-protein kinase, putative;Lysm-containing receptor kinase 10	0.00193189433415506	6.57219	up-regulated
response to organic substance	GO:0010033	BaRT2v18chr5HG251840	Oil body-associated protein 1A;Embryo-specific protein	2.95783315820517e-11	6.18769	up-regulated
response to organic substance	GO:0010033	BaRT2v18chr6HG321840	Dehydrin;Deyhydrin 4	9.58226946027909e-09	5.7827	up-regulated
response to organic substance	GO:0010033	BaRT2v18chr3HG145770	Late embryogenesis abundant;Dehydrin	4.59438955867152e-12	5.71927	up-regulated
response to organic substance	GO:0010033	BaRT2v18chr6HG306760	receptor kinase-like protein Xa21;Putative LRR receptor-like serine/threonine-protein kinase;Putative leucine-rich repeat receptor-like protein kinase family protein;Protein kinase domain-containing protein	1.48896325640653e-07	5.56756	up-regulated
response to organic substance	GO:0010033	BaRT2v18chr2HG086440	Ethylene-insensitive protein 3;EIL transcription factor;ETHYLENE INSENSITIVE 3-like 5 protein	2.4117560007602e-08	5.43952	up-regulated
response to organic substance	GO:0010033	BaRT2v18chr5HG222860	Late embryogenesis abundant protein D-34	8.85916108719124e-12	5.27792	up-regulated
response to organic substance	GO:0010033	BaRT2v18chr4HG180470	Late embryogenesis abundant;Dehydrin;Dehydrin-like protein (Fragment)	7.11278399495341e-10	4.86732	up-regulated
response to organic substance	GO:0010033	BaRT2v18chr1HG040250	ABA inducible protein;ABA-inducible protein PHV A1;Late embryogenesis abundant protein 3	7.3434909179425e-08	4.7786	up-regulated
response to organic substance	GO:0010033	BaRT2v18chr1HG021930	Cys/Met metabolism PLP-dependent enzyme family protein, expressed;Methionine gamma-lyase	2.19784661917005e-10	4.69989	up-regulated
response to organic substance	GO:0010033	BaRT2v18chr1HG021220	Low-temperature-induced 65 kDa protein	2.35551033537734e-08	4.6957	up-regulated
response to organic substance	GO:0010033	BaRT2v18chr3HG156090	Transcription factor DIVARICATA;Myb-like protein J;MYBR domain class transcription factor;MYB transcription factor;Duplicated homeodomain-like superfamily protein isoform 1	4.2502085427117e-05	4.57448	up-regulated
response to organic substance	GO:0010033	BaRT2v18chr4HG197160	Late embryogenesis abundant protein 1;Embryonic protein DC-8	1.44728340572006e-08	4.57238	up-regulated
response to organic substance	GO:0010033	BaRT2v18chr6HG321870	Dehydrin;Deyhydrin 4	5.03654642646427e-08	4.50524	up-regulated
response to organic substance	GO:0010033	BaRT2v18chr1HG024730	RING-type domain-containing protein;RING-H2 finger protein ATL2B;NEP1-interacting protein 2;NEP1-interacting protein 1	3.83833091287631e-14	4.36896	up-regulated
response to organic substance	GO:0010033	BaRT2v18chr1HG026770	ABA inducible protein;ABA-inducible protein PHV A1;Late embryogenesis abundant protein 3	2.72698481969862e-10	4.34304	up-regulated
response to organic substance	GO:0010033	BaRT2v18chr3HG142490	Protein-serine/threonine phosphatase	1.97806566854134e-14	4.25536	up-regulated
response to organic substance	GO:0010033	BaRT2v18chr5HG228790	Phosphofructose kinase2;PFK domain-containing protein;Pyrophosphate--fructose 6-phosphate 1-phosphotransferase subunit alpha	1.12451468676633e-17	4.20795	up-regulated
response to organic substance	GO:0010033	BaRT2v18chr4HG206250	Heat shock 70 kDa protein 8;Heat-shock protein 70T-2;78 kDa glucose-regulated protein-like protein;DnaK protein, expressed	2.92090769186409e-10	4.02534	up-regulated
response to organic substance	GO:0010033	BaRT2v18chr2HG105250	Auxin-induced protein 10A5;SAUR-like auxin-responsive protein family	0.00516982153379338	3.99278	up-regulated
response to organic substance	GO:0010033	BaRT2v18chr2HG106120	Ethylene-responsive transcription factor ERF003;AP2/ERF domain-containing protein;Ethylene response factor;Ethylene-responsive transcription factor	7.5639853300694e-08	3.90918	up-regulated
response to organic substance	GO:0010033	BaRT2v18chr3HG152770	0	6.3318977538045e-06	3.86225	up-regulated
response to organic substance	GO:0010033	BaRT2v18chr5HG276040	GRAM domain-containing protein;ABA-responsive protein;FH interacting protein 1	1.23907010037294e-10	3.85322	up-regulated
response to organic substance	GO:0010033	BaRT2v18chr1HG046520	Protein-serine/threonine phosphatase	5.0876844383374e-10	3.84075	up-regulated
response to organic substance	GO:0010033	BaRT2v18chr2HG049520	Protein-serine/threonine phosphatase	1.88300533295849e-13	3.74344	up-regulated
response to organic substance	GO:0010033	BaRT2v18chr3HG156370	ABA response element binding factor;Protein ABSCISIC ACID-INSENSITIVE 5;bZIP transcription factor ABI5 homolog;BZIP domain-containing protein	8.76381610391298e-12	3.62906	up-regulated
response to organic substance	GO:0010033	BaRT2v18chr2HG104210	MFS domain-containing protein;Organic cation/carnitine transporter 4	3.86477405383954e-16	3.60924	up-regulated
response to organic substance	GO:0010033	BaRT2v18chr6HG321020	Molecular chaperone (Small heat-shock protein Hsp26/Hsp42);Cytosolic class II small heat-shock protein;SHSP domain-containing protein;17.4 kDa class III heat shock protein	1.88558072173707e-05	3.60195	up-regulated
response to organic substance	GO:0010033	BaRT2v18chr5HG239100	NAC domain-containing protein	3.62721126839793e-10	3.53382	up-regulated
response to organic substance	GO:0010033	BaRT2v18chr3HG125430	Small heat shock protein HSP17.8;SHSP domain-containing protein	0.00149461737704287	3.50249	up-regulated
response to organic substance	GO:0010033	BaRT2v18chr1HG040300	ABA inducible protein;ABA-inducible protein PHV A1;Late embryogenesis abundant protein 3	1.18921324329093e-08	3.48582	up-regulated
response to organic substance	GO:0010033	BaRT2v18chr3HG153860	NAC domain-containing protein;Stress-induced transcription factor NAC1;Stress-induced transcription factor SNAC1	1.1031032327403e-10	3.45376	up-regulated
response to organic substance	GO:0010033	BaRT2v18chr7HG348920	0	4.33322509624204e-14	3.43417	up-regulated
response to organic substance	GO:0010033	BaRT2v18chr6HG321900	Dehydrin;Deyhydrin 4	2.7505038052089e-05	3.35479	up-regulated
response to organic substance	GO:0010033	BaRT2v18chr3HG147770	HSF domain class transcription factor;heat stress transcription factor C-1;HSF-type DNA-binding domain containing protein, expressed	1.40562099055932e-05	3.24711	up-regulated
response to organic substance	GO:0010033	BaRT2v18chr6HG314730	Ethylene receptor	1.31324542736047e-05	3.20123	up-regulated
response to organic substance	GO:0010033	BaRT2v18chr3HG154770	Amino acid permease 6	2.32952899526974e-09	3.19458	up-regulated
response to organic substance	GO:0010033	BaRT2v18chr1HG030650	NAC domain-containing protein;Putative no apical meristem (NAM) protein	5.86644255102837e-16	3.18741	up-regulated
response to organic substance	GO:0010033	BaRT2v18chr5HG263510	Late embryogenesis abundant;desiccation-related protein clone PCC6-19-like;Dehydrin	4.71181157989392e-06	3.15085	up-regulated
response to organic substance	GO:0010033	BaRT2v18chr4HG209360	ABC transporter domain-containing protein;Transporter, ABC superfamily (Breast cancer resistance protein)	1.71088183811144e-15	3.10168	up-regulated
response to organic substance	GO:0010033	BaRT2v18chr3HG124750	Zinc finger CCCH domain-containing protein 2;DNA-binding with one finger protein (Fragment);C3H transcription factor	2.99302406130394e-09	3.09499	up-regulated
response to organic substance	GO:0010033	BaRT2v18chr5HG269410	Late embryogenesis abundant;Dehydrin;Deyhydrin 4	2.58261898895054e-05	3.09012	up-regulated
response to organic substance	GO:0010033	BaRT2v18chr5HG267880-BaRT2v18chr5HG267890	VARLMGL domain-containing protein	0.00563428869410051	2.97647	up-regulated
response to organic substance	GO:0010033	BaRT2v18chr3HG161790	Transcription factor VP-1 homologue;TF-B3 domain-containing protein;Regulatory protein viviparous-1;B3 domain-containing protein VP1;ABA INSENSITIVE 3-2 (Fragment);B3 domain-containing transcription factor ABI3	8.4127352297531e-16	2.80188	up-regulated
response to organic substance	GO:0010033	BaRT2v18chr1HG046320	Common plant regulatory factor 1;MFMR domain-containing protein;G-box-binding factor 3;G-box binding factor;BZIP domain-containing protein	1.03280644747021e-15	2.78245	up-regulated
response to organic substance	GO:0010033	BaRT2v18chr4HG208310	Protein indeterminate-domain like;Ovo transcription factor;C2H2-type domain-containing protein;Protein indeterminate-domain 1;Zinc finger protein MAGPIE	2.68506907472772e-12	2.78006	up-regulated
response to organic substance	GO:0010033	BaRT2v18chr2HG105190	Serine/threonine-protein kinase SRK2H (Fragment);Putative serine/threonine-protein kinase SAPK2 (Fragment);Serine/threonine-protein kinase SAPK1;Serine/threonine-protein kinase SAPK2;Serine/threonine-protein kinase SRK2C;serine/threonine-protein kinase SAPK1 isoform X2;Serine/Threonine-kinase SAPK1-like protein;Protein kinase domain-containing protein	9.11505425438347e-15	2.77894	up-regulated
response to organic substance	GO:0010033	BaRT2v18chr5HG257600	Glycosyltransferase;Crocetin glucosyltransferase 2;UDP-glycosyltransferase 74B1	2.54604377157487e-11	2.75869	up-regulated
response to organic substance	GO:0010033	BaRT2v18chr4HG219570	Heat shock 70 kDa protein, mitochondrial	5.61727072477009e-12	2.70411	up-regulated
response to organic substance	GO:0010033	BaRT2v18chr7HG385840	Rhodanese/Cell cycle control phosphatase superfamily protein, putative;Senescence-associated protein DIN1;Rhodanese domain-containing protein;thiosulfate sulfurtransferase 16, chloroplastic;Rhodanese/Cell cycle control phosphatase superfamily protein;Thiosulfate sulfurtransferase 16, chloroplastic-like;Thiosulfate sulfurtransferase 16, chloroplastic	8.32643208714092e-05	2.70212	up-regulated
response to organic substance	GO:0010033	BaRT2v18chr5HG263500	Late embryogenesis abundant;desiccation-related protein clone PCC6-19-like;Dehydrin	0.00101474615694849	2.62891	up-regulated
response to organic substance	GO:0010033	BaRT2v18chr5HG226200	0	6.606613642935e-14	2.60959	up-regulated
response to organic substance	GO:0010033	BaRT2v18chr5HG273130	G-box-binding factor 1;BZIP domain-containing protein	8.14517545939064e-07	2.59097	up-regulated
response to organic substance	GO:0010033	BaRT2v18chr4HG204340	Senescence/dehydration-associated protein-related;Senescence/spartin-associated;Putative senescence-associated protein;Protein EARLY-RESPONSIVE TO DEHYDRATION 7, chloroplastic;Spartin;senescence/dehydration-associated protein At3g51250-like;protein EARLY-RESPONSIVE TO DEHYDRATION 7, chloroplastic-like;Early-responsive to dehydration 7;Senescence domain-containing protein	5.75574473399485e-13	2.55017	up-regulated
response to organic substance	GO:0010033	BaRT2v18chr2HG064150	MYB transcription factor 31;Transcription factor MYB30	3.6572600969106e-11	2.53266	up-regulated
response to organic substance	GO:0010033	BaRT2v18chr1HG035900	Molecular chaperones HSP70/HSC70, HSP70 superfamily;Heat shock cognate 70 kDa protein 2;heat shock cognate 70 kDa protein 2-like;heat shock cognate 70 kDa protein 2;Putative mediator of RNA polymerase II transcription subunit 37c	1.84010826235904e-07	2.50091	up-regulated
response to organic substance	GO:0010033	BaRT2v18chr7HG368430	O-acyltransferase;Linoleic acid1;Diacylglycerol O-acyltransferase	1.52406208912836e-15	2.38656	up-regulated
response to organic substance	GO:0010033	BaRT2v18chr3HG157400	Protein-serine/threonine phosphatase	9.27240275777472e-11	2.3569	up-regulated
response to organic substance	GO:0010033	BaRT2v18chr5HG256940	Calcium-dependent protein kinase 24;Calcium-dependent protein kinase 29;LRR receptor-like serine/threonine-protein kinase GSO1	6.82819289392428e-05	2.33811	up-regulated
response to organic substance	GO:0010033	BaRT2v18chr3HG118460	LRR receptor-like serine/threonine-protein kinase FLS2;Receptor-like protein 12;Receptor like protein 7	1.52801157288821e-11	2.31996	up-regulated
response to organic substance	GO:0010033	BaRT2v18chr7HG337540	F-box/LRR-repeat MAX2-like protein A;Leucine-rich repeat, cysteine-containing subtype;F-box protein MAX2;F-box protein ORE9;Putative F-box/leucine rich repeat protein;More axillary branches 2;F-box protein MAX2c	1.74401654725674e-11	2.27056	up-regulated
response to organic substance	GO:0010033	BaRT2v18chr3HG125410	Small heat shock protein HSP17.8;SHSP domain-containing protein	0.00109449684357632	2.2385	up-regulated
response to organic substance	GO:0010033	BaRT2v18chr3HG157790	Heat shock cognate 70 kDa protein;probable mediator of RNA polymerase II transcription subunit 37c;Putative mediator of RNA polymerase II transcription subunit 37c;Heat shock cognate 70 kDa protein 2	0.00490685036345523	2.23255	up-regulated
response to organic substance	GO:0010033	BaRT2v18chr7HG333880	Histone H1 variant;H15 domain-containing protein;Histone like	1.13090456943226e-08	2.21838	up-regulated
response to organic substance	GO:0010033	BaRT2v18chr5HG236330	Protein kinase domain-containing protein	3.11836638072754e-06	2.12587	up-regulated
response to organic substance	GO:0010033	BaRT2v18chr1HG028980	Gibberellin receptor GID1;Gibberellin receptor GID1A	6.66325225751979e-17	2.04986	up-regulated
response to organic substance	GO:0010033	BaRT2v18chr4HG176790	Glycosyltransferase family protein 64 protein C5;glucosamine inositolphosphorylceramide transferase 1;Magnesium transporter MRS2-A, chloroplastic	1.39390871795783e-07	2.02049	up-regulated
response to organic substance	GO:0010033	BaRT2v18chr2HG091030	Protein kinase domain-containing protein	1.09976581723071e-11	2.01594	up-regulated
response to organic substance	GO:0010033	BaRT2v18chr1HG026070	Serine/threonine-protein kinase SAPK3;Serine/threonine-protein kinase SAPK1;Serine/threonine-protein kinase SAPK2;Serine/threonine-protein kinase SR;Serine/threonine-protein kinase SRK2C;Protein kinase domain-containing protein	3.74615484817235e-08	1.98387	up-regulated
response to organic substance	GO:0010033	BaRT2v18chr7HG365400	Phosphatidylinositol 4-kinase gamma 4;Putative 1-phosphatidylinositol 4-kinase	5.61431278348094e-17	1.96672	up-regulated
response to organic substance	GO:0010033	BaRT2v18chr5HG267480	RING-CH-type domain-containing protein;E3 ubiquitin-protein ligase MARCH6	1.42446451601236e-14	1.95286	up-regulated
response to organic substance	GO:0010033	BaRT2v18chr4HG205400	AP2 domain containing protein, expressed;AP2-like ethylene-responsive transcription factor ANT;AP2-like ethylene-responsive transcription factor CRL5;AP2 transcription factor	6.81598639979451e-08	1.95135	up-regulated
response to organic substance	GO:0010033	BaRT2v18chr7HG331160	Transcription factor DIVARICATA;DnaJ-like protein subfamily C member 1;Duplicated homeodomain-like superfamily protein (Fragment);transcription factor MYBS1;MYBR domain class transcription factor	3.64048874822555e-06	1.94508	up-regulated
response to organic substance	GO:0010033	BaRT2v18chr6HG298510	Protein STRUBBELIG-RECEPTOR FAMILY 1;Chitin elicitor receptor kinase 1;Protein STRUBBELIG-RECEPTOR FAMILY 8;Proline-rich receptor-like protein kinase PERK9 (Fragment);Protein kinase domain-containing protein;LysM type receptor kinase;LRR receptor-like serine/threonine-protein kinase, putative;Lysm-containing receptor kinase 10	1.14522478874643e-09	1.94231	up-regulated
response to organic substance	GO:0010033	BaRT2v18chr6HG288110	Serine/threonine-protein kinase STY46;Serine/threonine-protein kinase HT1	2.15169958149618e-08	1.92454	up-regulated
response to organic substance	GO:0010033	BaRT2v18chr3HG138810	Protein-serine/threonine phosphatase	4.20608853727766e-13	1.91073	up-regulated
response to organic substance	GO:0010033	BaRT2v18chr3HG169240	Protein LATERAL ROOT PRIMORDIUM 1;SRS transcription factor (Fragment)	7.6677169532366e-11	1.90658	up-regulated
response to organic substance	GO:0010033	BaRT2v18chr5HG243110	0	1.27730201218938e-12	1.90064	up-regulated
response to organic substance	GO:0010033	BaRT2v18chr3HG170350	E3 ubiquitin-protein ligase RGLG1;Copine domain-containing protein;E3 ubiquitin-protein ligase RGLG2	2.23924936442704e-13	1.82592	up-regulated
response to organic substance	GO:0010033	BaRT2v18chr4HG182300	Serine/threonine-protein kinase SAPK10;Serine/threonine-protein kinase SAPK9;Serine/threonine-protein kinase SRK2E;Protein kinase domain-containing protein;Serine/threonine-protein kinase SAPK8	5.04514175798066e-13	1.75751	up-regulated
response to organic substance	GO:0010033	BaRT2v18chr1HG033690	BZIP domain-containing protein;ABSCISIC ACID-INSENSITIVE 5-like protein 2	7.59413763741125e-14	1.746	up-regulated
response to organic substance	GO:0010033	BaRT2v18chr1HG026400	Putative leucine zipper, homeobox-associated, HD-ZIP protein, Homeodomain-like protein;Homeobox-leucine zipper protein HAT4;Homeobox domain-containing protein;HALZ domain-containing protein	2.19462650510059e-07	1.74305	up-regulated
response to organic substance	GO:0010033	BaRT2v18chr3HG159020	amino acid transporter AVT6D;probable sodium-coupled neutral amino acid transporter 6 isoform X2;Amino acid transporter;amino acid transporter AVT6B	1.09976581723071e-11	1.74057	up-regulated
response to organic substance	GO:0010033	BaRT2v18chr2HG100240	Protein kinase domain-containing protein	6.68902325601767e-10	1.70043	up-regulated
response to organic substance	GO:0010033	BaRT2v18chr2HG105200	Auxin-induced protein 10A5;SAUR-like auxin-responsive protein family;Auxin-induced protein X10A;SAUR23-auxin-responsive SAUR family member	0.00193502898098059	1.6966	up-regulated
response to organic substance	GO:0010033	BaRT2v18chr1HG040290	ABA inducible protein;ABA-inducible protein PHV A1;Late embryogenesis abundant protein 3	5.05080209071762e-05	1.68866	up-regulated
response to organic substance	GO:0010033	BaRT2v18chr5HG249430	Drought resistance protein;WRKY domain-containing protein	0.0062602185321138	1.67876	up-regulated
response to organic substance	GO:0010033	BaRT2v18chr5HG260370	Phospholipase D	2.19574852305771e-13	1.67797	up-regulated
response to organic substance	GO:0010033	BaRT2v18chr2HG066310	Ninja-family protein AFP3;Ninja-family protein 1;Ninja-family protein 5;ninja-family protein 6-like;Putative ethylene-responsive binding factor-associated repression, Ninja family;ninja-family protein AFP3;Ninja-family protein 3-like;Ninja-family protein 6;Ninja-family protein 2;Ninja-family protein AFP2 (Fragment);Ninja-family protein MODD;Ninja-family protein 3;TDBD domain-containing protein	8.29407433393245e-12	1.67676	up-regulated
response to organic substance	GO:0010033	BaRT2v18chr6HG288830	Polyketide cyclase/dehydrase and lipid transport superfamily protein;phosphatidylcholine transfer protein-like isoform X2;StAR-related lipid transfer protein 7, mitochondrial;START domain-containing protein	2.50629706430222e-12	1.61491	up-regulated
response to organic substance	GO:0010033	BaRT2v18chr1HG036610	Coronatine-insensitive 1b;Coronatine insensitive protein 1;coronatine-insensitive protein homolog 1b;Auxin F-box protein 5;Coronatine-insensitive protein 1-like;Putative leucine-rich repeat domain, L domain-like protein;Coronatine-insensitive protein 1	3.63068844720272e-14	1.61121	up-regulated
response to organic substance	GO:0010033	BaRT2v18chr1HG048580	RING-CH-type domain-containing protein;E3 ubiquitin-protein ligase MARCH6	6.11187364733414e-14	1.59773	up-regulated
response to organic substance	GO:0010033	BaRT2v18chr5HG241800	Plastid-lipid-associated protein, chloroplastic;plastid-lipid-associated protein, chloroplastic-like;Chromoplast-specific carotenoid-associated protein;Plastid-lipid-associated protein 2;Plastid lipid associated protein CHRC;chromoplast-specific carotenoid-associated protein, chromoplastic;Plastid-lipid associated protein PAP / fibrillin family;Plastid lipid-associated protein 2, chloroplastic;li…	1.54120474687901e-09	1.58014	up-regulated
response to organic substance	GO:0010033	BaRT2v18chr5HG253560	Ubiquitin protein ligase 5;E3 ubiquitin-protein ligase UPL5	9.10026491886799e-09	1.57916	up-regulated
response to organic substance	GO:0010033	BaRT2v18chr5HG267320	Cold-regulated 413-plasma membrane 2;Cold-regulated 413 plasma membrane protein 2;Cold-regulated protein;Cold acclimation protein WCOR413	2.48011027119709e-07	1.56843	up-regulated
response to organic substance	GO:0010033	BaRT2v18chr7HG384240	probable E3 ubiquitin ligase SUD1 isoform X1;RING-CH-type domain-containing protein;Putative RING/U-box domain-containing protein isoform 1;E3 ubiquitin-protein ligase MARCH6;RINGv domain-containing protein;Zinc finger (C3HC4-type RING finger)protein-like	1.44953830440562e-13	1.56705	up-regulated
response to organic substance	GO:0010033	BaRT2v18chr6HG288650	Pumilio RNA-binding repeat	1.038753529974e-13	1.56432	up-regulated
response to organic substance	GO:0010033	BaRT2v18chr2HG105230	Auxin-induced protein X10A;SAUR-like auxin-responsive protein family;Indole-3-acetic acid-induced protein ARG7;Auxin-responsive protein SAUR22;SAUR23-auxin-responsive SAUR family member;Auxin-induced protein 10A5	8.52253506521229e-05	1.55044	up-regulated
response to organic substance	GO:0010033	BaRT2v18chr6HG318200	SNW/SKI-interacting protein-like;SKI-interacting protein, SKIP;SNW domain-containing protein 1;SNW/SKI-interacting protein A;Nuclear protein skip, putative;Pre-mRNA-splicing factor prp45	1.08118715600151e-13	1.54174	up-regulated
response to organic substance	GO:0010033	BaRT2v18chr2HG055570	Peripheral subunit-binding (PSBD) domain-containing protein (Fragment);Dihydrolipoamide acetyltransferase component of pyruvate dehydrogenase complex;Lipoamide acyltransferase component of branched-chain alpha-keto acid dehydrogenase complex mitochondrial	2.0052360964623e-11	1.51985	up-regulated
response to organic substance	GO:0010033	BaRT2v18chr2HG098950	Calcium-transporting ATPase	1.72800053346958e-09	1.51385	up-regulated
response to organic substance	GO:0010033	BaRT2v18chr4HG185280	ABC transporter domain-containing protein;Transporter, ABC superfamily (Breast cancer resistance protein);ATPase, coupled to transmembrane movement of substance	1.20580107832873e-07	1.50918	up-regulated
response to organic substance	GO:0010033	BaRT2v18chr6HG302870	zinc finger transcription factor YY1;Transcription factor YY2;TFIIH C1-like domain containing protein	1.75264935276219e-11	1.50605	up-regulated
response to lipid	GO:0033993	BaRT2v18chr1HG028560	Late embryogenesis abundant protein;carrot ABA-induced in somatic embryos 3-like;Small hydrophilic plant seed protein, conserved site-containing protein	2.95441803647485e-12	7.81864	up-regulated
response to lipid	GO:0033993	BaRT2v18chr1HG028550	carrot ABA-induced in somatic embryos 3-like;Late embryogenesis abundant protein B19.4;Small hydrophilic plant seed protein, conserved site-containing protein	4.10633540695041e-14	6.6681	up-regulated
response to lipid	GO:0033993	BaRT2v18chr5HG251840	Oil body-associated protein 1A;Embryo-specific protein	2.95783315820517e-11	6.18769	up-regulated
response to lipid	GO:0033993	BaRT2v18chr6HG321840	Dehydrin;Deyhydrin 4	9.58226946027909e-09	5.7827	up-regulated
response to lipid	GO:0033993	BaRT2v18chr3HG145770	Late embryogenesis abundant;Dehydrin	4.59438955867152e-12	5.71927	up-regulated
response to lipid	GO:0033993	BaRT2v18chr4HG180470	Late embryogenesis abundant;Dehydrin;Dehydrin-like protein (Fragment)	7.11278399495341e-10	4.86732	up-regulated
response to lipid	GO:0033993	BaRT2v18chr1HG021220	Low-temperature-induced 65 kDa protein	2.35551033537734e-08	4.6957	up-regulated
response to lipid	GO:0033993	BaRT2v18chr3HG156090	Transcription factor DIVARICATA;Myb-like protein J;MYBR domain class transcription factor;MYB transcription factor;Duplicated homeodomain-like superfamily protein isoform 1	4.2502085427117e-05	4.57448	up-regulated
response to lipid	GO:0033993	BaRT2v18chr6HG321870	Dehydrin;Deyhydrin 4	5.03654642646427e-08	4.50524	up-regulated
response to lipid	GO:0033993	BaRT2v18chr1HG024730	RING-type domain-containing protein;RING-H2 finger protein ATL2B;NEP1-interacting protein 2;NEP1-interacting protein 1	3.83833091287631e-14	4.36896	up-regulated
response to lipid	GO:0033993	BaRT2v18chr3HG142490	Protein-serine/threonine phosphatase	1.97806566854134e-14	4.25536	up-regulated
response to lipid	GO:0033993	BaRT2v18chr3HG152770	0	6.3318977538045e-06	3.86225	up-regulated
response to lipid	GO:0033993	BaRT2v18chr5HG276040	GRAM domain-containing protein;ABA-responsive protein;FH interacting protein 1	1.23907010037294e-10	3.85322	up-regulated
response to lipid	GO:0033993	BaRT2v18chr1HG046520	Protein-serine/threonine phosphatase	5.0876844383374e-10	3.84075	up-regulated
response to lipid	GO:0033993	BaRT2v18chr2HG049520	Protein-serine/threonine phosphatase	1.88300533295849e-13	3.74344	up-regulated
response to lipid	GO:0033993	BaRT2v18chr3HG156370	ABA response element binding factor;Protein ABSCISIC ACID-INSENSITIVE 5;bZIP transcription factor ABI5 homolog;BZIP domain-containing protein	8.76381610391298e-12	3.62906	up-regulated
response to lipid	GO:0033993	BaRT2v18chr7HG348920	0	4.33322509624204e-14	3.43417	up-regulated
response to lipid	GO:0033993	BaRT2v18chr6HG321900	Dehydrin;Deyhydrin 4	2.7505038052089e-05	3.35479	up-regulated
response to lipid	GO:0033993	BaRT2v18chr3HG147770	HSF domain class transcription factor;heat stress transcription factor C-1;HSF-type DNA-binding domain containing protein, expressed	1.40562099055932e-05	3.24711	up-regulated
response to lipid	GO:0033993	BaRT2v18chr5HG263510	Late embryogenesis abundant;desiccation-related protein clone PCC6-19-like;Dehydrin	4.71181157989392e-06	3.15085	up-regulated
response to lipid	GO:0033993	BaRT2v18chr3HG124750	Zinc finger CCCH domain-containing protein 2;DNA-binding with one finger protein (Fragment);C3H transcription factor	2.99302406130394e-09	3.09499	up-regulated
response to lipid	GO:0033993	BaRT2v18chr5HG269410	Late embryogenesis abundant;Dehydrin;Deyhydrin 4	2.58261898895054e-05	3.09012	up-regulated
response to lipid	GO:0033993	BaRT2v18chr3HG161790	Transcription factor VP-1 homologue;TF-B3 domain-containing protein;Regulatory protein viviparous-1;B3 domain-containing protein VP1;ABA INSENSITIVE 3-2 (Fragment);B3 domain-containing transcription factor ABI3	8.4127352297531e-16	2.80188	up-regulated
response to lipid	GO:0033993	BaRT2v18chr1HG046320	Common plant regulatory factor 1;MFMR domain-containing protein;G-box-binding factor 3;G-box binding factor;BZIP domain-containing protein	1.03280644747021e-15	2.78245	up-regulated
response to lipid	GO:0033993	BaRT2v18chr4HG208310	Protein indeterminate-domain like;Ovo transcription factor;C2H2-type domain-containing protein;Protein indeterminate-domain 1;Zinc finger protein MAGPIE	2.68506907472772e-12	2.78006	up-regulated
response to lipid	GO:0033993	BaRT2v18chr2HG105190	Serine/threonine-protein kinase SRK2H (Fragment);Putative serine/threonine-protein kinase SAPK2 (Fragment);Serine/threonine-protein kinase SAPK1;Serine/threonine-protein kinase SAPK2;Serine/threonine-protein kinase SRK2C;serine/threonine-protein kinase SAPK1 isoform X2;Serine/Threonine-kinase SAPK1-like protein;Protein kinase domain-containing protein	9.11505425438347e-15	2.77894	up-regulated
response to lipid	GO:0033993	BaRT2v18chr7HG385840	Rhodanese/Cell cycle control phosphatase superfamily protein, putative;Senescence-associated protein DIN1;Rhodanese domain-containing protein;thiosulfate sulfurtransferase 16, chloroplastic;Rhodanese/Cell cycle control phosphatase superfamily protein;Thiosulfate sulfurtransferase 16, chloroplastic-like;Thiosulfate sulfurtransferase 16, chloroplastic	8.32643208714092e-05	2.70212	up-regulated
response to lipid	GO:0033993	BaRT2v18chr5HG263500	Late embryogenesis abundant;desiccation-related protein clone PCC6-19-like;Dehydrin	0.00101474615694849	2.62891	up-regulated
response to lipid	GO:0033993	BaRT2v18chr5HG273130	G-box-binding factor 1;BZIP domain-containing protein	8.14517545939064e-07	2.59097	up-regulated
response to lipid	GO:0033993	BaRT2v18chr4HG204340	Senescence/dehydration-associated protein-related;Senescence/spartin-associated;Putative senescence-associated protein;Protein EARLY-RESPONSIVE TO DEHYDRATION 7, chloroplastic;Spartin;senescence/dehydration-associated protein At3g51250-like;protein EARLY-RESPONSIVE TO DEHYDRATION 7, chloroplastic-like;Early-responsive to dehydration 7;Senescence domain-containing protein	5.75574473399485e-13	2.55017	up-regulated
response to lipid	GO:0033993	BaRT2v18chr7HG368430	O-acyltransferase;Linoleic acid1;Diacylglycerol O-acyltransferase	1.52406208912836e-15	2.38656	up-regulated
response to lipid	GO:0033993	BaRT2v18chr3HG157400	Protein-serine/threonine phosphatase	9.27240275777472e-11	2.3569	up-regulated
response to lipid	GO:0033993	BaRT2v18chr5HG256940	Calcium-dependent protein kinase 24;Calcium-dependent protein kinase 29;LRR receptor-like serine/threonine-protein kinase GSO1	6.82819289392428e-05	2.33811	up-regulated
response to lipid	GO:0033993	BaRT2v18chr5HG236330	Protein kinase domain-containing protein	3.11836638072754e-06	2.12587	up-regulated
response to lipid	GO:0033993	BaRT2v18chr1HG028980	Gibberellin receptor GID1;Gibberellin receptor GID1A	6.66325225751979e-17	2.04986	up-regulated
response to lipid	GO:0033993	BaRT2v18chr4HG176790	Glycosyltransferase family protein 64 protein C5;glucosamine inositolphosphorylceramide transferase 1;Magnesium transporter MRS2-A, chloroplastic	1.39390871795783e-07	2.02049	up-regulated
response to lipid	GO:0033993	BaRT2v18chr1HG026070	Serine/threonine-protein kinase SAPK3;Serine/threonine-protein kinase SAPK1;Serine/threonine-protein kinase SAPK2;Serine/threonine-protein kinase SR;Serine/threonine-protein kinase SRK2C;Protein kinase domain-containing protein	3.74615484817235e-08	1.98387	up-regulated
response to lipid	GO:0033993	BaRT2v18chr7HG365400	Phosphatidylinositol 4-kinase gamma 4;Putative 1-phosphatidylinositol 4-kinase	5.61431278348094e-17	1.96672	up-regulated
response to lipid	GO:0033993	BaRT2v18chr7HG331160	Transcription factor DIVARICATA;DnaJ-like protein subfamily C member 1;Duplicated homeodomain-like superfamily protein (Fragment);transcription factor MYBS1;MYBR domain class transcription factor	3.64048874822555e-06	1.94508	up-regulated
response to lipid	GO:0033993	BaRT2v18chr6HG288110	Serine/threonine-protein kinase STY46;Serine/threonine-protein kinase HT1	2.15169958149618e-08	1.92454	up-regulated
response to lipid	GO:0033993	BaRT2v18chr3HG138810	Protein-serine/threonine phosphatase	4.20608853727766e-13	1.91073	up-regulated
response to lipid	GO:0033993	BaRT2v18chr3HG170350	E3 ubiquitin-protein ligase RGLG1;Copine domain-containing protein;E3 ubiquitin-protein ligase RGLG2	2.23924936442704e-13	1.82592	up-regulated
response to lipid	GO:0033993	BaRT2v18chr4HG182300	Serine/threonine-protein kinase SAPK10;Serine/threonine-protein kinase SAPK9;Serine/threonine-protein kinase SRK2E;Protein kinase domain-containing protein;Serine/threonine-protein kinase SAPK8	5.04514175798066e-13	1.75751	up-regulated
response to lipid	GO:0033993	BaRT2v18chr1HG033690	BZIP domain-containing protein;ABSCISIC ACID-INSENSITIVE 5-like protein 2	7.59413763741125e-14	1.746	up-regulated
response to lipid	GO:0033993	BaRT2v18chr2HG100240	Protein kinase domain-containing protein	6.68902325601767e-10	1.70043	up-regulated
response to lipid	GO:0033993	BaRT2v18chr5HG260370	Phospholipase D	2.19574852305771e-13	1.67797	up-regulated
response to lipid	GO:0033993	BaRT2v18chr2HG066310	Ninja-family protein AFP3;Ninja-family protein 1;Ninja-family protein 5;ninja-family protein 6-like;Putative ethylene-responsive binding factor-associated repression, Ninja family;ninja-family protein AFP3;Ninja-family protein 3-like;Ninja-family protein 6;Ninja-family protein 2;Ninja-family protein AFP2 (Fragment);Ninja-family protein MODD;Ninja-family protein 3;TDBD domain-containing protein	8.29407433393245e-12	1.67676	up-regulated
response to lipid	GO:0033993	BaRT2v18chr6HG288830	Polyketide cyclase/dehydrase and lipid transport superfamily protein;phosphatidylcholine transfer protein-like isoform X2;StAR-related lipid transfer protein 7, mitochondrial;START domain-containing protein	2.50629706430222e-12	1.61491	up-regulated
response to lipid	GO:0033993	BaRT2v18chr1HG036610	Coronatine-insensitive 1b;Coronatine insensitive protein 1;coronatine-insensitive protein homolog 1b;Auxin F-box protein 5;Coronatine-insensitive protein 1-like;Putative leucine-rich repeat domain, L domain-like protein;Coronatine-insensitive protein 1	3.63068844720272e-14	1.61121	up-regulated
response to lipid	GO:0033993	BaRT2v18chr5HG253560	Ubiquitin protein ligase 5;E3 ubiquitin-protein ligase UPL5	9.10026491886799e-09	1.57916	up-regulated
response to lipid	GO:0033993	BaRT2v18chr5HG267320	Cold-regulated 413-plasma membrane 2;Cold-regulated 413 plasma membrane protein 2;Cold-regulated protein;Cold acclimation protein WCOR413	2.48011027119709e-07	1.56843	up-regulated
response to lipid	GO:0033993	BaRT2v18chr4HG185280	ABC transporter domain-containing protein;Transporter, ABC superfamily (Breast cancer resistance protein);ATPase, coupled to transmembrane movement of substance	1.20580107832873e-07	1.50918	up-regulated
response to lipid	GO:0033993	BaRT2v18chr6HG302870	zinc finger transcription factor YY1;Transcription factor YY2;TFIIH C1-like domain containing protein	1.75264935276219e-11	1.50605	up-regulated
response to abiotic stimulus	GO:0009628	BaRT2v18chr6HG321840	Dehydrin;Deyhydrin 4	9.58226946027909e-09	5.7827	up-regulated
response to abiotic stimulus	GO:0009628	BaRT2v18chr3HG145770	Late embryogenesis abundant;Dehydrin	4.59438955867152e-12	5.71927	up-regulated
response to abiotic stimulus	GO:0009628	BaRT2v18chr2HG059120	AP2/ERF domain-containing protein;Ethylene-responsive transcription factor RAP2-3;Ethylene response factor	1.48004376046814e-11	4.93571	up-regulated
response to abiotic stimulus	GO:0009628	BaRT2v18chr4HG180470	Late embryogenesis abundant;Dehydrin;Dehydrin-like protein (Fragment)	7.11278399495341e-10	4.86732	up-regulated
response to abiotic stimulus	GO:0009628	BaRT2v18chr1HG040250	ABA inducible protein;ABA-inducible protein PHV A1;Late embryogenesis abundant protein 3	7.3434909179425e-08	4.7786	up-regulated
response to abiotic stimulus	GO:0009628	BaRT2v18chr1HG021930	Cys/Met metabolism PLP-dependent enzyme family protein, expressed;Methionine gamma-lyase	2.19784661917005e-10	4.69989	up-regulated
response to abiotic stimulus	GO:0009628	BaRT2v18chr4HG197160	Late embryogenesis abundant protein 1;Embryonic protein DC-8	1.44728340572006e-08	4.57238	up-regulated
response to abiotic stimulus	GO:0009628	BaRT2v18chr6HG321870	Dehydrin;Deyhydrin 4	5.03654642646427e-08	4.50524	up-regulated
response to abiotic stimulus	GO:0009628	BaRT2v18chr7HG350310	Oleosin	3.99421087807563e-09	4.36046	up-regulated
response to abiotic stimulus	GO:0009628	BaRT2v18chr1HG026770	ABA inducible protein;ABA-inducible protein PHV A1;Late embryogenesis abundant protein 3	2.72698481969862e-10	4.34304	up-regulated
response to abiotic stimulus	GO:0009628	BaRT2v18chr1HG048140	RNA polymerase sigma factor sigE, chloroplastic/mitochondrial	7.75173972660895e-10	4.30051	up-regulated
response to abiotic stimulus	GO:0009628	BaRT2v18chr4HG206250	Heat shock 70 kDa protein 8;Heat-shock protein 70T-2;78 kDa glucose-regulated protein-like protein;DnaK protein, expressed	2.92090769186409e-10	4.02534	up-regulated
response to abiotic stimulus	GO:0009628	BaRT2v18chr1HG038310	Heat shock protein 101;chaperone protein ClpB1;Putative ClpA/B family, P-loop containing nucleoside triphosphate hydrolase;Clp R domain-containing protein;Chaperonin ClpA/B	3.68138134263915e-08	3.79339	up-regulated
response to abiotic stimulus	GO:0009628	BaRT2v18chr3HG156370	ABA response element binding factor;Protein ABSCISIC ACID-INSENSITIVE 5;bZIP transcription factor ABI5 homolog;BZIP domain-containing protein	8.76381610391298e-12	3.62906	up-regulated
response to abiotic stimulus	GO:0009628	BaRT2v18chr2HG104210	MFS domain-containing protein;Organic cation/carnitine transporter 4	3.86477405383954e-16	3.60924	up-regulated
response to abiotic stimulus	GO:0009628	BaRT2v18chr6HG321020	Molecular chaperone (Small heat-shock protein Hsp26/Hsp42);Cytosolic class II small heat-shock protein;SHSP domain-containing protein;17.4 kDa class III heat shock protein	1.88558072173707e-05	3.60195	up-regulated
response to abiotic stimulus	GO:0009628	BaRT2v18chr5HG239100	NAC domain-containing protein	3.62721126839793e-10	3.53382	up-regulated
response to abiotic stimulus	GO:0009628	BaRT2v18chr4HG199570	Pyruvate decarboxylase;Thiamine pyrophosphate enzyme, N-terminal TPP-binding domain-containing protein;Pyruvate decarboxylase 2	2.38087909115494e-15	3.50837	up-regulated
response to abiotic stimulus	GO:0009628	BaRT2v18chr3HG125430	Small heat shock protein HSP17.8;SHSP domain-containing protein	0.00149461737704287	3.50249	up-regulated
response to abiotic stimulus	GO:0009628	BaRT2v18chr1HG040300	ABA inducible protein;ABA-inducible protein PHV A1;Late embryogenesis abundant protein 3	1.18921324329093e-08	3.48582	up-regulated
response to abiotic stimulus	GO:0009628	BaRT2v18chr3HG153860	NAC domain-containing protein;Stress-induced transcription factor NAC1;Stress-induced transcription factor SNAC1	1.1031032327403e-10	3.45376	up-regulated
response to abiotic stimulus	GO:0009628	BaRT2v18chr2HG052310	Heat shock protein 83	2.32449449119272e-06	3.42268	up-regulated
response to abiotic stimulus	GO:0009628	BaRT2v18chr6HG321900	Dehydrin;Deyhydrin 4	2.7505038052089e-05	3.35479	up-regulated
response to abiotic stimulus	GO:0009628	BaRT2v18chr1HG041570	Heat stress transcription factor A-4a;HSF domain class transcription factor	1.63554375127502e-07	3.26011	up-regulated
response to abiotic stimulus	GO:0009628	BaRT2v18chr3HG147770	HSF domain class transcription factor;heat stress transcription factor C-1;HSF-type DNA-binding domain containing protein, expressed	1.40562099055932e-05	3.24711	up-regulated
response to abiotic stimulus	GO:0009628	BaRT2v18chr2HG093280	Protein kinase domain-containing protein	9.94961724208248e-15	3.2109	up-regulated
response to abiotic stimulus	GO:0009628	BaRT2v18chr1HG030650	NAC domain-containing protein;Putative no apical meristem (NAM) protein	5.86644255102837e-16	3.18741	up-regulated
response to abiotic stimulus	GO:0009628	BaRT2v18chr5HG263510	Late embryogenesis abundant;desiccation-related protein clone PCC6-19-like;Dehydrin	4.71181157989392e-06	3.15085	up-regulated
response to abiotic stimulus	GO:0009628	BaRT2v18chr3HG157360	Ran GTPase binding protein, putative;Regulator of chromosome condensation repeat-containing protein isoform 1;Ultraviolet-B receptor UVR8;Putative regulator of chromosome condensation 1/beta-lactamase-inhibitor protein II;Putative E3 ubiquitin-protein ligase HERC4 (Fragment)	7.31891552502901e-13	3.13484	up-regulated
response to abiotic stimulus	GO:0009628	BaRT2v18chr4HG209360	ABC transporter domain-containing protein;Transporter, ABC superfamily (Breast cancer resistance protein)	1.71088183811144e-15	3.10168	up-regulated
response to abiotic stimulus	GO:0009628	BaRT2v18chr5HG269410	Late embryogenesis abundant;Dehydrin;Deyhydrin 4	2.58261898895054e-05	3.09012	up-regulated
response to abiotic stimulus	GO:0009628	BaRT2v18chr2HG070190	Heat stress transcription factor A-3	2.71992916764011e-05	2.92357	up-regulated
response to abiotic stimulus	GO:0009628	BaRT2v18chr5HG250000	probable cadmium/zinc-transporting ATPase HMA1, chloroplastic;Heavy metal atpase 1;Putative cadmium/zinc-transporting ATPase HMA1 chloroplastic;Putative cadmium/zinc-transporting ATPase HMA1, chloroplastic	0.00220459497034158	2.79414	up-regulated
response to abiotic stimulus	GO:0009628	BaRT2v18chr2HG093290	Protein kinase domain-containing protein	7.03832547661372e-12	2.76105	up-regulated
response to abiotic stimulus	GO:0009628	BaRT2v18chr7HG355440	Chlorophyll a-b binding protein, chloroplastic	0.00113358136771406	2.70334	up-regulated
response to abiotic stimulus	GO:0009628	BaRT2v18chr3HG146510	ABI3VP1 transcription factor (Fragment);TF-B3 domain-containing protein;B3 domain-containing protein LFL1	1.04501824653767e-08	2.6712	up-regulated
response to abiotic stimulus	GO:0009628	BaRT2v18chr5HG263500	Late embryogenesis abundant;desiccation-related protein clone PCC6-19-like;Dehydrin	0.00101474615694849	2.62891	up-regulated
response to abiotic stimulus	GO:0009628	BaRT2v18chr4HG204340	Senescence/dehydration-associated protein-related;Senescence/spartin-associated;Putative senescence-associated protein;Protein EARLY-RESPONSIVE TO DEHYDRATION 7, chloroplastic;Spartin;senescence/dehydration-associated protein At3g51250-like;protein EARLY-RESPONSIVE TO DEHYDRATION 7, chloroplastic-like;Early-responsive to dehydration 7;Senescence domain-containing protein	5.75574473399485e-13	2.55017	up-regulated
response to abiotic stimulus	GO:0009628	BaRT2v18chr1HG035900	Molecular chaperones HSP70/HSC70, HSP70 superfamily;Heat shock cognate 70 kDa protein 2;heat shock cognate 70 kDa protein 2-like;heat shock cognate 70 kDa protein 2;Putative mediator of RNA polymerase II transcription subunit 37c	1.84010826235904e-07	2.50091	up-regulated
response to abiotic stimulus	GO:0009628	BaRT2v18chr7HG342110	Sucrose synthase;Sucrose synthase1	1.82150052566586e-11	2.4031	up-regulated
response to abiotic stimulus	GO:0009628	BaRT2v18chr7HG368430	O-acyltransferase;Linoleic acid1;Diacylglycerol O-acyltransferase	1.52406208912836e-15	2.38656	up-regulated
response to abiotic stimulus	GO:0009628	BaRT2v18chr3HG157400	Protein-serine/threonine phosphatase	9.27240275777472e-11	2.3569	up-regulated
response to abiotic stimulus	GO:0009628	BaRT2v18chr5HG256940	Calcium-dependent protein kinase 24;Calcium-dependent protein kinase 29;LRR receptor-like serine/threonine-protein kinase GSO1	6.82819289392428e-05	2.33811	up-regulated
response to abiotic stimulus	GO:0009628	BaRT2v18chr7HG337540	F-box/LRR-repeat MAX2-like protein A;Leucine-rich repeat, cysteine-containing subtype;F-box protein MAX2;F-box protein ORE9;Putative F-box/leucine rich repeat protein;More axillary branches 2;F-box protein MAX2c	1.74401654725674e-11	2.27056	up-regulated
response to abiotic stimulus	GO:0009628	BaRT2v18chr3HG125410	Small heat shock protein HSP17.8;SHSP domain-containing protein	0.00109449684357632	2.2385	up-regulated
response to abiotic stimulus	GO:0009628	BaRT2v18chr7HG333880	Histone H1 variant;H15 domain-containing protein;Histone like	1.13090456943226e-08	2.21838	up-regulated
response to abiotic stimulus	GO:0009628	BaRT2v18chr1HG043020	0	7.52602625593187e-12	2.17399	up-regulated
response to abiotic stimulus	GO:0009628	BaRT2v18chr4HG198050	Glyceraldehyde-3-phosphate dehydrogenase A;TPR Domain containing protein, expressed;PsbB mRNA maturation factor Mbb1, chloroplastic;High chlorophyll fluorescence phenotype;protein high chlorophyll fluorescent 107;RNA-processing protein, HAT helix	6.47696599956491e-13	2.15399	up-regulated
response to abiotic stimulus	GO:0009628	BaRT2v18chr5HG268950	Transcription factor PIF4;Helix-loop-helix DNA-binding domain containing protein, expressed;Phytochrome-interacting factor 4;Transcription factor PHYTOCHROME INTERACTING FACTOR-LIKE 13;Phytochrome-interacting factor-4;Transcription factor PIF5;BHLH domain-containing protein	1.11825525464178e-10	2.14407	up-regulated
response to abiotic stimulus	GO:0009628	BaRT2v18chr5HG239550	Chalcone-flavonone isomerase family protein	7.35437737340941e-08	2.1119	up-regulated
response to abiotic stimulus	GO:0009628	BaRT2v18chr6HG287940	Putative methyltransferase METT10D;U6 small nuclear RNA (adenine-(43)-N(6))-methyltransferase;Methyltransferase-like protein 16	4.74974922919005e-15	2.10457	up-regulated
response to abiotic stimulus	GO:0009628	BaRT2v18chr2HG077710	BHLH domain-containing protein;Transcription factor PIF5;Transcription factor PIF3;Transcription factor PHYTOCHROME INTERACTING FACTOR-LIKE 13	9.14776260826265e-15	2.06303	up-regulated
response to abiotic stimulus	GO:0009628	BaRT2v18chr2HG089530	COL domain class transcription factor;B-box zinc finger protein 24;Orphans transcription factor (Fragment);Salt tolerance protein	7.01021168626759e-10	2.02135	up-regulated
response to abiotic stimulus	GO:0009628	BaRT2v18chr4HG176790	Glycosyltransferase family protein 64 protein C5;glucosamine inositolphosphorylceramide transferase 1;Magnesium transporter MRS2-A, chloroplastic	1.39390871795783e-07	2.02049	up-regulated
response to abiotic stimulus	GO:0009628	BaRT2v18chr7HG365400	Phosphatidylinositol 4-kinase gamma 4;Putative 1-phosphatidylinositol 4-kinase	5.61431278348094e-17	1.96672	up-regulated
response to abiotic stimulus	GO:0009628	BaRT2v18chr7HG331160	Transcription factor DIVARICATA;DnaJ-like protein subfamily C member 1;Duplicated homeodomain-like superfamily protein (Fragment);transcription factor MYBS1;MYBR domain class transcription factor	3.64048874822555e-06	1.94508	up-regulated
response to abiotic stimulus	GO:0009628	BaRT2v18chr6HG308440	Protein kinase domain-containing protein	0.00326017753825465	1.92841	up-regulated
response to abiotic stimulus	GO:0009628	BaRT2v18chr2HG056760	Heat stress transcription factor A-2b	7.56909966015600e-10	1.92492	up-regulated
response to abiotic stimulus	GO:0009628	BaRT2v18chr3HG138810	Protein-serine/threonine phosphatase	4.20608853727766e-13	1.91073	up-regulated
response to abiotic stimulus	GO:0009628	BaRT2v18chr7HG349450	dnaJ protein homolog;CR-type domain-containing protein	2.70668692455443e-13	1.83613	up-regulated
response to abiotic stimulus	GO:0009628	BaRT2v18chr4HG182300	Serine/threonine-protein kinase SAPK10;Serine/threonine-protein kinase SAPK9;Serine/threonine-protein kinase SRK2E;Protein kinase domain-containing protein;Serine/threonine-protein kinase SAPK8	5.04514175798066e-13	1.75751	up-regulated
response to abiotic stimulus	GO:0009628	BaRT2v18chr1HG026400	Putative leucine zipper, homeobox-associated, HD-ZIP protein, Homeodomain-like protein;Homeobox-leucine zipper protein HAT4;Homeobox domain-containing protein;HALZ domain-containing protein	2.19462650510059e-07	1.74305	up-regulated
response to abiotic stimulus	GO:0009628	BaRT2v18chr5HG265520	Ferredoxin hydrogenase;Cytosolic Fe-S cluster assembly factor NARFL	1.11325497332168e-14	1.70808	up-regulated
response to abiotic stimulus	GO:0009628	BaRT2v18chr5HG250990	Mitochondrial phosphate carrier protein 3, mitochondrial	4.64737179774561e-05	1.6983	up-regulated
response to abiotic stimulus	GO:0009628	BaRT2v18chr1HG018690	Transcription factor MYB4;Transcription factor MYB39;MYB transcription factor;Transcription factor MYB15;Myb-related transcription factor	6.25651055768931e-07	1.69553	up-regulated
response to abiotic stimulus	GO:0009628	BaRT2v18chr1HG040290	ABA inducible protein;ABA-inducible protein PHV A1;Late embryogenesis abundant protein 3	5.05080209071762e-05	1.68866	up-regulated
response to abiotic stimulus	GO:0009628	BaRT2v18chr6HG288960	Poly(RC)-binding protein 2;Poly(RC)-binding protein 4;RNA-binding KH domain-containing protein PEPPER;Poly(RC)-binding protein 3-like;RNA-binding KH domain-containing protein PEPPER-like;K Homology domain	8.86186976737206e-08	1.68617	up-regulated
response to abiotic stimulus	GO:0009628	BaRT2v18chr5HG260370	Phospholipase D	2.19574852305771e-13	1.67797	up-regulated
response to abiotic stimulus	GO:0009628	BaRT2v18chr3HG166110	0	5.175135867816e-14	1.65662	up-regulated
response to abiotic stimulus	GO:0009628	BaRT2v18chr4HG213720	Protein SHOOT GRAVITROPISM 6;HEAT repeat-containing protein 7A (Fragment);Cnd1 domain-containing protein	1.71716204270739e-11	1.6558	up-regulated
response to abiotic stimulus	GO:0009628	BaRT2v18chr3HG155900	PAM2 domain-containing protein;Protein EARLY RESPONSIVE TO DEHYDRATION 15	8.75654915983207e-09	1.6328	up-regulated
response to abiotic stimulus	GO:0009628	BaRT2v18chr7HG376900	(2R)-phospho-3-sulfolactate synthase;Phosphosulfolactate synthase;protein HEAT-STRESS-ASSOCIATED 32	3.56360221994926e-07	1.6246	up-regulated
response to abiotic stimulus	GO:0009628	BaRT2v18chr2HG098830	DNA ligase	2.63348429005753e-13	1.6157	up-regulated
response to abiotic stimulus	GO:0009628	BaRT2v18chr1HG036610	Coronatine-insensitive 1b;Coronatine insensitive protein 1;coronatine-insensitive protein homolog 1b;Auxin F-box protein 5;Coronatine-insensitive protein 1-like;Putative leucine-rich repeat domain, L domain-like protein;Coronatine-insensitive protein 1	3.63068844720272e-14	1.61121	up-regulated
response to abiotic stimulus	GO:0009628	BaRT2v18chr5HG226140	Phosphatidylinositol 3-kinase;Phosphoinositide 3-kinase (Fragment)	1.92446605776539e-16	1.59867	up-regulated
response to abiotic stimulus	GO:0009628	BaRT2v18chr5HG241800	Plastid-lipid-associated protein, chloroplastic;plastid-lipid-associated protein, chloroplastic-like;Chromoplast-specific carotenoid-associated protein;Plastid-lipid-associated protein 2;Plastid lipid associated protein CHRC;chromoplast-specific carotenoid-associated protein, chromoplastic;Plastid-lipid associated protein PAP / fibrillin family;Plastid lipid-associated protein 2, chloroplastic;li…	1.54120474687901e-09	1.58014	up-regulated
response to abiotic stimulus	GO:0009628	BaRT2v18chr5HG267320	Cold-regulated 413-plasma membrane 2;Cold-regulated 413 plasma membrane protein 2;Cold-regulated protein;Cold acclimation protein WCOR413	2.48011027119709e-07	1.56843	up-regulated
response to abiotic stimulus	GO:0009628	BaRT2v18chr3HG135020	Calmodulin-binding protein 25;VQ domain-containing protein	0.00107339737018506	1.56167	up-regulated
response to abiotic stimulus	GO:0009628	BaRT2v18chr7HG350430	Alpha-glucan water dikinase, chloroplastic;J domain-containing protein;Pyruvate phosphate dikinase, PEP/pyruvate-binding protein	3.79099857426236e-10	1.55691	up-regulated
response to abiotic stimulus	GO:0009628	BaRT2v18chr2HG084330	F-box protein 7 (Fragment);F-box protein 9;F-box protein FBX9;F-box protein 7;F-box domain-containing protein	4.22960151168665e-16	1.54403	up-regulated
response to abiotic stimulus	GO:0009628	BaRT2v18chr6HG318200	SNW/SKI-interacting protein-like;SKI-interacting protein, SKIP;SNW domain-containing protein 1;SNW/SKI-interacting protein A;Nuclear protein skip, putative;Pre-mRNA-splicing factor prp45	1.08118715600151e-13	1.54174	up-regulated
response to abiotic stimulus	GO:0009628	BaRT2v18chr2HG055570	Peripheral subunit-binding (PSBD) domain-containing protein (Fragment);Dihydrolipoamide acetyltransferase component of pyruvate dehydrogenase complex;Lipoamide acyltransferase component of branched-chain alpha-keto acid dehydrogenase complex mitochondrial	2.0052360964623e-11	1.51985	up-regulated
response to abiotic stimulus	GO:0009628	BaRT2v18chr2HG090680	protein NUCLEAR FUSION DEFECTIVE 4;Nodulin-like domain-containing protein;Inner membrane protein yhjX (Fragment)	4.79400917091968e-10	1.51781	up-regulated
response to abiotic stimulus	GO:0009628	BaRT2v18chr2HG098950	Calcium-transporting ATPase	1.72800053346958e-09	1.51385	up-regulated
response to abiotic stimulus	GO:0009628	BaRT2v18chr4HG185280	ABC transporter domain-containing protein;Transporter, ABC superfamily (Breast cancer resistance protein);ATPase, coupled to transmembrane movement of substance	1.20580107832873e-07	1.50918	up-regulated
response to abiotic stimulus	GO:0009628	BaRT2v18chr6HG302870	zinc finger transcription factor YY1;Transcription factor YY2;TFIIH C1-like domain containing protein	1.75264935276219e-11	1.50605	up-regulated
response to abiotic stimulus	GO:0009628	BaRT2v18chr4HG220810	Restriction endonuclease, type II-like superfamily protein;DNA repair endonuclease UVH1;ERCC4 domain-containing protein	1.439170122359e-09	1.50504	up-regulated
cell wall organization or biogenesis	GO:0071554	BaRT2v18chr2HG105690	Xyloglucan endotransglucosylase/hydrolase;GH16 domain-containing protein	8.86587276681219e-05	-10.8205	down-regulated
cell wall organization or biogenesis	GO:0071554	BaRT2v18chr7HG365310	Xyloglucan endotransglucosylase/hydrolase;GH16 domain-containing protein	1.5837189905072e-07	-9.11841	down-regulated
cell wall organization or biogenesis	GO:0071554	BaRT2v18chr7HG329900	Expansin	3.54620323536194e-05	-8.8765	down-regulated
cell wall organization or biogenesis	GO:0071554	BaRT2v18chr2HG087840	FAS1 domain-containing protein;Fasciclin-like arabinogalactan protein 7	0.000229897036802946	-8.78922	down-regulated
cell wall organization or biogenesis	GO:0071554	BaRT2v18chr5HG270210	Non-specific lipid-transfer protein-like protein;AAI domain-containing protein	0.00150705589530324	-8.58812	down-regulated
cell wall organization or biogenesis	GO:0071554	BaRT2v18chr2HG105700	Xyloglucan endotransglucosylase/hydrolase;GH16 domain-containing protein	0.00186273111394319	-8.38853	down-regulated
cell wall organization or biogenesis	GO:0071554	BaRT2v18chr2HG096870	Beta-expansin 4;Beta-expansin 2;Expansin B;Beta-expansin 1	2.16553697098471e-07	-7.93789	down-regulated
cell wall organization or biogenesis	GO:0071554	BaRT2v18chr2HG105680	Xyloglucan endotransglucosylase/hydrolase;GH16 domain-containing protein	0.000787544320244161	-7.79741	down-regulated
cell wall organization or biogenesis	GO:0071554	BaRT2v18chr1HG024070	Expansin	8.32323674118582e-07	-7.44888	down-regulated
cell wall organization or biogenesis	GO:0071554	BaRT2v18chr3HG173300	Pectin acetylesterase	1.2200234635088e-06	-6.85471	down-regulated
cell wall organization or biogenesis	GO:0071554	BaRT2v18chr7HG363560	Casparian strip membrane protein 2	4.77181421019652e-09	-6.71655	down-regulated
cell wall organization or biogenesis	GO:0071554	BaRT2v18chr2HG091900	Casparian strip membrane protein 1	5.68566312309587e-07	-6.68211	down-regulated
cell wall organization or biogenesis	GO:0071554	BaRT2v18chr3HG123170	Xyloglucan galactosyltransferase KATAMARI1;Exostosin domain-containing protein	1.38766663114109e-08	-6.52895	down-regulated
cell wall organization or biogenesis	GO:0071554	BaRT2v18chr1HG024060	Expansin	5.70604796710902e-08	-6.36655	down-regulated
cell wall organization or biogenesis	GO:0071554	BaRT2v18chr3HG132370	Expansin	2.66365081912286e-06	-6.17032	down-regulated
cell wall organization or biogenesis	GO:0071554	BaRT2v18chr1HG024050	Expansin	1.65376455339635e-06	-5.92832	down-regulated
cell wall organization or biogenesis	GO:0071554	BaRT2v18chr7HG360480	Transcription factor MYB86;transcription repressor MYB6-like;transcription factor MYB80;Transcription factor MYB26;MYB transcription factor	3.31586349251139e-05	-5.77712	down-regulated
cell wall organization or biogenesis	GO:0071554	BaRT2v18chr6HG315790	Endoglucanase	1.27306328509746e-10	-5.67827	down-regulated
cell wall organization or biogenesis	GO:0071554	BaRT2v18chr6HG321160	Pectinesterase	6.90905097307635e-07	-5.47474	down-regulated
cell wall organization or biogenesis	GO:0071554	BaRT2v18chr7HG370840	Endoglucanase	5.17761587162711e-06	-5.46438	down-regulated
cell wall organization or biogenesis	GO:0071554	BaRT2v18chr5HG230870	Glucomannan synthase, family GT2;cellulose synthase-like protein D5	2.2559767610541e-09	-5.43451	down-regulated
cell wall organization or biogenesis	GO:0071554	BaRT2v18chr3HG116500	Nucleotide-diphospho-sugar transferases superfamily protein;glucomannan 4-beta-mannosyltransferase 9-like;Beta-mannan synthase	1.20099847944573e-07	-5.15617	down-regulated
cell wall organization or biogenesis	GO:0071554	BaRT2v18chr2HG099060	Xyloglucan endotransglucosylase/hydrolase;Brassinosteroid-regulated protein BRU1	3.34503671645666e-08	-5.04844	down-regulated
cell wall organization or biogenesis	GO:0071554	BaRT2v18chr2HG068010	Omega-hydroxypalmitate O-feruloyl transferase;Hydroxycinnamoyltransferase;omega-hydroxypalmitate O-feruloyl transferase isoform X1	1.08312759398841e-06	-5.00689	down-regulated
cell wall organization or biogenesis	GO:0071554	BaRT2v18chr6HG284810	Beta-expansin 1a, putative, expressed;Beta-expansin 1a;Expansin 1	3.33108949907121e-05	-4.7363	down-regulated
cell wall organization or biogenesis	GO:0071554	BaRT2v18chr2HG067990	Omega-hydroxypalmitate O-feruloyl transferase;Anthranilate N-benzoyltransferase protein, putative;Omega-hydroxypalmitate O-feruloyl transferase-like protein;omega-hydroxypalmitate O-feruloyl transferase isoform X1	1.58149680336562e-08	-4.63467	down-regulated
cell wall organization or biogenesis	GO:0071554	BaRT2v18chr2HG109580	Nucleotide-diphospho-sugar transferase	2.96040804340031e-08	-4.61307	down-regulated
cell wall organization or biogenesis	GO:0071554	BaRT2v18chr2HG054720	Expansin	4.22960151168665e-16	-4.58205	down-regulated
cell wall organization or biogenesis	GO:0071554	BaRT2v18chr6HG284820	Beta-expansin 1a, putative, expressed;Beta-expansin 1a;Expansin 1	6.68956011117982e-07	-4.51607	down-regulated
cell wall organization or biogenesis	GO:0071554	BaRT2v18chr1HG011520	Cellulose synthase-like protein D3;Putative mixed-linked glucan synthase 8;Cellulose synthase-like CslF8	1.81110117974607e-11	-4.49024	down-regulated
cell wall organization or biogenesis	GO:0071554	BaRT2v18chr3HG173320	Pectin acetylesterase	1.81590555406604e-08	-4.30273	down-regulated
cell wall organization or biogenesis	GO:0071554	BaRT2v18chr6HG309920	Beta-expansin 4;Expansin-like EG45 domain-containing protein;Beta-expansin 2	3.79459285451186e-13	-4.3003	down-regulated
cell wall organization or biogenesis	GO:0071554	BaRT2v18chr3HG116690	Glycosyltransferase, HGA-like, putative,expressed;Glycosyltransferase family 61 protein;Putative glycosyltransferase AER61 (Fragment);protein O-linked-mannose beta-1,4-N-acetylglucosaminyltransferase 2-like isoform X3;Protein O-linked-mannose beta-1,4-N-acetylglucosaminyltransferase 2	3.7288974661084e-11	-4.23274	down-regulated
cell wall organization or biogenesis	GO:0071554	BaRT2v18chr2HG070990	Cellulose synthase-like protein D3;Cellulose synthase-like CslF8;Cellulose synthase-like CslF4;CSLF3-cellulose synthase-like family F;Mixed-linked glucan synthase 2	5.65760411959041e-13	-4.14837	down-regulated
cell wall organization or biogenesis	GO:0071554	BaRT2v18chr6HG305740	Beta-expansin;Beta-expansin 1a, putative, expressed;Beta-expansin 1a;Triticum beta-expansin	9.14961239495373e-05	-4.10877	down-regulated
cell wall organization or biogenesis	GO:0071554	BaRT2v18chr3HG131390	Expansin	2.85077666843802e-07	-3.97674	down-regulated
cell wall organization or biogenesis	GO:0071554	BaRT2v18chr4HG216710	Putative knotted-like transcription factor family protein;Transcription factor MEIS1;Homeobox protein knotted-1-like 3;ELK domain-containing protein	2.50314767826817e-10	-3.9693	down-regulated
cell wall organization or biogenesis	GO:0071554	BaRT2v18chr4HG209210	Expansin	5.76142660645333e-10	-3.92732	down-regulated
cell wall organization or biogenesis	GO:0071554	BaRT2v18chr5HG278280	Expansin	0.000377486326666084	-3.91806	down-regulated
cell wall organization or biogenesis	GO:0071554	BaRT2v18chr3HG118980	COBRA-like protein 4	0.00341036617549494	-3.90728	down-regulated
cell wall organization or biogenesis	GO:0071554	BaRT2v18chr5HG275760	Pectin acetylesterase	1.65836271719291e-11	-3.88991	down-regulated
cell wall organization or biogenesis	GO:0071554	BaRT2v18chr5HG258630	Endoglucanase	7.63300907264474e-07	-3.87866	down-regulated
cell wall organization or biogenesis	GO:0071554	BaRT2v18chr1HG045010	Xyloglucan endotransglucosylase/hydrolase;GH16 domain-containing protein	4.67763545003881e-16	-3.87421	down-regulated
cell wall organization or biogenesis	GO:0071554	BaRT2v18chr3HG131400	Expansin	0.000159399195168956	-3.77711	down-regulated
cell wall organization or biogenesis	GO:0071554	BaRT2v18chr2HG100420	Glycine-rich protein 2;glycine-rich protein 3-like;Glycine-rich cell wall structural protein;abscisic acid and environmental stress-inducible protein;glycine-rich cell wall structural protein-like isoform X1	0.000397103919144383	-3.65431	down-regulated
cell wall organization or biogenesis	GO:0071554	BaRT2v18chr2HG096880	0	2.63950620935208e-08	-3.59622	down-regulated
cell wall organization or biogenesis	GO:0071554	BaRT2v18chr4HG207130	Putative O-Glycosyl hydrolase superfamily protein;Putative beta-D-xylosidase 7;Beta-D-xylosidase	2.01126418483158e-14	-3.42589	down-regulated
cell wall organization or biogenesis	GO:0071554	BaRT2v18chr3HG166380	Xylanase inhibitor;Peptidase A1 domain-containing protein	0.000285222479334801	-3.40425	down-regulated
cell wall organization or biogenesis	GO:0071554	BaRT2v18chr3HG169830	Putative mannan synthase 7;Nucleotide-diphospho-sugar transferases superfamily protein;Mannan synthase 1;glucomannan 4-beta-mannosyltransferase 9-like;glucomannan 4-beta-mannosyltransferase 9;Cellulose synthase like A11	3.85107581850362e-12	-3.29295	down-regulated
cell wall organization or biogenesis	GO:0071554	BaRT2v18chr6HG302730	probable serine/threonine-protein kinase At1g54610;probable serine/threonine-protein kinase At1g09600;Protein kinase domain-containing protein	9.30011541197559e-07	-3.27988	down-regulated
cell wall organization or biogenesis	GO:0071554	BaRT2v18chr4HG209230	Expansin	1.54639999472935e-11	-3.15617	down-regulated
cell wall organization or biogenesis	GO:0071554	BaRT2v18chr1HG045050	FAS1 domain-containing protein;Fasciclin-like arabinogalactan protein 11;Fasciclin-like arabinogalactan protein 12	1.61388463200977e-18	-3.15349	down-regulated
cell wall organization or biogenesis	GO:0071554	BaRT2v18chr3HG123150	Xyloglucan endotransglucosylase/hydrolase	3.52879256564076e-13	-3.14222	down-regulated
cell wall organization or biogenesis	GO:0071554	BaRT2v18chr5HG228170	Hexosyltransferase;Plant glycogenin-like starch initiation protein	2.29689787656941e-06	-3.10311	down-regulated
cell wall organization or biogenesis	GO:0071554	BaRT2v18chr4HG183200	Glucuronoxylan 4-O-methyltransferase 1;Plant-specific domain TIGR01627 family protein	5.4179594706141e-05	-2.96493	down-regulated
cell wall organization or biogenesis	GO:0071554	BaRT2v18chr4HG185120	Expansin	2.10252017014257e-09	-2.93482	down-regulated
cell wall organization or biogenesis	GO:0071554	BaRT2v18chr3HG123140	Xyloglucan endotransglucosylase/hydrolase	3.26275183462632e-12	-2.92661	down-regulated
cell wall organization or biogenesis	GO:0071554	BaRT2v18chr2HG114780	Chitinase;Basic endochitinase A	5.89384838933866e-05	-2.85823	down-regulated
cell wall organization or biogenesis	GO:0071554	BaRT2v18chr2HG096790	Pectinesterase	4.29660287293733e-12	-2.83772	down-regulated
cell wall organization or biogenesis	GO:0071554	BaRT2v18chr2HG099340	Pectin acetylesterase	7.10044734437252e-10	-2.83036	down-regulated
cell wall organization or biogenesis	GO:0071554	BaRT2v18chr2HG056280	Glycosyltransferases	4.89081389760303e-09	-2.82547	down-regulated
cell wall organization or biogenesis	GO:0071554	BaRT2v18chr1HG040140	Glucuronoxylan 4-O-methyltransferase 1;Elongation factor Ts, mitochondrial (Fragment);Putative methyltransferase	1.44065078768924e-06	-2.76865	down-regulated
cell wall organization or biogenesis	GO:0071554	BaRT2v18chr2HG104260	Xyloglucan endotransglucosylase/hydrolase;GH16 domain-containing protein	6.10485576262503e-13	-2.76798	down-regulated
cell wall organization or biogenesis	GO:0071554	BaRT2v18chr3HG142900	Large subunit ribosomal protein L7/L12	1.9862834984236e-11	-2.7329	down-regulated
cell wall organization or biogenesis	GO:0071554	BaRT2v18chr1HG023640	cellulose synthase-like protein D3	2.70201180329991e-11	-2.72095	down-regulated
cell wall organization or biogenesis	GO:0071554	BaRT2v18chr7HG374840	Xyloglucan endotransglucosylase/hydrolase;GH16 domain-containing protein	6.97893423682073e-14	-2.71541	down-regulated
cell wall organization or biogenesis	GO:0071554	BaRT2v18chr3HG131410	Expansin	1.91734703636846e-06	-2.71101	down-regulated
cell wall organization or biogenesis	GO:0071554	BaRT2v18chr4HG220430	Xyloglucan endotransglucosylase/hydrolase;GH16 domain-containing protein	3.6132662233457e-07	-2.67095	down-regulated
cell wall organization or biogenesis	GO:0071554	BaRT2v18chr4HG200030	Glycosyltransferases	1.82901129431605e-13	-2.66114	down-regulated
cell wall organization or biogenesis	GO:0071554	BaRT2v18chr5HG278290	Expansin	6.64534957690009e-05	-2.65361	down-regulated
cell wall organization or biogenesis	GO:0071554	BaRT2v18chr7HG373370	Beta-1,2-xylosyltransferase XYXT1;Glycosyltransferase, HGA-like, putative,expressed;Protein O-linked-mannose beta-1,4-N-acetylglucosaminyltransferase 2 isoform X1;Putative glycosyltransferase AGO61;EGF domain-containing protein;Glycosyltransferase AER61	5.80931870173149e-14	-2.62599	down-regulated
cell wall organization or biogenesis	GO:0071554	BaRT2v18chr7HG345500	Leaf senescence protein-like	0.00859024793234855	-2.62287	down-regulated
cell wall organization or biogenesis	GO:0071554	BaRT2v18chr2HG071620	Xylanase inhibitor protein 1;Acidic endochitinase	1.62136374189021e-10	-2.57382	down-regulated
cell wall organization or biogenesis	GO:0071554	BaRT2v18chr6HG292810	Endoglucanase	2.36231517348016e-07	-2.56923	down-regulated
cell wall organization or biogenesis	GO:0071554	BaRT2v18chr3HG152290	Pectinesterase/pectinesterase inhibitor;Pectinesterase	0.00402755153501215	-2.55863	down-regulated
cell wall organization or biogenesis	GO:0071554	BaRT2v18chr2HG093090	Beta-expansin 3;Expansin-B16 like;Major pollen allergen Lol pI;Expansin-like EG45 domain-containing protein	1.19090912060792e-14	-2.53646	down-regulated
cell wall organization or biogenesis	GO:0071554	BaRT2v18chr3HG173340	Pectin acetylesterase	8.42035215747001e-14	-2.4782	down-regulated
cell wall organization or biogenesis	GO:0071554	BaRT2v18chr5HG225020	Pectinesterase	6.56294466066893e-12	-2.45712	down-regulated
cell wall organization or biogenesis	GO:0071554	BaRT2v18chr3HG123130	Xyloglucan endotransglucosylase/hydrolase	1.80491316924445e-13	-2.42734	down-regulated
cell wall organization or biogenesis	GO:0071554	BaRT2v18chr7HG346280	Endoglucanase	6.54280582388234e-11	-2.4139	down-regulated
cell wall organization or biogenesis	GO:0071554	BaRT2v18chr4HG176280	endo-1,4-beta-xylanase 1;Endo-1,4-beta-xylanase A (Fragment);Xylanase 1;Anti-sigma-I factor RsgI6;Glycosyl hydrolase family 10 protein / carbohydrate-binding domain-containing protein;GH10 domain-containing protein;endo-1,4-beta-xylanase 1-like;Pol polyprotein from transposon element Bs1	0.000870307555807215	-2.39937	down-regulated
cell wall organization or biogenesis	GO:0071554	BaRT2v18chr1HG025470	Expansin-like EG45 domain-containing protein;Beta-expansin 1a;Beta-expansin-9;Expansin 1	1.71716204270739e-11	-2.37827	down-regulated
cell wall organization or biogenesis	GO:0071554	BaRT2v18chr7HG382250	Chitin-binding type-1 domain-containing protein;Class I chitinase, putative;Chitinase;Basic endochitinase A	2.69858935162889e-12	-2.37757	down-regulated
cell wall organization or biogenesis	GO:0071554	BaRT2v18chr5HG253460	Fasciclin-like arabinogalactan protein 7;FAS1 domain-containing protein	5.19327623354544e-11	-2.34966	down-regulated
cell wall organization or biogenesis	GO:0071554	BaRT2v18chr1HG040700	Endoglucanase	1.22167790657846e-07	-2.30697	down-regulated
cell wall organization or biogenesis	GO:0071554	BaRT2v18chr2HG057030	D-alanine--D-alanine ligase;Glutathione synthetase, prokaryotic	6.51923470718136e-08	-2.27255	down-regulated
cell wall organization or biogenesis	GO:0071554	BaRT2v18chr3HG132330	Expansin	9.0359204013214e-08	-2.25833	down-regulated
cell wall organization or biogenesis	GO:0071554	BaRT2v18chr2HG056270	Glycosyltransferases	2.13186928708731e-07	-2.2554	down-regulated
cell wall organization or biogenesis	GO:0071554	BaRT2v18chr4HG212520	Hexosyltransferase	1.98462748027206e-08	-2.25054	down-regulated
cell wall organization or biogenesis	GO:0071554	BaRT2v18chr1HG029760	0	1.50630469604058e-05	-2.24104	down-regulated
cell wall organization or biogenesis	GO:0071554	BaRT2v18chr4HG206520	Expansin	7.64509150665456e-09	-2.23164	down-regulated
cell wall organization or biogenesis	GO:0071554	BaRT2v18chr3HG115670	EamA domain-containing protein	9.94345313998634e-12	-2.20877	down-regulated
cell wall organization or biogenesis	GO:0071554	BaRT2v18chr1HG045070	Fasciclin-like arabinogalactan protein 13;FAS1 domain-containing protein	9.10558304444994e-15	-2.20542	down-regulated
cell wall organization or biogenesis	GO:0071554	BaRT2v18chr5HG279080	Expansin	1.28720718317363e-09	-2.16684	down-regulated
cell wall organization or biogenesis	GO:0071554	BaRT2v18chr2HG099870	Beta-expansin;Beta expansin1;Beta-expansin 1a;Beta-expansin 2;Beta-expansin 1;Beta-expansin 9	3.29510454339527e-10	-2.13612	down-regulated
cell wall organization or biogenesis	GO:0071554	BaRT2v18chr5HG230170	Wall-associated receptor kinase-like 8	5.94498266050671e-11	-2.11457	down-regulated
cell wall organization or biogenesis	GO:0071554	BaRT2v18chr7HG371500	Expansin	1.31317649701073e-08	-2.09733	down-regulated
cell wall organization or biogenesis	GO:0071554	BaRT2v18chr3HG166400	Xylanase inhibitor;Aspartic proteinase nepenthesin-2-like;Peptidase A1 domain-containing protein	4.07885666104103e-05	-2.09682	down-regulated
cell wall organization or biogenesis	GO:0071554	BaRT2v18chr7HG336790	Xyloglucan endotransglucosylase/hydrolase	8.15687914538904e-12	-2.07371	down-regulated
cell wall organization or biogenesis	GO:0071554	BaRT2v18chr3HG135970	0	9.22166844699305e-11	-2.041	down-regulated
cell wall organization or biogenesis	GO:0071554	BaRT2v18chr2HG090090	Fasciclin-like arabinogalactan protein 1;FAS1 domain-containing protein	6.04419134728831e-07	-2.02545	down-regulated
cell wall organization or biogenesis	GO:0071554	BaRT2v18chr3HG128470	Chitinase;Glycoside hydrolase, family 19, catalytic	3.26807541286024e-10	-1.97781	down-regulated
cell wall organization or biogenesis	GO:0071554	BaRT2v18chr1HG017420	Xyloglucan galactosyltransferase KATAMARI1;Exostosin domain-containing protein	0.00477711822169583	-1.93646	down-regulated
cell wall organization or biogenesis	GO:0071554	BaRT2v18chr5HG249000	Cellulose synthase	1.77200365896921e-07	-1.89653	down-regulated
cell wall organization or biogenesis	GO:0071554	BaRT2v18chr3HG151690	Expansin	4.20500570119564e-06	-1.88793	down-regulated
cell wall organization or biogenesis	GO:0071554	BaRT2v18chr7HG345130	probable mannan synthase 9;glucomannan 4-beta-mannosyltransferase 9-like isoform X1;Putative mannan synthase 7;Glucomannan 4-beta-mannosyltransferase 9	1.33945739782037e-09	-1.8656	down-regulated
cell wall organization or biogenesis	GO:0071554	BaRT2v18chr6HG312790	Pectin acetylesterase	1.13263748452073e-06	-1.84301	down-regulated
cell wall organization or biogenesis	GO:0071554	BaRT2v18chr7HG367950	Xyloglucan endotransglucosylase/hydrolase;GH16 domain-containing protein	2.68008820280409e-10	-1.82547	down-regulated
cell wall organization or biogenesis	GO:0071554	BaRT2v18chr3HG151680	Expansin	3.28663727122822e-06	-1.80646	down-regulated
cell wall organization or biogenesis	GO:0071554	BaRT2v18chr4HG209180	Expansin	1.52387742761589e-07	-1.80013	down-regulated
cell wall organization or biogenesis	GO:0071554	BaRT2v18chr7HG374860	Xyloglucan endotransglucosylase/hydrolase	0.00166936836892385	-1.78977	down-regulated
cell wall organization or biogenesis	GO:0071554	BaRT2v18chr2HG072330	Xyloglucan endotransglucosylase/hydrolase	3.82192051321854e-14	-1.7702	down-regulated
cell wall organization or biogenesis	GO:0071554	BaRT2v18chr2HG059100	Pectinesterase	3.32122932545098e-09	-1.70854	down-regulated
cell wall organization or biogenesis	GO:0071554	BaRT2v18chr3HG164070	Beta-1,4-xylosyltransferase IRX10L;Secondary cell wall glycosyltransferase family 47;Putative beta-14-xylosyltransferase IRX10L;probable beta-1,4-xylosyltransferase IRX10;Exostosin domain-containing protein;Putative glucuronosyltransferase	7.67653966475559e-11	-1.56424	down-regulated
cell wall organization or biogenesis	GO:0071554	BaRT2v18chr7HG363360	NAC domain-containing protein	4.89008506452518e-06	-1.55707	down-regulated
cell wall organization or biogenesis	GO:0071554	BaRT2v18chr2HG066530	COBRA-like protein 6	1.33458099604841e-06	-1.54426	down-regulated
cell wall organization or biogenesis	GO:0071554	BaRT2v18chr7HG343290	Fucosyltransferase	4.8939436438079e-06	-1.50844	down-regulated
phenylpropanoid biosynthetic process	GO:0009699	BaRT2v18chrUnG390840	Phenylalanine ammonia-lyase	0.00125743979637358	-8.90533	down-regulated
phenylpropanoid biosynthetic process	GO:0009699	BaRT2v18chr1HG008880	caffeic acid 3-O-methyltransferase 1-like;O-methyltransferase 1;Naringenin 7-O-methyltransferase;Norcoclaurine 6-O-methyltransferase (Fragment);Putative inactive methyltransferase;Caffeate O-methyltransferase;Caffeic acid-3-O-methyltransferase;Caffeic acid 3-O-methyltransferase;Eugenol O-methyltransferase;Flavone 3'-O-methyltransferase 1;Tricetin 3',4',5'-O-trimethyltransferase	5.95469312209883e-06	-7.04714	down-regulated
phenylpropanoid biosynthetic process	GO:0009699	BaRT2v18chrUnG390100	Caffeic acid 3-O-methyltransferase	0.00640814804346955	-6.13518	down-regulated
phenylpropanoid biosynthetic process	GO:0009699	BaRT2v18chr7HG341150	Epimerase domain-containing protein;Cinnamoyl-CoA reductase;Cinnamoyl CoA reductase;Bifunctional dihydroflavonol 4-reductase/flavanone 4-reductase	4.08033958627754e-05	-6.09697	down-regulated
phenylpropanoid biosynthetic process	GO:0009699	BaRT2v18chr1HG005680	Flavonoid O-methyltransferase;O-methyltransferase 5;Caffeic acid 3-O-methyltransferase;Flavone 3'-O-methyltransferase 1;Tricetin 3',4',5'-O-trimethyltransferase	1.35120209871751e-13	-5.82653	down-regulated
phenylpropanoid biosynthetic process	GO:0009699	BaRT2v18chr7HG360480	Transcription factor MYB86;transcription repressor MYB6-like;transcription factor MYB80;Transcription factor MYB26;MYB transcription factor	3.31586349251139e-05	-5.77712	down-regulated
phenylpropanoid biosynthetic process	GO:0009699	BaRT2v18chr6HG282730	Flavonoid O-methyltransferase;Putative caffeate o-methyltransferase (Fragment);O-methyltransferase 5;Caffeic acid 3-O-methyltransferase;Quercetin 3-O-methyltransferase 1;Flavone 3'-O-methyltransferase 1;Tricetin 3',4',5'-O-trimethyltransferase	1.80427192206858e-12	-5.76242	down-regulated
phenylpropanoid biosynthetic process	GO:0009699	BaRT2v18chr1HG005670-BaRT2v18chr1HG005680	Flavonoid O-methyltransferase;O-methyltransferase 5;Caffeic acid 3-O-methyltransferase;Flavone 3'-O-methyltransferase 1;Tricetin 3',4',5'-O-trimethyltransferase	0.000294263891687159	-5.68552	down-regulated
phenylpropanoid biosynthetic process	GO:0009699	BaRT2v18chr1HG005670	Flavonoid O-methyltransferase;O-methyltransferase 5;Caffeic acid 3-O-methyltransferase;Flavone 3'-O-methyltransferase 1;Tricetin 3',4',5'-O-trimethyltransferase	1.78043413058158e-15	-5.43826	down-regulated
phenylpropanoid biosynthetic process	GO:0009699	BaRT2v18chr4HG200560	ABC transporter domain-containing protein;Putative polar-amino-acid-transporting ATPase;ATPase, coupled to transmembrane movement of substances	0.000545882054395788	-5.33994	down-regulated
phenylpropanoid biosynthetic process	GO:0009699	BaRT2v18chr1HG008840	Flavonoid O-methyltransferase;xanthohumol 4-O-methyltransferase-like;Catechol O-methyltransferase;Caffeic acid 3-O-methyltransferase;Eugenol O-methyltransferase;(S)-scoulerine 9-O-methyltransferase;COMT;O-methyltransferase 3;Quercetin 3-O-methyltransferase 1;Caffeate O-methyltransferase (Fragment);Flavone 3'-O-methyltransferase 1;Tricetin 3',4',5'-O-trimethyltransferase	1.25532294253562e-07	-5.06602	down-regulated
phenylpropanoid biosynthetic process	GO:0009699	BaRT2v18chr2HG068010	Omega-hydroxypalmitate O-feruloyl transferase;Hydroxycinnamoyltransferase;omega-hydroxypalmitate O-feruloyl transferase isoform X1	1.08312759398841e-06	-5.00689	down-regulated
phenylpropanoid biosynthetic process	GO:0009699	BaRT2v18chr2HG067990	Omega-hydroxypalmitate O-feruloyl transferase;Anthranilate N-benzoyltransferase protein, putative;Omega-hydroxypalmitate O-feruloyl transferase-like protein;omega-hydroxypalmitate O-feruloyl transferase isoform X1	1.58149680336562e-08	-4.63467	down-regulated
phenylpropanoid biosynthetic process	GO:0009699	BaRT2v18chr6HG307500	Phenylalanine ammonia-lyase	1.29658366493778e-07	-4.51058	down-regulated
phenylpropanoid biosynthetic process	GO:0009699	BaRT2v18chr2HG092150	Phenylalanine ammonia-lyase	3.55974805134161e-08	-4.13721	down-regulated
phenylpropanoid biosynthetic process	GO:0009699	BaRT2v18chr3HG173430	Flavonoid O-methyltransferase;O-methyltransferase 5;Caffeic acid 3-O-methyltransferase;Quercetin 3-O-methyltransferase 1;Flavone 3'-O-methyltransferase 1;Tricetin 3',4',5'-O-trimethyltransferase	6.26343175614913e-08	-3.63151	down-regulated
phenylpropanoid biosynthetic process	GO:0009699	BaRT2v18chr7HG365620	Flavonoid O-methyltransferase;Putative caffeate o-methyltransferase (Fragment);O-methyltransferase 5;Flavone O-methyltransferase 1;Caffeic acid 3-O-methyltransferase;Quercetin 3-O-methyltransferase 1;Tricetin 3',4',5'-O-trimethyltransferase	5.38133332652691e-15	-3.07896	down-regulated
phenylpropanoid biosynthetic process	GO:0009699	BaRT2v18chr2HG069220	Phenylalanine ammonia-lyase	4.01301867288404e-09	-3.07434	down-regulated
phenylpropanoid biosynthetic process	GO:0009699	BaRT2v18chr5HG249350	Epimerase domain-containing protein;Bifunctional dihydroflavonol 4-reductase/flavanone 4-reductase;Cinnamoyl-CoA reductase;Cinnamoyl CoA reductase (Fragment);Cinnamoyl CoA reductase	1.27316714608817e-11	-2.84313	down-regulated
phenylpropanoid biosynthetic process	GO:0009699	BaRT2v18chr1HG002110	Flavonoid O-methyltransferase;O-methyltransferase 5;Caffeic acid 3-O-methyltransferase;Flavone 3'-O-methyltransferase 1;Tricetin 3',4',5'-O-trimethyltransferase	7.23457401684468e-14	-2.83473	down-regulated
phenylpropanoid biosynthetic process	GO:0009699	BaRT2v18chr6HG307480	Phenylalanine ammonia-lyase	3.32664118970346e-12	-2.33405	down-regulated
phenylpropanoid biosynthetic process	GO:0009699	BaRT2v18chr3HG146180	acyl transferase 4;10-deacetylbaccatin III 10-O-acetyltransferase;3'-N-debenzoyl-2'-deoxytaxol N-benzoyltransferase	1.16927088435174e-06	-2.20399	down-regulated
phenylpropanoid biosynthetic process	GO:0009699	BaRT2v18chr1HG008440	Acyl transferase 4;10-deacetylbaccatin III 10-O-acetyltransferase;3'-N-debenzoyl-2'-deoxytaxol N-benzoyltransferase	2.4587079998829e-05	-2.13176	down-regulated
phenylpropanoid biosynthetic process	GO:0009699	BaRT2v18chr7HG341170	Epimerase domain-containing protein;Cinnamoyl-CoA reductase;Cinnamoyl CoA reductase;Bifunctional dihydroflavonol 4-reductase/flavanone 4-reductase	1.47947040704131e-06	-1.90441	down-regulated
phenylpropanoid biosynthetic process	GO:0009699	BaRT2v18chr2HG092160	Phenylalanine ammonia-lyase	8.39486708901008e-07	-1.67882	down-regulated
external encapsulating structure organization	GO:0045229	BaRT2v18chr2HG105690	Xyloglucan endotransglucosylase/hydrolase;GH16 domain-containing protein	8.86587276681219e-05	-10.8205	down-regulated
external encapsulating structure organization	GO:0045229	BaRT2v18chr7HG365310	Xyloglucan endotransglucosylase/hydrolase;GH16 domain-containing protein	1.5837189905072e-07	-9.11841	down-regulated
external encapsulating structure organization	GO:0045229	BaRT2v18chr7HG329900	Expansin	3.54620323536194e-05	-8.8765	down-regulated
external encapsulating structure organization	GO:0045229	BaRT2v18chr2HG105700	Xyloglucan endotransglucosylase/hydrolase;GH16 domain-containing protein	0.00186273111394319	-8.38853	down-regulated
external encapsulating structure organization	GO:0045229	BaRT2v18chr2HG096870	Beta-expansin 4;Beta-expansin 2;Expansin B;Beta-expansin 1	2.16553697098471e-07	-7.93789	down-regulated
external encapsulating structure organization	GO:0045229	BaRT2v18chr2HG105680	Xyloglucan endotransglucosylase/hydrolase;GH16 domain-containing protein	0.000787544320244161	-7.79741	down-regulated
external encapsulating structure organization	GO:0045229	BaRT2v18chr1HG024070	Expansin	8.32323674118582e-07	-7.44888	down-regulated
external encapsulating structure organization	GO:0045229	BaRT2v18chr3HG173300	Pectin acetylesterase	1.2200234635088e-06	-6.85471	down-regulated
external encapsulating structure organization	GO:0045229	BaRT2v18chr7HG363560	Casparian strip membrane protein 2	4.77181421019652e-09	-6.71655	down-regulated
external encapsulating structure organization	GO:0045229	BaRT2v18chr2HG091900	Casparian strip membrane protein 1	5.68566312309587e-07	-6.68211	down-regulated
external encapsulating structure organization	GO:0045229	BaRT2v18chr1HG024060	Expansin	5.70604796710902e-08	-6.36655	down-regulated
external encapsulating structure organization	GO:0045229	BaRT2v18chr3HG132370	Expansin	2.66365081912286e-06	-6.17032	down-regulated
external encapsulating structure organization	GO:0045229	BaRT2v18chr1HG024050	Expansin	1.65376455339635e-06	-5.92832	down-regulated
external encapsulating structure organization	GO:0045229	BaRT2v18chr6HG315790	Endoglucanase	1.27306328509746e-10	-5.67827	down-regulated
external encapsulating structure organization	GO:0045229	BaRT2v18chr6HG321160	Pectinesterase	6.90905097307635e-07	-5.47474	down-regulated
external encapsulating structure organization	GO:0045229	BaRT2v18chr7HG370840	Endoglucanase	5.17761587162711e-06	-5.46438	down-regulated
external encapsulating structure organization	GO:0045229	BaRT2v18chr5HG230870	Glucomannan synthase, family GT2;cellulose synthase-like protein D5	2.2559767610541e-09	-5.43451	down-regulated
external encapsulating structure organization	GO:0045229	BaRT2v18chr4HG200560	ABC transporter domain-containing protein;Putative polar-amino-acid-transporting ATPase;ATPase, coupled to transmembrane movement of substances	0.000545882054395788	-5.33994	down-regulated
external encapsulating structure organization	GO:0045229	BaRT2v18chr3HG116500	Nucleotide-diphospho-sugar transferases superfamily protein;glucomannan 4-beta-mannosyltransferase 9-like;Beta-mannan synthase	1.20099847944573e-07	-5.15617	down-regulated
external encapsulating structure organization	GO:0045229	BaRT2v18chr2HG099060	Xyloglucan endotransglucosylase/hydrolase;Brassinosteroid-regulated protein BRU1	3.34503671645666e-08	-5.04844	down-regulated
external encapsulating structure organization	GO:0045229	BaRT2v18chr2HG068010	Omega-hydroxypalmitate O-feruloyl transferase;Hydroxycinnamoyltransferase;omega-hydroxypalmitate O-feruloyl transferase isoform X1	1.08312759398841e-06	-5.00689	down-regulated
external encapsulating structure organization	GO:0045229	BaRT2v18chr6HG284810	Beta-expansin 1a, putative, expressed;Beta-expansin 1a;Expansin 1	3.33108949907121e-05	-4.7363	down-regulated
external encapsulating structure organization	GO:0045229	BaRT2v18chr5HG221300	Chalcone synthase;Triticum turgidum;Type III polyketide synthase B	0.00109177682017021	-4.64827	down-regulated
external encapsulating structure organization	GO:0045229	BaRT2v18chr2HG067990	Omega-hydroxypalmitate O-feruloyl transferase;Anthranilate N-benzoyltransferase protein, putative;Omega-hydroxypalmitate O-feruloyl transferase-like protein;omega-hydroxypalmitate O-feruloyl transferase isoform X1	1.58149680336562e-08	-4.63467	down-regulated
external encapsulating structure organization	GO:0045229	BaRT2v18chr2HG109580	Nucleotide-diphospho-sugar transferase	2.96040804340031e-08	-4.61307	down-regulated
external encapsulating structure organization	GO:0045229	BaRT2v18chr2HG054720	Expansin	4.22960151168665e-16	-4.58205	down-regulated
external encapsulating structure organization	GO:0045229	BaRT2v18chr6HG284820	Beta-expansin 1a, putative, expressed;Beta-expansin 1a;Expansin 1	6.68956011117982e-07	-4.51607	down-regulated
external encapsulating structure organization	GO:0045229	BaRT2v18chr1HG011520	Cellulose synthase-like protein D3;Putative mixed-linked glucan synthase 8;Cellulose synthase-like CslF8	1.81110117974607e-11	-4.49024	down-regulated
external encapsulating structure organization	GO:0045229	BaRT2v18chr3HG173320	Pectin acetylesterase	1.81590555406604e-08	-4.30273	down-regulated
external encapsulating structure organization	GO:0045229	BaRT2v18chr6HG309920	Beta-expansin 4;Expansin-like EG45 domain-containing protein;Beta-expansin 2	3.79459285451186e-13	-4.3003	down-regulated
external encapsulating structure organization	GO:0045229	BaRT2v18chr3HG116690	Glycosyltransferase, HGA-like, putative,expressed;Glycosyltransferase family 61 protein;Putative glycosyltransferase AER61 (Fragment);protein O-linked-mannose beta-1,4-N-acetylglucosaminyltransferase 2-like isoform X3;Protein O-linked-mannose beta-1,4-N-acetylglucosaminyltransferase 2	3.7288974661084e-11	-4.23274	down-regulated
external encapsulating structure organization	GO:0045229	BaRT2v18chr2HG070990	Cellulose synthase-like protein D3;Cellulose synthase-like CslF8;Cellulose synthase-like CslF4;CSLF3-cellulose synthase-like family F;Mixed-linked glucan synthase 2	5.65760411959041e-13	-4.14837	down-regulated
external encapsulating structure organization	GO:0045229	BaRT2v18chr6HG305740	Beta-expansin;Beta-expansin 1a, putative, expressed;Beta-expansin 1a;Triticum beta-expansin	9.14961239495373e-05	-4.10877	down-regulated
external encapsulating structure organization	GO:0045229	BaRT2v18chr2HG080360	AMP dependent CoA ligase, putative;4-coumarate--CoA ligase-like 9;4-coumarate--CoA ligase-like 1;4-coumarate--CoA ligase	0.000532037498393976	-3.98404	down-regulated
external encapsulating structure organization	GO:0045229	BaRT2v18chr3HG131390	Expansin	2.85077666843802e-07	-3.97674	down-regulated
external encapsulating structure organization	GO:0045229	BaRT2v18chr4HG209210	Expansin	5.76142660645333e-10	-3.92732	down-regulated
external encapsulating structure organization	GO:0045229	BaRT2v18chr5HG278280	Expansin	0.000377486326666084	-3.91806	down-regulated
external encapsulating structure organization	GO:0045229	BaRT2v18chr3HG118980	COBRA-like protein 4	0.00341036617549494	-3.90728	down-regulated
external encapsulating structure organization	GO:0045229	BaRT2v18chr5HG275760	Pectin acetylesterase	1.65836271719291e-11	-3.88991	down-regulated
external encapsulating structure organization	GO:0045229	BaRT2v18chr5HG258630	Endoglucanase	7.63300907264474e-07	-3.87866	down-regulated
external encapsulating structure organization	GO:0045229	BaRT2v18chr1HG045010	Xyloglucan endotransglucosylase/hydrolase;GH16 domain-containing protein	4.67763545003881e-16	-3.87421	down-regulated
external encapsulating structure organization	GO:0045229	BaRT2v18chr3HG131400	Expansin	0.000159399195168956	-3.77711	down-regulated
external encapsulating structure organization	GO:0045229	BaRT2v18chr2HG100420	Glycine-rich protein 2;glycine-rich protein 3-like;Glycine-rich cell wall structural protein;abscisic acid and environmental stress-inducible protein;glycine-rich cell wall structural protein-like isoform X1	0.000397103919144383	-3.65431	down-regulated
external encapsulating structure organization	GO:0045229	BaRT2v18chr2HG096880	0	2.63950620935208e-08	-3.59622	down-regulated
external encapsulating structure organization	GO:0045229	BaRT2v18chr3HG169830	Putative mannan synthase 7;Nucleotide-diphospho-sugar transferases superfamily protein;Mannan synthase 1;glucomannan 4-beta-mannosyltransferase 9-like;glucomannan 4-beta-mannosyltransferase 9;Cellulose synthase like A11	3.85107581850362e-12	-3.29295	down-regulated
external encapsulating structure organization	GO:0045229	BaRT2v18chr4HG209230	Expansin	1.54639999472935e-11	-3.15617	down-regulated
external encapsulating structure organization	GO:0045229	BaRT2v18chr3HG123150	Xyloglucan endotransglucosylase/hydrolase	3.52879256564076e-13	-3.14222	down-regulated
external encapsulating structure organization	GO:0045229	BaRT2v18chr4HG185120	Expansin	2.10252017014257e-09	-2.93482	down-regulated
external encapsulating structure organization	GO:0045229	BaRT2v18chr3HG123140	Xyloglucan endotransglucosylase/hydrolase	3.26275183462632e-12	-2.92661	down-regulated
external encapsulating structure organization	GO:0045229	BaRT2v18chr2HG096790	Pectinesterase	4.29660287293733e-12	-2.83772	down-regulated
external encapsulating structure organization	GO:0045229	BaRT2v18chr2HG099340	Pectin acetylesterase	7.10044734437252e-10	-2.83036	down-regulated
external encapsulating structure organization	GO:0045229	BaRT2v18chr2HG056280	Glycosyltransferases	4.89081389760303e-09	-2.82547	down-regulated
external encapsulating structure organization	GO:0045229	BaRT2v18chr2HG104260	Xyloglucan endotransglucosylase/hydrolase;GH16 domain-containing protein	6.10485576262503e-13	-2.76798	down-regulated
external encapsulating structure organization	GO:0045229	BaRT2v18chr3HG142900	Large subunit ribosomal protein L7/L12	1.9862834984236e-11	-2.7329	down-regulated
external encapsulating structure organization	GO:0045229	BaRT2v18chr1HG023640	cellulose synthase-like protein D3	2.70201180329991e-11	-2.72095	down-regulated
external encapsulating structure organization	GO:0045229	BaRT2v18chr7HG374840	Xyloglucan endotransglucosylase/hydrolase;GH16 domain-containing protein	6.97893423682073e-14	-2.71541	down-regulated
external encapsulating structure organization	GO:0045229	BaRT2v18chr3HG131410	Expansin	1.91734703636846e-06	-2.71101	down-regulated
external encapsulating structure organization	GO:0045229	BaRT2v18chr4HG220430	Xyloglucan endotransglucosylase/hydrolase;GH16 domain-containing protein	3.6132662233457e-07	-2.67095	down-regulated
external encapsulating structure organization	GO:0045229	BaRT2v18chr4HG200030	Glycosyltransferases	1.82901129431605e-13	-2.66114	down-regulated
external encapsulating structure organization	GO:0045229	BaRT2v18chr5HG278290	Expansin	6.64534957690009e-05	-2.65361	down-regulated
external encapsulating structure organization	GO:0045229	BaRT2v18chr7HG373370	Beta-1,2-xylosyltransferase XYXT1;Glycosyltransferase, HGA-like, putative,expressed;Protein O-linked-mannose beta-1,4-N-acetylglucosaminyltransferase 2 isoform X1;Putative glycosyltransferase AGO61;EGF domain-containing protein;Glycosyltransferase AER61	5.80931870173149e-14	-2.62599	down-regulated
external encapsulating structure organization	GO:0045229	BaRT2v18chr6HG292810	Endoglucanase	2.36231517348016e-07	-2.56923	down-regulated
external encapsulating structure organization	GO:0045229	BaRT2v18chr3HG152290	Pectinesterase/pectinesterase inhibitor;Pectinesterase	0.00402755153501215	-2.55863	down-regulated
external encapsulating structure organization	GO:0045229	BaRT2v18chr2HG093090	Beta-expansin 3;Expansin-B16 like;Major pollen allergen Lol pI;Expansin-like EG45 domain-containing protein	1.19090912060792e-14	-2.53646	down-regulated
external encapsulating structure organization	GO:0045229	BaRT2v18chr3HG173340	Pectin acetylesterase	8.42035215747001e-14	-2.4782	down-regulated
external encapsulating structure organization	GO:0045229	BaRT2v18chr5HG225020	Pectinesterase	6.56294466066893e-12	-2.45712	down-regulated
external encapsulating structure organization	GO:0045229	BaRT2v18chr3HG123130	Xyloglucan endotransglucosylase/hydrolase	1.80491316924445e-13	-2.42734	down-regulated
external encapsulating structure organization	GO:0045229	BaRT2v18chr7HG346280	Endoglucanase	6.54280582388234e-11	-2.4139	down-regulated
external encapsulating structure organization	GO:0045229	BaRT2v18chr1HG025470	Expansin-like EG45 domain-containing protein;Beta-expansin 1a;Beta-expansin-9;Expansin 1	1.71716204270739e-11	-2.37827	down-regulated
external encapsulating structure organization	GO:0045229	BaRT2v18chr1HG040700	Endoglucanase	1.22167790657846e-07	-2.30697	down-regulated
external encapsulating structure organization	GO:0045229	BaRT2v18chr2HG057030	D-alanine--D-alanine ligase;Glutathione synthetase, prokaryotic	6.51923470718136e-08	-2.27255	down-regulated
external encapsulating structure organization	GO:0045229	BaRT2v18chr3HG132330	Expansin	9.0359204013214e-08	-2.25833	down-regulated
external encapsulating structure organization	GO:0045229	BaRT2v18chr2HG056270	Glycosyltransferases	2.13186928708731e-07	-2.2554	down-regulated
external encapsulating structure organization	GO:0045229	BaRT2v18chr1HG029760	0	1.50630469604058e-05	-2.24104	down-regulated
external encapsulating structure organization	GO:0045229	BaRT2v18chr4HG206520	Expansin	7.64509150665456e-09	-2.23164	down-regulated
external encapsulating structure organization	GO:0045229	BaRT2v18chr5HG279080	Expansin	1.28720718317363e-09	-2.16684	down-regulated
external encapsulating structure organization	GO:0045229	BaRT2v18chr2HG099870	Beta-expansin;Beta expansin1;Beta-expansin 1a;Beta-expansin 2;Beta-expansin 1;Beta-expansin 9	3.29510454339527e-10	-2.13612	down-regulated
external encapsulating structure organization	GO:0045229	BaRT2v18chr6HG317600	Gelatinase A;ZnMc domain-containing protein;Metalloendoproteinase 1;Matrix metalloproteinase 1	2.02642035792404e-06	-2.12148	down-regulated
external encapsulating structure organization	GO:0045229	BaRT2v18chr5HG230170	Wall-associated receptor kinase-like 8	5.94498266050671e-11	-2.11457	down-regulated
external encapsulating structure organization	GO:0045229	BaRT2v18chr7HG371500	Expansin	1.31317649701073e-08	-2.09733	down-regulated
external encapsulating structure organization	GO:0045229	BaRT2v18chr7HG336790	Xyloglucan endotransglucosylase/hydrolase	8.15687914538904e-12	-2.07371	down-regulated
external encapsulating structure organization	GO:0045229	BaRT2v18chr5HG249000	Cellulose synthase	1.77200365896921e-07	-1.89653	down-regulated
external encapsulating structure organization	GO:0045229	BaRT2v18chr3HG151690	Expansin	4.20500570119564e-06	-1.88793	down-regulated
external encapsulating structure organization	GO:0045229	BaRT2v18chr7HG345130	probable mannan synthase 9;glucomannan 4-beta-mannosyltransferase 9-like isoform X1;Putative mannan synthase 7;Glucomannan 4-beta-mannosyltransferase 9	1.33945739782037e-09	-1.8656	down-regulated
external encapsulating structure organization	GO:0045229	BaRT2v18chr6HG312790	Pectin acetylesterase	1.13263748452073e-06	-1.84301	down-regulated
external encapsulating structure organization	GO:0045229	BaRT2v18chr7HG367950	Xyloglucan endotransglucosylase/hydrolase;GH16 domain-containing protein	2.68008820280409e-10	-1.82547	down-regulated
external encapsulating structure organization	GO:0045229	BaRT2v18chr3HG151680	Expansin	3.28663727122822e-06	-1.80646	down-regulated
external encapsulating structure organization	GO:0045229	BaRT2v18chr4HG209180	Expansin	1.52387742761589e-07	-1.80013	down-regulated
external encapsulating structure organization	GO:0045229	BaRT2v18chr7HG374860	Xyloglucan endotransglucosylase/hydrolase	0.00166936836892385	-1.78977	down-regulated
external encapsulating structure organization	GO:0045229	BaRT2v18chr2HG072330	Xyloglucan endotransglucosylase/hydrolase	3.82192051321854e-14	-1.7702	down-regulated
external encapsulating structure organization	GO:0045229	BaRT2v18chr2HG059100	Pectinesterase	3.32122932545098e-09	-1.70854	down-regulated
external encapsulating structure organization	GO:0045229	BaRT2v18chr7HG376880	Epimerase domain-containing protein;Bifunctional dihydroflavonol 4-reductase/flavanone 4-reductase;putative anthocyanidin reductase;dihydroflavonol-4-reductase isoform X2;Dihydroflavonol 4-reductase	8.6296522533769e-06	-1.6806	down-regulated
external encapsulating structure organization	GO:0045229	BaRT2v18chr3HG164070	Beta-1,4-xylosyltransferase IRX10L;Secondary cell wall glycosyltransferase family 47;Putative beta-14-xylosyltransferase IRX10L;probable beta-1,4-xylosyltransferase IRX10;Exostosin domain-containing protein;Putative glucuronosyltransferase	7.67653966475559e-11	-1.56424	down-regulated
external encapsulating structure organization	GO:0045229	BaRT2v18chr2HG066530	COBRA-like protein 6	1.33458099604841e-06	-1.54426	down-regulated
external encapsulating structure organization	GO:0045229	BaRT2v18chr7HG343290	Fucosyltransferase	4.8939436438079e-06	-1.50844	down-regulated
melatonin metabolic process	GO:0030186	BaRT2v18chr1HG008880	caffeic acid 3-O-methyltransferase 1-like;O-methyltransferase 1;Naringenin 7-O-methyltransferase;Norcoclaurine 6-O-methyltransferase (Fragment);Putative inactive methyltransferase;Caffeate O-methyltransferase;Caffeic acid-3-O-methyltransferase;Caffeic acid 3-O-methyltransferase;Eugenol O-methyltransferase;Flavone 3'-O-methyltransferase 1;Tricetin 3',4',5'-O-trimethyltransferase	5.95469312209883e-06	-7.04714	down-regulated
melatonin metabolic process	GO:0030186	BaRT2v18chrUnG390100	Caffeic acid 3-O-methyltransferase	0.00640814804346955	-6.13518	down-regulated
melatonin metabolic process	GO:0030186	BaRT2v18chr1HG005680	Flavonoid O-methyltransferase;O-methyltransferase 5;Caffeic acid 3-O-methyltransferase;Flavone 3'-O-methyltransferase 1;Tricetin 3',4',5'-O-trimethyltransferase	1.35120209871751e-13	-5.82653	down-regulated
melatonin metabolic process	GO:0030186	BaRT2v18chr6HG282730	Flavonoid O-methyltransferase;Putative caffeate o-methyltransferase (Fragment);O-methyltransferase 5;Caffeic acid 3-O-methyltransferase;Quercetin 3-O-methyltransferase 1;Flavone 3'-O-methyltransferase 1;Tricetin 3',4',5'-O-trimethyltransferase	1.80427192206858e-12	-5.76242	down-regulated
melatonin metabolic process	GO:0030186	BaRT2v18chr1HG005670-BaRT2v18chr1HG005680	Flavonoid O-methyltransferase;O-methyltransferase 5;Caffeic acid 3-O-methyltransferase;Flavone 3'-O-methyltransferase 1;Tricetin 3',4',5'-O-trimethyltransferase	0.000294263891687159	-5.68552	down-regulated
melatonin metabolic process	GO:0030186	BaRT2v18chr1HG005670	Flavonoid O-methyltransferase;O-methyltransferase 5;Caffeic acid 3-O-methyltransferase;Flavone 3'-O-methyltransferase 1;Tricetin 3',4',5'-O-trimethyltransferase	1.78043413058158e-15	-5.43826	down-regulated
melatonin metabolic process	GO:0030186	BaRT2v18chr6HG283860	O-methyltransferase ZRP4;(+)-6a-hydroxymaackiain 3-O-methyltransferase 2;5-pentadecatrienyl resorcinol O-methyltransferase;Acetylserotonin O-methyltransferase 2;O-methyltransferase ZRP4, putative, expressed	2.18742361405379e-05	-5.3266	down-regulated
melatonin metabolic process	GO:0030186	BaRT2v18chr1HG001560	O-methyltransferase ZRP4;Acetylserotonin O-methyltransferase 3	3.24008084340746e-10	-5.22938	down-regulated
melatonin metabolic process	GO:0030186	BaRT2v18chr1HG008840	Flavonoid O-methyltransferase;xanthohumol 4-O-methyltransferase-like;Catechol O-methyltransferase;Caffeic acid 3-O-methyltransferase;Eugenol O-methyltransferase;(S)-scoulerine 9-O-methyltransferase;COMT;O-methyltransferase 3;Quercetin 3-O-methyltransferase 1;Caffeate O-methyltransferase (Fragment);Flavone 3'-O-methyltransferase 1;Tricetin 3',4',5'-O-trimethyltransferase	1.25532294253562e-07	-5.06602	down-regulated
melatonin metabolic process	GO:0030186	BaRT2v18chr1HG038670	O-methyltransferase ZRP4;5-pentadecatrienyl resorcinol O-methyltransferase;Benzoxazinone synthesis12;Acetylserotonin O-methyltransferase 3;Benzoxazinone synthesis10;O-methyltransferase ZRP4, putative	0.00217155240282341	-3.90914	down-regulated
melatonin metabolic process	GO:0030186	BaRT2v18chr3HG173430	Flavonoid O-methyltransferase;O-methyltransferase 5;Caffeic acid 3-O-methyltransferase;Quercetin 3-O-methyltransferase 1;Flavone 3'-O-methyltransferase 1;Tricetin 3',4',5'-O-trimethyltransferase	6.26343175614913e-08	-3.63151	down-regulated
melatonin metabolic process	GO:0030186	BaRT2v18chr7HG365620	Flavonoid O-methyltransferase;Putative caffeate o-methyltransferase (Fragment);O-methyltransferase 5;Flavone O-methyltransferase 1;Caffeic acid 3-O-methyltransferase;Quercetin 3-O-methyltransferase 1;Tricetin 3',4',5'-O-trimethyltransferase	5.38133332652691e-15	-3.07896	down-regulated
melatonin metabolic process	GO:0030186	BaRT2v18chr1HG002110	Flavonoid O-methyltransferase;O-methyltransferase 5;Caffeic acid 3-O-methyltransferase;Flavone 3'-O-methyltransferase 1;Tricetin 3',4',5'-O-trimethyltransferase	7.23457401684468e-14	-2.83473	down-regulated
melatonin metabolic process	GO:0030186	BaRT2v18chr5HG236370	S-adenosyl-L-methionine-dependent methyltransferase;LCM domain-containing protein;putative S-adenosyl-L-methionine-dependent methyltransferase FRAAL3836	6.90436000582764e-09	-1.84824	down-regulated
melatonin metabolic process	GO:0030186	BaRT2v18chr7HG363550	serotonin N-acetyltransferase 2, chloroplastic;Putative N-acetyltransferase ycf52;Acyl-CoA N-acyltransferases superfamily protein	0.00620828401019426	-1.60103	down-regulated
response to oxidative stress	GO:0006979	BaRT2v18chr2HG074540	Peroxidase	4.59006178232904e-06	-10.267	down-regulated
response to oxidative stress	GO:0006979	BaRT2v18chr2HG079320	Peroxidase	2.62484752547785e-07	-9.26507	down-regulated
response to oxidative stress	GO:0006979	BaRT2v18chr5HG266760	Peroxidase	2.23672177770529e-06	-8.79392	down-regulated
response to oxidative stress	GO:0006979	BaRT2v18chr2HG079340	Peroxidase	1.09335177313008e-08	-8.77663	down-regulated
response to oxidative stress	GO:0006979	BaRT2v18chr4HG185810	Abscisic stress ripening	2.00927775918191e-05	-8.29255	down-regulated
response to oxidative stress	GO:0006979	BaRT2v18chr6HG286550	Peroxidase	0.000133641922506172	-8.17603	down-regulated
response to oxidative stress	GO:0006979	BaRT2v18chr2HG098770	Peroxidase	5.89428364476261e-06	-7.51424	down-regulated
response to oxidative stress	GO:0006979	BaRT2v18chr1HG010330	Peroxidase	1.69964466430021e-07	-6.81948	down-regulated
response to oxidative stress	GO:0006979	BaRT2v18chr4HG219650	Salt tolerance receptor-like cytoplasmic kinase 1;Receptor protein kinase CRINKLY4;Leucine-rich repeat receptor protein kinase EXS;Protein kinase domain-containing protein	1.00473509196049e-06	-6.78522	down-regulated
response to oxidative stress	GO:0006979	BaRT2v18chr2HG058990	Peroxidase	2.28024262395833e-06	-6.77186	down-regulated
response to oxidative stress	GO:0006979	BaRT2v18chr2HG084040	Peroxidase	1.53360804368167e-10	-6.41428	down-regulated
response to oxidative stress	GO:0006979	BaRT2v18chr7HG367840	Actin cytoskeleton-regulatory complex protein pan-1-like;Root hair specific 4	1.91438793404872e-08	-6.347	down-regulated
response to oxidative stress	GO:0006979	BaRT2v18chr2HG059000	Peroxidase	1.06429111336912e-08	-6.34224	down-regulated
response to oxidative stress	GO:0006979	BaRT2v18chr7HG332800	Peroxidase	2.36175510365492e-06	-6.23648	down-regulated
response to oxidative stress	GO:0006979	BaRT2v18chr1HG005680	Flavonoid O-methyltransferase;O-methyltransferase 5;Caffeic acid 3-O-methyltransferase;Flavone 3'-O-methyltransferase 1;Tricetin 3',4',5'-O-trimethyltransferase	1.35120209871751e-13	-5.82653	down-regulated
response to oxidative stress	GO:0006979	BaRT2v18chr6HG282730	Flavonoid O-methyltransferase;Putative caffeate o-methyltransferase (Fragment);O-methyltransferase 5;Caffeic acid 3-O-methyltransferase;Quercetin 3-O-methyltransferase 1;Flavone 3'-O-methyltransferase 1;Tricetin 3',4',5'-O-trimethyltransferase	1.80427192206858e-12	-5.76242	down-regulated
response to oxidative stress	GO:0006979	BaRT2v18chr1HG005670-BaRT2v18chr1HG005680	Flavonoid O-methyltransferase;O-methyltransferase 5;Caffeic acid 3-O-methyltransferase;Flavone 3'-O-methyltransferase 1;Tricetin 3',4',5'-O-trimethyltransferase	0.000294263891687159	-5.68552	down-regulated
response to oxidative stress	GO:0006979	BaRT2v18chr1HG005670	Flavonoid O-methyltransferase;O-methyltransferase 5;Caffeic acid 3-O-methyltransferase;Flavone 3'-O-methyltransferase 1;Tricetin 3',4',5'-O-trimethyltransferase	1.78043413058158e-15	-5.43826	down-regulated
response to oxidative stress	GO:0006979	BaRT2v18chr3HG129670	Peroxidase	3.61378770799889e-05	-5.42314	down-regulated
response to oxidative stress	GO:0006979	BaRT2v18chr3HG133680	Peroxidase	1.99557782768083e-08	-5.22086	down-regulated
response to oxidative stress	GO:0006979	BaRT2v18chr7HG369190	Peroxidase	4.41673953862897e-15	-5.20358	down-regulated
response to oxidative stress	GO:0006979	BaRT2v18chr4HG204880	Peroxidase	3.03393369002055e-09	-4.8482	down-regulated
response to oxidative stress	GO:0006979	BaRT2v18chr3HG152670	0	6.47885641414739e-06	-4.82007	down-regulated
response to oxidative stress	GO:0006979	BaRT2v18chr3HG133740	Peroxidase	1.85796181472762e-14	-3.86822	down-regulated
response to oxidative stress	GO:0006979	BaRT2v18chr1HG010320	Peroxidase	6.53343531508906e-05	-3.84617	down-regulated
response to oxidative stress	GO:0006979	BaRT2v18chr7HG385810	thiosulfate sulfurtransferase 16, chloroplastic;Rhodanese domain-containing protein;Senescence-associated protein DIN1;Rhodanese-like domain-containing protein 15, chloroplastic	6.09120916408604e-07	-3.7904	down-regulated
response to oxidative stress	GO:0006979	BaRT2v18chr3HG173430	Flavonoid O-methyltransferase;O-methyltransferase 5;Caffeic acid 3-O-methyltransferase;Quercetin 3-O-methyltransferase 1;Flavone 3'-O-methyltransferase 1;Tricetin 3',4',5'-O-trimethyltransferase	6.26343175614913e-08	-3.63151	down-regulated
response to oxidative stress	GO:0006979	BaRT2v18chr4HG216900	Peroxidase	2.03708919733619e-06	-3.49466	down-regulated
response to oxidative stress	GO:0006979	BaRT2v18chr4HG218590	ABC transporter domain-containing protein	3.34943230380477e-07	-3.38869	down-regulated
response to oxidative stress	GO:0006979	BaRT2v18chr6HG316960	Peroxidase	3.978895641331e-14	-3.28602	down-regulated
response to oxidative stress	GO:0006979	BaRT2v18chr3HG127270	Peroxidase	0.00236256996972105	-3.2656	down-regulated
response to oxidative stress	GO:0006979	BaRT2v18chr3HG133690	Peroxidase	4.03712132650328e-13	-3.14336	down-regulated
response to oxidative stress	GO:0006979	BaRT2v18chr1HG011860	Peroxidase	6.14865461045514e-06	-3.11735	down-regulated
response to oxidative stress	GO:0006979	BaRT2v18chr7HG365620	Flavonoid O-methyltransferase;Putative caffeate o-methyltransferase (Fragment);O-methyltransferase 5;Flavone O-methyltransferase 1;Caffeic acid 3-O-methyltransferase;Quercetin 3-O-methyltransferase 1;Tricetin 3',4',5'-O-trimethyltransferase	5.38133332652691e-15	-3.07896	down-regulated
response to oxidative stress	GO:0006979	BaRT2v18chr7HG375000	Peroxidase	0.000581618247106272	-2.99573	down-regulated
response to oxidative stress	GO:0006979	BaRT2v18chr3HG127900	Peroxidase	2.047620236754e-08	-2.98392	down-regulated
response to oxidative stress	GO:0006979	BaRT2v18chr7HG361300	zf-LSD1 domain-containing protein;18S subunit ribosomal protein	1.24687289825875e-08	-2.91698	down-regulated
response to oxidative stress	GO:0006979	BaRT2v18chr7HG353760	Peroxidase	5.18629252546056e-16	-2.88472	down-regulated
response to oxidative stress	GO:0006979	BaRT2v18chr1HG002110	Flavonoid O-methyltransferase;O-methyltransferase 5;Caffeic acid 3-O-methyltransferase;Flavone 3'-O-methyltransferase 1;Tricetin 3',4',5'-O-trimethyltransferase	7.23457401684468e-14	-2.83473	down-regulated
response to oxidative stress	GO:0006979	BaRT2v18chr7HG374640	Peroxidase	2.83539212957981e-14	-2.82463	down-regulated
response to oxidative stress	GO:0006979	BaRT2v18chr5HG246360	Mitogen-activated protein kinase kinase kinase NPK1;Mitogen-activated protein kinase kinase kinase ANP1;Protein kinase domain-containing protein	2.15779595523474e-12	-2.6849	down-regulated
response to oxidative stress	GO:0006979	BaRT2v18chr6HG308910	Salt tolerance receptor-like cytoplasmic kinase 1;Leucine-rich repeat receptor protein kinase EXS;Protein kinase domain-containing protein	3.32791084214635e-06	-2.55994	down-regulated
response to oxidative stress	GO:0006979	BaRT2v18chr1HG024150	Peroxidase	6.32115017582645e-17	-2.45318	down-regulated
response to oxidative stress	GO:0006979	BaRT2v18chr3HG133700	Peroxidase	3.69563329416957e-12	-2.30468	down-regulated
response to oxidative stress	GO:0006979	BaRT2v18chr7HG339770	Alkaline alpha galactosidase 2;Raffinose synthase;Glycosyl hydrolases 36;Galactinol--sucrose galactosyltransferase	7.12425911315539e-10	-2.26743	down-regulated
response to oxidative stress	GO:0006979	BaRT2v18chr6HG319260	Peroxidase	1.47789919784428e-05	-2.11909	down-regulated
response to oxidative stress	GO:0006979	BaRT2v18chr5HG239730	Peroxidase	1.2059624305717e-08	-2.04078	down-regulated
response to oxidative stress	GO:0006979	BaRT2v18chr1HG021460	salt tolerance receptor-like cytoplasmic kinase 1;Receptor protein kinase CRINKLY4;Protein kinase domain-containing protein	2.4849500150034e-13	-2.02463	down-regulated
response to oxidative stress	GO:0006979	BaRT2v18chr1HG008150	Peroxidase	2.26040571722827e-11	-1.98115	down-regulated
response to oxidative stress	GO:0006979	BaRT2v18chr3HG133720	Peroxidase	6.48715367119321e-12	-1.93612	down-regulated
response to oxidative stress	GO:0006979	BaRT2v18chr3HG150460	Glutathione transferase	1.71531326752809e-13	-1.92937	down-regulated
response to oxidative stress	GO:0006979	BaRT2v18chr7HG347620	Peroxidase	0.00391258498564783	-1.92654	down-regulated
response to oxidative stress	GO:0006979	BaRT2v18chr3HG165100	Glutathione transferase	3.65979173236472e-12	-1.81791	down-regulated
response to oxidative stress	GO:0006979	BaRT2v18chr1HG032420	Peroxidase	3.13107682575919e-06	-1.6801	down-regulated
response to oxidative stress	GO:0006979	BaRT2v18chr3HG160160	Voltage dependent potassium channel;BTB/POZ and TAZ domain-containing protein 3	4.5414111055677e-05	-1.66338	down-regulated
response to oxidative stress	GO:0006979	BaRT2v18chr5HG232290	Peroxidase	2.78152236821986e-10	-1.55695	down-regulated
response to oxidative stress	GO:0006979	BaRT2v18chr7HG333400	Peroxidase	1.0356082139026e-08	-1.535	down-regulated
nucleosome assembly	GO:0006334	BaRT2v18chr2HG097350	0	0.000880125588871691	-2.95752	down-regulated
nucleosome assembly	GO:0006334	BaRT2v18chr2HG067490	Histone;Transcriptional regulatory protein algP	2.08016014922623e-15	-2.8449	down-regulated
nucleosome assembly	GO:0006334	BaRT2v18chr7HG380670	0	6.75063811009593e-12	-2.48768	down-regulated
nucleosome assembly	GO:0006334	BaRT2v18chr4HG207910	0	5.10274657036338e-13	-2.46035	down-regulated
nucleosome assembly	GO:0006334	BaRT2v18chr2HG094650	0	1.78736189335542e-11	-2.30519	down-regulated
nucleosome assembly	GO:0006334	BaRT2v18chr1HG032190	0	7.77302385080047e-12	-2.27462	down-regulated
nucleosome assembly	GO:0006334	BaRT2v18chr6HG285060	0	1.45812983020115e-11	-2.2057	down-regulated
nucleosome assembly	GO:0006334	BaRT2v18chr6HG289380	0	2.52892416786013e-09	-2.1996	down-regulated
nucleosome assembly	GO:0006334	BaRT2v18chr7HG380660-BaRT2v18chr7HG380670	0	1.58720828845183e-06	-2.19798	down-regulated
nucleosome assembly	GO:0006334	BaRT2v18chr6HG289410	0	0.00170308137810563	-2.1587	down-regulated
nucleosome assembly	GO:0006334	BaRT2v18chr1HG040490	0	5.84096485909373e-13	-2.11337	down-regulated
nucleosome assembly	GO:0006334	BaRT2v18chr1HG044230	0	5.63812292429351e-11	-2.04538	down-regulated
nucleosome assembly	GO:0006334	BaRT2v18chr3HG121500	0	5.53171593342544e-11	-2.04166	down-regulated
nucleosome assembly	GO:0006334	BaRT2v18chr3HG132360	0	3.88424837535336e-12	-2.0397	down-regulated
nucleosome assembly	GO:0006334	BaRT2v18chr6HG286980	0	2.83859998553266e-12	-2.00523	down-regulated
nucleosome assembly	GO:0006334	BaRT2v18chr1HG035240	0	3.73116251523483e-11	-1.99238	down-regulated
nucleosome assembly	GO:0006334	BaRT2v18chr7HG375970	0	1.80201354585952e-11	-1.92997	down-regulated
nucleosome assembly	GO:0006334	BaRT2v18chr3HG158980	0	2.11031114949364e-06	-1.89478	down-regulated
nucleosome assembly	GO:0006334	BaRT2v18chr6HG289400	H15 domain-containing protein	5.33615325452565e-05	-1.88083	down-regulated
nucleosome assembly	GO:0006334	BaRT2v18chr2HG098070	0	2.41158107543095e-08	-1.82164	down-regulated
nucleosome assembly	GO:0006334	BaRT2v18chr7HG380650	0	4.15968831413559e-07	-1.77523	down-regulated
nucleosome assembly	GO:0006334	BaRT2v18chr1HG027860	0	2.10106609328524e-08	-1.75851	down-regulated
nucleosome assembly	GO:0006334	BaRT2v18chr7HG380640	0	1.5444530861148e-08	-1.74577	down-regulated
nucleosome assembly	GO:0006334	BaRT2v18chr3HG126800	0	3.56791667220723e-08	-1.72804	down-regulated
nucleosome assembly	GO:0006334	BaRT2v18chr1HG039750	0	1.21740176021319e-08	-1.70599	down-regulated
nucleosome assembly	GO:0006334	BaRT2v18chr1HG039810	0	2.31569560893426e-08	-1.67469	down-regulated
nucleosome assembly	GO:0006334	BaRT2v18chr4HG187210	0	1.57407940767039e-09	-1.64422	down-regulated
nucleosome assembly	GO:0006334	BaRT2v18chr1HG035020	0	2.53466992425326e-09	-1.63868	down-regulated
nucleosome assembly	GO:0006334	BaRT2v18chr7HG380660	0	4.59496871068751e-10	-1.63502	down-regulated
nucleosome assembly	GO:0006334	BaRT2v18chr2HG095130	Histone H1 linker;H15 domain-containing protein	1.49289398515987e-10	-1.62496	down-regulated
nucleosome assembly	GO:0006334	BaRT2v18chr3HG133230	Serine/threonine-protein kinase RUNKEL;Protein kinase domain-containing protein	1.37920817041109e-09	-1.61177	down-regulated
nucleosome assembly	GO:0006334	BaRT2v18chr7HG380620	0	1.05460830859757e-08	-1.57204	down-regulated
lignin biosynthetic process	GO:0009809	BaRT2v18chr1HG008880	caffeic acid 3-O-methyltransferase 1-like;O-methyltransferase 1;Naringenin 7-O-methyltransferase;Norcoclaurine 6-O-methyltransferase (Fragment);Putative inactive methyltransferase;Caffeate O-methyltransferase;Caffeic acid-3-O-methyltransferase;Caffeic acid 3-O-methyltransferase;Eugenol O-methyltransferase;Flavone 3'-O-methyltransferase 1;Tricetin 3',4',5'-O-trimethyltransferase	5.95469312209883e-06	-7.04714	down-regulated
lignin biosynthetic process	GO:0009809	BaRT2v18chrUnG390100	Caffeic acid 3-O-methyltransferase	0.00640814804346955	-6.13518	down-regulated
lignin biosynthetic process	GO:0009809	BaRT2v18chr7HG341150	Epimerase domain-containing protein;Cinnamoyl-CoA reductase;Cinnamoyl CoA reductase;Bifunctional dihydroflavonol 4-reductase/flavanone 4-reductase	4.08033958627754e-05	-6.09697	down-regulated
lignin biosynthetic process	GO:0009809	BaRT2v18chr1HG005680	Flavonoid O-methyltransferase;O-methyltransferase 5;Caffeic acid 3-O-methyltransferase;Flavone 3'-O-methyltransferase 1;Tricetin 3',4',5'-O-trimethyltransferase	1.35120209871751e-13	-5.82653	down-regulated
lignin biosynthetic process	GO:0009809	BaRT2v18chr7HG360480	Transcription factor MYB86;transcription repressor MYB6-like;transcription factor MYB80;Transcription factor MYB26;MYB transcription factor	3.31586349251139e-05	-5.77712	down-regulated
lignin biosynthetic process	GO:0009809	BaRT2v18chr6HG282730	Flavonoid O-methyltransferase;Putative caffeate o-methyltransferase (Fragment);O-methyltransferase 5;Caffeic acid 3-O-methyltransferase;Quercetin 3-O-methyltransferase 1;Flavone 3'-O-methyltransferase 1;Tricetin 3',4',5'-O-trimethyltransferase	1.80427192206858e-12	-5.76242	down-regulated
lignin biosynthetic process	GO:0009809	BaRT2v18chr1HG005670-BaRT2v18chr1HG005680	Flavonoid O-methyltransferase;O-methyltransferase 5;Caffeic acid 3-O-methyltransferase;Flavone 3'-O-methyltransferase 1;Tricetin 3',4',5'-O-trimethyltransferase	0.000294263891687159	-5.68552	down-regulated
lignin biosynthetic process	GO:0009809	BaRT2v18chr1HG005670	Flavonoid O-methyltransferase;O-methyltransferase 5;Caffeic acid 3-O-methyltransferase;Flavone 3'-O-methyltransferase 1;Tricetin 3',4',5'-O-trimethyltransferase	1.78043413058158e-15	-5.43826	down-regulated
lignin biosynthetic process	GO:0009809	BaRT2v18chr1HG008840	Flavonoid O-methyltransferase;xanthohumol 4-O-methyltransferase-like;Catechol O-methyltransferase;Caffeic acid 3-O-methyltransferase;Eugenol O-methyltransferase;(S)-scoulerine 9-O-methyltransferase;COMT;O-methyltransferase 3;Quercetin 3-O-methyltransferase 1;Caffeate O-methyltransferase (Fragment);Flavone 3'-O-methyltransferase 1;Tricetin 3',4',5'-O-trimethyltransferase	1.25532294253562e-07	-5.06602	down-regulated
lignin biosynthetic process	GO:0009809	BaRT2v18chr3HG173430	Flavonoid O-methyltransferase;O-methyltransferase 5;Caffeic acid 3-O-methyltransferase;Quercetin 3-O-methyltransferase 1;Flavone 3'-O-methyltransferase 1;Tricetin 3',4',5'-O-trimethyltransferase	6.26343175614913e-08	-3.63151	down-regulated
lignin biosynthetic process	GO:0009809	BaRT2v18chr7HG365620	Flavonoid O-methyltransferase;Putative caffeate o-methyltransferase (Fragment);O-methyltransferase 5;Flavone O-methyltransferase 1;Caffeic acid 3-O-methyltransferase;Quercetin 3-O-methyltransferase 1;Tricetin 3',4',5'-O-trimethyltransferase	5.38133332652691e-15	-3.07896	down-regulated
lignin biosynthetic process	GO:0009809	BaRT2v18chr5HG249350	Epimerase domain-containing protein;Bifunctional dihydroflavonol 4-reductase/flavanone 4-reductase;Cinnamoyl-CoA reductase;Cinnamoyl CoA reductase (Fragment);Cinnamoyl CoA reductase	1.27316714608817e-11	-2.84313	down-regulated
lignin biosynthetic process	GO:0009809	BaRT2v18chr1HG002110	Flavonoid O-methyltransferase;O-methyltransferase 5;Caffeic acid 3-O-methyltransferase;Flavone 3'-O-methyltransferase 1;Tricetin 3',4',5'-O-trimethyltransferase	7.23457401684468e-14	-2.83473	down-regulated
lignin biosynthetic process	GO:0009809	BaRT2v18chr3HG146180	acyl transferase 4;10-deacetylbaccatin III 10-O-acetyltransferase;3'-N-debenzoyl-2'-deoxytaxol N-benzoyltransferase	1.16927088435174e-06	-2.20399	down-regulated
lignin biosynthetic process	GO:0009809	BaRT2v18chr1HG008440	Acyl transferase 4;10-deacetylbaccatin III 10-O-acetyltransferase;3'-N-debenzoyl-2'-deoxytaxol N-benzoyltransferase	2.4587079998829e-05	-2.13176	down-regulated
lignin biosynthetic process	GO:0009809	BaRT2v18chr7HG341170	Epimerase domain-containing protein;Cinnamoyl-CoA reductase;Cinnamoyl CoA reductase;Bifunctional dihydroflavonol 4-reductase/flavanone 4-reductase	1.47947040704131e-06	-1.90441	down-regulated
photosynthesis	GO:0015979	BaRT2v18chr1HG045750	Chlorophyll a-b binding protein, chloroplastic	7.00073168034699e-06	-8.29265	down-regulated
photosynthesis	GO:0015979	BaRT2v18chr5HG275410	Photosystem I PsaE;Photosystem I reaction center subunit IV A;Electron transport accessory protein-like domain-containing protein;Photosystem I reaction center subunit IV A, chloroplastic	3.36075744544844e-05	-7.68006	down-regulated
photosynthesis	GO:0015979	BaRT2v18chr5HG249920	Chlorophyll a-b binding protein, chloroplastic	0.000127140792654472	-7.66867	down-regulated
photosynthesis	GO:0015979	BaRT2v18chr5HG272430	Chlorophyll a-b binding protein, chloroplastic	1.27496485607089e-05	-6.98169	down-regulated
photosynthesis	GO:0015979	BaRT2v18chr5HG277380	Photosystem II reaction center Psb28 protein	1.00693682133776e-05	-6.80876	down-regulated
photosynthesis	GO:0015979	BaRT2v18chr2HG070400	Chlorophyll a-b binding protein, chloroplastic	0.00116778661651269	-6.58309	down-regulated
photosynthesis	GO:0015979	BaRT2v18chr4HG183170	Chlorophyll a-b binding protein, chloroplastic	0.000166006969284463	-6.54631	down-regulated
photosynthesis	GO:0015979	BaRT2v18chr7HG367840	Actin cytoskeleton-regulatory complex protein pan-1-like;Root hair specific 4	1.91438793404872e-08	-6.347	down-regulated
photosynthesis	GO:0015979	BaRT2v18chr5HG272760	Photosystem I PsaD;Photosystem I reaction center subunit II	1.86603381976192e-05	-6.18673	down-regulated
photosynthesis	GO:0015979	BaRT2v18chr3HG151350	PSII 6.1 kDa protein (Fragment);Photosystem II reaction center W protein, chloroplastic	2.51699969807364e-07	-5.38464	down-regulated
photosynthesis	GO:0015979	BaRT2v18chr2HG083450	Photosystem I subunit O	0.00545848649551768	-5.34039	down-regulated
photosynthesis	GO:0015979	BaRT2v18chr5HG272420	Chlorophyll a-b binding protein, chloroplastic	0.000347177781775398	-5.2195	down-regulated
photosynthesis	GO:0015979	BaRT2v18chr1HG029450	TPM domain;Beta-propeller domain of methanol dehydrogenase type;UPF0603 protein, chloroplastic;Thylakoid lumen 18.3 kDa protein	6.81802037670847e-06	-5.17707	down-regulated
photosynthesis	GO:0015979	BaRT2v18chr2HG086460	Chlorophyll a-b binding protein, chloroplastic	5.1553649897068e-05	-5.11832	down-regulated
photosynthesis	GO:0015979	BaRT2v18chr1HG045810	Chlorophyll a-b binding protein, chloroplastic	0.00260631943332286	-5.01564	down-regulated
photosynthesis	GO:0015979	BaRT2v18chr6HG322550	Photosystem II 10 kDa polypeptide, chloroplastic	3.22637733622642e-05	-4.99252	down-regulated
photosynthesis	GO:0015979	BaRT2v18chr5HG272440	Chlorophyll a-b binding protein, chloroplastic	0.000605302464078708	-4.87465	down-regulated
photosynthesis	GO:0015979	BaRT2v18chr3HG152670	0	6.47885641414739e-06	-4.82007	down-regulated
photosynthesis	GO:0015979	BaRT2v18chr4HG202110	D-fructose-1,6-bisphosphate 1-phosphohydrolase	5.47019339089806e-05	-4.7731	down-regulated
photosynthesis	GO:0015979	BaRT2v18chr5HG268300	PSI-F	3.56054959280835e-08	-4.61845	down-regulated
photosynthesis	GO:0015979	BaRT2v18chr1HG039210	0	0.000908041733318995	-4.56101	down-regulated
photosynthesis	GO:0015979	BaRT2v18chr7HG346160	Chlorophyll a-b binding protein, chloroplastic	0.000905942874171516	-4.52559	down-regulated
photosynthesis	GO:0015979	BaRT2v18chr5HG261530	Chlorophyll a-b binding protein, chloroplastic	2.24780232628113e-11	-4.2262	down-regulated
photosynthesis	GO:0015979	BaRT2v18chr2HG071670	PSBQA;Oxygen-evolving complex (Fragment);Oxygen-evolving enhancer protein 3-2, chloroplastic;Photosystem II subunit Q-2	1.18060708156342e-07	-3.94696	down-regulated
photosynthesis	GO:0015979	BaRT2v18chr3HG157020	Fructose-1,6-bisphosphatase class 1/Sedoheputulose-1,7-bisphosphatase;FBPase domain-containing protein;Putative sedoheptulose-bisphosphatase;Sedoheptulose-1,7-bisphosphatase;Chloroplast sedoheptulose-1,7-bisphosphatase;Sedoheptulose-1,7-bisphosphatase, chloroplastic	7.94308388812108e-06	-3.62659	down-regulated
photosynthesis	GO:0015979	BaRT2v18chr4HG198310	CP12 domain-containing protein;Calvin cycle protein CP12-2, chloroplastic;Chloroplast protein 12	1.14522478874643e-09	-3.58073	down-regulated
photosynthesis	GO:0015979	BaRT2v18chr7HG349300	Chlorophyll a-b binding protein, chloroplastic	0.00213786524370676	-3.57363	down-regulated
photosynthesis	GO:0015979	BaRT2v18chr5HG253090	PSI-G	5.00817927818123e-06	-3.48911	down-regulated
photosynthesis	GO:0015979	BaRT2v18chr6HG318770	Chlorophyll a-b binding protein, chloroplastic	3.65223265116756e-05	-3.42234	down-regulated
photosynthesis	GO:0015979	BaRT2v18chr2HG072350	Isocitrate lyase	1.59104840430326e-05	-3.20674	down-regulated
photosynthesis	GO:0015979	BaRT2v18chr3HG155450	Chlorophyll A-B binding protein;Photosystem II 22 kDa protein, chloroplastic	0.000175392038697961	-3.10593	down-regulated
photosynthesis	GO:0015979	BaRT2v18chr2HG077800	23 kDa subunit of oxygen evolving system of photosystem II;Oxygen-evolving enhancer protein 2, chloroplastic;PsbP domain-containing protein	2.41435459972735e-12	-2.934	down-regulated
photosynthesis	GO:0015979	BaRT2v18chr2HG059620	Photosystem I reaction center subunit N, chloroplastic	0.000394034603205219	-2.84594	down-regulated
photosynthesis	GO:0015979	BaRT2v18chr4HG174680	23 kDa subunit of oxygen evolving system of photosystem II;PsbP-like protein 1;PsbP domain-containing protein;PsbP-like protein 1, chloroplastic	1.6721473229927e-05	-2.78149	down-regulated
photosynthesis	GO:0015979	BaRT2v18chr2HG071690	Beta-amylase	0.000264069520425322	-2.68192	down-regulated
photosynthesis	GO:0015979	BaRT2v18chr5HG259140	Chlorophyll a-b binding protein, chloroplastic	0.000226306711323914	-2.58725	down-regulated
photosynthesis	GO:0015979	BaRT2v18chr7HG361780	Photosystem II core complex proteins psbY, chloroplastic	6.97091635013772e-06	-2.5704	down-regulated
photosynthesis	GO:0015979	BaRT2v18chr2HG068670	Chlorophyll a-b binding protein, chloroplastic	0.00366882099505396	-2.54877	down-regulated
photosynthesis	GO:0015979	BaRT2v18chr6HG317310	Photosynthetic NDH subcomplex B 4	2.26271541043033e-05	-2.53136	down-regulated
photosynthesis	GO:0015979	BaRT2v18chr2HG061620	Magnesium chelatase;Magnesium-chelatase subunit ChlH, chloroplastic	4.28407015479615e-11	-2.24566	down-regulated
photosynthesis	GO:0015979	BaRT2v18chr2HG059390	Ultraviolet-B-repressible protein;Photosystem II reaction centre X protein containing protein, expressed	0.000658620576424704	-2.11008	down-regulated
photosynthesis	GO:0015979	BaRT2v18chr2HG070260	Chlorophyll a-b binding protein, chloroplastic	8.16789138518217e-06	-2.08249	down-regulated
photosynthesis	GO:0015979	BaRT2v18chr4HG209630	NDH-dependent cyclic electron flow 1;Photosynthetic NDH subcomplex B 2	0.00028162394795421	-2.08029	down-regulated
photosynthesis	GO:0015979	BaRT2v18chr1HG044630	0	0.000592646677235106	-2.03579	down-regulated
photosynthesis	GO:0015979	BaRT2v18chr2HG084630	Photosystem II PsbP, oxygen evolving complex;Photosystem II oxygen-evolving enhancer protein 2;PsbP domain-containing protein	0.000126304352946953	-1.99595	down-regulated
photosynthesis	GO:0015979	BaRT2v18chr6HG306170	protein TAB2 homolog, chloroplastic;Nucleolar protein 12 (Fragment);PsaB RNA binding protein;PI-PLC Y-box domain-containing protein	6.67349312282746e-07	-1.83317	down-regulated
photosynthesis	GO:0015979	BaRT2v18chr7HG373520	Thylakoid lumenal 16.5 kDa protein, chloroplastic	4.0344096086612e-08	-1.78448	down-regulated
photosynthesis	GO:0015979	BaRT2v18chr6HG316860	ATP synthase delta chain, chloroplastic;Putative H(+)-transporting two-sector ATPase;F-type H+-transporting ATPase subunit delta	1.44236231350627e-08	-1.74359	down-regulated
photosynthesis	GO:0015979	BaRT2v18chr7HG379830	Mg-protoporphyrin IX chelatase;Magnesium-chelatase subunit ChlI, chloroplastic	1.72695404868533e-11	-1.70159	down-regulated
photosynthesis	GO:0015979	BaRT2v18chr6HG287420	Ribose-5-phosphate isomerase	6.21566162277217e-14	-1.64688	down-regulated
photosynthesis	GO:0015979	BaRT2v18chr7HG363550	serotonin N-acetyltransferase 2, chloroplastic;Putative N-acetyltransferase ycf52;Acyl-CoA N-acyltransferases superfamily protein	0.00620828401019426	-1.60103	down-regulated
photosynthesis	GO:0015979	BaRT2v18chr1HG042100	photosystem I assembly factor PSA3, chloroplastic;Putative G-protein coupled receptor 34;Calcium homeostasis regulator CHoR1;Deoxynucleoside triphosphate triphosphohydrolase SAMHD1-like protein;Nuclear pore complex protein Nup214 (Fragment);Caltractin like	9.87352929848623e-08	-1.57589	down-regulated
photosynthesis	GO:0015979	BaRT2v18chr7HG355400	NmrA domain-containing protein	1.12062591698775e-07	-1.55162	down-regulated
photosynthesis	GO:0015979	BaRT2v18chr2HG070410	Chloroplast-localized Ptr ToxA-binding protein1;Photosystem II Psp29, biogenesis;Protein THYLAKOID FORMATION1, chloroplastic	7.19026739698937e-10	-1.53813	down-regulated
photosynthesis	GO:0015979	BaRT2v18chr1HG009790	Protease Do-like 2, chloroplastic;Putative peptidase Do;PDZ domain-containing protein	1.60226022576232e-11	-1.51272	down-regulated
generation of precursor metabolites and energy	GO:0006091	BaRT2v18chr7HG328910	Plastocyanin, chloroplastic;Plastocyanin	2.80884530395335e-05	-8.90802	down-regulated
generation of precursor metabolites and energy	GO:0006091	BaRT2v18chr2HG071790	Putative Early nodulin 16;Uclacyanin 1;Mavicyanin;Cupredoxin superfamily protein;Phytocyanin domain-containing protein	4.5062205102255e-10	-8.66337	down-regulated
generation of precursor metabolites and energy	GO:0006091	BaRT2v18chr1HG045750	Chlorophyll a-b binding protein, chloroplastic	7.00073168034699e-06	-8.29265	down-regulated
generation of precursor metabolites and energy	GO:0006091	BaRT2v18chr5HG249920	Chlorophyll a-b binding protein, chloroplastic	0.000127140792654472	-7.66867	down-regulated
generation of precursor metabolites and energy	GO:0006091	BaRT2v18chr6HG309310	Phytocyanin domain-containing protein;Uclacyanin 1;blue copper protein-like	1.49127147364298e-06	-7.31695	down-regulated
generation of precursor metabolites and energy	GO:0006091	BaRT2v18chr5HG272430	Chlorophyll a-b binding protein, chloroplastic	1.27496485607089e-05	-6.98169	down-regulated
generation of precursor metabolites and energy	GO:0006091	BaRT2v18chr7HG332890	Glycosyltransferase;UDP-glycosyltransferase 85A2	2.37589414601398e-07	-6.80128	down-regulated
generation of precursor metabolites and energy	GO:0006091	BaRT2v18chr2HG070400	Chlorophyll a-b binding protein, chloroplastic	0.00116778661651269	-6.58309	down-regulated
generation of precursor metabolites and energy	GO:0006091	BaRT2v18chr4HG183170	Chlorophyll a-b binding protein, chloroplastic	0.000166006969284463	-6.54631	down-regulated
generation of precursor metabolites and energy	GO:0006091	BaRT2v18chr2HG094530	Blue copper protein;Uclacyanin 1;stellacyanin-like;Phytocyanin domain-containing protein;stellacyanin	0.00022704592095103	-6.5152	down-regulated
generation of precursor metabolites and energy	GO:0006091	BaRT2v18chr1HG041870	Phytocyanin domain-containing protein;Early nodulin-like protein 1	7.08662762239601e-10	-6.37062	down-regulated
generation of precursor metabolites and energy	GO:0006091	BaRT2v18chr7HG367840	Actin cytoskeleton-regulatory complex protein pan-1-like;Root hair specific 4	1.91438793404872e-08	-6.347	down-regulated
generation of precursor metabolites and energy	GO:0006091	BaRT2v18chr7HG332790	Glycosyltransferase;UDP-glycosyltransferase 85A2	0.000124381731600494	-5.65116	down-regulated
generation of precursor metabolites and energy	GO:0006091	BaRT2v18chr6HG314880	Phytocyanin domain-containing protein;early nodulin-like protein 1	3.24663041911448e-06	-5.4871	down-regulated
generation of precursor metabolites and energy	GO:0006091	BaRT2v18chr3HG151350	PSII 6.1 kDa protein (Fragment);Photosystem II reaction center W protein, chloroplastic	2.51699969807364e-07	-5.38464	down-regulated
generation of precursor metabolites and energy	GO:0006091	BaRT2v18chr2HG083450	Photosystem I subunit O	0.00545848649551768	-5.34039	down-regulated
generation of precursor metabolites and energy	GO:0006091	BaRT2v18chr4HG199230	Phosphoglycerate kinase	6.53067162928314e-07	-5.24276	down-regulated
generation of precursor metabolites and energy	GO:0006091	BaRT2v18chr5HG272420	Chlorophyll a-b binding protein, chloroplastic	0.000347177781775398	-5.2195	down-regulated
generation of precursor metabolites and energy	GO:0006091	BaRT2v18chr1HG029450	TPM domain;Beta-propeller domain of methanol dehydrogenase type;UPF0603 protein, chloroplastic;Thylakoid lumen 18.3 kDa protein	6.81802037670847e-06	-5.17707	down-regulated
generation of precursor metabolites and energy	GO:0006091	BaRT2v18chr2HG086460	Chlorophyll a-b binding protein, chloroplastic	5.1553649897068e-05	-5.11832	down-regulated
generation of precursor metabolites and energy	GO:0006091	BaRT2v18chr1HG045810	Chlorophyll a-b binding protein, chloroplastic	0.00260631943332286	-5.01564	down-regulated
generation of precursor metabolites and energy	GO:0006091	BaRT2v18chr6HG322550	Photosystem II 10 kDa polypeptide, chloroplastic	3.22637733622642e-05	-4.99252	down-regulated
generation of precursor metabolites and energy	GO:0006091	BaRT2v18chr4HG202980	Chemocyanin;Plantacyanin;basic blue protein-like;Phytocyanin domain-containing protein;Chemocyanin, putative, expressed;Copper binding protein 6	4.39447410472054e-08	-4.94706	down-regulated
generation of precursor metabolites and energy	GO:0006091	BaRT2v18chr5HG272440	Chlorophyll a-b binding protein, chloroplastic	0.000605302464078708	-4.87465	down-regulated
generation of precursor metabolites and energy	GO:0006091	BaRT2v18chr3HG152670	0	6.47885641414739e-06	-4.82007	down-regulated
generation of precursor metabolites and energy	GO:0006091	BaRT2v18chr4HG202110	D-fructose-1,6-bisphosphate 1-phosphohydrolase	5.47019339089806e-05	-4.7731	down-regulated
generation of precursor metabolites and energy	GO:0006091	BaRT2v18chr4HG202920	Phytocyanin domain-containing protein	3.58452384397669e-06	-4.76016	down-regulated
generation of precursor metabolites and energy	GO:0006091	BaRT2v18chr1HG039210	0	0.000908041733318995	-4.56101	down-regulated
generation of precursor metabolites and energy	GO:0006091	BaRT2v18chr7HG346160	Chlorophyll a-b binding protein, chloroplastic	0.000905942874171516	-4.52559	down-regulated
generation of precursor metabolites and energy	GO:0006091	BaRT2v18chr2HG112040	Phytocyanin domain-containing protein;Mavicyanin;Uclacyanin 1;Blue copper-binding protein homolog	0.00343729027513887	-4.43377	down-regulated
generation of precursor metabolites and energy	GO:0006091	BaRT2v18chr5HG261530	Chlorophyll a-b binding protein, chloroplastic	2.24780232628113e-11	-4.2262	down-regulated
generation of precursor metabolites and energy	GO:0006091	BaRT2v18chr7HG344560	Phosphoglycerate mutase (2,3-diphosphoglycerate-dependent)	9.9191527834485e-11	-4.22417	down-regulated
generation of precursor metabolites and energy	GO:0006091	BaRT2v18chr7HG343920	Phytocyanin domain-containing protein;Blue copper	3.55339175425504e-10	-4.15787	down-regulated
generation of precursor metabolites and energy	GO:0006091	BaRT2v18chr2HG071670	PSBQA;Oxygen-evolving complex (Fragment);Oxygen-evolving enhancer protein 3-2, chloroplastic;Photosystem II subunit Q-2	1.18060708156342e-07	-3.94696	down-regulated
generation of precursor metabolites and energy	GO:0006091	BaRT2v18chr4HG209280	Phytocyanin domain-containing protein;Mavicyanin;Chemocyanin like;Blue copper-binding protein homolog	0.0022602784735215	-3.94493	down-regulated
generation of precursor metabolites and energy	GO:0006091	BaRT2v18chr6HG321990	Sugar transport protein 13;Hexose transporter	2.97257917779369e-06	-3.9162	down-regulated
generation of precursor metabolites and energy	GO:0006091	BaRT2v18chr3HG166260	ATP-dependent 6-phosphofructokinase;PFK domain-containing protein	0.000229898698468943	-3.85077	down-regulated
generation of precursor metabolites and energy	GO:0006091	BaRT2v18chr7HG385460	Phytocyanin domain-containing protein;Blue copper protein	0.000138333107974056	-3.75682	down-regulated
generation of precursor metabolites and energy	GO:0006091	BaRT2v18chr7HG349300	Chlorophyll a-b binding protein, chloroplastic	0.00213786524370676	-3.57363	down-regulated
generation of precursor metabolites and energy	GO:0006091	BaRT2v18chr5HG253090	PSI-G	5.00817927818123e-06	-3.48911	down-regulated
generation of precursor metabolites and energy	GO:0006091	BaRT2v18chr6HG318770	Chlorophyll a-b binding protein, chloroplastic	3.65223265116756e-05	-3.42234	down-regulated
generation of precursor metabolites and energy	GO:0006091	BaRT2v18chr2HG072350	Isocitrate lyase	1.59104840430326e-05	-3.20674	down-regulated
generation of precursor metabolites and energy	GO:0006091	BaRT2v18chr2HG110190	Isocitrate dehydrogenase [NAD] subunit, mitochondrial	0.000204724130456548	-3.10112	down-regulated
generation of precursor metabolites and energy	GO:0006091	BaRT2v18chr5HG234330	Fructose-bisphosphate aldolase, chloroplastic;Fructose-bisphosphate aldolase	6.87941486292388e-08	-3.04362	down-regulated
generation of precursor metabolites and energy	GO:0006091	BaRT2v18chr3HG157080	Alpha-1,4 glucan phosphorylase;Alpha-glucan phosphorylase, H isozyme	1.12642259735677e-05	-2.96068	down-regulated
generation of precursor metabolites and energy	GO:0006091	BaRT2v18chr3HG152210	Blue copper protein;Uclacyanin 1;Phytocyanin domain-containing protein;Early nodulin 20;Uclacyanin-3	6.49059475338072e-08	-2.91708	down-regulated
generation of precursor metabolites and energy	GO:0006091	BaRT2v18chr6HG314620	Phytocyanin domain-containing protein;Cucumber peeling cupredoxin;blue copper protein-like	4.79164331807131e-11	-2.81723	down-regulated
generation of precursor metabolites and energy	GO:0006091	BaRT2v18chr6HG318270	Phytocyanin domain-containing protein;Blue copper protein;Plastocyanin-like domain protein	1.2036999017324e-08	-2.81477	down-regulated
generation of precursor metabolites and energy	GO:0006091	BaRT2v18chr6HG294440	Phytocyanin domain-containing protein;Early nodulin-like protein 2	2.370665925719e-09	-2.75995	down-regulated
generation of precursor metabolites and energy	GO:0006091	BaRT2v18chr5HG272780	Putative Early nodulin 16;Uclacyanin 1;Mavicyanin;Cupredoxin superfamily protein;Phytocyanin domain-containing protein	2.26431838762017e-12	-2.66253	down-regulated
generation of precursor metabolites and energy	GO:0006091	BaRT2v18chr2HG112030	Phytocyanin domain-containing protein;Mavicyanin;Uclacyanin 1;Blue copper-binding protein homolog	0.0018577971104506	-2.61712	down-regulated
generation of precursor metabolites and energy	GO:0006091	BaRT2v18chr5HG259140	Chlorophyll a-b binding protein, chloroplastic	0.000226306711323914	-2.58725	down-regulated
generation of precursor metabolites and energy	GO:0006091	BaRT2v18chr7HG361780	Photosystem II core complex proteins psbY, chloroplastic	6.97091635013772e-06	-2.5704	down-regulated
generation of precursor metabolites and energy	GO:0006091	BaRT2v18chr2HG068670	Chlorophyll a-b binding protein, chloroplastic	0.00366882099505396	-2.54877	down-regulated
generation of precursor metabolites and energy	GO:0006091	BaRT2v18chr6HG317310	Photosynthetic NDH subcomplex B 4	2.26271541043033e-05	-2.53136	down-regulated
generation of precursor metabolites and energy	GO:0006091	BaRT2v18chr6HG325290	Cytochrome c domain-containing protein	2.48002855778266e-13	-2.51313	down-regulated
generation of precursor metabolites and energy	GO:0006091	BaRT2v18chr2HG112020	Phytocyanin domain-containing protein;Blue copper protein;Mavicyanin;Uclacyanin 1	8.95607311000962e-05	-2.48356	down-regulated
generation of precursor metabolites and energy	GO:0006091	BaRT2v18chr2HG079310	Phytocyanin domain-containing protein;Uclacyanin-2;Blue copper-binding protein homolog;Uclacyanin 1	1.704914358014e-14	-2.26037	down-regulated
generation of precursor metabolites and energy	GO:0006091	BaRT2v18chr5HG252240	Phytocyanin domain-containing protein;blue copper protein-like	1.97559897318906e-09	-2.16879	down-regulated
generation of precursor metabolites and energy	GO:0006091	BaRT2v18chr4HG175500	5-methyltetrahydropteroyltriglutamate--homocysteine methyltransferase 2;5-methyltetrahydropteroyltriglutamate--homocysteine S-methyltransferase	1.63384796187578e-12	-2.16383	down-regulated
generation of precursor metabolites and energy	GO:0006091	BaRT2v18chr7HG363240	0	3.7785184653395e-10	-2.13607	down-regulated
generation of precursor metabolites and energy	GO:0006091	BaRT2v18chr2HG070260	Chlorophyll a-b binding protein, chloroplastic	8.16789138518217e-06	-2.08249	down-regulated
generation of precursor metabolites and energy	GO:0006091	BaRT2v18chr4HG209630	NDH-dependent cyclic electron flow 1;Photosynthetic NDH subcomplex B 2	0.00028162394795421	-2.08029	down-regulated
generation of precursor metabolites and energy	GO:0006091	BaRT2v18chr4HG209310	Phytocyanin domain-containing protein;Mavicyanin;Chemocyanin like;Blue copper-binding protein homolog	0.00254246392867486	-2.01776	down-regulated
generation of precursor metabolites and energy	GO:0006091	BaRT2v18chr7HG337120	ATP-dependent 6-phosphofructokinase	1.35893275372905e-14	-1.97837	down-regulated
generation of precursor metabolites and energy	GO:0006091	BaRT2v18chr4HG185600	Fructose-bisphosphate aldolase, chloroplastic;Fructose-bisphosphate aldolase	9.54808206891796e-12	-1.93251	down-regulated
generation of precursor metabolites and energy	GO:0006091	BaRT2v18chr6HG297490	Peptidase S8/S53 domain;Subtilisin-like protease;Xylem serine proteinase 1, putative;Putative tripeptidyl-peptidase II	9.27398932921338e-05	-1.91483	down-regulated
generation of precursor metabolites and energy	GO:0006091	BaRT2v18chr3HG157070	Alpha-1,4 glucan phosphorylase;Alpha-glucan phosphorylase, H isozyme	1.24180368375704e-13	-1.89169	down-regulated
generation of precursor metabolites and energy	GO:0006091	BaRT2v18chrUnG390430	Phytocyanin domain-containing protein;Blue copper protein;Mavicyanin;Uclacyanin 1	0.00709830463520264	-1.84119	down-regulated
generation of precursor metabolites and energy	GO:0006091	BaRT2v18chr7HG375720	Cytochrome b5, seed isoform;Cytochrome b5 heme-binding domain-containing protein	4.93051224128209e-09	-1.83799	down-regulated
generation of precursor metabolites and energy	GO:0006091	BaRT2v18chr6HG306170	protein TAB2 homolog, chloroplastic;Nucleolar protein 12 (Fragment);PsaB RNA binding protein;PI-PLC Y-box domain-containing protein	6.67349312282746e-07	-1.83317	down-regulated
generation of precursor metabolites and energy	GO:0006091	BaRT2v18chr7HG373520	Thylakoid lumenal 16.5 kDa protein, chloroplastic	4.0344096086612e-08	-1.78448	down-regulated
generation of precursor metabolites and energy	GO:0006091	BaRT2v18chr6HG316860	ATP synthase delta chain, chloroplastic;Putative H(+)-transporting two-sector ATPase;F-type H+-transporting ATPase subunit delta	1.44236231350627e-08	-1.74359	down-regulated
generation of precursor metabolites and energy	GO:0006091	BaRT2v18chrUnG390540	Phytocyanin domain-containing protein;Blue copper protein;Mavicyanin;Uclacyanin 1	0.000144407368377081	-1.71069	down-regulated
generation of precursor metabolites and energy	GO:0006091	BaRT2v18chr3HG145740	Subtilisin-like protease;Subtilisin-like protease isoform C	1.08459643773049e-10	-1.65135	down-regulated
generation of precursor metabolites and energy	GO:0006091	BaRT2v18chr6HG287420	Ribose-5-phosphate isomerase	6.21566162277217e-14	-1.64688	down-regulated
generation of precursor metabolites and energy	GO:0006091	BaRT2v18chr7HG363550	serotonin N-acetyltransferase 2, chloroplastic;Putative N-acetyltransferase ycf52;Acyl-CoA N-acyltransferases superfamily protein	0.00620828401019426	-1.60103	down-regulated
generation of precursor metabolites and energy	GO:0006091	BaRT2v18chr1HG042100	photosystem I assembly factor PSA3, chloroplastic;Putative G-protein coupled receptor 34;Calcium homeostasis regulator CHoR1;Deoxynucleoside triphosphate triphosphohydrolase SAMHD1-like protein;Nuclear pore complex protein Nup214 (Fragment);Caltractin like	9.87352929848623e-08	-1.57589	down-regulated
generation of precursor metabolites and energy	GO:0006091	BaRT2v18chr7HG355400	NmrA domain-containing protein	1.12062591698775e-07	-1.55162	down-regulated
generation of precursor metabolites and energy	GO:0006091	BaRT2v18chr5HG245840	Phosphopyruvate hydratase	1.20401226701235e-17	-1.54774	down-regulated
generation of precursor metabolites and energy	GO:0006091	BaRT2v18chr6HG299640	Cytochrome c oxidase, subunit Vb;Photolyase/cryptochrome alpha/beta domain-containing protein;(6-4)DNA photolyase;Deoxyribodipyrimidine photolyase/cryptochrome;DNA photolyase, putative;Cryptochrome, putative	5.31180905464966e-11	-1.54154	down-regulated
generation of precursor metabolites and energy	GO:0006091	BaRT2v18chr2HG070410	Chloroplast-localized Ptr ToxA-binding protein1;Photosystem II Psp29, biogenesis;Protein THYLAKOID FORMATION1, chloroplastic	7.19026739698937e-10	-1.53813	down-regulated
generation of precursor metabolites and energy	GO:0006091	BaRT2v18chr6HG299550	Allergen Act d 3;Putative Galactose-binding domain-containing protein	1.91400926301074e-08	-1.51276	down-regulated
generation of precursor metabolites and energy	GO:0006091	BaRT2v18chr1HG009790	Protease Do-like 2, chloroplastic;Putative peptidase Do;PDZ domain-containing protein	1.60226022576232e-11	-1.51272	down-regulated
chromatin remodeling	GO:0006338	BaRT2v18chr6HG285000	0	5.85123850949166e-05	-4.00209	down-regulated
chromatin remodeling	GO:0006338	BaRT2v18chr2HG097350	0	0.000880125588871691	-2.95752	down-regulated
chromatin remodeling	GO:0006338	BaRT2v18chr2HG067490	Histone;Transcriptional regulatory protein algP	2.08016014922623e-15	-2.8449	down-regulated
chromatin remodeling	GO:0006338	BaRT2v18chr6HG316180	RNA-dependent RNA polymerase	4.22087388767982e-05	-2.55958	down-regulated
chromatin remodeling	GO:0006338	BaRT2v18chr6HG285100	0	2.74913414902595e-09	-2.51949	down-regulated
chromatin remodeling	GO:0006338	BaRT2v18chr7HG380670	0	6.75063811009593e-12	-2.48768	down-regulated
chromatin remodeling	GO:0006338	BaRT2v18chr4HG207910	0	5.10274657036338e-13	-2.46035	down-regulated
chromatin remodeling	GO:0006338	BaRT2v18chr7HG384700	DNA (cytosine-5)-methyltransferase	0.0017875604720951	-2.41058	down-regulated
chromatin remodeling	GO:0006338	BaRT2v18chr6HG285080	0	2.30620089671303e-11	-2.39506	down-regulated
chromatin remodeling	GO:0006338	BaRT2v18chr6HG285030	0	1.74957690796367e-10	-2.38292	down-regulated
chromatin remodeling	GO:0006338	BaRT2v18chr5HG273230	0	4.12607913211763e-13	-2.36241	down-regulated
chromatin remodeling	GO:0006338	BaRT2v18chr4HG207890	0	3.79524028503625e-13	-2.34259	down-regulated
chromatin remodeling	GO:0006338	BaRT2v18chr6HG287290	0	3.6438170918751e-12	-2.33599	down-regulated
chromatin remodeling	GO:0006338	BaRT2v18chr2HG094650	0	1.78736189335542e-11	-2.30519	down-regulated
chromatin remodeling	GO:0006338	BaRT2v18chr1HG032190	0	7.77302385080047e-12	-2.27462	down-regulated
chromatin remodeling	GO:0006338	BaRT2v18chr2HG079310	Phytocyanin domain-containing protein;Uclacyanin-2;Blue copper-binding protein homolog;Uclacyanin 1	1.704914358014e-14	-2.26037	down-regulated
chromatin remodeling	GO:0006338	BaRT2v18chr6HG285060	0	1.45812983020115e-11	-2.2057	down-regulated
chromatin remodeling	GO:0006338	BaRT2v18chr6HG285010	0	9.57944688116518e-10	-2.19969	down-regulated
chromatin remodeling	GO:0006338	BaRT2v18chr6HG289380	0	2.52892416786013e-09	-2.1996	down-regulated
chromatin remodeling	GO:0006338	BaRT2v18chr7HG380660-BaRT2v18chr7HG380670	0	1.58720828845183e-06	-2.19798	down-regulated
chromatin remodeling	GO:0006338	BaRT2v18chr6HG289410	0	0.00170308137810563	-2.1587	down-regulated
chromatin remodeling	GO:0006338	BaRT2v18chr1HG040490	0	5.84096485909373e-13	-2.11337	down-regulated
chromatin remodeling	GO:0006338	BaRT2v18chr4HG201030	0	3.59849939868590e-12	-2.04973	down-regulated
chromatin remodeling	GO:0006338	BaRT2v18chr1HG044230	0	5.63812292429351e-11	-2.04538	down-regulated
chromatin remodeling	GO:0006338	BaRT2v18chr3HG121500	0	5.53171593342544e-11	-2.04166	down-regulated
chromatin remodeling	GO:0006338	BaRT2v18chr3HG132360	0	3.88424837535336e-12	-2.0397	down-regulated
chromatin remodeling	GO:0006338	BaRT2v18chr1HG003350	0	3.40716733449529e-10	-2.00726	down-regulated
chromatin remodeling	GO:0006338	BaRT2v18chr6HG286980	0	2.83859998553266e-12	-2.00523	down-regulated
chromatin remodeling	GO:0006338	BaRT2v18chr1HG035240	0	3.73116251523483e-11	-1.99238	down-regulated
chromatin remodeling	GO:0006338	BaRT2v18chr1HG003380	0	1.2165793598916e-09	-1.99232	down-regulated
chromatin remodeling	GO:0006338	BaRT2v18chr7HG375970	0	1.80201354585952e-11	-1.92997	down-regulated
chromatin remodeling	GO:0006338	BaRT2v18chr1HG016040	Probable histone H2A variant 2	7.95118708405208e-15	-1.91648	down-regulated
chromatin remodeling	GO:0006338	BaRT2v18chr3HG158980	0	2.11031114949364e-06	-1.89478	down-regulated
chromatin remodeling	GO:0006338	BaRT2v18chr6HG289400	H15 domain-containing protein	5.33615325452565e-05	-1.88083	down-regulated
chromatin remodeling	GO:0006338	BaRT2v18chr7HG376000	0	2.75059632379635e-10	-1.8237	down-regulated
chromatin remodeling	GO:0006338	BaRT2v18chr2HG098070	0	2.41158107543095e-08	-1.82164	down-regulated
chromatin remodeling	GO:0006338	BaRT2v18chrUnG390590	0	5.86801510920967e-09	-1.79244	down-regulated
chromatin remodeling	GO:0006338	BaRT2v18chr6HG287370	0	1.30271879296321e-09	-1.78287	down-regulated
chromatin remodeling	GO:0006338	BaRT2v18chr7HG381920	0	1.01302923906783e-09	-1.77837	down-regulated
chromatin remodeling	GO:0006338	BaRT2v18chr7HG380650	0	4.15968831413559e-07	-1.77523	down-regulated
chromatin remodeling	GO:0006338	BaRT2v18chr1HG027860	0	2.10106609328524e-08	-1.75851	down-regulated
chromatin remodeling	GO:0006338	BaRT2v18chr7HG380640	0	1.5444530861148e-08	-1.74577	down-regulated
chromatin remodeling	GO:0006338	BaRT2v18chr3HG126800	0	3.56791667220723e-08	-1.72804	down-regulated
chromatin remodeling	GO:0006338	BaRT2v18chr1HG039750	0	1.21740176021319e-08	-1.70599	down-regulated
chromatin remodeling	GO:0006338	BaRT2v18chr1HG039810	0	2.31569560893426e-08	-1.67469	down-regulated
chromatin remodeling	GO:0006338	BaRT2v18chr3HG173350	0	9.17415882207379e-12	-1.66872	down-regulated
chromatin remodeling	GO:0006338	BaRT2v18chr4HG187210	0	1.57407940767039e-09	-1.64422	down-regulated
chromatin remodeling	GO:0006338	BaRT2v18chr1HG035020	0	2.53466992425326e-09	-1.63868	down-regulated
chromatin remodeling	GO:0006338	BaRT2v18chr7HG380660	0	4.59496871068751e-10	-1.63502	down-regulated
chromatin remodeling	GO:0006338	BaRT2v18chr2HG095130	Histone H1 linker;H15 domain-containing protein	1.49289398515987e-10	-1.62496	down-regulated
chromatin remodeling	GO:0006338	BaRT2v18chr3HG133230	Serine/threonine-protein kinase RUNKEL;Protein kinase domain-containing protein	1.37920817041109e-09	-1.61177	down-regulated
chromatin remodeling	GO:0006338	BaRT2v18chr2HG105160	Adenosylhomocysteinase	8.99250020372859e-10	-1.57691	down-regulated
chromatin remodeling	GO:0006338	BaRT2v18chr7HG380620	0	1.05460830859757e-08	-1.57204	down-regulated
chromatin remodeling	GO:0006338	BaRT2v18chr7HG381910	0	2.45795798021595e-07	-1.53503	down-regulated
chromatin remodeling	GO:0006338	BaRT2v18chr1HG039630	Phosphoethanolamine N-methyltransferase 3;Phosphomethylethanolamine N-methyltransferase;Phosphoethanolamine N-methyltransferase 1;Phosphomethylethanolamine N-methyltransferase-like;Phosphoethanolamine N-methyltransferase;PMEAMT	8.03069047081227e-09	-1.5229	down-regulated
