# Supplementary material for: Mapping the molecular signature of ABA-regulated gene expression in germinating barley embryos
Source: BMC Plant Biol. 2025 May 10;25:619. doi: 10.1186/s12870-025-06654-z (PMC12065168; doi:10.1186/s12870-025-06654-z)
Supplement: Supplementary file 7 — Supplementary Material 7: Additional file 7: Data S7. Functional enrichment of differentially expressed transcription factors in germinating barley embryos at 1 DAI after 75 µM ABA treatment compared to control conditions based on the KEGG pathway category. (XLSX 14 KB) [file 12870_2025_6654_MOESM7_ESM.xlsx]

## Sheet: Data S2
Data S2. List of the differentially expressed transcription factors in germinating barley embryos at 1 DAI after 75 µM ABA treatment compared to control conditions.
TF family	BaRTv2 ID	Pannzer annotation	log2FC	ID Arabidopsis	Gene name
AP2	BaRT2v18chr2HG106430	AP2-like ethylene-responsive transcription factor PLT2;AP2-like factor, ANT lineage;AP2-like ethylene-responsive transcription factor AIL5;AP2-like ethylene-responsive transcription factor PLT1	1.82008	AT1G51190	PLT2
	BaRT2v18chr4HG205400	AP2 domain containing protein, expressed;AP2-like ethylene-responsive transcription factor ANT;AP2-like ethylene-responsive transcription factor CRL5;AP2 transcription factor	1.95135	AT4G37750	ANT
	BaRT2v18chr7HG384150	AP2-EREBP transcription factor;Floral homeotic protein APETALA 2	-1.72206	AT5G67180	#REF!
	BaRT2v18chr1HG026720	AP2/ERF domain-containing protein;Dwarf & irregular leaf1;AP2 domain transcription factor;AP2-like ethylene-responsive transcription factor	-1.63511	AT2G41710
B3	BaRT2v18chr2HG050320	TF-B3 domain-containing protein	6.52933	AT5G42700
	BaRT2v18chr2HG062480	TF-B3 domain-containing protein	-3.35532	AT3G19184
	BaRT2v18chr2HG064480	AP2/B3-like transcriptional factor family protein, putative;TF-B3 domain-containing protein;B3 domain-containing protein;ABI3VP1 transcription factor	-5.21853	AT5G42700
	BaRT2v18chr3HG146510	ABI3VP1 transcription factor (Fragment);TF-B3 domain-containing protein;B3 domain-containing protein LFL1	2.6712	AT1G28300	#REF!
	BaRT2v18chr3HG161790	Transcription factor VP-1 homologue;TF-B3 domain-containing protein;Regulatory protein viviparous-1;B3 domain-containing protein VP1;ABA INSENSITIVE 3-2 (Fragment);B3 domain-containing transcription factor ABI3	2.80188	AT3G24650	ABI3
	BaRT2v18chr4HG182510	B3 domain-containing protein	2.39869	AT3G18990	VRN1
	BaRT2v18chr4HG212550	ABIVP1 transcription factor (Fragment);TF-B3 domain-containing protein;B3 domain-containing protein	-4.54321	AT3G19184
	BaRT2v18chr5HG230820	B3 domain-containing protein	1.75372	AT4G33280
	BaRT2v18chr5HG256900	TF-B3 domain-containing protein;B3 domain-containing protein	3.10537	AT4G00920
	BaRT2v18chr7HG333370	TF-B3 domain-containing protein;B3 domain-containing protein;ABI3VP1 transcription factor	-1.90353	AT3G19184
	BaRT2v18chr7HG344370	TF-B3 domain-containing protein;B3 domain-containing protein;ABI3VP1 transcription factor	-2.52139	AT3G19184
bHLH	BaRT2v18chr2HG056140	Transcription factor bHLH47;Amelogenin like protein;BHLH domain-containing protein;Transcription factor BHLH062	2.51368	AT5G54680	ILR3
	BaRT2v18chr2HG067660	BHLH domain-containing protein;Transcription factor bHLH84;Transcription factor bHLH54	-6.66551	AT5G43175
	BaRT2v18chr2HG077710	BHLH domain-containing protein;Transcription factor PIF5;Transcription factor PIF3;Transcription factor PHYTOCHROME INTERACTING FACTOR-LIKE 13	2.06303	AT3G59060	#REF!
	BaRT2v18chr2HG080190	DNA binding like;Basic helix-loop-helix (BHLH) DNA-binding superfamily protein;Transcription factor BHLH6;BHLH domain-containing protein;Transcription factor bHLH35	-2.76572	AT5G57150
	BaRT2v18chr3HG115090	BHLH domain-containing protein;Transcription factor bHLH36	-5.57101	AT4G20970
	BaRT2v18chr3HG115110	BHLH domain-containing protein;transcription factor bHLH162;Transcription factor bHLH167	-1.84102	AT4G20970
	BaRT2v18chr3HG124270	BHLH domain-containing protein;Transcription factor bHLH30	-1.70288	AT1G68810
	BaRT2v18chr3HG132600	BHLH domain-containing protein;Transcription factor bHLH93;Transcription factor bHLH61	1.90448	AT5G10570
	BaRT2v18chr3HG152090	BHLH domain-containing protein;Transcription factor bHLH103;Transcription factor bHLH123 (Fragment);Transcription factor bHLH112	-2.28774	AT1G61660
	BaRT2v18chr4HG176180	BHLH domain-containing protein;Transcription factor bHLH28;Transcription factor bHLH25	-3.72496	AT2G22750
	BaRT2v18chr4HG176200	Transcription factor bHLH28;BHLH domain-containing protein;Transcription factor bHLH25	-1.50968	AT2G46510	AIB
	BaRT2v18chr4HG179220	BHLH domain-containing protein;Transcription factor ICE1;Inducer of CBF expression;Helix-loop-helix DNA-binding domain containing protein, expressed	-1.90265	AT3G26744	ICE1
	BaRT2v18chr4HG179740	BHLH domain-containing protein;Symbiotic ammonium transporter;Transcription factor bHLH25;Helix-loop-helix DNA-binding domain containing protein, expressed	-2.41323	AT2G22770	NAI1
	BaRT2v18chr4HG182420	BHLH domain-containing protein;Transcription factor bHLH84;Transcription factor bHLH54	-3.04432	AT5G43175
	BaRT2v18chr4HG211070	BHLH domain-containing protein;transcription factor PRE3-like	-2.88799	AT1G26945	KDR
	BaRT2v18chr4HG214520	BHLH domain-containing protein;Transcription factor bHLH61	-2.34174	AT5G10570
	BaRT2v18chr5HG228210	BHLH domain-containing protein;Transcription factor bHLH84;Transcription factor bHLH54	-6.34919	AT5G43175
	BaRT2v18chr5HG268950	Transcription factor PIF4;Helix-loop-helix DNA-binding domain containing protein, expressed;Phytochrome-interacting factor 4;Transcription factor PHYTOCHROME INTERACTING FACTOR-LIKE 13;Phytochrome-interacting factor-4;Transcription factor PIF5;BHLH domain-containing protein	2.14407	AT3G59060	#REF!
	BaRT2v18chr6HG305650	BHLH domain-containing protein;Transcription factor bHLH128;transcription factor bHLH129 isoform X1	-2.13017	AT1G05805
	BaRT2v18chr6HG313530	BHLH domain-containing protein;Transcription factor bHLH086;Transcription factor bHLH83	-3.15386	AT5G37800	#REF!
	BaRT2v18chr6HG315050	BHLH domain-containing protein;transcription factor BIM1 isoform X8;Transcription factor BIM3;Transcription factor BIM2-like isoform X2	-1.85068	AT5G08130	BIM1
	BaRT2v18chr7HG341040	BHLH domain-containing protein;Transcription factor bHLH69;Transcription factor bHLH82	-2.45752	AT2G24260	#REF!
	BaRT2v18chr7HG349480	BHLH domain-containing protein;Transcription factor bHLH83;Putative transcription factor bHLH086	-5.01472	AT5G37800	#REF!
	BaRT2v18chr7HG354070	BHLH domain-containing protein;Transcription factor bHLH137	-2.10291	AT5G50915
bZIP	BaRT2v18chr1HG033120	Basic leucine zipper 23;Transcription factor TGA3;BZIP domain-containing protein	-2.48206	AT4G35040	bZIP19
	BaRT2v18chr1HG033690	BZIP domain-containing protein;ABSCISIC ACID-INSENSITIVE 5-like protein 2	1.746	AT3G56850	#REF!
	BaRT2v18chr1HG046320	Common plant regulatory factor 1;MFMR domain-containing protein;G-box-binding factor 3;G-box binding factor;BZIP domain-containing protein	2.78245	AT4G01120	#REF!
	BaRT2v18chr3HG149650	Putative transcription factor PosF21;basic leucine zipper 61-like;Basic leucine zipper 61;BZIP-type transcription factor;BZIP domain-containing protein	-2.08421	AT3G58120	#REF!
	BaRT2v18chr3HG156370	ABA response element binding factor;Protein ABSCISIC ACID-INSENSITIVE 5;bZIP transcription factor ABI5 homolog;BZIP domain-containing protein	3.62906	AT4G34000	ABF3
	BaRT2v18chr4HG198320	Ocs element-binding factor 1;BZIP domain-containing protein	-1.58237	AT5G49450	bZIP1
	BaRT2v18chr4HG215690	Basic-leucine zipper (BZIP) transcription factor family protein;probable transcription factor PosF21;Transcription factor RF2b;Transcription factor RF2a;BZIP domain-containing protein	-1.52063	AT2G21230
	BaRT2v18chr5HG226660	light-inducible protein CPRF2-like;Light-inducible protein CPRF2-like isoform X2;Basic leucine zipper 25;BZIP domain-containing protein;Light-inducible protein CPRF2	-4.57611	AT3G54620	#REF!
	BaRT2v18chr5HG239120	Transcription factor RF2b;Transcription factor RF2a;Basic leucine zipper 61;BZIP domain-containing protein	-1.78111	AT3G58120	#REF!
	BaRT2v18chr5HG243540	Ocs element-binding factor 1;BZIP-type transcription factor (Fragment);BZIP domain-containing protein	3.25183	AT2G18160	bZIP2
	BaRT2v18chr5HG273130	G-box-binding factor 1;BZIP domain-containing protein	2.59097	AT2G46270	GBF3
C2H2	BaRT2v18chr1HG003570	Zinc finger protein ZAT5;C2H2-type domain-containing protein	-2.79654	AT2G28200
	BaRT2v18chr2HG079590	probable transcriptional regulator RABBIT EARS;Transcriptional regulator SUPERMAN-like;C2H2-type domain-containing protein	-2.0173	AT5G06070	#REF!
	BaRT2v18chr3HG152190	Transcriptional activator HAA1;Zinc finger and BTB domain-containing 16;C2H2-type domain-containing protein	-1.53095	AT5G54630
	BaRT2v18chr4HG200920	Zinc finger protein ZAT5;C2H2-type domain-containing protein	-2.45436	AT2G37430	ZAT11
	BaRT2v18chr4HG208310	Protein indeterminate-domain like;Ovo transcription factor;C2H2-type domain-containing protein;Protein indeterminate-domain 1;Zinc finger protein MAGPIE	2.78006	AT3G50700	#REF!
	BaRT2v18chr5HG228900	0	1.82237	AT4G16610
	BaRT2v18chr5HG248320	Zinc finger protein 2;C2H2-type domain-containing protein	-3.10255	AT1G66140	ZFP4
	BaRT2v18chr5HG274820	Zinc finger protein ZAT11	-2.13763	AT2G28200
	BaRT2v18chr5HG274940	Zinc finger protein ZAT12	3.44237	AT2G28200
	BaRT2v18chr6HG302870	zinc finger transcription factor YY1;Transcription factor YY2;TFIIH C1-like domain containing protein	1.50605	AT4G06634	YY1
	BaRT2v18chr7HG355470	Zinc finger protein 2;C2H2-type domain-containing protein	-1.7475	AT5G57520	ZFP2
	BaRT2v18chr7HG358800	MBD domain-containing protein;Methyl-CpG-binding domain-containing protein 8	1.5156	N/A	N/A
	BaRT2v18chr3HG124750	Zinc finger CCCH domain-containing protein 2;DNA-binding with one finger protein (Fragment);C3H transcription factor	3.09499	AT4G29190	OZF2
	BaRT2v18chr5HG235910	zinc finger CCCH domain-containing protein ZFN-like isoform X1	-1.52739	AT5G16540	#REF!
	BaRT2v18chr6HG294590	C3H1-type domain-containing protein	2.27676	AT1G30460	CPSF30
CO-like	BaRT2v18chr2HG090200	C2C2-CO-like transcription factor;CONSTANS-like protein-like protein;Zinc finger protein CONSTANS-LIKE 5;COLD	-1.72279	AT5G15840	CO
	BaRT2v18chr4HG178590	CCT motif family protein, expressed;C2C2-CO-like transcription factor;NADH2 dehydrogenase family protein;CONSTANS-like protein-like protein;zinc finger protein CONSTANS-LIKE 16-like	-6.37044	AT1G25440	#REF!
	BaRT2v18chr7HG339590	Orphans transcription factor;Zinc finger protein CONSTANS-LIKE 4;COLG	-2.76547	AT5G15850	COL1
CPP	BaRT2v18chr3HG150070	CPP transcription factor;CRC domain-containing protein;Tesmin/TSO1-like CXC domain-containing protein;Putative transcription factor Tesmin family	1.81738	AT4G29000
DBB	BaRT2v18chr2HG089530	COL domain class transcription factor;B-box zinc finger protein 24;Orphans transcription factor (Fragment);Salt tolerance protein	2.02135	AT2G31380	#REF!
Dof	BaRT2v18chr1HG020280	C2C2-DOF transcription factor (Fragment);Dof zinc finger protein PBF;Dof-type domain-containing protein	-2.00766	AT2G46590	DAG2
E2F/DP	BaRT2v18chr6HG317740	Transcription factor E2F7	-2.37705	AT3G01330	#REF!
EIL	BaRT2v18chr2HG086440	Ethylene-insensitive protein 3;EIL transcription factor;ETHYLENE INSENSITIVE 3-like 5 protein	5.43952	AT3G20770	EIN3
ERF	BaRT2v18chr1HG028050	AP2/ERF domain-containing protein;Ethylene-responsive transcription factor RAP2-3;Ethylene response factor	2.07366	AT2G47520	ERF71
	BaRT2v18chr1HG037600	Ethylene-responsive transcription factor ERF112;Ethylene-responsive transcription factor ABR1;AP2/ERF domain-containing protein	1.54476	AT5G07310
	BaRT2v18chr1HG045280	AP2/ERF domain-containing protein;Pathoproteinsis-related proteins transcriptional activator PTI5;Ethylene-responsive transcription factor 1B;Transcription factor ERF16	-2.25443	AT1G03800	ERF10
	BaRT2v18chr2HG082520	Ethylene-responsive transcription factor LEP;AP2/ERF domain-containing protein	-4.05123	AT1G28160
	BaRT2v18chr2HG106120	Ethylene-responsive transcription factor ERF003;AP2/ERF domain-containing protein;Ethylene response factor;Ethylene-responsive transcription factor	3.90918	AT5G25190	#REF!
	BaRT2v18chr3HG128410	Putative dehydration-responsive element-binding protein 3-like;Ethylene-responsive transcription factor ERF035;Ethylene-responsive transcription factor ERF043;Dehydration-responsive element-binding protein 3;AP2/ERF domain-containing protein;Ethylene-responsive transcription factor TINY	-2.70058	AT1G77200
	BaRT2v18chr3HG155570	Ethylene response factor 6 (Fragment);Ethylene-responsive transcription factor ERF112;Ethylene-responsive transcription factor;F-box domain containing protein, expressed;AP2/ERF domain-containing protein;Putative AP2/EREBP transcription factor superfamily protein	2.83489	AT2G33710
	BaRT2v18chr4HG183230	AP2 domain containing protein, expressed;AP2/ERF domain-containing protein;ethylene-responsive transcription factor ERF021-like;Dehydration-responsive element-binding protein 1D	-3.05182	AT1G71450
	BaRT2v18chr4HG197760	AP2-like ethylene-responsive transcription factor BBM2;AP2-like ethylene-responsive transcription factor AIL5	2.40427	AT5G65510	#REF!
	BaRT2v18chr5HG235500	Ethylene-responsive transcription factor ERF110;AP2/ERF domain-containing protein;ethylene-responsive transcription factor ERF110-like	2.55726	AT5G50080	#REF!
	BaRT2v18chr5HG248880	AP2 domain-containing transcription factor;AP2-like ethylene-responsive transcription factor	-2.42173	AT1G16060	#REF!
	BaRT2v18chr5HG258080	Dehydration-responsive element-binding protein 1B;CBF protein 4;Dehydration-responsive element-binding protein 1;Putative DRE-binding protein DREB1;AP2/ERF domain-containing protein;C-repeat binding factor	-3.31884	AT1G63030	#REF!
	BaRT2v18chr5HG258400	Ethylene-responsive transcription factor ERF071;Ethylene-responsive factor-like protein 1;AP2/ERF domain-containing protein;Ethylene response factor	7.08506	AT1G72360	#REF!
	BaRT2v18chr7HG344470	Ethylene-responsive transcription factor RAP2-4;DRE binding factor 2;Ethylene-responsive transcription factor ERF056;Dehydration responsive element binding transcription factor;AP2/ERF domain-containing protein;DRE-binding protein 2	-3.2812	AT1G22190
	BaRT2v18chr7HG354140	Ethylene-responsive transcription factor ERF112;AP2/ERF domain-containing protein;Ethylene-responsive transcription factor ERF114	3.84776	AT1G43160	RAP2.6
	BaRT2v18chr7HG381250	AP2-like ethylene-responsive transcription factor AIL5	1.95633	AT5G57390	#REF!
FAR1	BaRT2v18chr2HG065710	MULE domain-containing protein	-1.85227	AT4G15090	FAR1
	BaRT2v18chr2HG085260	MULE domain-containing protein;FAR1 domain-containing protein;Protein FAR-RED IMPAIRED RESPONSE 1 (Fragment)	-1.68684	AT4G38170	FRS9
	BaRT2v18chr3HG125220	FAR1 domain-containing protein	-3.29615	AT4G19990	FRS1
	BaRT2v18chr3HG133400	Putative transposase;Far-red impaired response-like	1.98348	AT3G06250	FRS7
	BaRT2v18chr4HG204970	Protein FAR-RED IMPAIRED RESPONSE 1 (Fragment);FAR1 domain-containing protein	-2.85682	AT4G38170	FRS9
G2-like	BaRT2v18chr1HG033800	Myb-related protein 2;HTH myb-type domain-containing protein;Homeodomain-like superfamily protein isoform 1;Myb family transcription factor APL;Myb-related protein 1;Putative MYB DNA-binding domain superfamily protein	-3.54424	AT5G18240	#REF!
	BaRT2v18chr2HG059890	Two-component response regulator ARR1;Transcription factor NIGT1;HTH myb-type domain-containing protein;transcription factor LUX;myb family transcription factor EFM;Two-component response regulator ARR-B family;Two-component response regulator ORR24;Two-component response regulator ARR2	2.1088	AT3G25790
	BaRT2v18chr5HG240170	transcription repressor KAN1-like isoform X2;Putative Myb family transcription factor;Myb family transcription factor;HTH myb-type domain-containing protein	-1.72293	AT2G42660
	BaRT2v18chr7HG373240	Response regulatory domain-containing protein;Two-component response regulator ARR1;Putative two-component response regulator ARR20	2.71345	AT1G49190	RR19
	BaRT2v18chr7HG378990	Putative Myb family transcription factor;Myb-like DNA-binding domain, SHAQKYF class family protein;Putative Myb family transcription factor At1g14600 family;HTH myb-type domain-containing protein	-1.59294	AT1G14600
GATA	BaRT2v18chr1HG011410	GATA-type domain-containing protein;GATA transcription factor 23	-1.78144	AT3G06740	GATA15
GRAS	BaRT2v18chr4HG189250	GRAS domain-containing protein;Scarecrow-like protein 9	1.80445	AT2G29065
	BaRT2v18chr6HG297800	GRAS domain-containing protein;Lateral suppressor;scarecrow-like protein 18	-1.99096	AT1G55580	#REF!
HB-PHD	BaRT2v18chr1HG038440	Homeodomain transcription factor;Homeobox protein HOX1A	1.5295	AT3G19510	#REF!
HD-ZIP	BaRT2v18chr7HG335250	Homeobox-leucine zipper protein HOX28;Homeobox domain-containing protein	-1.61747	AT5G06710	HAT14
	BaRT2v18chr7HG335270	Homeobox, conserved site-containing protein;Homeobox-leucine zipper protein HOX28;Homeobox domain-containing protein;Homeobox-leucine zipper protein HOX1	-2.70597	AT5G06710	HAT14
	BaRT2v18chr7HG335230	Transcription factor HEX;Homeobox-leucine zipper protein HOX28;Homeobox domain-containing protein	-3.7561	AT4G17460	HAT1
	BaRT2v18chr6HG292630	Homeobox domain-containing protein;Homeobox-leucine zipper protein HOX3	2.96546	AT2G22800	HAT9
	BaRT2v18chr1HG026400	Putative leucine zipper, homeobox-associated, HD-ZIP protein, Homeodomain-like protein;Homeobox-leucine zipper protein HAT4;Homeobox domain-containing protein;HALZ domain-containing protein	1.74305	AT5G06710	HAT14
	BaRT2v18chr6HG319320	Homeodomain GLABROUS 11;Homeobox-leucine zipper protein HDG11;Homeobox domain;Homeobox-leucine zipper protein ROC8;HB transcription factor;Octamer-binding transcription factor	-1.9042	AT1G17920	#REF!
	BaRT2v18chr7HG343020	Octamer-binding transcription factor;Homeobox domain-containing protein/START domain-containing protein;Homeodomain GLABROUS 11;Homeobox-leucine zipper protein ROC8	-2.13921	AT1G17920	#REF!
HSF	BaRT2v18chr1HG041570	Heat stress transcription factor A-4a;HSF domain class transcription factor	3.26011	AT5G45710	RHA1
	BaRT2v18chr2HG056760	Heat stress transcription factor A-2b	1.92492	AT3G63350	#REF!
	BaRT2v18chr2HG070190	Heat stress transcription factor A-3	2.92357	AT5G03720	HSFA3
	BaRT2v18chr3HG147770	HSF domain class transcription factor;heat stress transcription factor C-1;HSF-type DNA-binding domain containing protein, expressed	3.24711	AT3G24520	#REF!
LBD	BaRT2v18chr4HG174470	LOB domain-containing protein;Lateral organ boundaries domain-containing protein	-4.06439	AT3G58190	#REF!
	BaRT2v18chr4HG200050	LOB domain-containing protein;Lateral organ boundaries domain containing protein	-5.1335	AT3G58190	LBD29
	BaRT2v18chr7HG361300	zf-LSD1 domain-containing protein;18S subunit ribosomal protein	-2.91698	AT4G20380	#REF!
MIKC_MADS	BaRT2v18chr1HG030570	MADS-box protein 2;MADS transcription factor;PISTILLATA-like MADS-box transcription factor (Fragment);MADS-box protein 4;Globosa	-2.13039	AT5G20240	#REF!
	BaRT2v18chr7HG362530	K-box domain-containing protein;MADS-box transcription factor 26;MADS transcription factor (Fragment);Agamous-like MADS-box protein AGL12;TAGL12 transcription factor	-2.89322	AT1G71692	#REF!
M-type_MADS	BaRT2v18chr3HG173490	Agamous-like MADS-box protein AGL62;MADS-box domain-containing protein	-5.86455	AT5G60440	AGL62
	BaRT2v18chr7HG353690	Agamous-like MADS-box protein AGL14;MADS-box transcription factor 56;MADS-box domain-containing protein	-2.23817	AT5G62165	#REF!
	BaRT2v18chr7HG365040	Agamous-like MADS-box protein AGL62;MADS transcription factor;MADS-box domain-containing protein	-1.82454	AT1G47760	#REF!
MYB	BaRT2v18chr1HG008740	Transcription factor MYB86;HTH myb-type domain-containing protein;Myb transcription factor;MYB18 transcription factor;Transcription factor MYB61	-2.24176	AT5G26660	MYB86
	BaRT2v18chr1HG014170	HTH myb-type domain-containing protein	-4.62115	AT5G11510	MYB3R-4
	BaRT2v18chr1HG018690	Transcription factor MYB4;Transcription factor MYB39;MYB transcription factor;Transcription factor MYB15;Myb-related transcription factor	1.69553	AT3G23250	#REF!
	BaRT2v18chr1HG020560	Myb-like DNA-binding domain containing protein;Transcription factor RAX3	-1.76981	AT5G23000	MYB37
	BaRT2v18chr1HG029230	Transcription factor MYB36;Myb domain protein 36	-5.03876	AT5G57620	#REF!
	BaRT2v18chr1HG036640	Transcription factor DIVARICATA;Myb-like protein J;Duplicated homeodomain-like superfamily protein	-1.53485	AT5G58900
	BaRT2v18chr1HG037230	Myb transcription factor;Transcription repressor MYB6	-2.14219	AT4G09460	MYB6
	BaRT2v18chr1HG040050	0	-2.26288	AT5G26660	MYB86
	BaRT2v18chr2HG064150	MYB transcription factor 31;Transcription factor MYB30	2.53266	AT5G62470	#REF!
	BaRT2v18chr2HG070350	Transcription factor MYB39;MYB transcription factor;SANT/Myb domain-containing protein	-2.94927	AT4G28110	#REF!
	BaRT2v18chr2HG091290	Transcription factor MYB62;MYB transcription factor;Transcription factor MYB48	1.69288	AT4G13480	#REF!
	BaRT2v18chr2HG093400	transcription repressor MYB6-like;Myb-related protein Myb4;Transcription factor LAF1	-2.0928	AT5G26660	MYB86
	BaRT2v18chr2HG093410	transcription repressor MYB6;Myb-related protein Myb4;Transcription factor LAF1	-2.97687	AT5G26660	MYB86
	BaRT2v18chr2HG102340	MYB transcription factor;transcription factor MYB10-like	-1.99666	AT1G79180	#REF!
	BaRT2v18chr3HG117250	Trichome differentiation protein GL1-like;MYB transcription factor;Transcription factor MYB62;Transcription factor MYB108	-3.39707	AT1G25340	#REF!
	BaRT2v18chr3HG123260	SANT/Myb domain;Anthocyanin regulatory C1 protein;Transcription factor MYB82-like;Putative MYB DNA-binding domain superfamily protein	-5.2747	AT1G09540	MYB61
	BaRT2v18chr3HG124820	Transcription factor MYB87;transcription factor RAX2-like isoform X1;Transcription factor like;MYB transcription factor MYB17 (Fragment);Duplicated homeodomain-like superfamily protein;transcription factor MYB108	-2.57143	AT2G36890	RAX2
	BaRT2v18chr3HG145780	R2R3-MYB transcription factor	-1.92914	AT5G26660	MYB86
	BaRT2v18chr3HG156090	Transcription factor DIVARICATA;Myb-like protein J;MYBR domain class transcription factor;MYB transcription factor;Duplicated homeodomain-like superfamily protein isoform 1	4.57448	AT4G09450
	BaRT2v18chr3HG173480	myb-related protein MYBAS1;Myb-related protein MYBAS2;Transcription factor MYB48;Transcription factor MYB59;MYB13 transcription factor	-2.53087	AT3G46130	#REF!
	BaRT2v18chr4HG189600	myb-related protein MYBAS1;Myb-related protein MYBAS2;Transcription factor MYB48;MYB transcription factor MYBAS1;Transcription factor MYB59;MYB transcription factor	-2.75592	AT3G53200	#REF!
	BaRT2v18chr4HG189800	MYB transcription factor;Transcription factor MYB108;Transcription factor MYB21	-1.97009	AT5G49620	#REF!
	BaRT2v18chr4HG197580	Myb domain protein 112;MYB transcription factor;Transcription factor MYB108;Transcription factor MYB78;Transcription factor MYB21	-1.89051	AT1G48000	#REF!
	BaRT2v18chr4HG198570	Myb-related protein P;MYB transcription factor;Transcription factor MYB12;Transcription factor MYB12-like isoform X1	2.75565	AT3G62610	#REF!
	BaRT2v18chr4HG216470	Myb transcription factor;Transcription factor MYB2;Myb-related protein MYBAS2;Transcription factor MYB48	-2.2025	AT4G13480	#REF!
	BaRT2v18chr5HG259720	Transcription factor Myb1;Transcription factor MYB31;Transcription repressor myb4;MYB transcription factor;R2R3-MYB transcriptional factor PvMYB4d	-1.52584	AT4G38620	#REF!
	BaRT2v18chr6HG285320	Myb-related protein Myb4;Transcription factor LAF1	-2.37973	AT4G25560	LAF1
	BaRT2v18chr6HG306950	Myb domain protein 79 isoform 1;Myb-related protein MYBAS2;Transcription factor MYB2;transcription factor MYB92	3.64014	AT4G13480	#REF!
	BaRT2v18chr6HG312170	Secondary cell wall MYB 4;Transcription factor MYB63	-3.03037	AT1G79180	#REF!
	BaRT2v18chr6HG318610	Transcription factor MYB39;transcription factor MYB93;Myb domain protein 93	-3.4248	AT1G34670	#REF!
	BaRT2v18chr6HG318620	Transcription factor MYB39;transcription factor MYB93;Transcription factor MYB78;Myb domain protein 93	-3.76158	AT1G34670	#REF!
	BaRT2v18chr6HG321350	Transcription factor RAX3	-2.38266	AT5G57620	#REF!
	BaRT2v18chr7HG330620	Transcription factor MYB39;transcription factor MYB41;HTH myb-type domain-containing protein	-4.31014	AT3G02940	#REF!
	BaRT2v18chr7HG344390	Transcription factor MYB39;Myb domain protein 93	-2.25794	AT1G34670	#REF!
	BaRT2v18chr7HG360480	Transcription factor MYB86;transcription repressor MYB6-like;transcription factor MYB80;Transcription factor MYB26;MYB transcription factor	-5.77712	AT1G63910	#REF!
MYB_related	BaRT2v18chr1HG006830	Nuclear receptor corepressor 1;Putative MYB DNA-binding domain superfamily protein	1.65049	AT3G52250
	BaRT2v18chr1HG040010	MYB transcription factor (Fragment);Transcription factor MYB86;HTH myb-type domain-containing protein	-2.57407	AT5G26660	MYB86
	BaRT2v18chr1HG040070	MYB transcription factor (Fragment);Transcription factor MYB86	-2.10296	AT5G26660	MYB86
	BaRT2v18chr1HG047210	Transcription factor RADIALIS;SANT domain-containing protein;DnaJ homolog subfamily C member 2	-6.02907	AT1G75250	RL6
	BaRT2v18chr1HG047230	Transcription factor RADIALIS;SANT domain-containing protein;DnaJ homolog subfamily C member 2	-4.29217	AT1G75250	RL6
	BaRT2v18chr2HG063700	Transcription factor MYB86;transcription factor MYB61;Transcription factor MYB46;MYB18 transcription factor;MYB transcription factor	-2.93709	AT4G01680	MYB55
	BaRT2v18chr6HG311690	MYB-related transcription factor;Myb-like protein G;HTH myb-type domain-containing protein	1.72561	AT5G17300	RVE1
	BaRT2v18chr6HG321390	Telomeric repeat-binding factor 1;HTH myb-type domain-containing protein	1.65064	AT1G09710	#REF!
	BaRT2v18chr7HG331160	Transcription factor DIVARICATA;DnaJ-like protein subfamily C member 1;Duplicated homeodomain-like superfamily protein (Fragment);transcription factor MYBS1;MYBR domain class transcription factor	1.94508	AT1G49010	#REF!
NAC	BaRT2v18chr1HG030650	NAC domain-containing protein;Putative no apical meristem (NAM) protein	3.18741	AT1G01720	ATAF1
	BaRT2v18chr2HG058120	NAC domain-containing protein	-1.90663	AT5G61430	NAC100
	BaRT2v18chr2HG058230	NAC domain-containing protein	1.97862	AT1G61110	NAC025
	BaRT2v18chr2HG058250	NAC domain-containing protein;NAC transcription factor ONAC010;Putative NAM (No apical meristem) protein	-2.02081	AT1G69490	#REF!
	BaRT2v18chr2HG088140	0	-3.20214	N/A	N/A
	BaRT2v18chr3HG121770	NAC domain-containing protein	-3.91687	AT1G69490	#REF!
	BaRT2v18chr3HG153860	NAC domain-containing protein;Stress-induced transcription factor NAC1;Stress-induced transcription factor SNAC1	3.45376	AT4G27410	RD26
	BaRT2v18chr5HG225500	NAC domain-containing protein;Transcription factor (Fragment);No apical meristem (NAM) protein, putative;NAC domain protein NAC1	-3.84128	AT1G56010	#REF!
	BaRT2v18chr5HG239100	NAC domain-containing protein	3.53382	AT3G04070	NAC047
	BaRT2v18chr6HG291340	NAC domain-containing protein;Transcription factor	2.68518	AT1G52880	#REF!
	BaRT2v18chr6HG324700	NAC domain-containing protein;Protein CUP-SHAPED COTYLEDON 3;NAC-type transcription factor (Fragment)	-3.92512	AT4G28530	#REF!
	BaRT2v18chr7HG333810	NAC domain-containing protein;Putative NAM (No apical meristem) protein	-3.44206	AT2G46770	#REF!
	BaRT2v18chr7HG360590	NAC domain-containing protein	-3.61831	AT1G56010	#REF!
	BaRT2v18chr7HG362140	NAC domain-containing protein;NAC1 transcription factor;Putative transcription factor NAM family;NAC2 transcription factor	-3.14748	AT2G46770	#REF!
	BaRT2v18chr7HG363360	NAC domain-containing protein	-1.55707	AT1G71930	#REF!
	BaRT2v18chr7HG378520	NAC domain-containing protein	-2.0258	AT1G56010	#REF!
	BaRT2v18chr7HG386810	Protein kinase domain-containing protein	1.95245	AT3G07070
NF-YC	BaRT2v18chr7HG366050	0	4.21696	AT5G50470	#REF!
Nin-like	BaRT2v18chr2HG090000	PB1 domain-containing protein;NLP transcription factor (Fragment)	2.38119	AT3G59580
	BaRT2v18chr4HG182820	RWP-RK domain-containing protein;RWP-RK domain containing protein, expressed	2.07136	AT3G59580
	BaRT2v18chr6HG290880	0	1.76193	AT4G24020	#REF!
RAV	BaRT2v18chr3HG119680	AP2/B3 transcription factor family protein;AP2/ERF and B3 domain-containing transcription repressor TEM1	-3.56636	AT3G25730	#REF!
	BaRT2v18chr3HG119670	0	-1.87377	AT3G25730	#REF!
SRS	BaRT2v18chr3HG169240	Protein LATERAL ROOT PRIMORDIUM 1;SRS transcription factor (Fragment)	1.90658	AT5G12330	#REF!
TALE	BaRT2v18chr4HG210400	BEL1-like homeodomain protein 6;BEL1-related homeotic protein 30;Homeobox domain-containing protein;Associated with HOX family protein, expressed;POX domain-containing protein	-2.51119	AT1G75410	BLH3
	BaRT2v18chr1HG022930	Bell-like homeodomain protein 3;POX domain-containing protein;Homeobox domain-containing protein;Associated with HOX family protein, expressed	-2.29857	AT5G41410	#REF!
	BaRT2v18chr4HG180320	BIPINNATA;Homeobox domain-containing protein;POX domain-containing protein;BEL1-like homeodomain protein 4;BEL1-like homeodomain-containing protein	-2.23544	AT2G23760	#REF!
TCP	BaRT2v18chr2HG092760	Transcription factor PCF1;Transcription factor TCP7;TCP domain-containing protein	-3.41582	AT5G23280
	BaRT2v18chr3HG150290	Transcription factor TCP5;transcription factor TCP13;TCP domain-containing protein	-1.98842	AT5G60970	#REF!
	BaRT2v18chr6HG317090	Transcription factor TCP15;TCP domain-containing protein;Transcription factor TCP14	-2.98545	AT3G47620	#REF!
Trihelix	BaRT2v18chr2HG082390	Trihelix transcription factor ASR3;Myb-like domain-containing protein	-1.80773	AT2G33550
WOX	BaRT2v18chr1HG045270	Homeobox domain-containing protein	2.47798	AT2G33880	#REF!
WRKY	BaRT2v18chr2HG053200	WRKY domain-containing protein	-2.20647	AT4G23810	WRKY53
	BaRT2v18chr2HG094470	WRKY domain-containing protein	-1.59192	AT2G44745	#REF!
	BaRT2v18chr3HG125200	WRKY10 transcription factor;Transcription factor WRKY1;WRKY domain-containing protein	-2.89986	AT5G26170	WRKY50
	BaRT2v18chr3HG125230	WRKY domain-containing protein	-2.10634	AT1G69810	#REF!
	BaRT2v18chr3HG147640	Defense-responsive protein WRKY13;WRKY9 transcription factor;WRKY domain-containing protein	-2.75961	AT1G29280	#REF!
	BaRT2v18chr3HG147810	WRKY domain-containing protein	-4.34223	AT1G64000	#REF!
	BaRT2v18chr3HG172650	WRKY domain-containing protein	-3.65994	AT4G12020	WRKY19
	BaRT2v18chr4HG175620	WRKY domain-containing protein;DNA-binding protein, putative, expressed	-4.25807	AT4G12020	WRKY19
	BaRT2v18chr5HG244390	WRKY5 transcription factor (Fragment);Drought resistance protein;Transcription factor WRKY69;WRKY domain-containing protein	-2.25924	AT4G11070	WRKY41
	BaRT2v18chr5HG249430	Drought resistance protein;WRKY domain-containing protein	1.67876	AT4G31800	WRKY18
	BaRT2v18chr5HG271210	WRKY domain-containing protein	-1.77212	AT4G24240	WRKY7
	BaRT2v18chr6HG319520	WRKY domain-containing protein	-1.60106	AT1G68150	#REF!
	BaRT2v18chr7HG336340	WRKY domain-containing protein	-3.48121	AT1G69810	#REF!
	BaRT2v18chr7HG382710	WRKY4 transcription factor (Fragment);Drought resistance protein;WRKY domain-containing protein;WRKY8 transcription factor	-3.37308	AT2G25000	#REF!
YABBY	BaRT2v18chr5HG223460	Axial regulator YABBY 1;putative axial regulator YABBY 2 isoform X1;Putative axial regulator YABBY 2;YABBY2-like transcription factor YAB2;High mobility group (HMG) box domain-containing protein;C2C2-YABBY transcription factor;Axial regulator YABBY2;putative axial regulator YABBY 2 isoform X2	-1.63654	AT1G08465	#REF!
	BaRT2v18chr5HG263660	C2C2-YABBY transcription factor;Axial regulator YABBY2;C2C2-YABBY-transcription factor 12	-1.72029	AT1G08465	#REF!
