# Supplementary material for: Mapping the molecular signature of ABA-regulated gene expression in germinating barley embryos
Source: BMC Plant Biol. 2025 May 10;25:619. doi: 10.1186/s12870-025-06654-z (PMC12065168; doi:10.1186/s12870-025-06654-z)
Supplement: Supplementary file 8 — Supplementary Material 8: Additional file 8: Data S8. List of upregulated and downregulated differentially expressed genes (DEGs) in germinating barley embryos at 1 DAI after 75 µM ABA treatment compared to control conditions within the Plant Hormone Signal Transduction map (KEGG). (XLSX 15 KB) [file 12870_2025_6654_MOESM8_ESM.xlsx]

## Sheet: Data S4
Data S4. GO biological process analysis of differentially upregulated /downregulated genes (DEGs) in germinating barley embryos at 1 DAI after 75 µM ABA treatment compared to control conditions.
GO.ID	Term	Regulation	Annotated	Significant	Expected	Pvalue	Category	FDR	-log10(Pvalue)	-log10(FDR)	Significantly annotated genes
GO:0009737	response to abscisic acid	up-regulated	306	44	15.09	1.5e-10	BP	8.398e-07	9.82391	6.07582	BaRT2v18chr1HG021220	BaRT2v18chr1HG024730	BaRT2v18chr1HG026070	BaRT2v18chr1HG028550	BaRT2v18chr1HG028560	BaRT2v18chr1HG033690	BaRT2v18chr1HG046320	BaRT2v18chr1HG046520	BaRT2v18chr2HG049520	BaRT2v18chr2HG066310	BaRT2v18chr2HG100240	BaRT2v18chr2HG105190	BaRT2v18chr3HG138810	BaRT2v18chr3HG142490	BaRT2v18chr3HG145770	BaRT2v18chr3HG147770	BaRT2v18chr3HG156090	BaRT2v18chr3HG156370	BaRT2v18chr3HG157400	BaRT2v18chr3HG161790	BaRT2v18chr4HG176790	BaRT2v18chr4HG180470	BaRT2v18chr4HG182300	BaRT2v18chr4HG185280	BaRT2v18chr4HG204340	BaRT2v18chr5HG236330	BaRT2v18chr5HG251840	BaRT2v18chr5HG256940	BaRT2v18chr5HG260370	BaRT2v18chr5HG263500	BaRT2v18chr5HG263510	BaRT2v18chr5HG267320	BaRT2v18chr5HG269410	BaRT2v18chr5HG273130	BaRT2v18chr5HG276040	BaRT2v18chr6HG288110	BaRT2v18chr6HG302870	BaRT2v18chr6HG321840	BaRT2v18chr6HG321870
GO:0097305	response to alcohol	up-regulated	308	44	15.19	1.9e-10	BP	8.398e-07	9.72125	6.07582	BaRT2v18chr1HG021220	BaRT2v18chr1HG024730	BaRT2v18chr1HG026070	BaRT2v18chr1HG028550	BaRT2v18chr1HG028560	BaRT2v18chr1HG033690	BaRT2v18chr1HG046320	BaRT2v18chr1HG046520	BaRT2v18chr2HG049520	BaRT2v18chr2HG066310	BaRT2v18chr2HG100240	BaRT2v18chr2HG105190	BaRT2v18chr3HG138810	BaRT2v18chr3HG142490	BaRT2v18chr3HG145770	BaRT2v18chr3HG147770	BaRT2v18chr3HG156090	BaRT2v18chr3HG156370	BaRT2v18chr3HG157400	BaRT2v18chr3HG161790	BaRT2v18chr4HG176790	BaRT2v18chr4HG180470	BaRT2v18chr4HG182300	BaRT2v18chr4HG185280	BaRT2v18chr4HG204340	BaRT2v18chr5HG236330	BaRT2v18chr5HG251840	BaRT2v18chr5HG256940	BaRT2v18chr5HG260370	BaRT2v18chr5HG263500	BaRT2v18chr5HG263510	BaRT2v18chr5HG267320	BaRT2v18chr5HG269410	BaRT2v18chr5HG273130	BaRT2v18chr5HG276040	BaRT2v18chr6HG288110	BaRT2v18chr6HG302870	BaRT2v18chr6HG321840	BaRT2v18chr6HG321870
GO:1901700	response to oxygen-containing compound	up-regulated	845	84	41.67	4.9e-10	BP	1.44387e-06	9.3098	5.84047	BaRT2v18chr1HG021220	BaRT2v18chr1HG021930	BaRT2v18chr1HG024730	BaRT2v18chr1HG026070	BaRT2v18chr1HG026770	BaRT2v18chr1HG028550	BaRT2v18chr1HG028560	BaRT2v18chr1HG028980	BaRT2v18chr1HG030650	BaRT2v18chr1HG033690	BaRT2v18chr1HG036610	BaRT2v18chr1HG040250	BaRT2v18chr1HG040290	BaRT2v18chr1HG040300	BaRT2v18chr1HG046320	BaRT2v18chr1HG046520	BaRT2v18chr2HG049520	BaRT2v18chr2HG055570	BaRT2v18chr2HG066310	BaRT2v18chr2HG087230	BaRT2v18chr2HG098950	BaRT2v18chr2HG100240	BaRT2v18chr2HG104210	BaRT2v18chr2HG105190	BaRT2v18chr3HG124750	BaRT2v18chr3HG125410	BaRT2v18chr3HG125430	BaRT2v18chr3HG138810	BaRT2v18chr3HG142490	BaRT2v18chr3HG145770	BaRT2v18chr3HG147770	BaRT2v18chr3HG152770	BaRT2v18chr3HG153860	BaRT2v18chr3HG156090	BaRT2v18chr3HG156370	BaRT2v18chr3HG157400	BaRT2v18chr3HG161790	BaRT2v18chr3HG170350	BaRT2v18chr4HG176790
GO:0009631	cold acclimation	up-regulated	21	11	1.04	8.8e-10	BP	1.9448e-06	9.05552	5.71113	BaRT2v18chr3HG145770	BaRT2v18chr3HG157360	BaRT2v18chr4HG180470	BaRT2v18chr5HG263500	BaRT2v18chr5HG263510	BaRT2v18chr5HG267320	BaRT2v18chr5HG269410	BaRT2v18chr6HG321840	BaRT2v18chr6HG321870	BaRT2v18chr6HG321900	BaRT2v18chr7HG350430
GO:1902074	response to salt	up-regulated	264	37	13.02	9.1e-09	BP	1.60888e-05	8.04096	4.79348	BaRT2v18chr1HG021930	BaRT2v18chr1HG026770	BaRT2v18chr1HG030650	BaRT2v18chr1HG036610	BaRT2v18chr1HG040250	BaRT2v18chr1HG040290	BaRT2v18chr1HG040300	BaRT2v18chr2HG087230	BaRT2v18chr2HG098950	BaRT2v18chr2HG104210	BaRT2v18chr3HG138810	BaRT2v18chr3HG145770	BaRT2v18chr3HG153860	BaRT2v18chr3HG156090	BaRT2v18chr3HG156370	BaRT2v18chr3HG157400	BaRT2v18chr4HG180470	BaRT2v18chr4HG182300	BaRT2v18chr4HG197160	BaRT2v18chr4HG204340	BaRT2v18chr4HG209360	BaRT2v18chr5HG222860	BaRT2v18chr5HG239100	BaRT2v18chr5HG241800	BaRT2v18chr5HG263500	BaRT2v18chr5HG263510	BaRT2v18chr5HG267320	BaRT2v18chr5HG269410	BaRT2v18chr6HG302870	BaRT2v18chr6HG318200	BaRT2v18chr6HG321840	BaRT2v18chr6HG321870	BaRT2v18chr6HG321900	BaRT2v18chr7HG331160	BaRT2v18chr7HG333880	BaRT2v18chr7HG337540	BaRT2v18chr7HG365400
GO:0009415	response to water	up-regulated	211	32	10.4	1.4e-08	BP	2.06267e-05	7.85387	4.68557	BaRT2v18chr1HG021930	BaRT2v18chr1HG026770	BaRT2v18chr1HG030650	BaRT2v18chr1HG040250	BaRT2v18chr1HG040290	BaRT2v18chr1HG040300	BaRT2v18chr2HG098950	BaRT2v18chr2HG104210	BaRT2v18chr3HG138810	BaRT2v18chr3HG145770	BaRT2v18chr3HG153860	BaRT2v18chr3HG156370	BaRT2v18chr3HG157400	BaRT2v18chr4HG180470	BaRT2v18chr4HG182300	BaRT2v18chr4HG197160	BaRT2v18chr4HG204340	BaRT2v18chr4HG209360	BaRT2v18chr5HG239100	BaRT2v18chr5HG241800	BaRT2v18chr5HG263500	BaRT2v18chr5HG263510	BaRT2v18chr5HG267320	BaRT2v18chr5HG269410	BaRT2v18chr6HG302870	BaRT2v18chr6HG318200	BaRT2v18chr6HG321840	BaRT2v18chr6HG321870	BaRT2v18chr6HG321900	BaRT2v18chr7HG331160	BaRT2v18chr7HG333880	BaRT2v18chr7HG337540
GO:0001101	response to acid chemical	up-regulated	215	32	10.6	2.2e-08	BP	2.77829e-05	7.65758	4.55622	BaRT2v18chr1HG021930	BaRT2v18chr1HG026770	BaRT2v18chr1HG030650	BaRT2v18chr1HG040250	BaRT2v18chr1HG040290	BaRT2v18chr1HG040300	BaRT2v18chr2HG098950	BaRT2v18chr2HG104210	BaRT2v18chr3HG138810	BaRT2v18chr3HG145770	BaRT2v18chr3HG153860	BaRT2v18chr3HG156370	BaRT2v18chr3HG157400	BaRT2v18chr4HG180470	BaRT2v18chr4HG182300	BaRT2v18chr4HG197160	BaRT2v18chr4HG204340	BaRT2v18chr4HG209360	BaRT2v18chr5HG239100	BaRT2v18chr5HG241800	BaRT2v18chr5HG263500	BaRT2v18chr5HG263510	BaRT2v18chr5HG267320	BaRT2v18chr5HG269410	BaRT2v18chr6HG302870	BaRT2v18chr6HG318200	BaRT2v18chr6HG321840	BaRT2v18chr6HG321870	BaRT2v18chr6HG321900	BaRT2v18chr7HG331160	BaRT2v18chr7HG333880	BaRT2v18chr7HG337540
GO:0009414	response to water deprivation	up-regulated	206	31	10.16	2.8e-08	BP	3.094e-05	7.55284	4.50948	BaRT2v18chr1HG021930	BaRT2v18chr1HG026770	BaRT2v18chr1HG030650	BaRT2v18chr1HG040250	BaRT2v18chr1HG040290	BaRT2v18chr1HG040300	BaRT2v18chr2HG098950	BaRT2v18chr2HG104210	BaRT2v18chr3HG138810	BaRT2v18chr3HG145770	BaRT2v18chr3HG153860	BaRT2v18chr3HG156370	BaRT2v18chr3HG157400	BaRT2v18chr4HG180470	BaRT2v18chr4HG182300	BaRT2v18chr4HG197160	BaRT2v18chr4HG204340	BaRT2v18chr4HG209360	BaRT2v18chr5HG241800	BaRT2v18chr5HG263500	BaRT2v18chr5HG263510	BaRT2v18chr5HG267320	BaRT2v18chr5HG269410	BaRT2v18chr6HG302870	BaRT2v18chr6HG318200	BaRT2v18chr6HG321840	BaRT2v18chr6HG321870	BaRT2v18chr6HG321900	BaRT2v18chr7HG331160	BaRT2v18chr7HG333880	BaRT2v18chr7HG337540
GO:0010033	response to organic substance	up-regulated	1309	106	64.55	2e-07	BP	0.000196444	6.69897	3.70676	BaRT2v18chr1HG021220	BaRT2v18chr1HG021930	BaRT2v18chr1HG024730	BaRT2v18chr1HG026070	BaRT2v18chr1HG026400	BaRT2v18chr1HG026770	BaRT2v18chr1HG028550	BaRT2v18chr1HG028560	BaRT2v18chr1HG028980	BaRT2v18chr1HG030650	BaRT2v18chr1HG033690	BaRT2v18chr1HG035900	BaRT2v18chr1HG036610	BaRT2v18chr1HG040250	BaRT2v18chr1HG040290	BaRT2v18chr1HG040300	BaRT2v18chr1HG046320	BaRT2v18chr1HG046520	BaRT2v18chr1HG048580	BaRT2v18chr2HG049520	BaRT2v18chr2HG055570	BaRT2v18chr2HG064150	BaRT2v18chr2HG066310	BaRT2v18chr2HG086440	BaRT2v18chr2HG091030	BaRT2v18chr2HG098950	BaRT2v18chr2HG100240	BaRT2v18chr2HG104210	BaRT2v18chr2HG105190	BaRT2v18chr2HG105200	BaRT2v18chr2HG105230	BaRT2v18chr2HG105250	BaRT2v18chr2HG106120	BaRT2v18chr3HG118460	BaRT2v18chr3HG124750	BaRT2v18chr3HG125410	BaRT2v18chr3HG125430	BaRT2v18chr3HG138810	BaRT2v18chr3HG142490
GO:0033993	response to lipid	up-regulated	513	53	25.3	2.8e-07	BP	0.00024752	6.55284	3.60639	BaRT2v18chr1HG021220	BaRT2v18chr1HG024730	BaRT2v18chr1HG026070	BaRT2v18chr1HG028550	BaRT2v18chr1HG028560	BaRT2v18chr1HG028980	BaRT2v18chr1HG033690	BaRT2v18chr1HG036610	BaRT2v18chr1HG046320	BaRT2v18chr1HG046520	BaRT2v18chr2HG049520	BaRT2v18chr2HG066310	BaRT2v18chr2HG100240	BaRT2v18chr2HG105190	BaRT2v18chr3HG124750	BaRT2v18chr3HG138810	BaRT2v18chr3HG142490	BaRT2v18chr3HG145770	BaRT2v18chr3HG147770	BaRT2v18chr3HG152770	BaRT2v18chr3HG156090	BaRT2v18chr3HG156370	BaRT2v18chr3HG157400	BaRT2v18chr3HG161790	BaRT2v18chr3HG170350	BaRT2v18chr4HG176790	BaRT2v18chr4HG180470	BaRT2v18chr4HG182300	BaRT2v18chr4HG185280	BaRT2v18chr4HG204340	BaRT2v18chr4HG208310	BaRT2v18chr5HG236330	BaRT2v18chr5HG251840	BaRT2v18chr5HG253560	BaRT2v18chr5HG256940	BaRT2v18chr5HG260370	BaRT2v18chr5HG263500	BaRT2v18chr5HG263510	BaRT2v18chr5HG267320
GO:0009628	response to abiotic stimulus	up-regulated	1022	87	50.4	3.4e-07	BP	0.000273236	6.46852	3.56346	BaRT2v18chr1HG018690	BaRT2v18chr1HG021930	BaRT2v18chr1HG026400	BaRT2v18chr1HG026770	BaRT2v18chr1HG030650	BaRT2v18chr1HG035900	BaRT2v18chr1HG036610	BaRT2v18chr1HG038310	BaRT2v18chr1HG040250	BaRT2v18chr1HG040290	BaRT2v18chr1HG040300	BaRT2v18chr1HG041570	BaRT2v18chr1HG043020	BaRT2v18chr1HG048140	BaRT2v18chr2HG052310	BaRT2v18chr2HG055570	BaRT2v18chr2HG056760	BaRT2v18chr2HG059120	BaRT2v18chr2HG070190	BaRT2v18chr2HG077710	BaRT2v18chr2HG084330	BaRT2v18chr2HG089530	BaRT2v18chr2HG090680	BaRT2v18chr2HG093280	BaRT2v18chr2HG093290	BaRT2v18chr2HG098830	BaRT2v18chr2HG098950	BaRT2v18chr2HG104210	BaRT2v18chr3HG125410	BaRT2v18chr3HG125430	BaRT2v18chr3HG135020	BaRT2v18chr3HG138810	BaRT2v18chr3HG145770	BaRT2v18chr3HG146510	BaRT2v18chr3HG147770	BaRT2v18chr3HG153860	BaRT2v18chr3HG155900	BaRT2v18chr3HG156370	BaRT2v18chr3HG157360
GO:0042221	response to chemical	up-regulated	1704	127	84.03	1e-06	BP	0.000736667	6	3.13273	BaRT2v18chr1HG018060	BaRT2v18chr1HG021220	BaRT2v18chr1HG021760	BaRT2v18chr1HG021930	BaRT2v18chr1HG024730	BaRT2v18chr1HG026070	BaRT2v18chr1HG026400	BaRT2v18chr1HG026770	BaRT2v18chr1HG028550	BaRT2v18chr1HG028560	BaRT2v18chr1HG028980	BaRT2v18chr1HG030650	BaRT2v18chr1HG033690	BaRT2v18chr1HG035900	BaRT2v18chr1HG036610	BaRT2v18chr1HG036680	BaRT2v18chr1HG037090	BaRT2v18chr1HG040250	BaRT2v18chr1HG040290	BaRT2v18chr1HG040300	BaRT2v18chr1HG046320	BaRT2v18chr1HG046520	BaRT2v18chr1HG048140	BaRT2v18chr1HG048580	BaRT2v18chr2HG049520	BaRT2v18chr2HG052310	BaRT2v18chr2HG055500	BaRT2v18chr2HG055570	BaRT2v18chr2HG063240	BaRT2v18chr2HG064150	BaRT2v18chr2HG066310	BaRT2v18chr2HG086440	BaRT2v18chr2HG087230	BaRT2v18chr2HG091030	BaRT2v18chr2HG098950	BaRT2v18chr2HG100240	BaRT2v18chr2HG104210	BaRT2v18chr2HG105060	BaRT2v18chr2HG105190
GO:0009266	response to temperature stimulus	up-regulated	324	36	15.98	4.5e-06	BP	0.0028288	5.34679	2.5484	BaRT2v18chr1HG018690	BaRT2v18chr1HG030650	BaRT2v18chr1HG035900	BaRT2v18chr1HG038310	BaRT2v18chr1HG041570	BaRT2v18chr2HG052310	BaRT2v18chr2HG056760	BaRT2v18chr2HG070190	BaRT2v18chr2HG084330	BaRT2v18chr2HG098950	BaRT2v18chr3HG125410	BaRT2v18chr3HG125430	BaRT2v18chr3HG145770	BaRT2v18chr3HG147770	BaRT2v18chr3HG156370	BaRT2v18chr3HG157360	BaRT2v18chr3HG157400	BaRT2v18chr4HG180470	BaRT2v18chr4HG185280	BaRT2v18chr4HG197160	BaRT2v18chr4HG204340	BaRT2v18chr4HG206250	BaRT2v18chr5HG260370	BaRT2v18chr5HG263500	BaRT2v18chr5HG263510	BaRT2v18chr5HG267320	BaRT2v18chr5HG269410	BaRT2v18chr6HG321020	BaRT2v18chr6HG321840	BaRT2v18chr6HG321870	BaRT2v18chr6HG321900	BaRT2v18chr7HG349450	BaRT2v18chr7HG350310	BaRT2v18chr7HG350430	BaRT2v18chr7HG368430	BaRT2v18chr7HG376900
GO:0050896	response to stimulus	up-regulated	4139	259	204.1	4.8e-06	BP	0.0028288	5.31876	2.5484	BaRT2v18chr1HG006970	BaRT2v18chr1HG018060	BaRT2v18chr1HG018690	BaRT2v18chr1HG021220	BaRT2v18chr1HG021760	BaRT2v18chr1HG021930	BaRT2v18chr1HG022270	BaRT2v18chr1HG024730	BaRT2v18chr1HG026070	BaRT2v18chr1HG026400	BaRT2v18chr1HG026770	BaRT2v18chr1HG027420	BaRT2v18chr1HG028550	BaRT2v18chr1HG028560	BaRT2v18chr1HG028980	BaRT2v18chr1HG029620	BaRT2v18chr1HG030650	BaRT2v18chr1HG033690	BaRT2v18chr1HG034350	BaRT2v18chr1HG035900	BaRT2v18chr1HG036610	BaRT2v18chr1HG036680	BaRT2v18chr1HG037090	BaRT2v18chr1HG037600	BaRT2v18chr1HG037790	BaRT2v18chr1HG038310	BaRT2v18chr1HG039370	BaRT2v18chr1HG040250	BaRT2v18chr1HG040290	BaRT2v18chr1HG040300	BaRT2v18chr1HG041570	BaRT2v18chr1HG043020	BaRT2v18chr1HG046320	BaRT2v18chr1HG046520	BaRT2v18chr1HG047020	BaRT2v18chr1HG048140	BaRT2v18chr1HG048580	BaRT2v18chr2HG049520	BaRT2v18chr2HG051990
GO:0071108	protein K48-linked deubiquitination	up-regulated	25	8	1.23	1.7e-05	BP	0.00834889	4.76955	2.07837	BaRT2v18chr2HG054110	BaRT2v18chr2HG055580	BaRT2v18chr2HG055590	BaRT2v18chr6HG287070	BaRT2v18chr6HG287080	BaRT2v18chr6HG287160	BaRT2v18chr6HG287220	BaRT2v18chr6HG288410
GO:0010035	response to inorganic substance	up-regulated	474	45	23.37	2e-05	BP	0.00884	4.69897	2.05355	BaRT2v18chr1HG021930	BaRT2v18chr1HG026770	BaRT2v18chr1HG030650	BaRT2v18chr1HG035900	BaRT2v18chr1HG037090	BaRT2v18chr1HG040250	BaRT2v18chr1HG040290	BaRT2v18chr1HG040300	BaRT2v18chr2HG087230	BaRT2v18chr2HG098950	BaRT2v18chr2HG104210	BaRT2v18chr2HG105060	BaRT2v18chr3HG125410	BaRT2v18chr3HG125430	BaRT2v18chr3HG138810	BaRT2v18chr3HG145770	BaRT2v18chr3HG153860	BaRT2v18chr3HG154680	BaRT2v18chr3HG156370	BaRT2v18chr3HG157400	BaRT2v18chr3HG158050	BaRT2v18chr4HG180470	BaRT2v18chr4HG182300	BaRT2v18chr4HG197160	BaRT2v18chr4HG204340	BaRT2v18chr4HG209360	BaRT2v18chr5HG222860	BaRT2v18chr5HG237100	BaRT2v18chr5HG239100	BaRT2v18chr5HG241800	BaRT2v18chr5HG253560	BaRT2v18chr5HG263500	BaRT2v18chr5HG263510	BaRT2v18chr5HG267320	BaRT2v18chr5HG269410	BaRT2v18chr5HG270130	BaRT2v18chr6HG302870	BaRT2v18chr6HG318200	BaRT2v18chr6HG321020
GO:1902584	positive regulation of response to water deprivation	up-regulated	33	9	1.63	2.2e-05	BP	0.00926095	4.65758	2.03334	BaRT2v18chr1HG026770	BaRT2v18chr1HG030650	BaRT2v18chr1HG040250	BaRT2v18chr1HG040290	BaRT2v18chr1HG040300	BaRT2v18chr3HG153860	BaRT2v18chr4HG197160	BaRT2v18chr6HG318200	BaRT2v18chr7HG337540
GO:0019915	lipid storage	up-regulated	14	6	0.69	3e-05	BP	0.0120545	4.52288	1.91885	BaRT2v18chr1HG046880	BaRT2v18chr3HG141830	BaRT2v18chr4HG188210	BaRT2v18chr5HG251840	BaRT2v18chr5HG259190	BaRT2v18chr7HG350310
GO:0009845	seed germination	up-regulated	83	14	4.09	5e-05	BP	0.0191533	4.30103	1.71776	BaRT2v18chr1HG046520	BaRT2v18chr2HG049520	BaRT2v18chr2HG105190	BaRT2v18chr3HG142490	BaRT2v18chr3HG156370	BaRT2v18chr3HG157400	BaRT2v18chr3HG170180	BaRT2v18chr4HG176790	BaRT2v18chr4HG193120	BaRT2v18chr4HG208310	BaRT2v18chr5HG222860	BaRT2v18chr5HG276040	BaRT2v18chr7HG337540	BaRT2v18chr7HG368430
GO:0009738	abscisic acid-activated signaling pathway	up-regulated	139	19	6.85	5.2e-05	BP	0.0191533	4.284	1.71776	BaRT2v18chr1HG024730	BaRT2v18chr1HG026070	BaRT2v18chr1HG033690	BaRT2v18chr1HG046520	BaRT2v18chr2HG049520	BaRT2v18chr2HG100240	BaRT2v18chr2HG105190	BaRT2v18chr3HG138810	BaRT2v18chr3HG142490	BaRT2v18chr3HG156370	BaRT2v18chr3HG157400	BaRT2v18chr3HG161790	BaRT2v18chr4HG182300	BaRT2v18chr4HG185280	BaRT2v18chr5HG236330	BaRT2v18chr5HG260370	BaRT2v18chr5HG273130	BaRT2v18chr6HG302870	BaRT2v18chr7HG331160
GO:0090351	seedling development	up-regulated	95	15	4.68	6e-05	BP	0.021216	4.22185	1.67334	BaRT2v18chr1HG046520	BaRT2v18chr2HG049520	BaRT2v18chr2HG105190	BaRT2v18chr3HG142490	BaRT2v18chr3HG156370	BaRT2v18chr3HG157400	BaRT2v18chr3HG170180	BaRT2v18chr4HG176790	BaRT2v18chr4HG193120	BaRT2v18chr4HG208310	BaRT2v18chr5HG222860	BaRT2v18chr5HG276040	BaRT2v18chr7HG337540	BaRT2v18chr7HG368430	BaRT2v18chr7HG370740
GO:0009719	response to endogenous stimulus	up-regulated	957	74	47.19	7.4e-05	BP	0.02516	4.13077	1.59929	BaRT2v18chr1HG021220	BaRT2v18chr1HG024730	BaRT2v18chr1HG026070	BaRT2v18chr1HG026400	BaRT2v18chr1HG028550	BaRT2v18chr1HG028560	BaRT2v18chr1HG028980	BaRT2v18chr1HG033690	BaRT2v18chr1HG036610	BaRT2v18chr1HG046320	BaRT2v18chr1HG046520	BaRT2v18chr2HG049520	BaRT2v18chr2HG064150	BaRT2v18chr2HG066310	BaRT2v18chr2HG086440	BaRT2v18chr2HG091030	BaRT2v18chr2HG100240	BaRT2v18chr2HG105190	BaRT2v18chr2HG105200	BaRT2v18chr2HG105230	BaRT2v18chr2HG105250	BaRT2v18chr2HG106120	BaRT2v18chr3HG118460	BaRT2v18chr3HG124750	BaRT2v18chr3HG138810	BaRT2v18chr3HG142490	BaRT2v18chr3HG145770	BaRT2v18chr3HG147770	BaRT2v18chr3HG152770	BaRT2v18chr3HG154770	BaRT2v18chr3HG156090	BaRT2v18chr3HG156370	BaRT2v18chr3HG157400	BaRT2v18chr3HG159020	BaRT2v18chr3HG161790	BaRT2v18chr3HG169240	BaRT2v18chr3HG170350	BaRT2v18chr4HG176790	BaRT2v18chr4HG180470
GO:0071215	cellular response to abscisic acid stimulus	up-regulated	144	19	7.1	8.5e-05	BP	0.0268357	4.07058	1.57129	BaRT2v18chr1HG024730	BaRT2v18chr1HG026070	BaRT2v18chr1HG033690	BaRT2v18chr1HG046520	BaRT2v18chr2HG049520	BaRT2v18chr2HG100240	BaRT2v18chr2HG105190	BaRT2v18chr3HG138810	BaRT2v18chr3HG142490	BaRT2v18chr3HG156370	BaRT2v18chr3HG157400	BaRT2v18chr3HG161790	BaRT2v18chr4HG182300	BaRT2v18chr4HG185280	BaRT2v18chr5HG236330	BaRT2v18chr5HG260370	BaRT2v18chr5HG273130	BaRT2v18chr6HG302870	BaRT2v18chr7HG331160
GO:0097306	cellular response to alcohol	up-regulated	144	19	7.1	8.5e-05	BP	0.0268357	4.07058	1.57129	BaRT2v18chr1HG024730	BaRT2v18chr1HG026070	BaRT2v18chr1HG033690	BaRT2v18chr1HG046520	BaRT2v18chr2HG049520	BaRT2v18chr2HG100240	BaRT2v18chr2HG105190	BaRT2v18chr3HG138810	BaRT2v18chr3HG142490	BaRT2v18chr3HG156370	BaRT2v18chr3HG157400	BaRT2v18chr3HG161790	BaRT2v18chr4HG182300	BaRT2v18chr4HG185280	BaRT2v18chr5HG236330	BaRT2v18chr5HG260370	BaRT2v18chr5HG273130	BaRT2v18chr6HG302870	BaRT2v18chr7HG331160
GO:0009409	response to cold	up-regulated	199	23	9.81	0.00013	BP	0.037071	3.88606	1.43097	BaRT2v18chr1HG018690	BaRT2v18chr1HG030650	BaRT2v18chr2HG084330	BaRT2v18chr2HG098950	BaRT2v18chr3HG145770	BaRT2v18chr3HG156370	BaRT2v18chr3HG157360	BaRT2v18chr3HG157400	BaRT2v18chr4HG180470	BaRT2v18chr4HG185280	BaRT2v18chr4HG197160	BaRT2v18chr4HG204340	BaRT2v18chr5HG260370	BaRT2v18chr5HG263500	BaRT2v18chr5HG263510	BaRT2v18chr5HG267320	BaRT2v18chr5HG269410	BaRT2v18chr6HG321840	BaRT2v18chr6HG321870	BaRT2v18chr6HG321900	BaRT2v18chr7HG350310	BaRT2v18chr7HG350430	BaRT2v18chr7HG368430
GO:2000070	regulation of response to water deprivation	up-regulated	41	9	2.02	0.00014	BP	0.038675	3.85387	1.41257	BaRT2v18chr1HG026770	BaRT2v18chr1HG030650	BaRT2v18chr1HG040250	BaRT2v18chr1HG040290	BaRT2v18chr1HG040300	BaRT2v18chr3HG153860	BaRT2v18chr4HG197160	BaRT2v18chr6HG318200	BaRT2v18chr7HG337540
GO:0006950	response to stress	up-regulated	2383	154	117.51	0.00018	BP	0.0468	3.74473	1.32975	BaRT2v18chr1HG018690	BaRT2v18chr1HG021930	BaRT2v18chr1HG024730	BaRT2v18chr1HG026770	BaRT2v18chr1HG027420	BaRT2v18chr1HG030650	BaRT2v18chr1HG035900	BaRT2v18chr1HG036610	BaRT2v18chr1HG037600	BaRT2v18chr1HG037790	BaRT2v18chr1HG038310	BaRT2v18chr1HG039370	BaRT2v18chr1HG040250	BaRT2v18chr1HG040290	BaRT2v18chr1HG040300	BaRT2v18chr1HG041570	BaRT2v18chr1HG048140	BaRT2v18chr1HG048580	BaRT2v18chr2HG051990	BaRT2v18chr2HG052310	BaRT2v18chr2HG053870	BaRT2v18chr2HG055570	BaRT2v18chr2HG056760	BaRT2v18chr2HG057830	BaRT2v18chr2HG059120	BaRT2v18chr2HG066240	BaRT2v18chr2HG070190	BaRT2v18chr2HG082610	BaRT2v18chr2HG084330	BaRT2v18chr2HG093280	BaRT2v18chr2HG093290	BaRT2v18chr2HG097230	BaRT2v18chr2HG098830	BaRT2v18chr2HG098950	BaRT2v18chr2HG104210	BaRT2v18chr2HG105060	BaRT2v18chr2HG106120	BaRT2v18chr2HG106430	BaRT2v18chr2HG107190
GO:0009725	response to hormone	up-regulated	952	72	46.95	0.00018	BP	0.0468	3.74473	1.32975	BaRT2v18chr1HG021220	BaRT2v18chr1HG024730	BaRT2v18chr1HG026070	BaRT2v18chr1HG026400	BaRT2v18chr1HG028550	BaRT2v18chr1HG028560	BaRT2v18chr1HG028980	BaRT2v18chr1HG033690	BaRT2v18chr1HG036610	BaRT2v18chr1HG046320	BaRT2v18chr1HG046520	BaRT2v18chr2HG049520	BaRT2v18chr2HG064150	BaRT2v18chr2HG066310	BaRT2v18chr2HG086440	BaRT2v18chr2HG091030	BaRT2v18chr2HG100240	BaRT2v18chr2HG105190	BaRT2v18chr2HG105200	BaRT2v18chr2HG105230	BaRT2v18chr2HG105250	BaRT2v18chr2HG106120	BaRT2v18chr3HG118460	BaRT2v18chr3HG124750	BaRT2v18chr3HG138810	BaRT2v18chr3HG142490	BaRT2v18chr3HG145770	BaRT2v18chr3HG147770	BaRT2v18chr3HG152770	BaRT2v18chr3HG154770	BaRT2v18chr3HG156090	BaRT2v18chr3HG156370	BaRT2v18chr3HG157400	BaRT2v18chr3HG159020	BaRT2v18chr3HG161790	BaRT2v18chr3HG169240	BaRT2v18chr3HG170350	BaRT2v18chr4HG176790	BaRT2v18chr4HG180470
GO:0048585	negative regulation of response to stimulus	up-regulated	151	18	7.45	0.00046	BP	0.103133	3.33724	0.986601	BaRT2v18chr1HG024730	BaRT2v18chr1HG036610	BaRT2v18chr1HG046520	BaRT2v18chr2HG049520	BaRT2v18chr2HG077710	BaRT2v18chr2HG093280	BaRT2v18chr2HG093290	BaRT2v18chr3HG138810	BaRT2v18chr3HG142490	BaRT2v18chr3HG157400	BaRT2v18chr4HG205400	BaRT2v18chr5HG256940	BaRT2v18chr5HG268950	BaRT2v18chr6HG288960	BaRT2v18chr6HG302870	BaRT2v18chr6HG308440	BaRT2v18chr7HG331160	BaRT2v18chr7HG365400
GO:0009787	regulation of abscisic acid-activated signaling pathway	up-regulated	58	10	2.86	0.00049	BP	0.103133	3.3098	0.986601	BaRT2v18chr1HG024730	BaRT2v18chr1HG046520	BaRT2v18chr2HG049520	BaRT2v18chr3HG138810	BaRT2v18chr3HG142490	BaRT2v18chr3HG157400	BaRT2v18chr4HG182300	BaRT2v18chr5HG260370	BaRT2v18chr6HG302870	BaRT2v18chr7HG331160
GO:1901419	regulation of response to alcohol	up-regulated	58	10	2.86	0.00049	BP	0.103133	3.3098	0.986601	BaRT2v18chr1HG024730	BaRT2v18chr1HG046520	BaRT2v18chr2HG049520	BaRT2v18chr3HG138810	BaRT2v18chr3HG142490	BaRT2v18chr3HG157400	BaRT2v18chr4HG182300	BaRT2v18chr5HG260370	BaRT2v18chr6HG302870	BaRT2v18chr7HG331160
GO:1905957	regulation of cellular response to alcohol	up-regulated	58	10	2.86	0.00049	BP	0.103133	3.3098	0.986601	BaRT2v18chr1HG024730	BaRT2v18chr1HG046520	BaRT2v18chr2HG049520	BaRT2v18chr3HG138810	BaRT2v18chr3HG142490	BaRT2v18chr3HG157400	BaRT2v18chr4HG182300	BaRT2v18chr5HG260370	BaRT2v18chr6HG302870	BaRT2v18chr7HG331160
GO:1901000	regulation of response to salt stress	up-regulated	59	10	2.91	0.00056	BP	0.112509	3.25181	0.948812	BaRT2v18chr1HG030650	BaRT2v18chr2HG093280	BaRT2v18chr2HG093290	BaRT2v18chr3HG153860	BaRT2v18chr4HG197160	BaRT2v18chr5HG256940	BaRT2v18chr6HG302870	BaRT2v18chr6HG308440	BaRT2v18chr6HG318200	BaRT2v18chr7HG331160
GO:0032958	inositol phosphate biosynthetic process	up-regulated	16	5	0.79	0.0008	BP	0.14144	3.09691	0.849428	BaRT2v18chr3HG158020	BaRT2v18chr4HG181040	BaRT2v18chr6HG283120	BaRT2v18chr6HG324900	BaRT2v18chr6HG324910
GO:1901001	negative regulation of response to salt stress	up-regulated	16	5	0.79	0.0008	BP	0.14144	3.09691	0.849428	BaRT2v18chr2HG093280	BaRT2v18chr2HG093290	BaRT2v18chr5HG256940	BaRT2v18chr6HG308440	BaRT2v18chr7HG331160
GO:0047484	regulation of response to osmotic stress	up-regulated	62	10	3.06	0.00084	BP	0.1445	3.07572	0.840132	BaRT2v18chr1HG030650	BaRT2v18chr2HG093280	BaRT2v18chr2HG093290	BaRT2v18chr3HG153860	BaRT2v18chr4HG197160	BaRT2v18chr5HG256940	BaRT2v18chr6HG302870	BaRT2v18chr6HG308440	BaRT2v18chr6HG318200	BaRT2v18chr7HG331160
GO:0009408	response to heat	up-regulated	133	16	6.56	0.00085	BP	0.1445	3.07058	0.840132	BaRT2v18chr1HG035900	BaRT2v18chr1HG038310	BaRT2v18chr1HG041570	BaRT2v18chr2HG052310	BaRT2v18chr2HG056760	BaRT2v18chr2HG070190	BaRT2v18chr2HG084330	BaRT2v18chr3HG125410	BaRT2v18chr3HG125430	BaRT2v18chr3HG147770	BaRT2v18chr4HG185280	BaRT2v18chr4HG206250	BaRT2v18chr5HG267320	BaRT2v18chr6HG321020	BaRT2v18chr7HG349450	BaRT2v18chr7HG376900
GO:0009788	negative regulation of abscisic acid-activated signaling pathway	up-regulated	34	7	1.68	0.00115	BP	0.181536	2.9393	0.741038	BaRT2v18chr1HG024730	BaRT2v18chr1HG046520	BaRT2v18chr2HG049520	BaRT2v18chr3HG138810	BaRT2v18chr3HG142490	BaRT2v18chr3HG157400	BaRT2v18chr6HG302870
GO:1901420	negative regulation of response to alcohol	up-regulated	34	7	1.68	0.00115	BP	0.181536	2.9393	0.741038	BaRT2v18chr1HG024730	BaRT2v18chr1HG046520	BaRT2v18chr2HG049520	BaRT2v18chr3HG138810	BaRT2v18chr3HG142490	BaRT2v18chr3HG157400	BaRT2v18chr6HG302870
GO:1905958	negative regulation of cellular response to alcohol	up-regulated	34	7	1.68	0.00115	BP	0.181536	2.9393	0.741038	BaRT2v18chr1HG024730	BaRT2v18chr1HG046520	BaRT2v18chr2HG049520	BaRT2v18chr3HG138810	BaRT2v18chr3HG142490	BaRT2v18chr3HG157400	BaRT2v18chr6HG302870
GO:1901607	alpha-amino acid biosynthetic process	up-regulated	155	17	7.64	0.00168	BP	0.251715	2.77469	0.59909	BaRT2v18chr1HG006060	BaRT2v18chr1HG021930	BaRT2v18chr1HG036550	BaRT2v18chr2HG093280	BaRT2v18chr2HG093290	BaRT2v18chr3HG121580	BaRT2v18chr3HG147090	BaRT2v18chr3HG151240	BaRT2v18chr4HG178760	BaRT2v18chr4HG206130	BaRT2v18chr5HG240300	BaRT2v18chr6HG296850	BaRT2v18chr6HG301170	BaRT2v18chr6HG308440	BaRT2v18chr7HG333950	BaRT2v18chr7HG340780	BaRT2v18chr7HG356060
GO:0009651	response to salt stress	up-regulated	225	22	11.1	0.00175	BP	0.253607	2.75696	0.59584	BaRT2v18chr1HG030650	BaRT2v18chr1HG048140	BaRT2v18chr2HG093280	BaRT2v18chr2HG093290	BaRT2v18chr3HG125410	BaRT2v18chr3HG125430	BaRT2v18chr3HG153860	BaRT2v18chr3HG156370	BaRT2v18chr4HG176790	BaRT2v18chr4HG182300	BaRT2v18chr4HG197160	BaRT2v18chr4HG204340	BaRT2v18chr5HG226140	BaRT2v18chr5HG250990	BaRT2v18chr5HG256940	BaRT2v18chr6HG302870	BaRT2v18chr6HG308440	BaRT2v18chr6HG318200	BaRT2v18chr6HG321020	BaRT2v18chr7HG331160	BaRT2v18chr7HG365400	BaRT2v18chr7HG368430
GO:0048583	regulation of response to stimulus	up-regulated	486	39	23.97	0.00194	BP	0.255643	2.7122	0.592366	BaRT2v18chr1HG024730	BaRT2v18chr1HG026770	BaRT2v18chr1HG028980	BaRT2v18chr1HG030650	BaRT2v18chr1HG036610	BaRT2v18chr1HG040250	BaRT2v18chr1HG040290	BaRT2v18chr1HG040300	BaRT2v18chr1HG043020	BaRT2v18chr1HG046520	BaRT2v18chr2HG049520	BaRT2v18chr2HG057830	BaRT2v18chr2HG077710	BaRT2v18chr2HG093280	BaRT2v18chr2HG093290	BaRT2v18chr3HG138810	BaRT2v18chr3HG142490	BaRT2v18chr3HG150590	BaRT2v18chr3HG152730	BaRT2v18chr3HG153860	BaRT2v18chr3HG157400	BaRT2v18chr4HG182300	BaRT2v18chr4HG183590	BaRT2v18chr4HG183600	BaRT2v18chr4HG197160	BaRT2v18chr4HG205400	BaRT2v18chr4HG208310	BaRT2v18chr5HG222860	BaRT2v18chr5HG236330	BaRT2v18chr5HG256940	BaRT2v18chr5HG260370	BaRT2v18chr5HG268950	BaRT2v18chr6HG288960	BaRT2v18chr6HG302870	BaRT2v18chr6HG308440	BaRT2v18chr6HG318200	BaRT2v18chr7HG331160	BaRT2v18chr7HG337540	BaRT2v18chr7HG365400
GO:0019432	triglyceride biosynthetic process	up-regulated	37	7	1.82	0.00194	BP	0.255643	2.7122	0.592366	BaRT2v18chr1HG018060	BaRT2v18chr2HG050320	BaRT2v18chr3HG144240	BaRT2v18chr4HG182300	BaRT2v18chr7HG335050	BaRT2v18chr7HG349770	BaRT2v18chr7HG368430
GO:0006370	7-methylguanosine mRNA capping	up-regulated	6	3	0.3	0.00214	BP	0.255643	2.66959	0.592366	BaRT2v18chr2HG092770	BaRT2v18chr4HG183770	BaRT2v18chr6HG315570
GO:0009687	abscisic acid metabolic process	up-regulated	6	3	0.3	0.00214	BP	0.255643	2.66959	0.592366	BaRT2v18chr3HG117180	BaRT2v18chr3HG156090	BaRT2v18chr7HG331160
GO:0009688	abscisic acid biosynthetic process	up-regulated	6	3	0.3	0.00214	BP	0.255643	2.66959	0.592366	BaRT2v18chr3HG117180	BaRT2v18chr3HG156090	BaRT2v18chr7HG331160
GO:0016144	S-glycoside biosynthetic process	up-regulated	6	3	0.3	0.00214	BP	0.255643	2.66959	0.592366	BaRT2v18chr1HG037790	BaRT2v18chr4HG210490	BaRT2v18chr5HG257600
GO:0019758	glycosinolate biosynthetic process	up-regulated	6	3	0.3	0.00214	BP	0.255643	2.66959	0.592366	BaRT2v18chr1HG037790	BaRT2v18chr4HG210490	BaRT2v18chr5HG257600
GO:0019761	glucosinolate biosynthetic process	up-regulated	6	3	0.3	0.00214	BP	0.255643	2.66959	0.592366	BaRT2v18chr1HG037790	BaRT2v18chr4HG210490	BaRT2v18chr5HG257600
GO:0043288	apocarotenoid metabolic process	up-regulated	6	3	0.3	0.00214	BP	0.255643	2.66959	0.592366	BaRT2v18chr3HG117180	BaRT2v18chr3HG156090	BaRT2v18chr7HG331160
GO:0043289	apocarotenoid biosynthetic process	up-regulated	6	3	0.3	0.00214	BP	0.255643	2.66959	0.592366	BaRT2v18chr3HG117180	BaRT2v18chr3HG156090	BaRT2v18chr7HG331160
GO:1902644	tertiary alcohol metabolic process	up-regulated	6	3	0.3	0.00214	BP	0.255643	2.66959	0.592366	BaRT2v18chr3HG117180	BaRT2v18chr3HG156090	BaRT2v18chr7HG331160
GO:1902645	tertiary alcohol biosynthetic process	up-regulated	6	3	0.3	0.00214	BP	0.255643	2.66959	0.592366	BaRT2v18chr3HG117180	BaRT2v18chr3HG156090	BaRT2v18chr7HG331160
GO:0046460	neutral lipid biosynthetic process	up-regulated	38	7	1.87	0.00228	BP	0.261966	2.64207	0.581755	BaRT2v18chr1HG018060	BaRT2v18chr2HG050320	BaRT2v18chr3HG144240	BaRT2v18chr4HG182300	BaRT2v18chr7HG335050	BaRT2v18chr7HG349770	BaRT2v18chr7HG368430
GO:0046463	acylglycerol biosynthetic process	up-regulated	38	7	1.87	0.00228	BP	0.261966	2.64207	0.581755	BaRT2v18chr1HG018060	BaRT2v18chr2HG050320	BaRT2v18chr3HG144240	BaRT2v18chr4HG182300	BaRT2v18chr7HG335050	BaRT2v18chr7HG349770	BaRT2v18chr7HG368430
GO:0043455	regulation of secondary metabolic process	up-regulated	20	5	0.99	0.0024	BP	0.261966	2.61979	0.581755	BaRT2v18chr1HG037790	BaRT2v18chr3HG156090	BaRT2v18chr3HG157360	BaRT2v18chr4HG210490	BaRT2v18chr7HG331160
GO:0010438	cellular response to sulfur starvation	up-regulated	2	2	0.1	0.00243	BP	0.261966	2.61439	0.581755	BaRT2v18chr1HG037790	BaRT2v18chr4HG210490
GO:0010431	seed maturation	up-regulated	29	6	1.43	0.00253	BP	0.26946	2.59688	0.569505	BaRT2v18chr4HG208310	BaRT2v18chr5HG259190	BaRT2v18chr5HG270130	BaRT2v18chr5HG276040	BaRT2v18chr6HG309710	BaRT2v18chr7HG342110
GO:0010029	regulation of seed germination	up-regulated	39	7	1.92	0.00267	BP	0.280986	2.57349	0.551316	BaRT2v18chr1HG046520	BaRT2v18chr2HG049520	BaRT2v18chr3HG142490	BaRT2v18chr4HG208310	BaRT2v18chr5HG276040	BaRT2v18chr7HG337540	BaRT2v18chr7HG368430
GO:0016579	protein deubiquitination	up-regulated	109	13	5.38	0.00273	BP	0.28392	2.56384	0.546804	BaRT2v18chr1HG036550	BaRT2v18chr2HG054110	BaRT2v18chr2HG055580	BaRT2v18chr2HG055590	BaRT2v18chr2HG111720	BaRT2v18chr3HG142840	BaRT2v18chr6HG287070	BaRT2v18chr6HG287080	BaRT2v18chr6HG287160	BaRT2v18chr6HG287220	BaRT2v18chr6HG288410	BaRT2v18chr7HG353270	BaRT2v18chr7HG353290
GO:0006970	response to osmotic stress	up-regulated	263	24	12.97	0.00279	BP	0.286786	2.5544	0.542442	BaRT2v18chr1HG030650	BaRT2v18chr1HG048140	BaRT2v18chr2HG093280	BaRT2v18chr2HG093290	BaRT2v18chr3HG125410	BaRT2v18chr3HG125430	BaRT2v18chr3HG135020	BaRT2v18chr3HG147770	BaRT2v18chr3HG153860	BaRT2v18chr3HG156370	BaRT2v18chr4HG176790	BaRT2v18chr4HG182300	BaRT2v18chr4HG197160	BaRT2v18chr4HG204340	BaRT2v18chr5HG226140	BaRT2v18chr5HG250990	BaRT2v18chr5HG256940	BaRT2v18chr6HG302870	BaRT2v18chr6HG308440	BaRT2v18chr6HG318200	BaRT2v18chr6HG321020	BaRT2v18chr7HG331160	BaRT2v18chr7HG365400	BaRT2v18chr7HG368430
GO:0036260	RNA capping	up-regulated	21	5	1.04	0.00303	BP	0.307876	2.51856	0.511624	BaRT2v18chr2HG092770	BaRT2v18chr3HG125010	BaRT2v18chr4HG183770	BaRT2v18chr6HG288650	BaRT2v18chr6HG315570
GO:1900140	regulation of seedling development	up-regulated	40	7	1.97	0.0031	BP	0.311409	2.50864	0.506669	BaRT2v18chr1HG046520	BaRT2v18chr2HG049520	BaRT2v18chr3HG142490	BaRT2v18chr4HG208310	BaRT2v18chr5HG276040	BaRT2v18chr7HG337540	BaRT2v18chr7HG368430
GO:0016071	mRNA metabolic process	up-regulated	633	47	31.21	0.00337	BP	0.334728	2.47237	0.475308	BaRT2v18chr1HG013570	BaRT2v18chr1HG025040-BaRT2v18chr1HG025050	BaRT2v18chr1HG026660	BaRT2v18chr1HG029500	BaRT2v18chr1HG044080	BaRT2v18chr2HG050680	BaRT2v18chr2HG092770	BaRT2v18chr3HG137380	BaRT2v18chr3HG144240	BaRT2v18chr3HG145000	BaRT2v18chr3HG162290	BaRT2v18chr4HG182510	BaRT2v18chr4HG183770	BaRT2v18chr4HG189340	BaRT2v18chr4HG193120	BaRT2v18chr4HG194370	BaRT2v18chr4HG198050	BaRT2v18chr4HG201890	BaRT2v18chr4HG209600	BaRT2v18chr4HG209640	BaRT2v18chr5HG225460	BaRT2v18chr5HG243470	BaRT2v18chr5HG249500	BaRT2v18chr5HG256890	BaRT2v18chr5HG257320	BaRT2v18chr5HG277600	BaRT2v18chr5HG279930	BaRT2v18chr5HG281330	BaRT2v18chr5HG281340	BaRT2v18chr6HG288960	BaRT2v18chr6HG294500	BaRT2v18chr6HG294590	BaRT2v18chr6HG295240	BaRT2v18chr6HG315570	BaRT2v18chr6HG318200	BaRT2v18chr6HG324250	BaRT2v18chr6HG326940	BaRT2v18chr7HG346200	BaRT2v18chr7HG348870
GO:0010264	myo-inositol hexakisphosphate biosynthetic process	up-regulated	7	3	0.35	0.0036	BP	0.345913	2.4437	0.461033	BaRT2v18chr3HG158020	BaRT2v18chr4HG181040	BaRT2v18chr6HG283120
GO:0033517	myo-inositol hexakisphosphate metabolic process	up-regulated	7	3	0.35	0.0036	BP	0.345913	2.4437	0.461033	BaRT2v18chr3HG158020	BaRT2v18chr4HG181040	BaRT2v18chr6HG283120
GO:0034389	lipid droplet organization	up-regulated	7	3	0.35	0.0036	BP	0.345913	2.4437	0.461033	BaRT2v18chr4HG188210	BaRT2v18chr5HG259190	BaRT2v18chr7HG349770
GO:0048584	positive regulation of response to stimulus	up-regulated	153	16	7.54	0.00366	BP	0.347897	2.43652	0.45855	BaRT2v18chr1HG026770	BaRT2v18chr1HG028980	BaRT2v18chr1HG030650	BaRT2v18chr1HG040250	BaRT2v18chr1HG040290	BaRT2v18chr1HG040300	BaRT2v18chr3HG152730	BaRT2v18chr3HG153860	BaRT2v18chr4HG182300	BaRT2v18chr4HG183590	BaRT2v18chr4HG183600	BaRT2v18chr4HG197160	BaRT2v18chr5HG236330	BaRT2v18chr5HG260370	BaRT2v18chr6HG318200	BaRT2v18chr7HG337540
GO:0009064	glutamine family amino acid metabolic process	up-regulated	88	11	4.34	0.00391	BP	0.356306	2.40782	0.448177	BaRT2v18chr1HG012680	BaRT2v18chr1HG012690	BaRT2v18chr3HG116740	BaRT2v18chr3HG121580	BaRT2v18chr3HG149970	BaRT2v18chr4HG178760	BaRT2v18chr4HG204760	BaRT2v18chr5HG240300	BaRT2v18chr6HG301170	BaRT2v18chr7HG340780	BaRT2v18chr7HG356060
GO:0010030	positive regulation of seed germination	up-regulated	14	4	0.69	0.00395	BP	0.356306	2.4034	0.448177	BaRT2v18chr1HG046520	BaRT2v18chr2HG049520	BaRT2v18chr3HG142490	BaRT2v18chr7HG368430
GO:0016143	S-glycoside metabolic process	up-regulated	14	4	0.69	0.00395	BP	0.356306	2.4034	0.448177	BaRT2v18chr1HG037790	BaRT2v18chr4HG210490	BaRT2v18chr5HG257600	BaRT2v18chr7HG337530
GO:0019757	glycosinolate metabolic process	up-regulated	14	4	0.69	0.00395	BP	0.356306	2.4034	0.448177	BaRT2v18chr1HG037790	BaRT2v18chr4HG210490	BaRT2v18chr5HG257600	BaRT2v18chr7HG337530
GO:0019760	glucosinolate metabolic process	up-regulated	14	4	0.69	0.00395	BP	0.356306	2.4034	0.448177	BaRT2v18chr1HG037790	BaRT2v18chr4HG210490	BaRT2v18chr5HG257600	BaRT2v18chr7HG337530
GO:0051235	maintenance of location	up-regulated	53	8	2.61	0.00417	BP	0.372352	2.37986	0.429047	BaRT2v18chr1HG025930	BaRT2v18chr1HG046880	BaRT2v18chr2HG087090	BaRT2v18chr3HG141830	BaRT2v18chr4HG188210	BaRT2v18chr5HG251840	BaRT2v18chr5HG259190	BaRT2v18chr7HG350310
GO:0044237	cellular metabolic process	up-regulated	11276	589	556.05	0.00466	BP	0.405095	2.33161	0.392443	BaRT2v18chr1HG003170	BaRT2v18chr1HG003440	BaRT2v18chr1HG004600	BaRT2v18chr1HG006060	BaRT2v18chr1HG008070	BaRT2v18chr1HG008650	BaRT2v18chr1HG009150	BaRT2v18chr1HG010390	BaRT2v18chr1HG011680	BaRT2v18chr1HG012680	BaRT2v18chr1HG012690	BaRT2v18chr1HG013570	BaRT2v18chr1HG013890	BaRT2v18chr1HG016990	BaRT2v18chr1HG017650	BaRT2v18chr1HG018060	BaRT2v18chr1HG018690	BaRT2v18chr1HG019960	BaRT2v18chr1HG020570	BaRT2v18chr1HG021930	BaRT2v18chr1HG022270	BaRT2v18chr1HG022560	BaRT2v18chr1HG022580	BaRT2v18chr1HG024730	BaRT2v18chr1HG025040-BaRT2v18chr1HG025050	BaRT2v18chr1HG025740	BaRT2v18chr1HG026070	BaRT2v18chr1HG026400	BaRT2v18chr1HG026430	BaRT2v18chr1HG026660	BaRT2v18chr1HG027390	BaRT2v18chr1HG027420	BaRT2v18chr1HG027540	BaRT2v18chr1HG028050	BaRT2v18chr1HG028120	BaRT2v18chr1HG029500	BaRT2v18chr1HG029620	BaRT2v18chr1HG030650	BaRT2v18chr1HG031370
GO:0006641	triglyceride metabolic process	up-regulated	43	7	2.12	0.00471	BP	0.405095	2.32698	0.392443	BaRT2v18chr1HG018060	BaRT2v18chr2HG050320	BaRT2v18chr3HG144240	BaRT2v18chr4HG182300	BaRT2v18chr7HG335050	BaRT2v18chr7HG349770	BaRT2v18chr7HG368430
GO:0080134	regulation of response to stress	up-regulated	244	22	12.03	0.00472	BP	0.405095	2.32606	0.392443	BaRT2v18chr1HG026770	BaRT2v18chr1HG030650	BaRT2v18chr1HG036610	BaRT2v18chr1HG040250	BaRT2v18chr1HG040290	BaRT2v18chr1HG040300	BaRT2v18chr2HG057830	BaRT2v18chr2HG093280	BaRT2v18chr2HG093290	BaRT2v18chr3HG150590	BaRT2v18chr3HG152730	BaRT2v18chr3HG153860	BaRT2v18chr4HG183590	BaRT2v18chr4HG183600	BaRT2v18chr4HG197160	BaRT2v18chr5HG236330	BaRT2v18chr5HG256940	BaRT2v18chr6HG302870	BaRT2v18chr6HG308440	BaRT2v18chr6HG318200	BaRT2v18chr7HG331160	BaRT2v18chr7HG337540
GO:0046165	alcohol biosynthetic process	up-regulated	78	10	3.85	0.00485	BP	0.41225	2.31426	0.384839	BaRT2v18chr3HG117180	BaRT2v18chr3HG156090	BaRT2v18chr3HG158020	BaRT2v18chr3HG168120	BaRT2v18chr4HG181040	BaRT2v18chr4HG187130	BaRT2v18chr6HG283120	BaRT2v18chr6HG324900	BaRT2v18chr6HG324910	BaRT2v18chr7HG331160
GO:1901605	alpha-amino acid metabolic process	up-regulated	275	24	13.56	0.00491	BP	0.413375	2.30892	0.383656	BaRT2v18chr1HG006060	BaRT2v18chr1HG009150	BaRT2v18chr1HG012680	BaRT2v18chr1HG012690	BaRT2v18chr1HG021930	BaRT2v18chr1HG036550	BaRT2v18chr2HG093280	BaRT2v18chr2HG093290	BaRT2v18chr3HG116740	BaRT2v18chr3HG121580	BaRT2v18chr3HG147090	BaRT2v18chr3HG149970	BaRT2v18chr3HG151240	BaRT2v18chr3HG156720	BaRT2v18chr4HG178760	BaRT2v18chr4HG204760	BaRT2v18chr4HG206130	BaRT2v18chr5HG240300	BaRT2v18chr6HG296850	BaRT2v18chr6HG301170	BaRT2v18chr6HG308440	BaRT2v18chr7HG333950	BaRT2v18chr7HG340780	BaRT2v18chr7HG356060
GO:1901701	cellular response to oxygen-containing compound	up-regulated	386	31	19.03	0.00531	BP	0.431553	2.27491	0.364966	BaRT2v18chr1HG021930	BaRT2v18chr1HG024730	BaRT2v18chr1HG026070	BaRT2v18chr1HG028980	BaRT2v18chr1HG033690	BaRT2v18chr1HG036610	BaRT2v18chr1HG046520	BaRT2v18chr2HG049520	BaRT2v18chr2HG100240	BaRT2v18chr2HG104210	BaRT2v18chr2HG105190	BaRT2v18chr3HG124750	BaRT2v18chr3HG138810	BaRT2v18chr3HG142490	BaRT2v18chr3HG152770	BaRT2v18chr3HG156370	BaRT2v18chr3HG157400	BaRT2v18chr3HG161790	BaRT2v18chr3HG170350	BaRT2v18chr4HG182300	BaRT2v18chr4HG185280	BaRT2v18chr4HG208310	BaRT2v18chr5HG236330	BaRT2v18chr5HG260370	BaRT2v18chr5HG270130	BaRT2v18chr5HG273130	BaRT2v18chr6HG288830	BaRT2v18chr6HG298510	BaRT2v18chr6HG298520	BaRT2v18chr6HG302870	BaRT2v18chr7HG331160
GO:0006638	neutral lipid metabolic process	up-regulated	44	7	2.17	0.00537	BP	0.431553	2.27003	0.364966	BaRT2v18chr1HG018060	BaRT2v18chr2HG050320	BaRT2v18chr3HG144240	BaRT2v18chr4HG182300	BaRT2v18chr7HG335050	BaRT2v18chr7HG349770	BaRT2v18chr7HG368430
GO:0006639	acylglycerol metabolic process	up-regulated	44	7	2.17	0.00537	BP	0.431553	2.27003	0.364966	BaRT2v18chr1HG018060	BaRT2v18chr2HG050320	BaRT2v18chr3HG144240	BaRT2v18chr4HG182300	BaRT2v18chr7HG335050	BaRT2v18chr7HG349770	BaRT2v18chr7HG368430
GO:0006529	asparagine biosynthetic process	up-regulated	8	3	0.39	0.00555	BP	0.437306	2.25571	0.359214	BaRT2v18chr1HG036550	BaRT2v18chr3HG121580	BaRT2v18chr5HG240300
GO:0048580	regulation of post-embryonic development	up-regulated	174	17	8.58	0.00559	BP	0.437306	2.25259	0.359214	BaRT2v18chr1HG036610	BaRT2v18chr1HG043020	BaRT2v18chr1HG046520	BaRT2v18chr2HG049520	BaRT2v18chr2HG059640	BaRT2v18chr3HG117150	BaRT2v18chr3HG142490	BaRT2v18chr4HG185280	BaRT2v18chr4HG208310	BaRT2v18chr5HG249240	BaRT2v18chr5HG257320	BaRT2v18chr5HG276040	BaRT2v18chr6HG288960	BaRT2v18chr7HG337540	BaRT2v18chr7HG365400	BaRT2v18chr7HG368430	BaRT2v18chr7HG374170
GO:0009968	negative regulation of signal transduction	up-regulated	80	10	3.94	0.00582	BP	0.443524	2.23508	0.353083	BaRT2v18chr1HG024730	BaRT2v18chr1HG046520	BaRT2v18chr2HG049520	BaRT2v18chr2HG077710	BaRT2v18chr3HG138810	BaRT2v18chr3HG142490	BaRT2v18chr3HG157400	BaRT2v18chr4HG205400	BaRT2v18chr5HG268950	BaRT2v18chr6HG302870
GO:0010648	negative regulation of cell communication	up-regulated	80	10	3.94	0.00582	BP	0.443524	2.23508	0.353083	BaRT2v18chr1HG024730	BaRT2v18chr1HG046520	BaRT2v18chr2HG049520	BaRT2v18chr2HG077710	BaRT2v18chr3HG138810	BaRT2v18chr3HG142490	BaRT2v18chr3HG157400	BaRT2v18chr4HG205400	BaRT2v18chr5HG268950	BaRT2v18chr6HG302870
GO:0023057	negative regulation of signaling	up-regulated	80	10	3.94	0.00582	BP	0.443524	2.23508	0.353083	BaRT2v18chr1HG024730	BaRT2v18chr1HG046520	BaRT2v18chr2HG049520	BaRT2v18chr2HG077710	BaRT2v18chr3HG138810	BaRT2v18chr3HG142490	BaRT2v18chr3HG157400	BaRT2v18chr4HG205400	BaRT2v18chr5HG268950	BaRT2v18chr6HG302870
GO:0048582	positive regulation of post-embryonic development	up-regulated	45	7	2.22	0.00609	BP	0.45998	2.21538	0.337261	BaRT2v18chr1HG046520	BaRT2v18chr2HG049520	BaRT2v18chr3HG142490	BaRT2v18chr5HG249240	BaRT2v18chr5HG257320	BaRT2v18chr7HG368430	BaRT2v18chr7HG374170
GO:0071396	cellular response to lipid	up-regulated	311	26	15.34	0.00614	BP	0.45998	2.21183	0.337261	BaRT2v18chr1HG024730	BaRT2v18chr1HG026070	BaRT2v18chr1HG028980	BaRT2v18chr1HG033690	BaRT2v18chr1HG036610	BaRT2v18chr1HG046520	BaRT2v18chr2HG049520	BaRT2v18chr2HG100240	BaRT2v18chr2HG105190	BaRT2v18chr3HG124750	BaRT2v18chr3HG138810	BaRT2v18chr3HG142490	BaRT2v18chr3HG152770	BaRT2v18chr3HG156370	BaRT2v18chr3HG157400	BaRT2v18chr3HG161790	BaRT2v18chr3HG170350	BaRT2v18chr4HG182300	BaRT2v18chr4HG185280	BaRT2v18chr4HG208310	BaRT2v18chr5HG236330	BaRT2v18chr5HG260370	BaRT2v18chr5HG273130	BaRT2v18chr6HG288830	BaRT2v18chr6HG302870	BaRT2v18chr7HG331160
GO:2000026	regulation of multicellular organismal development	up-regulated	178	17	8.78	0.00699	BP	0.468586	2.15552	0.32921	BaRT2v18chr1HG036610	BaRT2v18chr1HG043020	BaRT2v18chr1HG046520	BaRT2v18chr2HG049520	BaRT2v18chr2HG059640	BaRT2v18chr3HG117150	BaRT2v18chr3HG142490	BaRT2v18chr4HG185280	BaRT2v18chr4HG208310	BaRT2v18chr5HG249240	BaRT2v18chr5HG257320	BaRT2v18chr5HG276040	BaRT2v18chr6HG288960	BaRT2v18chr7HG337540	BaRT2v18chr7HG365400	BaRT2v18chr7HG368430	BaRT2v18chr7HG374170
GO:0000052	citrulline metabolic process	up-regulated	3	2	0.15	0.00705	BP	0.468586	2.15181	0.32921	BaRT2v18chr6HG301170	BaRT2v18chr7HG356060
GO:0010439	regulation of glucosinolate biosynthetic process	up-regulated	3	2	0.15	0.00705	BP	0.468586	2.15181	0.32921	BaRT2v18chr1HG037790	BaRT2v18chr4HG210490
GO:0019240	citrulline biosynthetic process	up-regulated	3	2	0.15	0.00705	BP	0.468586	2.15181	0.32921	BaRT2v18chr6HG301170	BaRT2v18chr7HG356060
GO:0033477	S-methylmethionine metabolic process	up-regulated	3	2	0.15	0.00705	BP	0.468586	2.15181	0.32921	BaRT2v18chr3HG151240	BaRT2v18chr4HG206130
GO:0033528	S-methylmethionine cycle	up-regulated	3	2	0.15	0.00705	BP	0.468586	2.15181	0.32921	BaRT2v18chr3HG151240	BaRT2v18chr4HG206130
GO:0045176	apical protein localization	up-regulated	3	2	0.15	0.00705	BP	0.468586	2.15181	0.32921	BaRT2v18chr5HG249240	BaRT2v18chr7HG374170
GO:0090229	negative regulation of red or far-red light signaling pathway	up-regulated	3	2	0.15	0.00705	BP	0.468586	2.15181	0.32921	BaRT2v18chr2HG077710	BaRT2v18chr5HG268950
GO:0106005	RNA 5'-cap (guanine-N7)-methylation	up-regulated	3	2	0.15	0.00705	BP	0.468586	2.15181	0.32921	BaRT2v18chr2HG092770	BaRT2v18chr6HG315570
GO:0009067	aspartate family amino acid biosynthetic process	up-regulated	36	6	1.78	0.00774	BP	0.508136	2.11126	0.29402	BaRT2v18chr1HG006060	BaRT2v18chr1HG036550	BaRT2v18chr3HG121580	BaRT2v18chr3HG151240	BaRT2v18chr4HG206130	BaRT2v18chr5HG240300
GO:0009066	aspartate family amino acid metabolic process	up-regulated	47	7	2.32	0.00776	BP	0.508136	2.11014	0.29402	BaRT2v18chr1HG006060	BaRT2v18chr1HG036550	BaRT2v18chr3HG121580	BaRT2v18chr3HG149970	BaRT2v18chr3HG151240	BaRT2v18chr4HG206130	BaRT2v18chr5HG240300
GO:0009452	7-methylguanosine RNA capping	up-regulated	9	3	0.44	0.00802	BP	0.511321	2.09583	0.291306	BaRT2v18chr2HG092770	BaRT2v18chr4HG183770	BaRT2v18chr6HG315570
GO:0051716	cellular response to stimulus	up-regulated	2347	140	115.74	0.00818	BP	0.516509	2.08725	0.286922	BaRT2v18chr1HG006970	BaRT2v18chr1HG018060	BaRT2v18chr1HG021760	BaRT2v18chr1HG021930	BaRT2v18chr1HG022270	BaRT2v18chr1HG024730	BaRT2v18chr1HG026070	BaRT2v18chr1HG027420	BaRT2v18chr1HG028980	BaRT2v18chr1HG029620	BaRT2v18chr1HG033690	BaRT2v18chr1HG034350	BaRT2v18chr1HG035900	BaRT2v18chr1HG036610	BaRT2v18chr1HG036680	BaRT2v18chr1HG037090	BaRT2v18chr1HG037790	BaRT2v18chr1HG038310	BaRT2v18chr1HG039370	BaRT2v18chr1HG041570	BaRT2v18chr1HG046520	BaRT2v18chr1HG047020	BaRT2v18chr1HG048140	BaRT2v18chr1HG048580	BaRT2v18chr2HG049520	BaRT2v18chr2HG051990	BaRT2v18chr2HG052310	BaRT2v18chr2HG055570	BaRT2v18chr2HG056760	BaRT2v18chr2HG057830	BaRT2v18chr2HG063240	BaRT2v18chr2HG066240	BaRT2v18chr2HG066310	BaRT2v18chr2HG070190	BaRT2v18chr2HG077710	BaRT2v18chr2HG082610	BaRT2v18chr2HG086440	BaRT2v18chr2HG091030	BaRT2v18chr2HG093280
GO:0008652	amino acid biosynthetic process	up-regulated	182	17	8.97	0.00866	BP	0.542939	2.06248	0.265249	BaRT2v18chr1HG006060	BaRT2v18chr1HG021930	BaRT2v18chr1HG036550	BaRT2v18chr2HG093280	BaRT2v18chr2HG093290	BaRT2v18chr3HG121580	BaRT2v18chr3HG147090	BaRT2v18chr3HG151240	BaRT2v18chr4HG178760	BaRT2v18chr4HG206130	BaRT2v18chr5HG240300	BaRT2v18chr6HG296850	BaRT2v18chr6HG301170	BaRT2v18chr6HG308440	BaRT2v18chr7HG333950	BaRT2v18chr7HG340780	BaRT2v18chr7HG356060
GO:0006525	arginine metabolic process	up-regulated	27	5	1.33	0.00941	BP	0.585806	2.02641	0.232246	BaRT2v18chr1HG012680	BaRT2v18chr1HG012690	BaRT2v18chr6HG301170	BaRT2v18chr7HG340780	BaRT2v18chr7HG356060
GO:0051259	protein complex oligomerization	up-regulated	49	7	2.42	0.00974	BP	0.602109	2.01144	0.220325	BaRT2v18chr1HG021930	BaRT2v18chr1HG031400	BaRT2v18chr3HG125410	BaRT2v18chr3HG125430	BaRT2v18chr5HG270130	BaRT2v18chr6HG321020	BaRT2v18chr7HG342110
GO:0070646	protein modification by small protein removal	up-regulated	127	13	6.26	0.00991	BP	0.608364	2.00393	0.215837	BaRT2v18chr1HG036550	BaRT2v18chr2HG054110	BaRT2v18chr2HG055580	BaRT2v18chr2HG055590	BaRT2v18chr2HG111720	BaRT2v18chr3HG142840	BaRT2v18chr6HG287070	BaRT2v18chr6HG287080	BaRT2v18chr6HG287160	BaRT2v18chr6HG287220	BaRT2v18chr6HG288410	BaRT2v18chr7HG353270	BaRT2v18chr7HG353290
GO:0071554	cell wall organization or biogenesis	down-regulated	560	117	57.69	3.7e-14	BP	3.63381e-11	13.4318	10.4396	BaRT2v18chr1HG011520	BaRT2v18chr1HG017420	BaRT2v18chr1HG023640	BaRT2v18chr1HG024050	BaRT2v18chr1HG024060	BaRT2v18chr1HG024070	BaRT2v18chr1HG025470	BaRT2v18chr1HG029760	BaRT2v18chr1HG040140	BaRT2v18chr1HG040700	BaRT2v18chr1HG045010	BaRT2v18chr1HG045050	BaRT2v18chr1HG045070	BaRT2v18chr2HG054720	BaRT2v18chr2HG056270	BaRT2v18chr2HG056280	BaRT2v18chr2HG057030	BaRT2v18chr2HG059100	BaRT2v18chr2HG066530	BaRT2v18chr2HG067990	BaRT2v18chr2HG068010	BaRT2v18chr2HG070990	BaRT2v18chr2HG071620	BaRT2v18chr2HG072330	BaRT2v18chr2HG087840	BaRT2v18chr2HG090090	BaRT2v18chr2HG091900	BaRT2v18chr2HG093090	BaRT2v18chr2HG096790	BaRT2v18chr2HG096870	BaRT2v18chr2HG096880	BaRT2v18chr2HG099060	BaRT2v18chr2HG099340	BaRT2v18chr2HG099870	BaRT2v18chr2HG100420	BaRT2v18chr2HG104260	BaRT2v18chr2HG105680	BaRT2v18chr2HG105690	BaRT2v18chr2HG105700
GO:0009699	phenylpropanoid biosynthetic process	down-regulated	47	25	4.84	2.8e-13	BP	1.7678e-10	12.5528	9.75257	BaRT2v18chr1HG002110	BaRT2v18chr1HG005670	BaRT2v18chr1HG005670-BaRT2v18chr1HG005680	BaRT2v18chr1HG005680	BaRT2v18chr1HG008440	BaRT2v18chr1HG008840	BaRT2v18chr1HG008880	BaRT2v18chr2HG067990	BaRT2v18chr2HG068010	BaRT2v18chr2HG069220	BaRT2v18chr2HG092150	BaRT2v18chr2HG092160	BaRT2v18chr3HG146180	BaRT2v18chr3HG173430	BaRT2v18chr4HG200560	BaRT2v18chr5HG249350	BaRT2v18chr6HG282730	BaRT2v18chr6HG307480	BaRT2v18chr6HG307500	BaRT2v18chr7HG341150	BaRT2v18chr7HG341170	BaRT2v18chr7HG360480	BaRT2v18chr7HG365620	BaRT2v18chrUnG390100	BaRT2v18chrUnG390840
GO:0071555	cell wall organization	down-regulated	406	90	41.83	1.2e-12	BP	5.89267e-10	11.9208	9.22969	BaRT2v18chr1HG011520	BaRT2v18chr1HG023640	BaRT2v18chr1HG024050	BaRT2v18chr1HG024060	BaRT2v18chr1HG024070	BaRT2v18chr1HG025470	BaRT2v18chr1HG029760	BaRT2v18chr1HG040700	BaRT2v18chr1HG045010	BaRT2v18chr2HG054720	BaRT2v18chr2HG056270	BaRT2v18chr2HG056280	BaRT2v18chr2HG057030	BaRT2v18chr2HG059100	BaRT2v18chr2HG066530	BaRT2v18chr2HG067990	BaRT2v18chr2HG068010	BaRT2v18chr2HG070990	BaRT2v18chr2HG072330	BaRT2v18chr2HG091900	BaRT2v18chr2HG093090	BaRT2v18chr2HG096790	BaRT2v18chr2HG096870	BaRT2v18chr2HG096880	BaRT2v18chr2HG099060	BaRT2v18chr2HG099340	BaRT2v18chr2HG099870	BaRT2v18chr2HG100420	BaRT2v18chr2HG104260	BaRT2v18chr2HG105680	BaRT2v18chr2HG105690	BaRT2v18chr2HG105700	BaRT2v18chr2HG109580	BaRT2v18chr3HG116500	BaRT2v18chr3HG116690	BaRT2v18chr3HG118980	BaRT2v18chr3HG123130	BaRT2v18chr3HG123140	BaRT2v18chr3HG123150
GO:0045229	external encapsulating structure organization	down-regulated	440	95	45.33	1.4e-12	BP	6.51295e-10	11.8539	9.18622	BaRT2v18chr1HG011520	BaRT2v18chr1HG023640	BaRT2v18chr1HG024050	BaRT2v18chr1HG024060	BaRT2v18chr1HG024070	BaRT2v18chr1HG025470	BaRT2v18chr1HG029760	BaRT2v18chr1HG040700	BaRT2v18chr1HG045010	BaRT2v18chr2HG054720	BaRT2v18chr2HG056270	BaRT2v18chr2HG056280	BaRT2v18chr2HG057030	BaRT2v18chr2HG059100	BaRT2v18chr2HG066530	BaRT2v18chr2HG067990	BaRT2v18chr2HG068010	BaRT2v18chr2HG070990	BaRT2v18chr2HG072330	BaRT2v18chr2HG080360	BaRT2v18chr2HG091900	BaRT2v18chr2HG093090	BaRT2v18chr2HG096790	BaRT2v18chr2HG096870	BaRT2v18chr2HG096880	BaRT2v18chr2HG099060	BaRT2v18chr2HG099340	BaRT2v18chr2HG099870	BaRT2v18chr2HG100420	BaRT2v18chr2HG104260	BaRT2v18chr2HG105680	BaRT2v18chr2HG105690	BaRT2v18chr2HG105700	BaRT2v18chr2HG109580	BaRT2v18chr3HG116500	BaRT2v18chr3HG116690	BaRT2v18chr3HG118980	BaRT2v18chr3HG123130	BaRT2v18chr3HG123140
GO:0030186	melatonin metabolic process	down-regulated	19	15	1.96	3.8e-12	BP	1.59944e-09	11.4202	8.79603	BaRT2v18chr1HG001560	BaRT2v18chr1HG002110	BaRT2v18chr1HG005670	BaRT2v18chr1HG005670-BaRT2v18chr1HG005680	BaRT2v18chr1HG005680	BaRT2v18chr1HG008840	BaRT2v18chr1HG008880	BaRT2v18chr1HG038670	BaRT2v18chr3HG173430	BaRT2v18chr5HG236370	BaRT2v18chr6HG282730	BaRT2v18chr6HG283860	BaRT2v18chr7HG363550	BaRT2v18chr7HG365620	BaRT2v18chrUnG390100
GO:0030187	melatonin biosynthetic process	down-regulated	19	15	1.96	3.8e-12	BP	1.59944e-09	11.4202	8.79603	BaRT2v18chr1HG001560	BaRT2v18chr1HG002110	BaRT2v18chr1HG005670	BaRT2v18chr1HG005670-BaRT2v18chr1HG005680	BaRT2v18chr1HG005680	BaRT2v18chr1HG008840	BaRT2v18chr1HG008880	BaRT2v18chr1HG038670	BaRT2v18chr3HG173430	BaRT2v18chr5HG236370	BaRT2v18chr6HG282730	BaRT2v18chr6HG283860	BaRT2v18chr7HG363550	BaRT2v18chr7HG365620	BaRT2v18chrUnG390100
GO:0009698	phenylpropanoid metabolic process	down-regulated	91	34	9.38	6.4e-12	BP	2.57135e-09	11.1938	8.58984	BaRT2v18chr1HG002110	BaRT2v18chr1HG005670	BaRT2v18chr1HG005670-BaRT2v18chr1HG005680	BaRT2v18chr1HG005680	BaRT2v18chr1HG008440	BaRT2v18chr1HG008840	BaRT2v18chr1HG008880	BaRT2v18chr2HG062760	BaRT2v18chr2HG067990	BaRT2v18chr2HG068010	BaRT2v18chr2HG069220	BaRT2v18chr2HG080360	BaRT2v18chr2HG092150	BaRT2v18chr2HG092160	BaRT2v18chr3HG146180	BaRT2v18chr3HG173430	BaRT2v18chr4HG181740	BaRT2v18chr4HG200560	BaRT2v18chr4HG214770	BaRT2v18chr4HG214790	BaRT2v18chr5HG249350	BaRT2v18chr5HG262140	BaRT2v18chr5HG272520	BaRT2v18chr6HG282730	BaRT2v18chr6HG307480	BaRT2v18chr6HG307500	BaRT2v18chr7HG338000	BaRT2v18chr7HG341150	BaRT2v18chr7HG341170	BaRT2v18chr7HG360480	BaRT2v18chr7HG361260	BaRT2v18chr7HG365620	BaRT2v18chrUnG390100	BaRT2v18chrUnG390840
GO:0019684	photosynthesis, light reaction	down-regulated	107	37	11.02	1.1e-11	BP	4.05121e-09	10.9586	8.39242	BaRT2v18chr1HG009790	BaRT2v18chr1HG029450	BaRT2v18chr1HG039210	BaRT2v18chr1HG042100	BaRT2v18chr1HG045750	BaRT2v18chr1HG045810	BaRT2v18chr2HG068670	BaRT2v18chr2HG070260	BaRT2v18chr2HG070400	BaRT2v18chr2HG070410	BaRT2v18chr2HG071670	BaRT2v18chr2HG083450	BaRT2v18chr2HG086460	BaRT2v18chr3HG151350	BaRT2v18chr3HG152670	BaRT2v18chr4HG183170	BaRT2v18chr4HG202110	BaRT2v18chr4HG209630	BaRT2v18chr5HG249920	BaRT2v18chr5HG253090	BaRT2v18chr5HG259140	BaRT2v18chr5HG261530	BaRT2v18chr5HG272420	BaRT2v18chr5HG272430	BaRT2v18chr5HG272440	BaRT2v18chr6HG306170	BaRT2v18chr6HG316860	BaRT2v18chr6HG317310	BaRT2v18chr6HG318770	BaRT2v18chr6HG322550	BaRT2v18chr7HG346160	BaRT2v18chr7HG349300	BaRT2v18chr7HG355400	BaRT2v18chr7HG361780	BaRT2v18chr7HG363550	BaRT2v18chr7HG367840	BaRT2v18chr7HG373520
GO:0006979	response to oxidative stress	down-regulated	220	57	22.67	3e-11	BP	9.14379e-09	10.5229	8.03887	BaRT2v18chr1HG002110	BaRT2v18chr1HG005670	BaRT2v18chr1HG005670-BaRT2v18chr1HG005680	BaRT2v18chr1HG005680	BaRT2v18chr1HG008150	BaRT2v18chr1HG010320	BaRT2v18chr1HG010330	BaRT2v18chr1HG011860	BaRT2v18chr1HG021460	BaRT2v18chr1HG024150	BaRT2v18chr1HG032420	BaRT2v18chr2HG058990	BaRT2v18chr2HG059000	BaRT2v18chr2HG074540	BaRT2v18chr2HG079320	BaRT2v18chr2HG079340	BaRT2v18chr2HG084040	BaRT2v18chr2HG098770	BaRT2v18chr3HG127270	BaRT2v18chr3HG127900	BaRT2v18chr3HG129670	BaRT2v18chr3HG133680	BaRT2v18chr3HG133690	BaRT2v18chr3HG133700	BaRT2v18chr3HG133720	BaRT2v18chr3HG133740	BaRT2v18chr3HG150460	BaRT2v18chr3HG152670	BaRT2v18chr3HG160160	BaRT2v18chr3HG165100	BaRT2v18chr3HG173430	BaRT2v18chr4HG185810	BaRT2v18chr4HG204880	BaRT2v18chr4HG216900	BaRT2v18chr4HG218590	BaRT2v18chr4HG219650	BaRT2v18chr5HG232290	BaRT2v18chr5HG239730	BaRT2v18chr5HG246360
GO:0006334	nucleosome assembly	down-regulated	87	32	8.96	4.3e-11	BP	1.26692e-08	10.3665	7.89725	BaRT2v18chr1HG027860	BaRT2v18chr1HG032190	BaRT2v18chr1HG035020	BaRT2v18chr1HG035240	BaRT2v18chr1HG039750	BaRT2v18chr1HG039810	BaRT2v18chr1HG040490	BaRT2v18chr1HG044230	BaRT2v18chr2HG067490	BaRT2v18chr2HG094650	BaRT2v18chr2HG095130	BaRT2v18chr2HG097350	BaRT2v18chr2HG098070	BaRT2v18chr3HG121500	BaRT2v18chr3HG126800	BaRT2v18chr3HG132360	BaRT2v18chr3HG133230	BaRT2v18chr3HG158980	BaRT2v18chr4HG187210	BaRT2v18chr4HG207910	BaRT2v18chr6HG285060	BaRT2v18chr6HG286980	BaRT2v18chr6HG289380	BaRT2v18chr6HG289400	BaRT2v18chr6HG289410	BaRT2v18chr7HG375970	BaRT2v18chr7HG380620	BaRT2v18chr7HG380640	BaRT2v18chr7HG380650	BaRT2v18chr7HG380660	BaRT2v18chr7HG380660-BaRT2v18chr7HG380670	BaRT2v18chr7HG380670
GO:0009809	lignin biosynthetic process	down-regulated	27	16	2.78	6.5e-10	BP	1.79542e-07	9.18709	6.74583	BaRT2v18chr1HG002110	BaRT2v18chr1HG005670	BaRT2v18chr1HG005670-BaRT2v18chr1HG005680	BaRT2v18chr1HG005680	BaRT2v18chr1HG008440	BaRT2v18chr1HG008840	BaRT2v18chr1HG008880	BaRT2v18chr3HG146180	BaRT2v18chr3HG173430	BaRT2v18chr5HG249350	BaRT2v18chr6HG282730	BaRT2v18chr7HG341150	BaRT2v18chr7HG341170	BaRT2v18chr7HG360480	BaRT2v18chr7HG365620	BaRT2v18chrUnG390100
GO:0015979	photosynthesis	down-regulated	226	55	23.28	8.5e-10	BP	2.27671e-07	9.07058	6.64269	BaRT2v18chr1HG009790	BaRT2v18chr1HG029450	BaRT2v18chr1HG039210	BaRT2v18chr1HG042100	BaRT2v18chr1HG044630	BaRT2v18chr1HG045750	BaRT2v18chr1HG045810	BaRT2v18chr2HG059390	BaRT2v18chr2HG059620	BaRT2v18chr2HG061620	BaRT2v18chr2HG068670	BaRT2v18chr2HG070260	BaRT2v18chr2HG070400	BaRT2v18chr2HG070410	BaRT2v18chr2HG071670	BaRT2v18chr2HG071690	BaRT2v18chr2HG072350	BaRT2v18chr2HG077800	BaRT2v18chr2HG083450	BaRT2v18chr2HG084630	BaRT2v18chr2HG086460	BaRT2v18chr3HG151350	BaRT2v18chr3HG152670	BaRT2v18chr3HG155450	BaRT2v18chr3HG157020	BaRT2v18chr4HG174680	BaRT2v18chr4HG183170	BaRT2v18chr4HG198310	BaRT2v18chr4HG202110	BaRT2v18chr4HG209630	BaRT2v18chr5HG249920	BaRT2v18chr5HG253090	BaRT2v18chr5HG259140	BaRT2v18chr5HG261530	BaRT2v18chr5HG268300	BaRT2v18chr5HG272420	BaRT2v18chr5HG272430	BaRT2v18chr5HG272440	BaRT2v18chr5HG272760
GO:0071669	plant-type cell wall organization or biogenesis	down-regulated	210	52	21.63	1.3e-09	BP	3.19186e-07	8.88606	6.49596	BaRT2v18chr1HG011520	BaRT2v18chr1HG023640	BaRT2v18chr1HG024050	BaRT2v18chr1HG024060	BaRT2v18chr1HG024070	BaRT2v18chr1HG040140	BaRT2v18chr1HG045050	BaRT2v18chr1HG045070	BaRT2v18chr2HG054720	BaRT2v18chr2HG056270	BaRT2v18chr2HG056280	BaRT2v18chr2HG066530	BaRT2v18chr2HG067990	BaRT2v18chr2HG068010	BaRT2v18chr2HG070990	BaRT2v18chr2HG087840	BaRT2v18chr2HG090090	BaRT2v18chr3HG115670	BaRT2v18chr3HG116690	BaRT2v18chr3HG118980	BaRT2v18chr3HG131390	BaRT2v18chr3HG131400	BaRT2v18chr3HG131410	BaRT2v18chr3HG132330	BaRT2v18chr3HG132370	BaRT2v18chr3HG135970	BaRT2v18chr3HG151680	BaRT2v18chr3HG151690	BaRT2v18chr3HG164070	BaRT2v18chr4HG183200	BaRT2v18chr4HG185120	BaRT2v18chr4HG200030	BaRT2v18chr4HG206520	BaRT2v18chr4HG209180	BaRT2v18chr4HG209210	BaRT2v18chr4HG209230	BaRT2v18chr4HG212520	BaRT2v18chr4HG216710	BaRT2v18chr5HG228170
GO:0009808	lignin metabolic process	down-regulated	29	16	2.99	2.8e-09	BP	6.34595e-07	8.55284	6.1975	BaRT2v18chr1HG002110	BaRT2v18chr1HG005670	BaRT2v18chr1HG005670-BaRT2v18chr1HG005680	BaRT2v18chr1HG005680	BaRT2v18chr1HG008440	BaRT2v18chr1HG008840	BaRT2v18chr1HG008880	BaRT2v18chr3HG146180	BaRT2v18chr3HG173430	BaRT2v18chr5HG249350	BaRT2v18chr6HG282730	BaRT2v18chr7HG341150	BaRT2v18chr7HG341170	BaRT2v18chr7HG360480	BaRT2v18chr7HG365620	BaRT2v18chrUnG390100
GO:0006091	generation of precursor metabolites and energy	down-regulated	425	84	43.78	2.8e-09	BP	6.34595e-07	8.55284	6.1975	BaRT2v18chr1HG009790	BaRT2v18chr1HG029450	BaRT2v18chr1HG039210	BaRT2v18chr1HG041870	BaRT2v18chr1HG042100	BaRT2v18chr1HG045750	BaRT2v18chr1HG045810	BaRT2v18chr2HG068670	BaRT2v18chr2HG070260	BaRT2v18chr2HG070400	BaRT2v18chr2HG070410	BaRT2v18chr2HG071670	BaRT2v18chr2HG071790	BaRT2v18chr2HG072350	BaRT2v18chr2HG079310	BaRT2v18chr2HG083450	BaRT2v18chr2HG086460	BaRT2v18chr2HG094530	BaRT2v18chr2HG110190	BaRT2v18chr2HG112020	BaRT2v18chr2HG112030	BaRT2v18chr2HG112040	BaRT2v18chr3HG145740	BaRT2v18chr3HG151350	BaRT2v18chr3HG152210	BaRT2v18chr3HG152670	BaRT2v18chr3HG157070	BaRT2v18chr3HG157080	BaRT2v18chr3HG166260	BaRT2v18chr4HG175500	BaRT2v18chr4HG183170	BaRT2v18chr4HG185600	BaRT2v18chr4HG199230	BaRT2v18chr4HG202110	BaRT2v18chr4HG202920	BaRT2v18chr4HG202980	BaRT2v18chr4HG209280	BaRT2v18chr4HG209310	BaRT2v18chr4HG209630
GO:0034728	nucleosome organization	down-regulated	103	32	10.61	5.8e-09	BP	1.2504e-06	8.23657	5.90295	BaRT2v18chr1HG027860	BaRT2v18chr1HG032190	BaRT2v18chr1HG035020	BaRT2v18chr1HG035240	BaRT2v18chr1HG039750	BaRT2v18chr1HG039810	BaRT2v18chr1HG040490	BaRT2v18chr1HG044230	BaRT2v18chr2HG067490	BaRT2v18chr2HG094650	BaRT2v18chr2HG095130	BaRT2v18chr2HG097350	BaRT2v18chr2HG098070	BaRT2v18chr3HG121500	BaRT2v18chr3HG126800	BaRT2v18chr3HG132360	BaRT2v18chr3HG133230	BaRT2v18chr3HG158980	BaRT2v18chr4HG187210	BaRT2v18chr4HG207910	BaRT2v18chr6HG285060	BaRT2v18chr6HG286980	BaRT2v18chr6HG289380	BaRT2v18chr6HG289400	BaRT2v18chr6HG289410	BaRT2v18chr7HG375970	BaRT2v18chr7HG380620	BaRT2v18chr7HG380640	BaRT2v18chr7HG380650	BaRT2v18chr7HG380660	BaRT2v18chr7HG380660-BaRT2v18chr7HG380670	BaRT2v18chr7HG380670
GO:0009765	photosynthesis, light harvesting	down-regulated	46	20	4.74	6.5e-09	BP	1.36794e-06	8.18709	5.86393	BaRT2v18chr1HG009790	BaRT2v18chr1HG029450	BaRT2v18chr1HG045750	BaRT2v18chr1HG045810	BaRT2v18chr2HG068670	BaRT2v18chr2HG070260	BaRT2v18chr2HG070400	BaRT2v18chr2HG083450	BaRT2v18chr2HG086460	BaRT2v18chr4HG183170	BaRT2v18chr5HG249920	BaRT2v18chr5HG259140	BaRT2v18chr5HG261530	BaRT2v18chr5HG272420	BaRT2v18chr5HG272430	BaRT2v18chr5HG272440	BaRT2v18chr6HG318770	BaRT2v18chr7HG346160	BaRT2v18chr7HG349300	BaRT2v18chr7HG373520
GO:0009768	photosynthesis, light harvesting in photosystem I	down-regulated	37	17	3.81	3.2e-08	BP	6.28551e-06	7.49485	5.20166	BaRT2v18chr1HG045750	BaRT2v18chr1HG045810	BaRT2v18chr2HG068670	BaRT2v18chr2HG070260	BaRT2v18chr2HG070400	BaRT2v18chr2HG083450	BaRT2v18chr2HG086460	BaRT2v18chr4HG183170	BaRT2v18chr5HG249920	BaRT2v18chr5HG259140	BaRT2v18chr5HG261530	BaRT2v18chr5HG272420	BaRT2v18chr5HG272430	BaRT2v18chr5HG272440	BaRT2v18chr6HG318770	BaRT2v18chr7HG346160	BaRT2v18chr7HG349300
GO:0006338	chromatin remodeling	down-regulated	249	55	25.65	3.3e-08	BP	6.34102e-06	7.48149	5.19784	BaRT2v18chr1HG003350	BaRT2v18chr1HG003380	BaRT2v18chr1HG016040	BaRT2v18chr1HG027860	BaRT2v18chr1HG032190	BaRT2v18chr1HG035020	BaRT2v18chr1HG035240	BaRT2v18chr1HG039630	BaRT2v18chr1HG039750	BaRT2v18chr1HG039810	BaRT2v18chr1HG040490	BaRT2v18chr1HG044230	BaRT2v18chr2HG067490	BaRT2v18chr2HG079310	BaRT2v18chr2HG094650	BaRT2v18chr2HG095130	BaRT2v18chr2HG097350	BaRT2v18chr2HG098070	BaRT2v18chr2HG105160	BaRT2v18chr3HG121500	BaRT2v18chr3HG126800	BaRT2v18chr3HG132360	BaRT2v18chr3HG133230	BaRT2v18chr3HG158980	BaRT2v18chr3HG173350	BaRT2v18chr4HG187210	BaRT2v18chr4HG201030	BaRT2v18chr4HG207890	BaRT2v18chr4HG207910	BaRT2v18chr5HG273230	BaRT2v18chr6HG285000	BaRT2v18chr6HG285010	BaRT2v18chr6HG285030	BaRT2v18chr6HG285060	BaRT2v18chr6HG285080	BaRT2v18chr6HG285100	BaRT2v18chr6HG286980	BaRT2v18chr6HG287290	BaRT2v18chr6HG287370
GO:0051552	flavone metabolic process	down-regulated	14	10	1.44	8.9e-08	BP	1.51283e-05	7.05061	4.82021	BaRT2v18chr1HG002110	BaRT2v18chr1HG005670	BaRT2v18chr1HG005670-BaRT2v18chr1HG005680	BaRT2v18chr1HG005680	BaRT2v18chr1HG008840	BaRT2v18chr1HG008880	BaRT2v18chr3HG173430	BaRT2v18chr6HG282730	BaRT2v18chr7HG365620	BaRT2v18chrUnG390100
GO:0051553	flavone biosynthetic process	down-regulated	14	10	1.44	8.9e-08	BP	1.51283e-05	7.05061	4.82021	BaRT2v18chr1HG002110	BaRT2v18chr1HG005670	BaRT2v18chr1HG005670-BaRT2v18chr1HG005680	BaRT2v18chr1HG005680	BaRT2v18chr1HG008840	BaRT2v18chr1HG008880	BaRT2v18chr3HG173430	BaRT2v18chr6HG282730	BaRT2v18chr7HG365620	BaRT2v18chrUnG390100
GO:0051554	flavonol metabolic process	down-regulated	14	10	1.44	8.9e-08	BP	1.51283e-05	7.05061	4.82021	BaRT2v18chr1HG002110	BaRT2v18chr1HG005670	BaRT2v18chr1HG005670-BaRT2v18chr1HG005680	BaRT2v18chr1HG005680	BaRT2v18chr1HG008840	BaRT2v18chr1HG008880	BaRT2v18chr3HG173430	BaRT2v18chr6HG282730	BaRT2v18chr7HG365620	BaRT2v18chrUnG390100
GO:0051555	flavonol biosynthetic process	down-regulated	14	10	1.44	8.9e-08	BP	1.51283e-05	7.05061	4.82021	BaRT2v18chr1HG002110	BaRT2v18chr1HG005670	BaRT2v18chr1HG005670-BaRT2v18chr1HG005680	BaRT2v18chr1HG005680	BaRT2v18chr1HG008840	BaRT2v18chr1HG008880	BaRT2v18chr3HG173430	BaRT2v18chr6HG282730	BaRT2v18chr7HG365620	BaRT2v18chrUnG390100
GO:0044550	secondary metabolite biosynthetic process	down-regulated	88	27	9.07	1.2e-07	BP	2.00128e-05	6.92082	4.69869	BaRT2v18chr1HG002110	BaRT2v18chr1HG005670	BaRT2v18chr1HG005670-BaRT2v18chr1HG005680	BaRT2v18chr1HG005680	BaRT2v18chr1HG008440	BaRT2v18chr1HG008840	BaRT2v18chr1HG008880	BaRT2v18chr2HG067990	BaRT2v18chr2HG068010	BaRT2v18chr2HG069220	BaRT2v18chr2HG092150	BaRT2v18chr2HG092160	BaRT2v18chr3HG146180	BaRT2v18chr3HG173430	BaRT2v18chr4HG200560	BaRT2v18chr5HG221300	BaRT2v18chr5HG249350	BaRT2v18chr6HG282730	BaRT2v18chr6HG307480	BaRT2v18chr6HG307500	BaRT2v18chr7HG336110	BaRT2v18chr7HG341150	BaRT2v18chr7HG341170	BaRT2v18chr7HG360480	BaRT2v18chr7HG365620	BaRT2v18chrUnG390100	BaRT2v18chrUnG390840
GO:0042445	hormone metabolic process	down-regulated	89	27	9.17	1.5e-07	BP	2.45528e-05	6.82391	4.6099	BaRT2v18chr1HG001560	BaRT2v18chr1HG002110	BaRT2v18chr1HG005670	BaRT2v18chr1HG005670-BaRT2v18chr1HG005680	BaRT2v18chr1HG005680	BaRT2v18chr1HG008840	BaRT2v18chr1HG008880	BaRT2v18chr1HG038670	BaRT2v18chr1HG040540	BaRT2v18chr1HG040550	BaRT2v18chr1HG048830	BaRT2v18chr2HG092220	BaRT2v18chr3HG115670	BaRT2v18chr3HG120820	BaRT2v18chr3HG123080	BaRT2v18chr3HG146050	BaRT2v18chr3HG173430	BaRT2v18chr4HG208070	BaRT2v18chr5HG236370	BaRT2v18chr5HG272520	BaRT2v18chr5HG277410	BaRT2v18chr6HG282730	BaRT2v18chr6HG283860	BaRT2v18chr7HG343130	BaRT2v18chr7HG363550	BaRT2v18chr7HG365620	BaRT2v18chrUnG390100
GO:0005975	carbohydrate metabolic process	down-regulated	1083	164	111.57	1.7e-07	BP	2.73205e-05	6.76955	4.56351	BaRT2v18chr1HG000770	BaRT2v18chr1HG009380	BaRT2v18chr1HG011520	BaRT2v18chr1HG017420	BaRT2v18chr1HG017820	BaRT2v18chr1HG019930	BaRT2v18chr1HG022180	BaRT2v18chr1HG023550	BaRT2v18chr1HG023640	BaRT2v18chr1HG025980	BaRT2v18chr1HG031150	BaRT2v18chr1HG033000	BaRT2v18chr1HG033160	BaRT2v18chr1HG040140	BaRT2v18chr1HG040180	BaRT2v18chr1HG040700	BaRT2v18chr1HG045010	BaRT2v18chr1HG047650	BaRT2v18chr2HG051200	BaRT2v18chr2HG056270	BaRT2v18chr2HG056280	BaRT2v18chr2HG059100	BaRT2v18chr2HG066530	BaRT2v18chr2HG067990	BaRT2v18chr2HG068010	BaRT2v18chr2HG068700	BaRT2v18chr2HG070990	BaRT2v18chr2HG071620	BaRT2v18chr2HG071690	BaRT2v18chr2HG071890	BaRT2v18chr2HG072330	BaRT2v18chr2HG072350	BaRT2v18chr2HG083370	BaRT2v18chr2HG086530	BaRT2v18chr2HG086540	BaRT2v18chr2HG086550	BaRT2v18chr2HG086570	BaRT2v18chr2HG087860	BaRT2v18chr2HG092230
GO:0042446	hormone biosynthetic process	down-regulated	59	21	6.08	1.8e-07	BP	2.79126e-05	6.74473	4.5542	BaRT2v18chr1HG001560	BaRT2v18chr1HG002110	BaRT2v18chr1HG005670	BaRT2v18chr1HG005670-BaRT2v18chr1HG005680	BaRT2v18chr1HG005680	BaRT2v18chr1HG008840	BaRT2v18chr1HG008880	BaRT2v18chr1HG038670	BaRT2v18chr1HG040540	BaRT2v18chr1HG040550	BaRT2v18chr1HG048830	BaRT2v18chr2HG092220	BaRT2v18chr3HG123080	BaRT2v18chr3HG173430	BaRT2v18chr4HG208070	BaRT2v18chr5HG236370	BaRT2v18chr6HG282730	BaRT2v18chr6HG283860	BaRT2v18chr7HG363550	BaRT2v18chr7HG365620	BaRT2v18chrUnG390100
GO:0019748	secondary metabolic process	down-regulated	171	41	17.62	1.8e-07	BP	2.79126e-05	6.74473	4.5542	BaRT2v18chr1HG002110	BaRT2v18chr1HG005670	BaRT2v18chr1HG005670-BaRT2v18chr1HG005680	BaRT2v18chr1HG005680	BaRT2v18chr1HG008440	BaRT2v18chr1HG008840	BaRT2v18chr1HG008880	BaRT2v18chr2HG062760	BaRT2v18chr2HG067990	BaRT2v18chr2HG068010	BaRT2v18chr2HG069220	BaRT2v18chr2HG080360	BaRT2v18chr2HG092150	BaRT2v18chr2HG092160	BaRT2v18chr3HG123930	BaRT2v18chr3HG146180	BaRT2v18chr3HG173430	BaRT2v18chr4HG180170	BaRT2v18chr4HG181740	BaRT2v18chr4HG183300	BaRT2v18chr4HG200560	BaRT2v18chr4HG214770	BaRT2v18chr4HG214790	BaRT2v18chr5HG221300	BaRT2v18chr5HG249350	BaRT2v18chr5HG262140	BaRT2v18chr5HG272520	BaRT2v18chr6HG282730	BaRT2v18chr6HG307480	BaRT2v18chr6HG307500	BaRT2v18chr7HG336110	BaRT2v18chr7HG338000	BaRT2v18chr7HG341150	BaRT2v18chr7HG341170	BaRT2v18chr7HG349260	BaRT2v18chr7HG351600	BaRT2v18chr7HG360480	BaRT2v18chr7HG361260	BaRT2v18chr7HG365620
GO:0009664	plant-type cell wall organization	down-regulated	101	29	10.41	2e-07	BP	3.04793e-05	6.69897	4.51599	BaRT2v18chr1HG024050	BaRT2v18chr1HG024060	BaRT2v18chr1HG024070	BaRT2v18chr2HG054720	BaRT2v18chr2HG066530	BaRT2v18chr2HG067990	BaRT2v18chr2HG068010	BaRT2v18chr3HG116690	BaRT2v18chr3HG118980	BaRT2v18chr3HG131390	BaRT2v18chr3HG131400	BaRT2v18chr3HG131410	BaRT2v18chr3HG132330	BaRT2v18chr3HG132370	BaRT2v18chr3HG151680	BaRT2v18chr3HG151690	BaRT2v18chr4HG185120	BaRT2v18chr4HG206520	BaRT2v18chr4HG209180	BaRT2v18chr4HG209210	BaRT2v18chr4HG209230	BaRT2v18chr5HG230170	BaRT2v18chr5HG249000	BaRT2v18chr5HG278280	BaRT2v18chr5HG278290	BaRT2v18chr5HG279080	BaRT2v18chr7HG329900	BaRT2v18chr7HG371500	BaRT2v18chr7HG373370
GO:0009251	glucan catabolic process	down-regulated	70	23	7.21	2.5e-07	BP	3.56411e-05	6.60206	4.44805	BaRT2v18chr1HG040700	BaRT2v18chr2HG103800	BaRT2v18chr2HG110710	BaRT2v18chr3HG157070	BaRT2v18chr3HG157080	BaRT2v18chr3HG167630	BaRT2v18chr3HG167640	BaRT2v18chr3HG167900	BaRT2v18chr3HG170490	BaRT2v18chr5HG258630	BaRT2v18chr5HG265580	BaRT2v18chr5HG265630	BaRT2v18chr6HG292810	BaRT2v18chr6HG315790	BaRT2v18chr6HG318650	BaRT2v18chr6HG318660	BaRT2v18chr6HG318680	BaRT2v18chr6HG318690	BaRT2v18chr6HG318720	BaRT2v18chr6HG320150	BaRT2v18chr7HG339730	BaRT2v18chr7HG346280	BaRT2v18chr7HG370840
GO:0005976	polysaccharide metabolic process	down-regulated	471	84	48.52	3.4e-07	BP	4.62348e-05	6.46852	4.33503	BaRT2v18chr1HG011520	BaRT2v18chr1HG017420	BaRT2v18chr1HG017820	BaRT2v18chr1HG023640	BaRT2v18chr1HG025980	BaRT2v18chr1HG040140	BaRT2v18chr1HG040700	BaRT2v18chr1HG045010	BaRT2v18chr2HG051200	BaRT2v18chr2HG056270	BaRT2v18chr2HG056280	BaRT2v18chr2HG059100	BaRT2v18chr2HG066530	BaRT2v18chr2HG067990	BaRT2v18chr2HG068010	BaRT2v18chr2HG070990	BaRT2v18chr2HG071620	BaRT2v18chr2HG071690	BaRT2v18chr2HG072330	BaRT2v18chr2HG092230	BaRT2v18chr2HG096790	BaRT2v18chr2HG099060	BaRT2v18chr2HG103800	BaRT2v18chr2HG104260	BaRT2v18chr2HG105680	BaRT2v18chr2HG105690	BaRT2v18chr2HG105700	BaRT2v18chr2HG110710	BaRT2v18chr2HG114780	BaRT2v18chr3HG118980	BaRT2v18chr3HG123130	BaRT2v18chr3HG123140	BaRT2v18chr3HG123150	BaRT2v18chr3HG123170	BaRT2v18chr3HG128470	BaRT2v18chr3HG151400	BaRT2v18chr3HG152290	BaRT2v18chr3HG157020	BaRT2v18chr3HG157070
GO:0000272	polysaccharide catabolic process	down-regulated	183	42	18.85	4.6e-07	BP	6.16052e-05	6.33724	4.21038	BaRT2v18chr1HG017820	BaRT2v18chr1HG025980	BaRT2v18chr1HG040700	BaRT2v18chr2HG051200	BaRT2v18chr2HG059100	BaRT2v18chr2HG071620	BaRT2v18chr2HG071690	BaRT2v18chr2HG096790	BaRT2v18chr2HG103800	BaRT2v18chr2HG110710	BaRT2v18chr2HG114780	BaRT2v18chr3HG128470	BaRT2v18chr3HG151400	BaRT2v18chr3HG152290	BaRT2v18chr3HG157070	BaRT2v18chr3HG157080	BaRT2v18chr3HG166380	BaRT2v18chr3HG166400	BaRT2v18chr3HG167630	BaRT2v18chr3HG167640	BaRT2v18chr3HG167900	BaRT2v18chr3HG170490	BaRT2v18chr4HG176280	BaRT2v18chr4HG207130	BaRT2v18chr5HG225020	BaRT2v18chr5HG258630	BaRT2v18chr5HG265580	BaRT2v18chr5HG265630	BaRT2v18chr6HG292810	BaRT2v18chr6HG315790	BaRT2v18chr6HG318650	BaRT2v18chr6HG318660	BaRT2v18chr6HG318680	BaRT2v18chr6HG318690	BaRT2v18chr6HG318720	BaRT2v18chr6HG320150	BaRT2v18chr6HG321160	BaRT2v18chr7HG339730	BaRT2v18chr7HG346280
GO:0010383	cell wall polysaccharide metabolic process	down-regulated	179	41	18.44	6.7e-07	BP	8.01403e-05	6.17393	4.09615	BaRT2v18chr1HG017420	BaRT2v18chr1HG040140	BaRT2v18chr1HG045010	BaRT2v18chr2HG056270	BaRT2v18chr2HG056280	BaRT2v18chr2HG066530	BaRT2v18chr2HG067990	BaRT2v18chr2HG068010	BaRT2v18chr2HG071620	BaRT2v18chr2HG072330	BaRT2v18chr2HG099060	BaRT2v18chr2HG104260	BaRT2v18chr2HG105680	BaRT2v18chr2HG105690	BaRT2v18chr2HG105700	BaRT2v18chr3HG118980	BaRT2v18chr3HG123130	BaRT2v18chr3HG123140	BaRT2v18chr3HG123150	BaRT2v18chr3HG123170	BaRT2v18chr3HG164070	BaRT2v18chr3HG166380	BaRT2v18chr3HG166400	BaRT2v18chr4HG176280	BaRT2v18chr4HG183200	BaRT2v18chr4HG200030	BaRT2v18chr4HG207130	BaRT2v18chr4HG212520	BaRT2v18chr4HG220430	BaRT2v18chr5HG228170	BaRT2v18chr5HG230170	BaRT2v18chr5HG249000	BaRT2v18chr6HG302730	BaRT2v18chr7HG336790	BaRT2v18chr7HG343290	BaRT2v18chr7HG345500	BaRT2v18chr7HG363360	BaRT2v18chr7HG365310	BaRT2v18chr7HG367950
GO:0007018	microtubule-based movement	down-regulated	69	22	7.11	8.3e-07	BP	9.65312e-05	6.08092	4.01533	BaRT2v18chr1HG029690	BaRT2v18chr1HG036000	BaRT2v18chr2HG063260	BaRT2v18chr2HG069980	BaRT2v18chr2HG086640	BaRT2v18chr2HG087560	BaRT2v18chr2HG103970	BaRT2v18chr3HG135970	BaRT2v18chr3HG139700	BaRT2v18chr3HG141040	BaRT2v18chr4HG198700	BaRT2v18chr4HG200910	BaRT2v18chr5HG223990	BaRT2v18chr5HG224320	BaRT2v18chr5HG228190	BaRT2v18chr5HG231260	BaRT2v18chr5HG240780	BaRT2v18chr5HG265710	BaRT2v18chr5HG266420	BaRT2v18chr6HG290920	BaRT2v18chr6HG324740	BaRT2v18chr7HG328880
GO:0016052	carbohydrate catabolic process	down-regulated	288	57	29.67	9.4e-07	BP	0.000105173	6.02687	3.9781	BaRT2v18chr1HG017820	BaRT2v18chr1HG022180	BaRT2v18chr1HG025980	BaRT2v18chr1HG040700	BaRT2v18chr2HG051200	BaRT2v18chr2HG059100	BaRT2v18chr2HG071620	BaRT2v18chr2HG071690	BaRT2v18chr2HG086530	BaRT2v18chr2HG086540	BaRT2v18chr2HG086550	BaRT2v18chr2HG086570	BaRT2v18chr2HG096790	BaRT2v18chr2HG103800	BaRT2v18chr2HG110710	BaRT2v18chr2HG114780	BaRT2v18chr3HG128470	BaRT2v18chr3HG145740	BaRT2v18chr3HG151400	BaRT2v18chr3HG152290	BaRT2v18chr3HG157070	BaRT2v18chr3HG157080	BaRT2v18chr3HG166260	BaRT2v18chr3HG166380	BaRT2v18chr3HG166400	BaRT2v18chr3HG167630	BaRT2v18chr3HG167640	BaRT2v18chr3HG167900	BaRT2v18chr3HG170490	BaRT2v18chr4HG176280	BaRT2v18chr4HG185600	BaRT2v18chr4HG199230	BaRT2v18chr4HG207130	BaRT2v18chr5HG225020	BaRT2v18chr5HG234330	BaRT2v18chr5HG245840	BaRT2v18chr5HG258630	BaRT2v18chr5HG265580	BaRT2v18chr5HG265630
GO:0042546	cell wall biogenesis	down-regulated	234	49	24.11	1e-06	BP	0.000110487	6	3.95669	BaRT2v18chr1HG011520	BaRT2v18chr1HG017420	BaRT2v18chr1HG023640	BaRT2v18chr1HG040140	BaRT2v18chr1HG045010	BaRT2v18chr1HG045050	BaRT2v18chr1HG045070	BaRT2v18chr2HG056270	BaRT2v18chr2HG056280	BaRT2v18chr2HG066530	BaRT2v18chr2HG067990	BaRT2v18chr2HG068010	BaRT2v18chr2HG070990	BaRT2v18chr2HG072330	BaRT2v18chr2HG087840	BaRT2v18chr2HG090090	BaRT2v18chr2HG099060	BaRT2v18chr2HG104260	BaRT2v18chr2HG105680	BaRT2v18chr2HG105690	BaRT2v18chr2HG105700	BaRT2v18chr3HG115670	BaRT2v18chr3HG118980	BaRT2v18chr3HG123130	BaRT2v18chr3HG123140	BaRT2v18chr3HG123150	BaRT2v18chr3HG123170	BaRT2v18chr3HG135970	BaRT2v18chr3HG164070	BaRT2v18chr4HG183200	BaRT2v18chr4HG200030	BaRT2v18chr4HG212520	BaRT2v18chr4HG216710	BaRT2v18chr4HG220430	BaRT2v18chr5HG228170	BaRT2v18chr5HG230170	BaRT2v18chr5HG230870	BaRT2v18chr5HG249000	BaRT2v18chr5HG253460
GO:0010410	hemicellulose metabolic process	down-regulated	145	35	14.94	1.2e-06	BP	0.000130948	5.92082	3.8829	BaRT2v18chr1HG017420	BaRT2v18chr1HG040140	BaRT2v18chr1HG045010	BaRT2v18chr2HG056270	BaRT2v18chr2HG056280	BaRT2v18chr2HG071620	BaRT2v18chr2HG072330	BaRT2v18chr2HG099060	BaRT2v18chr2HG104260	BaRT2v18chr2HG105680	BaRT2v18chr2HG105690	BaRT2v18chr2HG105700	BaRT2v18chr3HG123130	BaRT2v18chr3HG123140	BaRT2v18chr3HG123150	BaRT2v18chr3HG123170	BaRT2v18chr3HG164070	BaRT2v18chr3HG166380	BaRT2v18chr3HG166400	BaRT2v18chr4HG176280	BaRT2v18chr4HG183200	BaRT2v18chr4HG200030	BaRT2v18chr4HG207130	BaRT2v18chr4HG212520	BaRT2v18chr4HG220430	BaRT2v18chr5HG228170	BaRT2v18chr6HG302730	BaRT2v18chr7HG336790	BaRT2v18chr7HG343290	BaRT2v18chr7HG345500	BaRT2v18chr7HG363360	BaRT2v18chr7HG365310	BaRT2v18chr7HG367950	BaRT2v18chr7HG374840	BaRT2v18chr7HG374860
GO:0080163	regulation of protein serine/threonine phosphatase activity	down-regulated	25	12	2.58	2e-06	BP	0.000210452	5.69897	3.67685	BaRT2v18chr1HG034770	BaRT2v18chr2HG102250	BaRT2v18chr4HG198880	BaRT2v18chr4HG198900	BaRT2v18chr5HG230910	BaRT2v18chr5HG230920	BaRT2v18chr5HG230950	BaRT2v18chr5HG230970	BaRT2v18chr7HG342590	BaRT2v18chr7HG342600	BaRT2v18chr7HG342610	BaRT2v18chr7HG342620
GO:0044036	cell wall macromolecule metabolic process	down-regulated	212	44	21.84	4.5e-06	BP	0.000427694	5.34679	3.36887	BaRT2v18chr1HG017420	BaRT2v18chr1HG040140	BaRT2v18chr1HG045010	BaRT2v18chr2HG056270	BaRT2v18chr2HG056280	BaRT2v18chr2HG066530	BaRT2v18chr2HG067990	BaRT2v18chr2HG068010	BaRT2v18chr2HG071620	BaRT2v18chr2HG072330	BaRT2v18chr2HG099060	BaRT2v18chr2HG104260	BaRT2v18chr2HG105680	BaRT2v18chr2HG105690	BaRT2v18chr2HG105700	BaRT2v18chr2HG114780	BaRT2v18chr3HG118980	BaRT2v18chr3HG123130	BaRT2v18chr3HG123140	BaRT2v18chr3HG123150	BaRT2v18chr3HG123170	BaRT2v18chr3HG128470	BaRT2v18chr3HG164070	BaRT2v18chr3HG166380	BaRT2v18chr3HG166400	BaRT2v18chr4HG176280	BaRT2v18chr4HG183200	BaRT2v18chr4HG200030	BaRT2v18chr4HG207130	BaRT2v18chr4HG212520	BaRT2v18chr4HG220430	BaRT2v18chr5HG228170	BaRT2v18chr5HG230170	BaRT2v18chr5HG249000	BaRT2v18chr6HG302730	BaRT2v18chr7HG336790	BaRT2v18chr7HG343290	BaRT2v18chr7HG345500	BaRT2v18chr7HG363360
GO:0032515	negative regulation of phosphoprotein phosphatase activity	down-regulated	40	15	4.12	4.9e-06	BP	0.000455906	5.3098	3.34112	BaRT2v18chr1HG034770	BaRT2v18chr2HG087350	BaRT2v18chr2HG102250	BaRT2v18chr3HG157020	BaRT2v18chr4HG198880	BaRT2v18chr4HG198900	BaRT2v18chr5HG230910	BaRT2v18chr5HG230920	BaRT2v18chr5HG230950	BaRT2v18chr5HG230970	BaRT2v18chr7HG342590	BaRT2v18chr7HG342600	BaRT2v18chr7HG342610	BaRT2v18chr7HG342620	BaRT2v18chr7HG369640
GO:0035308	negative regulation of protein dephosphorylation	down-regulated	40	15	4.12	4.9e-06	BP	0.000455906	5.3098	3.34112	BaRT2v18chr1HG034770	BaRT2v18chr2HG087350	BaRT2v18chr2HG102250	BaRT2v18chr3HG157020	BaRT2v18chr4HG198880	BaRT2v18chr4HG198900	BaRT2v18chr5HG230910	BaRT2v18chr5HG230920	BaRT2v18chr5HG230950	BaRT2v18chr5HG230970	BaRT2v18chr7HG342590	BaRT2v18chr7HG342600	BaRT2v18chr7HG342610	BaRT2v18chr7HG342620	BaRT2v18chr7HG369640
GO:0098869	cellular oxidant detoxification	down-regulated	168	37	17.31	6.1e-06	BP	0.000550183	5.21467	3.25949	BaRT2v18chr1HG008150	BaRT2v18chr1HG010320	BaRT2v18chr1HG010330	BaRT2v18chr1HG011860	BaRT2v18chr1HG024150	BaRT2v18chr1HG032420	BaRT2v18chr2HG058990	BaRT2v18chr2HG059000	BaRT2v18chr2HG063130	BaRT2v18chr2HG074540	BaRT2v18chr2HG079320	BaRT2v18chr2HG084040	BaRT2v18chr2HG098770	BaRT2v18chr3HG127270	BaRT2v18chr3HG127900	BaRT2v18chr3HG133680	BaRT2v18chr3HG133690	BaRT2v18chr3HG133700	BaRT2v18chr3HG133720	BaRT2v18chr3HG133740	BaRT2v18chr4HG200240	BaRT2v18chr4HG204880	BaRT2v18chr4HG216900	BaRT2v18chr4HG218590	BaRT2v18chr5HG232290	BaRT2v18chr5HG239730	BaRT2v18chr5HG266760	BaRT2v18chr6HG286550	BaRT2v18chr6HG316960	BaRT2v18chr6HG319260	BaRT2v18chr7HG332800	BaRT2v18chr7HG333400	BaRT2v18chr7HG347620	BaRT2v18chr7HG353760	BaRT2v18chr7HG369190	BaRT2v18chr7HG374640	BaRT2v18chr7HG375000
GO:0010923	negative regulation of phosphatase activity	down-regulated	41	15	4.22	6.9e-06	BP	0.000609891	5.16115	3.21475	BaRT2v18chr1HG034770	BaRT2v18chr2HG087350	BaRT2v18chr2HG102250	BaRT2v18chr3HG157020	BaRT2v18chr4HG198880	BaRT2v18chr4HG198900	BaRT2v18chr5HG230910	BaRT2v18chr5HG230920	BaRT2v18chr5HG230950	BaRT2v18chr5HG230970	BaRT2v18chr7HG342590	BaRT2v18chr7HG342600	BaRT2v18chr7HG342610	BaRT2v18chr7HG342620	BaRT2v18chr7HG369640
GO:0035305	negative regulation of dephosphorylation	down-regulated	41	15	4.22	6.9e-06	BP	0.000609891	5.16115	3.21475	BaRT2v18chr1HG034770	BaRT2v18chr2HG087350	BaRT2v18chr2HG102250	BaRT2v18chr3HG157020	BaRT2v18chr4HG198880	BaRT2v18chr4HG198900	BaRT2v18chr5HG230910	BaRT2v18chr5HG230920	BaRT2v18chr5HG230950	BaRT2v18chr5HG230970	BaRT2v18chr7HG342590	BaRT2v18chr7HG342600	BaRT2v18chr7HG342610	BaRT2v18chr7HG342620	BaRT2v18chr7HG369640
GO:0009834	plant-type secondary cell wall biogenesis	down-regulated	67	20	6.9	8e-06	BP	0.000693255	5.09691	3.15911	BaRT2v18chr1HG040140	BaRT2v18chr1HG045050	BaRT2v18chr1HG045070	BaRT2v18chr2HG056270	BaRT2v18chr2HG056280	BaRT2v18chr2HG087840	BaRT2v18chr2HG090090	BaRT2v18chr3HG115670	BaRT2v18chr3HG135970	BaRT2v18chr3HG164070	BaRT2v18chr4HG183200	BaRT2v18chr4HG200030	BaRT2v18chr4HG212520	BaRT2v18chr4HG216710	BaRT2v18chr5HG228170	BaRT2v18chr5HG249000	BaRT2v18chr5HG253460	BaRT2v18chr5HG270210	BaRT2v18chr7HG360480	BaRT2v18chr7HG363360
GO:0006833	water transport	down-regulated	42	15	4.33	9.8e-06	BP	0.000818426	5.00877	3.08702	BaRT2v18chr2HG054800	BaRT2v18chr2HG096970	BaRT2v18chr3HG173500	BaRT2v18chr4HG217060	BaRT2v18chr5HG225500	BaRT2v18chr5HG232530	BaRT2v18chr5HG243700	BaRT2v18chr5HG281420	BaRT2v18chr5HG281520	BaRT2v18chr6HG288870	BaRT2v18chr6HG307560	BaRT2v18chr6HG309830	BaRT2v18chr7HG345400	BaRT2v18chr7HG360590	BaRT2v18chr7HG378520
GO:0042044	fluid transport	down-regulated	42	15	4.33	9.8e-06	BP	0.000818426	5.00877	3.08702	BaRT2v18chr2HG054800	BaRT2v18chr2HG096970	BaRT2v18chr3HG173500	BaRT2v18chr4HG217060	BaRT2v18chr5HG225500	BaRT2v18chr5HG232530	BaRT2v18chr5HG243700	BaRT2v18chr5HG281420	BaRT2v18chr5HG281520	BaRT2v18chr6HG288870	BaRT2v18chr6HG307560	BaRT2v18chr6HG309830	BaRT2v18chr7HG345400	BaRT2v18chr7HG360590	BaRT2v18chr7HG378520
GO:0001906	cell killing	down-regulated	13	8	1.34	1e-05	BP	0.000818426	5	3.08702	BaRT2v18chr2HG114780	BaRT2v18chr3HG171570	BaRT2v18chr4HG175780	BaRT2v18chr5HG222560	BaRT2v18chr5HG274720	BaRT2v18chr7HG381720	BaRT2v18chr7HG382250	BaRT2v18chrUnG389790
GO:0031640	killing of cells of another organism	down-regulated	13	8	1.34	1e-05	BP	0.000818426	5	3.08702	BaRT2v18chr2HG114780	BaRT2v18chr3HG171570	BaRT2v18chr4HG175780	BaRT2v18chr5HG222560	BaRT2v18chr5HG274720	BaRT2v18chr7HG381720	BaRT2v18chr7HG382250	BaRT2v18chrUnG389790
GO:0141060	disruption of anatomical structure in another organism	down-regulated	13	8	1.34	1e-05	BP	0.000818426	5	3.08702	BaRT2v18chr2HG114780	BaRT2v18chr3HG171570	BaRT2v18chr4HG175780	BaRT2v18chr5HG222560	BaRT2v18chr5HG274720	BaRT2v18chr7HG381720	BaRT2v18chr7HG382250	BaRT2v18chrUnG389790
GO:0141061	disruption of cell in another organism	down-regulated	13	8	1.34	1e-05	BP	0.000818426	5	3.08702	BaRT2v18chr2HG114780	BaRT2v18chr3HG171570	BaRT2v18chr4HG175780	BaRT2v18chr5HG222560	BaRT2v18chr5HG274720	BaRT2v18chr7HG381720	BaRT2v18chr7HG382250	BaRT2v18chrUnG389790
GO:0097237	cellular response to toxic substance	down-regulated	172	37	17.72	1.1e-05	BP	0.000875937	4.95861	3.05753	BaRT2v18chr1HG008150	BaRT2v18chr1HG010320	BaRT2v18chr1HG010330	BaRT2v18chr1HG011860	BaRT2v18chr1HG024150	BaRT2v18chr1HG032420	BaRT2v18chr2HG058990	BaRT2v18chr2HG059000	BaRT2v18chr2HG063130	BaRT2v18chr2HG074540	BaRT2v18chr2HG079320	BaRT2v18chr2HG084040	BaRT2v18chr2HG098770	BaRT2v18chr3HG127270	BaRT2v18chr3HG127900	BaRT2v18chr3HG133680	BaRT2v18chr3HG133690	BaRT2v18chr3HG133700	BaRT2v18chr3HG133720	BaRT2v18chr3HG133740	BaRT2v18chr4HG200240	BaRT2v18chr4HG204880	BaRT2v18chr4HG216900	BaRT2v18chr4HG218590	BaRT2v18chr5HG232290	BaRT2v18chr5HG239730	BaRT2v18chr5HG266760	BaRT2v18chr6HG286550	BaRT2v18chr6HG316960	BaRT2v18chr6HG319260	BaRT2v18chr7HG332800	BaRT2v18chr7HG333400	BaRT2v18chr7HG347620	BaRT2v18chr7HG353760	BaRT2v18chr7HG369190	BaRT2v18chr7HG374640	BaRT2v18chr7HG375000
GO:1990748	cellular detoxification	down-regulated	172	37	17.72	1.1e-05	BP	0.000875937	4.95861	3.05753	BaRT2v18chr1HG008150	BaRT2v18chr1HG010320	BaRT2v18chr1HG010330	BaRT2v18chr1HG011860	BaRT2v18chr1HG024150	BaRT2v18chr1HG032420	BaRT2v18chr2HG058990	BaRT2v18chr2HG059000	BaRT2v18chr2HG063130	BaRT2v18chr2HG074540	BaRT2v18chr2HG079320	BaRT2v18chr2HG084040	BaRT2v18chr2HG098770	BaRT2v18chr3HG127270	BaRT2v18chr3HG127900	BaRT2v18chr3HG133680	BaRT2v18chr3HG133690	BaRT2v18chr3HG133700	BaRT2v18chr3HG133720	BaRT2v18chr3HG133740	BaRT2v18chr4HG200240	BaRT2v18chr4HG204880	BaRT2v18chr4HG216900	BaRT2v18chr4HG218590	BaRT2v18chr5HG232290	BaRT2v18chr5HG239730	BaRT2v18chr5HG266760	BaRT2v18chr6HG286550	BaRT2v18chr6HG316960	BaRT2v18chr6HG319260	BaRT2v18chr7HG332800	BaRT2v18chr7HG333400	BaRT2v18chr7HG347620	BaRT2v18chr7HG353760	BaRT2v18chr7HG369190	BaRT2v18chr7HG374640	BaRT2v18chr7HG375000
GO:0044042	glucan metabolic process	down-regulated	285	53	29.36	1.5e-05	BP	0.00118379	4.82391	2.92672	BaRT2v18chr1HG011520	BaRT2v18chr1HG017420	BaRT2v18chr1HG023640	BaRT2v18chr1HG040700	BaRT2v18chr1HG045010	BaRT2v18chr2HG066530	BaRT2v18chr2HG070990	BaRT2v18chr2HG072330	BaRT2v18chr2HG099060	BaRT2v18chr2HG103800	BaRT2v18chr2HG104260	BaRT2v18chr2HG105680	BaRT2v18chr2HG105690	BaRT2v18chr2HG105700	BaRT2v18chr2HG110710	BaRT2v18chr3HG118980	BaRT2v18chr3HG123130	BaRT2v18chr3HG123140	BaRT2v18chr3HG123150	BaRT2v18chr3HG123170	BaRT2v18chr3HG157020	BaRT2v18chr3HG157070	BaRT2v18chr3HG157080	BaRT2v18chr3HG167630	BaRT2v18chr3HG167640	BaRT2v18chr3HG167900	BaRT2v18chr3HG170490	BaRT2v18chr4HG220430	BaRT2v18chr5HG230170	BaRT2v18chr5HG230870	BaRT2v18chr5HG249000	BaRT2v18chr5HG258630	BaRT2v18chr5HG265580	BaRT2v18chr5HG265630	BaRT2v18chr6HG292810	BaRT2v18chr6HG315790	BaRT2v18chr6HG318650	BaRT2v18chr6HG318660	BaRT2v18chr6HG318680
GO:0098754	detoxification	down-regulated	186	38	19.16	2.8e-05	BP	0.00217098	4.55284	2.66334	BaRT2v18chr1HG008150	BaRT2v18chr1HG010320	BaRT2v18chr1HG010330	BaRT2v18chr1HG011860	BaRT2v18chr1HG024150	BaRT2v18chr1HG032420	BaRT2v18chr2HG058990	BaRT2v18chr2HG059000	BaRT2v18chr2HG063130	BaRT2v18chr2HG074540	BaRT2v18chr2HG079320	BaRT2v18chr2HG084040	BaRT2v18chr2HG098770	BaRT2v18chr3HG127270	BaRT2v18chr3HG127900	BaRT2v18chr3HG133680	BaRT2v18chr3HG133690	BaRT2v18chr3HG133700	BaRT2v18chr3HG133720	BaRT2v18chr3HG133740	BaRT2v18chr4HG200240	BaRT2v18chr4HG204880	BaRT2v18chr4HG216900	BaRT2v18chr4HG218590	BaRT2v18chr5HG232290	BaRT2v18chr5HG239730	BaRT2v18chr5HG251850	BaRT2v18chr5HG266760	BaRT2v18chr6HG286550	BaRT2v18chr6HG316960	BaRT2v18chr6HG319260	BaRT2v18chr7HG332800	BaRT2v18chr7HG333400	BaRT2v18chr7HG347620	BaRT2v18chr7HG353760	BaRT2v18chr7HG369190	BaRT2v18chr7HG374640	BaRT2v18chr7HG375000
GO:0009636	response to toxic substance	down-regulated	214	42	22.05	3e-05	BP	0.00230583	4.52288	2.63717	BaRT2v18chr1HG008150	BaRT2v18chr1HG010320	BaRT2v18chr1HG010330	BaRT2v18chr1HG011860	BaRT2v18chr1HG024150	BaRT2v18chr1HG032420	BaRT2v18chr2HG058990	BaRT2v18chr2HG059000	BaRT2v18chr2HG063130	BaRT2v18chr2HG070260	BaRT2v18chr2HG074540	BaRT2v18chr2HG079320	BaRT2v18chr2HG084040	BaRT2v18chr2HG098770	BaRT2v18chr3HG127270	BaRT2v18chr3HG127900	BaRT2v18chr3HG133680	BaRT2v18chr3HG133690	BaRT2v18chr3HG133700	BaRT2v18chr3HG133720	BaRT2v18chr3HG133740	BaRT2v18chr3HG150460	BaRT2v18chr3HG155920	BaRT2v18chr3HG165100	BaRT2v18chr4HG200240	BaRT2v18chr4HG204880	BaRT2v18chr4HG216900	BaRT2v18chr4HG218590	BaRT2v18chr5HG232290	BaRT2v18chr5HG239730	BaRT2v18chr5HG251850	BaRT2v18chr5HG266760	BaRT2v18chr6HG286550	BaRT2v18chr6HG316960	BaRT2v18chr6HG319260	BaRT2v18chr7HG332800	BaRT2v18chr7HG333400	BaRT2v18chr7HG347620	BaRT2v18chr7HG353760
GO:0009813	flavonoid biosynthetic process	down-regulated	62	18	6.39	3.4e-05	BP	0.00259074	4.46852	2.58658	BaRT2v18chr1HG000520	BaRT2v18chr1HG002110	BaRT2v18chr1HG005670	BaRT2v18chr1HG005670-BaRT2v18chr1HG005680	BaRT2v18chr1HG005680	BaRT2v18chr1HG008840	BaRT2v18chr1HG008880	BaRT2v18chr2HG064120	BaRT2v18chr2HG078600	BaRT2v18chr3HG164080	BaRT2v18chr3HG169920	BaRT2v18chr3HG173430	BaRT2v18chr6HG282730	BaRT2v18chr6HG320780	BaRT2v18chr7HG336110	BaRT2v18chr7HG365620	BaRT2v18chr7HG374350	BaRT2v18chrUnG390100
GO:0015706	nitrate transmembrane transport	down-regulated	29	11	2.99	8e-05	BP	0.00556787	4.09691	2.25431	BaRT2v18chr1HG025350	BaRT2v18chr3HG127460	BaRT2v18chr3HG145830	BaRT2v18chr3HG154790	BaRT2v18chr4HG218890	BaRT2v18chr5HG267900	BaRT2v18chr5HG276330	BaRT2v18chr6HG284680	BaRT2v18chr6HG290460	BaRT2v18chr6HG290480	BaRT2v18chr6HG305040
GO:1902025	nitrate import	down-regulated	29	11	2.99	8e-05	BP	0.00556787	4.09691	2.25431	BaRT2v18chr1HG025350	BaRT2v18chr3HG127460	BaRT2v18chr3HG145830	BaRT2v18chr3HG154790	BaRT2v18chr4HG218890	BaRT2v18chr5HG267900	BaRT2v18chr5HG276330	BaRT2v18chr6HG284680	BaRT2v18chr6HG290460	BaRT2v18chr6HG290480	BaRT2v18chr6HG305040
GO:0046148	pigment biosynthetic process	down-regulated	90	22	9.27	9e-05	BP	0.00621492	4.04576	2.20656	BaRT2v18chr1HG002110	BaRT2v18chr1HG005670	BaRT2v18chr1HG005670-BaRT2v18chr1HG005680	BaRT2v18chr1HG005680	BaRT2v18chr1HG008840	BaRT2v18chr1HG008880	BaRT2v18chr1HG020550	BaRT2v18chr2HG061620	BaRT2v18chr2HG064120	BaRT2v18chr2HG078600	BaRT2v18chr2HG090760	BaRT2v18chr3HG164080	BaRT2v18chr3HG169920	BaRT2v18chr3HG173430	BaRT2v18chr5HG243080	BaRT2v18chr6HG282730	BaRT2v18chr6HG320780	BaRT2v18chr7HG333710	BaRT2v18chr7HG365620	BaRT2v18chr7HG374350	BaRT2v18chr7HG379830	BaRT2v18chrUnG390100
GO:0022900	electron transport chain	down-regulated	196	38	20.19	9.3e-05	BP	0.0063723	4.03152	2.1957	BaRT2v18chr1HG041870	BaRT2v18chr2HG071670	BaRT2v18chr2HG071790	BaRT2v18chr2HG079310	BaRT2v18chr2HG083450	BaRT2v18chr2HG094530	BaRT2v18chr2HG112020	BaRT2v18chr2HG112030	BaRT2v18chr2HG112040	BaRT2v18chr3HG152210	BaRT2v18chr4HG202110	BaRT2v18chr4HG202920	BaRT2v18chr4HG202980	BaRT2v18chr4HG209280	BaRT2v18chr4HG209310	BaRT2v18chr4HG209630	BaRT2v18chr5HG252240	BaRT2v18chr5HG253090	BaRT2v18chr5HG272780	BaRT2v18chr6HG294440	BaRT2v18chr6HG299550	BaRT2v18chr6HG299640	BaRT2v18chr6HG309310	BaRT2v18chr6HG314620	BaRT2v18chr6HG314880	BaRT2v18chr6HG316860	BaRT2v18chr6HG317310	BaRT2v18chr6HG318270	BaRT2v18chr6HG321990	BaRT2v18chr6HG325290	BaRT2v18chr7HG328910	BaRT2v18chr7HG343920	BaRT2v18chr7HG361780	BaRT2v18chr7HG363240	BaRT2v18chr7HG375720	BaRT2v18chr7HG385460	BaRT2v18chrUnG390430	BaRT2v18chrUnG390540
GO:0009812	flavonoid metabolic process	down-regulated	67	18	6.9	0.00011	BP	0.0072559	3.95861	2.13931	BaRT2v18chr1HG000520	BaRT2v18chr1HG002110	BaRT2v18chr1HG005670	BaRT2v18chr1HG005670-BaRT2v18chr1HG005680	BaRT2v18chr1HG005680	BaRT2v18chr1HG008840	BaRT2v18chr1HG008880	BaRT2v18chr2HG064120	BaRT2v18chr2HG078600	BaRT2v18chr3HG164080	BaRT2v18chr3HG169920	BaRT2v18chr3HG173430	BaRT2v18chr6HG282730	BaRT2v18chr6HG320780	BaRT2v18chr7HG336110	BaRT2v18chr7HG365620	BaRT2v18chr7HG374350	BaRT2v18chrUnG390100
GO:0010411	xyloglucan metabolic process	down-regulated	79	20	8.14	0.00011	BP	0.0072559	3.95861	2.13931	BaRT2v18chr1HG017420	BaRT2v18chr1HG045010	BaRT2v18chr2HG072330	BaRT2v18chr2HG099060	BaRT2v18chr2HG104260	BaRT2v18chr2HG105680	BaRT2v18chr2HG105690	BaRT2v18chr2HG105700	BaRT2v18chr3HG123130	BaRT2v18chr3HG123140	BaRT2v18chr3HG123150	BaRT2v18chr3HG123170	BaRT2v18chr4HG220430	BaRT2v18chr7HG336790	BaRT2v18chr7HG343290	BaRT2v18chr7HG345500	BaRT2v18chr7HG365310	BaRT2v18chr7HG367950	BaRT2v18chr7HG374840	BaRT2v18chr7HG374860
GO:0009800	cinnamic acid biosynthetic process	down-regulated	10	6	1.03	0.00017	BP	0.0107331	3.76955	1.96928	BaRT2v18chr2HG069220	BaRT2v18chr2HG092150	BaRT2v18chr2HG092160	BaRT2v18chr6HG307480	BaRT2v18chr6HG307500	BaRT2v18chrUnG390840
GO:0009803	cinnamic acid metabolic process	down-regulated	10	6	1.03	0.00017	BP	0.0107331	3.76955	1.96928	BaRT2v18chr2HG069220	BaRT2v18chr2HG092150	BaRT2v18chr2HG092160	BaRT2v18chr6HG307480	BaRT2v18chr6HG307500	BaRT2v18chrUnG390840
GO:0065004	protein-DNA complex assembly	down-regulated	160	32	16.48	0.00018	BP	0.0112838	3.74473	1.94754	BaRT2v18chr1HG027860	BaRT2v18chr1HG032190	BaRT2v18chr1HG035020	BaRT2v18chr1HG035240	BaRT2v18chr1HG039750	BaRT2v18chr1HG039810	BaRT2v18chr1HG040490	BaRT2v18chr1HG044230	BaRT2v18chr2HG067490	BaRT2v18chr2HG094650	BaRT2v18chr2HG095130	BaRT2v18chr2HG097350	BaRT2v18chr2HG098070	BaRT2v18chr3HG121500	BaRT2v18chr3HG126800	BaRT2v18chr3HG132360	BaRT2v18chr3HG133230	BaRT2v18chr3HG158980	BaRT2v18chr4HG187210	BaRT2v18chr4HG207910	BaRT2v18chr6HG285060	BaRT2v18chr6HG286980	BaRT2v18chr6HG289380	BaRT2v18chr6HG289400	BaRT2v18chr6HG289410	BaRT2v18chr7HG375970	BaRT2v18chr7HG380620	BaRT2v18chr7HG380640	BaRT2v18chr7HG380650	BaRT2v18chr7HG380660	BaRT2v18chr7HG380660-BaRT2v18chr7HG380670	BaRT2v18chr7HG380670
GO:0051346	negative regulation of hydrolase activity	down-regulated	121	26	12.47	0.00021	BP	0.0125418	3.67778	1.90164	BaRT2v18chr1HG020860	BaRT2v18chr1HG020880	BaRT2v18chr1HG034770	BaRT2v18chr2HG080700	BaRT2v18chr2HG087350	BaRT2v18chr2HG102250	BaRT2v18chr3HG117260	BaRT2v18chr3HG117360	BaRT2v18chr3HG117370	BaRT2v18chr3HG157020	BaRT2v18chr4HG198880	BaRT2v18chr4HG198900	BaRT2v18chr4HG211250	BaRT2v18chr4HG212320	BaRT2v18chr4HG213550	BaRT2v18chr5HG230910	BaRT2v18chr5HG230920	BaRT2v18chr5HG230950	BaRT2v18chr5HG230970	BaRT2v18chr5HG244550	BaRT2v18chr7HG331920	BaRT2v18chr7HG342590	BaRT2v18chr7HG342600	BaRT2v18chr7HG342610	BaRT2v18chr7HG342620	BaRT2v18chr7HG369640
GO:0042440	pigment metabolic process	down-regulated	102	23	10.51	0.00023	BP	0.0134634	3.63827	1.87085	BaRT2v18chr1HG002110	BaRT2v18chr1HG005670	BaRT2v18chr1HG005670-BaRT2v18chr1HG005680	BaRT2v18chr1HG005680	BaRT2v18chr1HG008840	BaRT2v18chr1HG008880	BaRT2v18chr1HG020550	BaRT2v18chr2HG061620	BaRT2v18chr2HG064120	BaRT2v18chr2HG070410	BaRT2v18chr2HG078600	BaRT2v18chr2HG090760	BaRT2v18chr3HG164080	BaRT2v18chr3HG169920	BaRT2v18chr3HG173430	BaRT2v18chr5HG243080	BaRT2v18chr6HG282730	BaRT2v18chr6HG320780	BaRT2v18chr7HG333710	BaRT2v18chr7HG365620	BaRT2v18chr7HG374350	BaRT2v18chr7HG379830	BaRT2v18chrUnG390100
GO:0045814	negative regulation of gene expression, epigenetic	down-regulated	85	20	8.76	0.00032	BP	0.0181313	3.49485	1.74157	BaRT2v18chr1HG003350	BaRT2v18chr1HG003380	BaRT2v18chr1HG016040	BaRT2v18chr2HG105160	BaRT2v18chr3HG173350	BaRT2v18chr4HG201030	BaRT2v18chr4HG207890	BaRT2v18chr5HG273230	BaRT2v18chr6HG285000	BaRT2v18chr6HG285010	BaRT2v18chr6HG285030	BaRT2v18chr6HG285080	BaRT2v18chr6HG285100	BaRT2v18chr6HG287290	BaRT2v18chr6HG287370	BaRT2v18chr6HG316180	BaRT2v18chr7HG376000	BaRT2v18chr7HG381910	BaRT2v18chr7HG381920	BaRT2v18chrUnG390590
GO:0098661	inorganic anion transmembrane transport	down-regulated	85	20	8.76	0.00032	BP	0.0181313	3.49485	1.74157	BaRT2v18chr1HG025350	BaRT2v18chr3HG126690	BaRT2v18chr3HG127460	BaRT2v18chr3HG145830	BaRT2v18chr3HG154790	BaRT2v18chr4HG218890	BaRT2v18chr5HG230300	BaRT2v18chr5HG267900	BaRT2v18chr5HG271740	BaRT2v18chr5HG276330	BaRT2v18chr6HG284680	BaRT2v18chr6HG290460	BaRT2v18chr6HG290480	BaRT2v18chr6HG305040	BaRT2v18chr6HG324770	BaRT2v18chr6HG324810	BaRT2v18chr7HG345000	BaRT2v18chr7HG345010	BaRT2v18chr7HG349950	BaRT2v18chr7HG368740
GO:0010817	regulation of hormone levels	down-regulated	152	30	15.66	0.00035	BP	0.0194569	3.45593	1.71093	BaRT2v18chr1HG001560	BaRT2v18chr1HG002110	BaRT2v18chr1HG005670	BaRT2v18chr1HG005670-BaRT2v18chr1HG005680	BaRT2v18chr1HG005680	BaRT2v18chr1HG008840	BaRT2v18chr1HG008880	BaRT2v18chr1HG038670	BaRT2v18chr1HG040540	BaRT2v18chr1HG040550	BaRT2v18chr1HG048830	BaRT2v18chr2HG092220	BaRT2v18chr3HG115670	BaRT2v18chr3HG120820	BaRT2v18chr3HG123080	BaRT2v18chr3HG146050	BaRT2v18chr3HG173430	BaRT2v18chr4HG185730	BaRT2v18chr4HG188780	BaRT2v18chr4HG208070	BaRT2v18chr5HG236370	BaRT2v18chr5HG272520	BaRT2v18chr5HG277410	BaRT2v18chr6HG282730	BaRT2v18chr6HG283860	BaRT2v18chr7HG343130	BaRT2v18chr7HG363550	BaRT2v18chr7HG365620	BaRT2v18chr7HG378740	BaRT2v18chrUnG390100
GO:0051275	beta-glucan catabolic process	down-regulated	34	11	3.5	0.00041	BP	0.0225093	3.38722	1.64764	BaRT2v18chr1HG040700	BaRT2v18chr2HG110710	BaRT2v18chr3HG167630	BaRT2v18chr3HG167640	BaRT2v18chr3HG167900	BaRT2v18chr3HG170490	BaRT2v18chr5HG258630	BaRT2v18chr6HG292810	BaRT2v18chr6HG315790	BaRT2v18chr7HG346280	BaRT2v18chr7HG370840
GO:0009832	plant-type cell wall biogenesis	down-regulated	147	29	15.14	0.00044	BP	0.0238599	3.35655	1.62233	BaRT2v18chr1HG011520	BaRT2v18chr1HG023640	BaRT2v18chr1HG040140	BaRT2v18chr1HG045050	BaRT2v18chr1HG045070	BaRT2v18chr2HG056270	BaRT2v18chr2HG056280	BaRT2v18chr2HG066530	BaRT2v18chr2HG067990	BaRT2v18chr2HG068010	BaRT2v18chr2HG070990	BaRT2v18chr2HG087840	BaRT2v18chr2HG090090	BaRT2v18chr3HG115670	BaRT2v18chr3HG118980	BaRT2v18chr3HG135970	BaRT2v18chr3HG164070	BaRT2v18chr4HG183200	BaRT2v18chr4HG200030	BaRT2v18chr4HG212520	BaRT2v18chr4HG216710	BaRT2v18chr5HG228170	BaRT2v18chr5HG230170	BaRT2v18chr5HG230870	BaRT2v18chr5HG249000	BaRT2v18chr5HG253460	BaRT2v18chr5HG270210	BaRT2v18chr7HG360480	BaRT2v18chr7HG363360
GO:0007142	male meiosis II	down-regulated	5	4	0.52	0.00052	BP	0.0273588	3.284	1.5629	BaRT2v18chr2HG091660	BaRT2v18chr4HG216020	BaRT2v18chr5HG268090	BaRT2v18chr6HG294970
GO:1901847	nicotinate metabolic process	down-regulated	5	4	0.52	0.00052	BP	0.0273588	3.284	1.5629	BaRT2v18chr1HG008840	BaRT2v18chr3HG173430	BaRT2v18chr6HG282730	BaRT2v18chr7HG365620
GO:0007017	microtubule-based process	down-regulated	250	43	25.76	0.00053	BP	0.0277199	3.27572	1.55721	BaRT2v18chr1HG020430	BaRT2v18chr1HG025370	BaRT2v18chr1HG029690	BaRT2v18chr1HG030360	BaRT2v18chr1HG036000	BaRT2v18chr2HG063260	BaRT2v18chr2HG068910	BaRT2v18chr2HG069980	BaRT2v18chr2HG072910	BaRT2v18chr2HG073680	BaRT2v18chr2HG086640	BaRT2v18chr2HG087560	BaRT2v18chr2HG103970	BaRT2v18chr3HG135970	BaRT2v18chr3HG139700	BaRT2v18chr3HG141040	BaRT2v18chr3HG144550	BaRT2v18chr3HG149740	BaRT2v18chr3HG149940	BaRT2v18chr3HG164660	BaRT2v18chr4HG175750	BaRT2v18chr4HG179190	BaRT2v18chr4HG198700	BaRT2v18chr4HG200910	BaRT2v18chr4HG204640	BaRT2v18chr4HG206740	BaRT2v18chr5HG223990	BaRT2v18chr5HG224320	BaRT2v18chr5HG228190	BaRT2v18chr5HG231260	BaRT2v18chr5HG238570	BaRT2v18chr5HG240780	BaRT2v18chr5HG243200	BaRT2v18chr5HG243600	BaRT2v18chr5HG265710	BaRT2v18chr5HG266420	BaRT2v18chr5HG267430	BaRT2v18chr6HG290920	BaRT2v18chr6HG303820
GO:0031400	negative regulation of protein modification process	down-regulated	82	19	8.45	0.00055	BP	0.0285968	3.25964	1.54368	BaRT2v18chr1HG034770	BaRT2v18chr2HG087350	BaRT2v18chr2HG087920	BaRT2v18chr2HG102250	BaRT2v18chr3HG157020	BaRT2v18chr4HG198880	BaRT2v18chr4HG198900	BaRT2v18chr5HG230910	BaRT2v18chr5HG230920	BaRT2v18chr5HG230950	BaRT2v18chr5HG230970	BaRT2v18chr5HG271520	BaRT2v18chr6HG304580	BaRT2v18chr7HG342590	BaRT2v18chr7HG342600	BaRT2v18chr7HG342610	BaRT2v18chr7HG342620	BaRT2v18chr7HG343410	BaRT2v18chr7HG369640
GO:0006857	oligopeptide transport	down-regulated	64	16	6.59	0.0006	BP	0.0306555	3.22185	1.51349	BaRT2v18chr1HG002620	BaRT2v18chr1HG018120	BaRT2v18chr1HG025350	BaRT2v18chr1HG037320	BaRT2v18chr1HG037350	BaRT2v18chr2HG085040	BaRT2v18chr3HG155250	BaRT2v18chr4HG183380	BaRT2v18chr4HG204770	BaRT2v18chr4HG204800	BaRT2v18chr4HG218890	BaRT2v18chr5HG267900	BaRT2v18chr6HG312210	BaRT2v18chr7HG332580	BaRT2v18chr7HG338580	BaRT2v18chr7HG373480
GO:0035304	regulation of protein dephosphorylation	down-regulated	71	17	7.31	0.00071	BP	0.0348649	3.14874	1.45761	BaRT2v18chr1HG034770	BaRT2v18chr2HG087350	BaRT2v18chr2HG102250	BaRT2v18chr3HG157020	BaRT2v18chr4HG198880	BaRT2v18chr4HG198900	BaRT2v18chr4HG200770	BaRT2v18chr5HG230910	BaRT2v18chr5HG230920	BaRT2v18chr5HG230950	BaRT2v18chr5HG230970	BaRT2v18chr6HG296340	BaRT2v18chr7HG342590	BaRT2v18chr7HG342600	BaRT2v18chr7HG342610	BaRT2v18chr7HG342620	BaRT2v18chr7HG369640
GO:0043666	regulation of phosphoprotein phosphatase activity	down-regulated	71	17	7.31	0.00071	BP	0.0348649	3.14874	1.45761	BaRT2v18chr1HG034770	BaRT2v18chr2HG087350	BaRT2v18chr2HG102250	BaRT2v18chr3HG157020	BaRT2v18chr4HG198880	BaRT2v18chr4HG198900	BaRT2v18chr4HG200770	BaRT2v18chr5HG230910	BaRT2v18chr5HG230920	BaRT2v18chr5HG230950	BaRT2v18chr5HG230970	BaRT2v18chr6HG296340	BaRT2v18chr7HG342590	BaRT2v18chr7HG342600	BaRT2v18chr7HG342610	BaRT2v18chr7HG342620	BaRT2v18chr7HG369640
GO:0010167	response to nitrate	down-regulated	31	10	3.19	0.00076	BP	0.037114	3.11919	1.43046	BaRT2v18chr1HG025350	BaRT2v18chr2HG092540	BaRT2v18chr2HG111060	BaRT2v18chr3HG127460	BaRT2v18chr3HG145830	BaRT2v18chr4HG218890	BaRT2v18chr5HG267900	BaRT2v18chr5HG276330	BaRT2v18chr6HG284680	BaRT2v18chr6HG305040
GO:0010563	negative regulation of phosphorus metabolic process	down-regulated	72	17	7.42	0.00084	BP	0.040352	3.07572	1.39414	BaRT2v18chr1HG034770	BaRT2v18chr2HG087350	BaRT2v18chr2HG102250	BaRT2v18chr3HG157020	BaRT2v18chr4HG198880	BaRT2v18chr4HG198900	BaRT2v18chr5HG230910	BaRT2v18chr5HG230920	BaRT2v18chr5HG230950	BaRT2v18chr5HG230970	BaRT2v18chr5HG271520	BaRT2v18chr7HG342590	BaRT2v18chr7HG342600	BaRT2v18chr7HG342610	BaRT2v18chr7HG342620	BaRT2v18chr7HG343410	BaRT2v18chr7HG369640
GO:0045936	negative regulation of phosphate metabolic process	down-regulated	72	17	7.42	0.00084	BP	0.040352	3.07572	1.39414	BaRT2v18chr1HG034770	BaRT2v18chr2HG087350	BaRT2v18chr2HG102250	BaRT2v18chr3HG157020	BaRT2v18chr4HG198880	BaRT2v18chr4HG198900	BaRT2v18chr5HG230910	BaRT2v18chr5HG230920	BaRT2v18chr5HG230950	BaRT2v18chr5HG230970	BaRT2v18chr5HG271520	BaRT2v18chr7HG342590	BaRT2v18chr7HG342600	BaRT2v18chr7HG342610	BaRT2v18chr7HG342620	BaRT2v18chr7HG343410	BaRT2v18chr7HG369640
GO:0009751	response to salicylic acid	down-regulated	60	15	6.18	0.00088	BP	0.042045	3.05552	1.37629	BaRT2v18chr1HG002110	BaRT2v18chr1HG005670	BaRT2v18chr1HG005670-BaRT2v18chr1HG005680	BaRT2v18chr1HG005680	BaRT2v18chr1HG017420	BaRT2v18chr3HG123170	BaRT2v18chr3HG150460	BaRT2v18chr3HG160160	BaRT2v18chr3HG173430	BaRT2v18chr4HG200560	BaRT2v18chr6HG282730	BaRT2v18chr6HG316180	BaRT2v18chr7HG361300	BaRT2v18chr7HG365620	BaRT2v18chr7HG382710
GO:0015698	inorganic anion transport	down-regulated	257	43	26.48	0.00095	BP	0.0451454	3.02228	1.34539	BaRT2v18chr1HG002620	BaRT2v18chr1HG018120	BaRT2v18chr1HG025350	BaRT2v18chr1HG036580	BaRT2v18chr1HG037350	BaRT2v18chr2HG070290	BaRT2v18chr2HG086280	BaRT2v18chr2HG086350	BaRT2v18chr2HG104230	BaRT2v18chr2HG104650	BaRT2v18chr2HG109990	BaRT2v18chr3HG126690	BaRT2v18chr3HG127460	BaRT2v18chr3HG145830	BaRT2v18chr3HG154790	BaRT2v18chr3HG155250	BaRT2v18chr4HG176960	BaRT2v18chr4HG183380	BaRT2v18chr4HG204770	BaRT2v18chr4HG204800	BaRT2v18chr4HG210690	BaRT2v18chr4HG214280-BaRT2v18chr4HG214290	BaRT2v18chr4HG218890	BaRT2v18chr5HG230160	BaRT2v18chr5HG230300	BaRT2v18chr5HG244920	BaRT2v18chr5HG267900	BaRT2v18chr5HG271740	BaRT2v18chr5HG276330	BaRT2v18chr5HG277000	BaRT2v18chr6HG284680	BaRT2v18chr6HG290460	BaRT2v18chr6HG290480	BaRT2v18chr6HG305040	BaRT2v18chr6HG321990	BaRT2v18chr6HG324770	BaRT2v18chr6HG324810	BaRT2v18chr6HG326720	BaRT2v18chr6HG328280
GO:1901695	tyramine biosynthetic process	down-regulated	3	3	0.31	0.00109	BP	0.0509052	2.96257	1.29324	BaRT2v18chr1HG002070	BaRT2v18chr1HG039240	BaRT2v18chr3HG150970
GO:0010921	regulation of phosphatase activity	down-regulated	74	17	7.62	0.00116	BP	0.0534023	2.93554	1.27244	BaRT2v18chr1HG034770	BaRT2v18chr2HG087350	BaRT2v18chr2HG102250	BaRT2v18chr3HG157020	BaRT2v18chr4HG198880	BaRT2v18chr4HG198900	BaRT2v18chr4HG200770	BaRT2v18chr5HG230910	BaRT2v18chr5HG230920	BaRT2v18chr5HG230950	BaRT2v18chr5HG230970	BaRT2v18chr6HG296340	BaRT2v18chr7HG342590	BaRT2v18chr7HG342600	BaRT2v18chr7HG342610	BaRT2v18chr7HG342620	BaRT2v18chr7HG369640
GO:0006076	(1->3)-beta-D-glucan catabolic process	down-regulated	6	4	0.62	0.00142	BP	0.0649396	2.84771	1.18749	BaRT2v18chr3HG167630	BaRT2v18chr3HG167640	BaRT2v18chr3HG167900	BaRT2v18chr3HG170490
GO:0005987	sucrose catabolic process	down-regulated	14	6	1.44	0.00171	BP	0.0759532	2.767	1.11945	BaRT2v18chr6HG318650	BaRT2v18chr6HG318660	BaRT2v18chr6HG318680	BaRT2v18chr6HG318690	BaRT2v18chr6HG318720	BaRT2v18chr6HG320150
GO:0035303	regulation of dephosphorylation	down-regulated	77	17	7.93	0.00184	BP	0.0809142	2.73518	1.09198	BaRT2v18chr1HG034770	BaRT2v18chr2HG087350	BaRT2v18chr2HG102250	BaRT2v18chr3HG157020	BaRT2v18chr4HG198880	BaRT2v18chr4HG198900	BaRT2v18chr4HG200770	BaRT2v18chr5HG230910	BaRT2v18chr5HG230920	BaRT2v18chr5HG230950	BaRT2v18chr5HG230970	BaRT2v18chr6HG296340	BaRT2v18chr7HG342590	BaRT2v18chr7HG342600	BaRT2v18chr7HG342610	BaRT2v18chr7HG342620	BaRT2v18chr7HG369640
GO:0046352	disaccharide catabolic process	down-regulated	19	7	1.96	0.002	BP	0.0875149	2.69897	1.05792	BaRT2v18chr1HG022180	BaRT2v18chr6HG318650	BaRT2v18chr6HG318660	BaRT2v18chr6HG318680	BaRT2v18chr6HG318690	BaRT2v18chr6HG318720	BaRT2v18chr6HG320150
GO:0055085	transmembrane transport	down-regulated	1414	178	145.67	0.00221	BP	0.0961891	2.65561	1.01687	BaRT2v18chr1HG002130	BaRT2v18chr1HG002620	BaRT2v18chr1HG003640	BaRT2v18chr1HG003860	BaRT2v18chr1HG003920	BaRT2v18chr1HG004030	BaRT2v18chr1HG004820	BaRT2v18chr1HG004900	BaRT2v18chr1HG005640	BaRT2v18chr1HG013900	BaRT2v18chr1HG018110	BaRT2v18chr1HG018120	BaRT2v18chr1HG023940	BaRT2v18chr1HG025350	BaRT2v18chr1HG026920	BaRT2v18chr1HG030380	BaRT2v18chr1HG031480	BaRT2v18chr1HG033030	BaRT2v18chr1HG034810	BaRT2v18chr1HG035030	BaRT2v18chr1HG036580	BaRT2v18chr1HG037320	BaRT2v18chr1HG037350	BaRT2v18chr1HG038860	BaRT2v18chr1HG044480	BaRT2v18chr1HG046070	BaRT2v18chr1HG046080	BaRT2v18chr1HG047920	BaRT2v18chr2HG054800	BaRT2v18chr2HG068380	BaRT2v18chr2HG070290	BaRT2v18chr2HG070410	BaRT2v18chr2HG072780	BaRT2v18chr2HG078530	BaRT2v18chr2HG078950	BaRT2v18chr2HG078990	BaRT2v18chr2HG079240	BaRT2v18chr2HG082590	BaRT2v18chr2HG085040
GO:0035821	modulation of process of another organism	down-regulated	59	14	6.08	0.00222	BP	0.0961891	2.65365	1.01687	BaRT2v18chr1HG001750	BaRT2v18chr1HG001760	BaRT2v18chr1HG027310	BaRT2v18chr4HG175780	BaRT2v18chr5HG274720	BaRT2v18chr6HG281850	BaRT2v18chr6HG281930	BaRT2v18chr6HG281940	BaRT2v18chr6HG281950	BaRT2v18chr6HG281970	BaRT2v18chr6HG281990	BaRT2v18chr6HG282010	BaRT2v18chrUnG388950	BaRT2v18chrUnG390700
GO:0051172	negative regulation of nitrogen compound metabolic process	down-regulated	528	75	54.4	0.00248	BP	0.106411	2.60555	0.973012	BaRT2v18chr1HG002070	BaRT2v18chr1HG002450	BaRT2v18chr1HG003350	BaRT2v18chr1HG003380	BaRT2v18chr1HG016040	BaRT2v18chr1HG020860	BaRT2v18chr1HG020880	BaRT2v18chr1HG027310	BaRT2v18chr1HG034770	BaRT2v18chr1HG039240	BaRT2v18chr2HG080700	BaRT2v18chr2HG082390	BaRT2v18chr2HG085810	BaRT2v18chr2HG087350	BaRT2v18chr2HG087920	BaRT2v18chr2HG094480	BaRT2v18chr2HG095130	BaRT2v18chr2HG102250	BaRT2v18chr2HG105160	BaRT2v18chr2HG112440	BaRT2v18chr3HG117260	BaRT2v18chr3HG117360	BaRT2v18chr3HG117370	BaRT2v18chr3HG148860	BaRT2v18chr3HG149000	BaRT2v18chr3HG150970	BaRT2v18chr3HG157020	BaRT2v18chr3HG173350	BaRT2v18chr4HG196280	BaRT2v18chr4HG198880	BaRT2v18chr4HG198900	BaRT2v18chr4HG201030	BaRT2v18chr4HG204770	BaRT2v18chr4HG204800	BaRT2v18chr4HG207890	BaRT2v18chr4HG209660	BaRT2v18chr4HG211250	BaRT2v18chr4HG212320	BaRT2v18chr4HG213550
GO:0019932	second-messenger-mediated signaling	down-regulated	25	8	2.58	0.00271	BP	0.115718	2.56703	0.936598	BaRT2v18chr1HG033520	BaRT2v18chr1HG041110	BaRT2v18chr2HG059600	BaRT2v18chr4HG195200	BaRT2v18chr5HG238570	BaRT2v18chr5HG267430	BaRT2v18chr6HG324770	BaRT2v18chr6HG324810
GO:0006775	fat-soluble vitamin metabolic process	down-regulated	20	7	2.06	0.00281	BP	0.11884	2.55129	0.925037	BaRT2v18chr2HG091180	BaRT2v18chr3HG121170	BaRT2v18chr3HG171830	BaRT2v18chr4HG175270	BaRT2v18chr5HG240200	BaRT2v18chr5HG244920	BaRT2v18chr7HG361260
GO:0042362	fat-soluble vitamin biosynthetic process	down-regulated	20	7	2.06	0.00281	BP	0.11884	2.55129	0.925037	BaRT2v18chr2HG091180	BaRT2v18chr3HG121170	BaRT2v18chr3HG171830	BaRT2v18chr4HG175270	BaRT2v18chr5HG240200	BaRT2v18chr5HG244920	BaRT2v18chr7HG361260
GO:0015840	urea transport	down-regulated	7	4	0.72	0.00304	BP	0.124979	2.51713	0.903162	BaRT2v18chr1HG023940	BaRT2v18chr4HG217060	BaRT2v18chr7HG345000	BaRT2v18chr7HG345010
GO:0016477	cell migration	down-regulated	7	4	0.72	0.00304	BP	0.124979	2.51713	0.903162	BaRT2v18chr1HG000770	BaRT2v18chr1HG033160	BaRT2v18chr5HG225840	BaRT2v18chr5HG225940
GO:0019755	one-carbon compound transport	down-regulated	7	4	0.72	0.00304	BP	0.124979	2.51713	0.903162	BaRT2v18chr1HG023940	BaRT2v18chr4HG217060	BaRT2v18chr7HG345000	BaRT2v18chr7HG345010
GO:0048870	cell motility	down-regulated	7	4	0.72	0.00304	BP	0.124979	2.51713	0.903162	BaRT2v18chr1HG000770	BaRT2v18chr1HG033160	BaRT2v18chr5HG225840	BaRT2v18chr5HG225940
GO:0051674	localization of cell	down-regulated	7	4	0.72	0.00304	BP	0.124979	2.51713	0.903162	BaRT2v18chr1HG000770	BaRT2v18chr1HG033160	BaRT2v18chr5HG225840	BaRT2v18chr5HG225940
GO:1901136	carbohydrate derivative catabolic process	down-regulated	61	14	6.28	0.00309	BP	0.125692	2.51004	0.900692	BaRT2v18chr1HG005480	BaRT2v18chr2HG114780	BaRT2v18chr3HG128470	BaRT2v18chr3HG166380	BaRT2v18chr3HG166400	BaRT2v18chr4HG217260	BaRT2v18chr5HG222130	BaRT2v18chr6HG325610	BaRT2v18chr7HG349260	BaRT2v18chr7HG351600	BaRT2v18chr7HG355840	BaRT2v18chr7HG362610	BaRT2v18chr7HG362710	BaRT2v18chr7HG382250
GO:0042548	regulation of photosynthesis, light reaction	down-regulated	11	5	1.13	0.00313	BP	0.125755	2.50446	0.900475	BaRT2v18chr1HG039210	BaRT2v18chr3HG151350	BaRT2v18chr5HG253090	BaRT2v18chr7HG361780	BaRT2v18chr7HG363550
GO:1904666	regulation of ubiquitin protein ligase activity	down-regulated	11	5	1.13	0.00313	BP	0.125755	2.50446	0.900475	BaRT2v18chr2HG087920	BaRT2v18chr3HG172660	BaRT2v18chr5HG254530	BaRT2v18chr6HG297440	BaRT2v18chr6HG304580
GO:0042435	indole-containing compound biosynthetic process	down-regulated	75	16	7.73	0.00357	BP	0.142141	2.44733	0.847282	BaRT2v18chr1HG001560	BaRT2v18chr1HG002110	BaRT2v18chr1HG005670	BaRT2v18chr1HG005670-BaRT2v18chr1HG005680	BaRT2v18chr1HG005680	BaRT2v18chr1HG008840	BaRT2v18chr1HG008880	BaRT2v18chr1HG038670	BaRT2v18chr3HG116970	BaRT2v18chr3HG173430	BaRT2v18chr5HG236370	BaRT2v18chr6HG282730	BaRT2v18chr6HG283860	BaRT2v18chr7HG363550	BaRT2v18chr7HG365620	BaRT2v18chrUnG390100
GO:0045892	negative regulation of DNA-templated transcription	down-regulated	198	33	20.4	0.00372	BP	0.146791	2.42946	0.833302	BaRT2v18chr1HG003350	BaRT2v18chr1HG003380	BaRT2v18chr1HG016040	BaRT2v18chr2HG082390	BaRT2v18chr2HG085810	BaRT2v18chr2HG094480	BaRT2v18chr2HG105160	BaRT2v18chr2HG112440	BaRT2v18chr3HG148860	BaRT2v18chr3HG173350	BaRT2v18chr4HG196280	BaRT2v18chr4HG201030	BaRT2v18chr4HG204770	BaRT2v18chr4HG204800	BaRT2v18chr4HG207890	BaRT2v18chr4HG216710	BaRT2v18chr5HG259720	BaRT2v18chr5HG273230	BaRT2v18chr6HG285000	BaRT2v18chr6HG285010	BaRT2v18chr6HG285030	BaRT2v18chr6HG285080	BaRT2v18chr6HG285100	BaRT2v18chr6HG287290	BaRT2v18chr6HG287370	BaRT2v18chr6HG316180	BaRT2v18chr7HG352610	BaRT2v18chr7HG373480	BaRT2v18chr7HG376000	BaRT2v18chr7HG381910	BaRT2v18chr7HG381920	BaRT2v18chr7HG382710	BaRT2v18chrUnG390590
GO:0006559	L-phenylalanine catabolic process	down-regulated	16	6	1.65	0.00381	BP	0.147704	2.41908	0.830607	BaRT2v18chr2HG069220	BaRT2v18chr2HG092150	BaRT2v18chr2HG092160	BaRT2v18chr6HG307480	BaRT2v18chr6HG307500	BaRT2v18chrUnG390840
GO:0044273	sulfur compound catabolic process	down-regulated	16	6	1.65	0.00381	BP	0.147704	2.41908	0.830607	BaRT2v18chr2HG085890	BaRT2v18chr2HG086480	BaRT2v18chr3HG121420	BaRT2v18chr6HG291550	BaRT2v18chr7HG349260	BaRT2v18chr7HG351600
GO:0071941	nitrogen cycle metabolic process	down-regulated	16	6	1.65	0.00381	BP	0.147704	2.41908	0.830607	BaRT2v18chr1HG002620	BaRT2v18chr2HG105870	BaRT2v18chr3HG145830	BaRT2v18chr5HG276330	BaRT2v18chr6HG284680	BaRT2v18chr6HG305040
GO:1902222	erythrose 4-phosphate/phosphoenolpyruvate family amino acid catabolic process	down-regulated	16	6	1.65	0.00381	BP	0.147704	2.41908	0.830607	BaRT2v18chr2HG069220	BaRT2v18chr2HG092150	BaRT2v18chr2HG092160	BaRT2v18chr6HG307480	BaRT2v18chr6HG307500	BaRT2v18chrUnG390840
GO:0009313	oligosaccharide catabolic process	down-regulated	21	7	2.16	0.00385	BP	0.148603	2.41454	0.827972	BaRT2v18chr1HG022180	BaRT2v18chr6HG318650	BaRT2v18chr6HG318660	BaRT2v18chr6HG318680	BaRT2v18chr6HG318690	BaRT2v18chr6HG318720	BaRT2v18chr6HG320150
GO:0050790	regulation of catalytic activity	down-regulated	647	88	66.66	0.00392	BP	0.149995	2.40671	0.823923	BaRT2v18chr1HG020860	BaRT2v18chr1HG020880	BaRT2v18chr1HG025130	BaRT2v18chr1HG026140	BaRT2v18chr1HG029060	BaRT2v18chr1HG033350	BaRT2v18chr1HG033360	BaRT2v18chr1HG033390	BaRT2v18chr1HG034770	BaRT2v18chr1HG036400	BaRT2v18chr2HG054740	BaRT2v18chr2HG059100	BaRT2v18chr2HG060650	BaRT2v18chr2HG071620	BaRT2v18chr2HG073680	BaRT2v18chr2HG080700	BaRT2v18chr2HG087350	BaRT2v18chr2HG087920	BaRT2v18chr2HG088020	BaRT2v18chr2HG095920	BaRT2v18chr2HG096250	BaRT2v18chr2HG096850	BaRT2v18chr2HG102250	BaRT2v18chr3HG117260	BaRT2v18chr3HG117360	BaRT2v18chr3HG117370	BaRT2v18chr3HG121260	BaRT2v18chr3HG131090	BaRT2v18chr3HG135590	BaRT2v18chr3HG149940	BaRT2v18chr3HG152290	BaRT2v18chr3HG153100	BaRT2v18chr3HG157020	BaRT2v18chr3HG157220	BaRT2v18chr3HG172660	BaRT2v18chr4HG180260	BaRT2v18chr4HG189150	BaRT2v18chr4HG197150	BaRT2v18chr4HG198880
GO:0006567	threonine catabolic process	down-regulated	4	3	0.41	0.00403	BP	0.15346	2.39469	0.814005	BaRT2v18chr2HG097150	BaRT2v18chr4HG217270	BaRT2v18chr4HG217400
GO:0042542	response to hydrogen peroxide	down-regulated	38	10	3.91	0.00417	BP	0.156181	2.37986	0.806373	BaRT2v18chr1HG002110	BaRT2v18chr1HG005670	BaRT2v18chr1HG005670-BaRT2v18chr1HG005680	BaRT2v18chr1HG005680	BaRT2v18chr3HG150460	BaRT2v18chr3HG160160	BaRT2v18chr3HG173430	BaRT2v18chr4HG218590	BaRT2v18chr6HG282730	BaRT2v18chr7HG365620
GO:0042430	indole-containing compound metabolic process	down-regulated	83	17	8.55	0.00424	BP	0.158132	2.37263	0.800979	BaRT2v18chr1HG001560	BaRT2v18chr1HG002110	BaRT2v18chr1HG005670	BaRT2v18chr1HG005670-BaRT2v18chr1HG005680	BaRT2v18chr1HG005680	BaRT2v18chr1HG008840	BaRT2v18chr1HG008880	BaRT2v18chr1HG038670	BaRT2v18chr3HG115670	BaRT2v18chr3HG116970	BaRT2v18chr3HG173430	BaRT2v18chr5HG236370	BaRT2v18chr6HG282730	BaRT2v18chr6HG283860	BaRT2v18chr7HG363550	BaRT2v18chr7HG365620	BaRT2v18chrUnG390100
GO:1902679	negative regulation of RNA biosynthetic process	down-regulated	200	33	20.6	0.00437	BP	0.162296	2.35952	0.789692	BaRT2v18chr1HG003350	BaRT2v18chr1HG003380	BaRT2v18chr1HG016040	BaRT2v18chr2HG082390	BaRT2v18chr2HG085810	BaRT2v18chr2HG094480	BaRT2v18chr2HG105160	BaRT2v18chr2HG112440	BaRT2v18chr3HG148860	BaRT2v18chr3HG173350	BaRT2v18chr4HG196280	BaRT2v18chr4HG201030	BaRT2v18chr4HG204770	BaRT2v18chr4HG204800	BaRT2v18chr4HG207890	BaRT2v18chr4HG216710	BaRT2v18chr5HG259720	BaRT2v18chr5HG273230	BaRT2v18chr6HG285000	BaRT2v18chr6HG285010	BaRT2v18chr6HG285030	BaRT2v18chr6HG285080	BaRT2v18chr6HG285100	BaRT2v18chr6HG287290	BaRT2v18chr6HG287370	BaRT2v18chr6HG316180	BaRT2v18chr7HG352610	BaRT2v18chr7HG373480	BaRT2v18chr7HG376000	BaRT2v18chr7HG381910	BaRT2v18chr7HG381920	BaRT2v18chr7HG382710	BaRT2v18chrUnG390590
GO:0043086	negative regulation of catalytic activity	down-regulated	247	39	25.45	0.00454	BP	0.167904	2.34294	0.774939	BaRT2v18chr1HG020860	BaRT2v18chr1HG020880	BaRT2v18chr1HG034770	BaRT2v18chr2HG059100	BaRT2v18chr2HG071620	BaRT2v18chr2HG080700	BaRT2v18chr2HG087350	BaRT2v18chr2HG087920	BaRT2v18chr2HG088020	BaRT2v18chr2HG102250	BaRT2v18chr3HG117260	BaRT2v18chr3HG117360	BaRT2v18chr3HG117370	BaRT2v18chr3HG121260	BaRT2v18chr3HG152290	BaRT2v18chr3HG157020	BaRT2v18chr4HG198880	BaRT2v18chr4HG198900	BaRT2v18chr4HG211250	BaRT2v18chr4HG212320	BaRT2v18chr4HG213550	BaRT2v18chr4HG214260	BaRT2v18chr4HG215570	BaRT2v18chr5HG225020	BaRT2v18chr5HG226810	BaRT2v18chr5HG230910	BaRT2v18chr5HG230920	BaRT2v18chr5HG230950	BaRT2v18chr5HG230970	BaRT2v18chr5HG244550	BaRT2v18chr6HG304580	BaRT2v18chr6HG321160	BaRT2v18chr7HG331920	BaRT2v18chr7HG342590	BaRT2v18chr7HG342600	BaRT2v18chr7HG342610	BaRT2v18chr7HG342620	BaRT2v18chr7HG343410	BaRT2v18chr7HG369640
GO:0051273	beta-glucan metabolic process	down-regulated	105	20	10.82	0.00487	BP	0.177141	2.31247	0.751681	BaRT2v18chr1HG011520	BaRT2v18chr1HG023640	BaRT2v18chr1HG040700	BaRT2v18chr2HG066530	BaRT2v18chr2HG070990	BaRT2v18chr2HG110710	BaRT2v18chr3HG118980	BaRT2v18chr3HG167630	BaRT2v18chr3HG167640	BaRT2v18chr3HG167900	BaRT2v18chr3HG170490	BaRT2v18chr5HG230170	BaRT2v18chr5HG230870	BaRT2v18chr5HG249000	BaRT2v18chr5HG258630	BaRT2v18chr6HG292810	BaRT2v18chr6HG315790	BaRT2v18chr7HG343410	BaRT2v18chr7HG346280	BaRT2v18chr7HG370840
GO:0042126	nitrate metabolic process	down-regulated	12	5	1.24	0.00491	BP	0.177141	2.30892	0.751681	BaRT2v18chr1HG002620	BaRT2v18chr3HG145830	BaRT2v18chr5HG276330	BaRT2v18chr6HG284680	BaRT2v18chr6HG305040
GO:0042128	nitrate assimilation	down-regulated	12	5	1.24	0.00491	BP	0.177141	2.30892	0.751681	BaRT2v18chr1HG002620	BaRT2v18chr3HG145830	BaRT2v18chr5HG276330	BaRT2v18chr6HG284680	BaRT2v18chr6HG305040
GO:2001057	reactive nitrogen species metabolic process	down-regulated	12	5	1.24	0.00491	BP	0.177141	2.30892	0.751681	BaRT2v18chr1HG002620	BaRT2v18chr3HG145830	BaRT2v18chr5HG276330	BaRT2v18chr6HG284680	BaRT2v18chr6HG305040
GO:0005983	starch catabolic process	down-regulated	22	7	2.27	0.00515	BP	0.182815	2.28819	0.737989	BaRT2v18chr6HG318650	BaRT2v18chr6HG318660	BaRT2v18chr6HG318680	BaRT2v18chr6HG318690	BaRT2v18chr6HG318720	BaRT2v18chr6HG320150	BaRT2v18chr7HG339730
GO:0044092	negative regulation of molecular function	down-regulated	250	39	25.76	0.00558	BP	0.190772	2.25337	0.719485	BaRT2v18chr1HG020860	BaRT2v18chr1HG020880	BaRT2v18chr1HG034770	BaRT2v18chr2HG059100	BaRT2v18chr2HG071620	BaRT2v18chr2HG080700	BaRT2v18chr2HG087350	BaRT2v18chr2HG087920	BaRT2v18chr2HG088020	BaRT2v18chr2HG102250	BaRT2v18chr3HG117260	BaRT2v18chr3HG117360	BaRT2v18chr3HG117370	BaRT2v18chr3HG121260	BaRT2v18chr3HG152290	BaRT2v18chr3HG157020	BaRT2v18chr4HG198880	BaRT2v18chr4HG198900	BaRT2v18chr4HG211250	BaRT2v18chr4HG212320	BaRT2v18chr4HG213550	BaRT2v18chr4HG214260	BaRT2v18chr4HG215570	BaRT2v18chr5HG225020	BaRT2v18chr5HG226810	BaRT2v18chr5HG230910	BaRT2v18chr5HG230920	BaRT2v18chr5HG230950	BaRT2v18chr5HG230970	BaRT2v18chr5HG244550	BaRT2v18chr6HG304580	BaRT2v18chr6HG321160	BaRT2v18chr7HG331920	BaRT2v18chr7HG342590	BaRT2v18chr7HG342600	BaRT2v18chr7HG342610	BaRT2v18chr7HG342620	BaRT2v18chr7HG343410	BaRT2v18chr7HG369640
GO:0006751	glutathione catabolic process	down-regulated	8	4	0.82	0.00559	BP	0.190772	2.25259	0.719485	BaRT2v18chr2HG085890	BaRT2v18chr2HG086480	BaRT2v18chr3HG121420	BaRT2v18chr6HG291550
GO:0042219	cellular modified amino acid catabolic process	down-regulated	8	4	0.82	0.00559	BP	0.190772	2.25259	0.719485	BaRT2v18chr2HG085890	BaRT2v18chr2HG086480	BaRT2v18chr3HG121420	BaRT2v18chr6HG291550
GO:0042371	vitamin K biosynthetic process	down-regulated	8	4	0.82	0.00559	BP	0.190772	2.25259	0.719485	BaRT2v18chr2HG091180	BaRT2v18chr3HG121170	BaRT2v18chr5HG244920	BaRT2v18chr7HG361260
GO:0042372	phylloquinone biosynthetic process	down-regulated	8	4	0.82	0.00559	BP	0.190772	2.25259	0.719485	BaRT2v18chr2HG091180	BaRT2v18chr3HG121170	BaRT2v18chr5HG244920	BaRT2v18chr7HG361260
GO:0042373	vitamin K metabolic process	down-regulated	8	4	0.82	0.00559	BP	0.190772	2.25259	0.719485	BaRT2v18chr2HG091180	BaRT2v18chr3HG121170	BaRT2v18chr5HG244920	BaRT2v18chr7HG361260
GO:0042374	phylloquinone metabolic process	down-regulated	8	4	0.82	0.00559	BP	0.190772	2.25259	0.719485	BaRT2v18chr2HG091180	BaRT2v18chr3HG121170	BaRT2v18chr5HG244920	BaRT2v18chr7HG361260
GO:0065009	regulation of molecular function	down-regulated	659	88	67.89	0.00644	BP	0.215471	2.19111	0.66661	BaRT2v18chr1HG020860	BaRT2v18chr1HG020880	BaRT2v18chr1HG025130	BaRT2v18chr1HG026140	BaRT2v18chr1HG029060	BaRT2v18chr1HG033350	BaRT2v18chr1HG033360	BaRT2v18chr1HG033390	BaRT2v18chr1HG034770	BaRT2v18chr1HG036400	BaRT2v18chr2HG054740	BaRT2v18chr2HG059100	BaRT2v18chr2HG060650	BaRT2v18chr2HG071620	BaRT2v18chr2HG073680	BaRT2v18chr2HG080700	BaRT2v18chr2HG087350	BaRT2v18chr2HG087920	BaRT2v18chr2HG088020	BaRT2v18chr2HG095920	BaRT2v18chr2HG096250	BaRT2v18chr2HG096850	BaRT2v18chr2HG102250	BaRT2v18chr3HG117260	BaRT2v18chr3HG117360	BaRT2v18chr3HG117370	BaRT2v18chr3HG121260	BaRT2v18chr3HG131090	BaRT2v18chr3HG135590	BaRT2v18chr3HG149940	BaRT2v18chr3HG152290	BaRT2v18chr3HG153100	BaRT2v18chr3HG157020	BaRT2v18chr3HG157220	BaRT2v18chr3HG172660	BaRT2v18chr4HG180260	BaRT2v18chr4HG189150	BaRT2v18chr4HG197150	BaRT2v18chr4HG198880
GO:0000079	regulation of cyclin-dependent protein serine/threonine kinase activity	down-regulated	66	14	6.8	0.00654	BP	0.216506	2.18442	0.66453	BaRT2v18chr1HG026140	BaRT2v18chr1HG033350	BaRT2v18chr1HG033360	BaRT2v18chr1HG033390	BaRT2v18chr2HG095920	BaRT2v18chr2HG096850	BaRT2v18chr3HG131090	BaRT2v18chr3HG135590	BaRT2v18chr3HG153100	BaRT2v18chr4HG207330	BaRT2v18chr5HG246340	BaRT2v18chr6HG288920	BaRT2v18chr7HG343410	BaRT2v18chr7HG387530
GO:1904029	regulation of cyclin-dependent protein kinase activity	down-regulated	66	14	6.8	0.00654	BP	0.216506	2.18442	0.66453	BaRT2v18chr1HG026140	BaRT2v18chr1HG033350	BaRT2v18chr1HG033360	BaRT2v18chr1HG033390	BaRT2v18chr2HG095920	BaRT2v18chr2HG096850	BaRT2v18chr3HG131090	BaRT2v18chr3HG135590	BaRT2v18chr3HG153100	BaRT2v18chr4HG207330	BaRT2v18chr5HG246340	BaRT2v18chr6HG288920	BaRT2v18chr7HG343410	BaRT2v18chr7HG387530
GO:0009773	photosynthetic electron transport in photosystem I	down-regulated	13	5	1.34	0.00731	BP	0.238425	2.13608	0.622649	BaRT2v18chr4HG202110	BaRT2v18chr4HG209630	BaRT2v18chr5HG253090	BaRT2v18chr6HG316860	BaRT2v18chr6HG317310
GO:0019388	galactose catabolic process	down-regulated	13	5	1.34	0.00731	BP	0.238425	2.13608	0.622649	BaRT2v18chr2HG086530	BaRT2v18chr2HG086540	BaRT2v18chr2HG086550	BaRT2v18chr2HG086570	BaRT2v18chr7HG342510
GO:0033499	galactose catabolic process via UDP-galactose	down-regulated	13	5	1.34	0.00731	BP	0.238425	2.13608	0.622649	BaRT2v18chr2HG086530	BaRT2v18chr2HG086540	BaRT2v18chr2HG086550	BaRT2v18chr2HG086570	BaRT2v18chr7HG342510
GO:0043467	regulation of generation of precursor metabolites and energy	down-regulated	18	6	1.85	0.00738	BP	0.239823	2.13194	0.620109	BaRT2v18chr1HG039210	BaRT2v18chr3HG151350	BaRT2v18chr4HG199230	BaRT2v18chr5HG253090	BaRT2v18chr7HG361780	BaRT2v18chr7HG363550
GO:0045491	xylan metabolic process	down-regulated	74	15	7.62	0.0077	BP	0.245705	2.11351	0.609586	BaRT2v18chr1HG040140	BaRT2v18chr2HG056270	BaRT2v18chr2HG056280	BaRT2v18chr2HG071620	BaRT2v18chr3HG164070	BaRT2v18chr3HG166380	BaRT2v18chr3HG166400	BaRT2v18chr4HG176280	BaRT2v18chr4HG183200	BaRT2v18chr4HG200030	BaRT2v18chr4HG207130	BaRT2v18chr4HG212520	BaRT2v18chr5HG228170	BaRT2v18chr6HG302730	BaRT2v18chr7HG363360
GO:0040029	epigenetic regulation of gene expression	down-regulated	133	23	13.7	0.009	BP	0.284111	2.04576	0.546512	BaRT2v18chr1HG003350	BaRT2v18chr1HG003380	BaRT2v18chr1HG016040	BaRT2v18chr2HG079310	BaRT2v18chr2HG095130	BaRT2v18chr2HG105160	BaRT2v18chr3HG173350	BaRT2v18chr4HG201030	BaRT2v18chr4HG207890	BaRT2v18chr5HG273230	BaRT2v18chr6HG285000	BaRT2v18chr6HG285010	BaRT2v18chr6HG285030	BaRT2v18chr6HG285080	BaRT2v18chr6HG285100	BaRT2v18chr6HG287290	BaRT2v18chr6HG287370	BaRT2v18chr6HG316180	BaRT2v18chr7HG376000	BaRT2v18chr7HG381910	BaRT2v18chr7HG381920	BaRT2v18chr7HG384700	BaRT2v18chrUnG390590
GO:0031399	regulation of protein modification process	down-regulated	282	42	29.05	0.00929	BP	0.290822	2.03198	0.536373	BaRT2v18chr1HG026140	BaRT2v18chr1HG033350	BaRT2v18chr1HG033360	BaRT2v18chr1HG033390	BaRT2v18chr1HG034770	BaRT2v18chr2HG073680	BaRT2v18chr2HG087350	BaRT2v18chr2HG087920	BaRT2v18chr2HG095920	BaRT2v18chr2HG096850	BaRT2v18chr2HG102250	BaRT2v18chr3HG131090	BaRT2v18chr3HG135590	BaRT2v18chr3HG153100	BaRT2v18chr3HG157020	BaRT2v18chr3HG172660	BaRT2v18chr4HG198880	BaRT2v18chr4HG198900	BaRT2v18chr4HG200770	BaRT2v18chr4HG206740	BaRT2v18chr4HG207330	BaRT2v18chr5HG230910	BaRT2v18chr5HG230920	BaRT2v18chr5HG230950	BaRT2v18chr5HG230970	BaRT2v18chr5HG243600	BaRT2v18chr5HG246340	BaRT2v18chr5HG246360	BaRT2v18chr5HG254530	BaRT2v18chr5HG271520	BaRT2v18chr6HG288920	BaRT2v18chr6HG296340	BaRT2v18chr6HG297440	BaRT2v18chr6HG304580	BaRT2v18chr7HG338330	BaRT2v18chr7HG342590	BaRT2v18chr7HG342600	BaRT2v18chr7HG342610	BaRT2v18chr7HG342620
[truncated: 550 more columns]
