# Supplementary material for: Mapping the molecular signature of ABA-regulated gene expression in germinating barley embryos
Source: BMC Plant Biol. 2025 May 10;25:619. doi: 10.1186/s12870-025-06654-z (PMC12065168; doi:10.1186/s12870-025-06654-z)
Supplement: Supplementary file 9 — Supplementary Material 9: Additional file 9: Data S9. List of upregulated and downregulated differentially expressed genes (DEGs) in germinating barley embryos at 1 DAI after 75 µM ABA treatment compared to control conditions within the biosynthesis of plant hormones pathway maps. (XLSX 14 KB) [file 12870_2025_6654_MOESM9_ESM.xlsx]

## Sheet: Data S17
Data S17. Differentially expressed genes (DEGs) in germinating barley embryos at 1 DAI after 75 µM ABA treatment compared to control conditions in ABA-treatment dependent and development-related overrepresented GO biological processes
Term	GO ID	BaRTv2 ID	Pannzer annotation	adj.pval	log2FC	Regulation
GO:0007018	microtubule-based movement	BaRT2v18chr1HG029690	Kinesin-4	2.98703410778075e-13	-2.22176	down-regulated
GO:0007018	microtubule-based movement	BaRT2v18chr1HG036000	Kinesin-like protein KIN-10C	2.77527938115947e-12	-3.48301	down-regulated
GO:0007018	microtubule-based movement	BaRT2v18chr2HG063260	Kinesin motor domain-containing protein;Kinesin-like protein KIN-12E;Phragmoplast orienting kinesin-1;Phragmoplast orienting kinesin 2	2.54968055402223e-09	-2.79417	down-regulated
GO:0007018	microtubule-based movement	BaRT2v18chr2HG069980	kinesin-like protein KIN-4C isoform X2;Kinesin motor domain-containing protein;p-loop containing nucleoside triphosphate hydrolase superfamily protein;kinesin-like protein BC2;Kinesin-like protein KIN-4C;kinesin-like protein KIN-4C	4.16413645609421e-11	-1.8091	down-regulated
GO:0007018	microtubule-based movement	BaRT2v18chr2HG086640	Kinesin motor domain-containing protein;Kinesin-1	6.42120159890604e-09	-1.58957	down-regulated
GO:0007018	microtubule-based movement	BaRT2v18chr2HG087560	0	1.65519958935845e-11	-5.04506	down-regulated
GO:0007018	microtubule-based movement	BaRT2v18chr2HG103970	Kinesin motor domain-containing protein;Kinesin-1	7.86548450278645e-14	-2.16986	down-regulated
GO:0007018	microtubule-based movement	BaRT2v18chr3HG135970	0	9.22166844699305e-11	-2.041	down-regulated
GO:0007018	microtubule-based movement	BaRT2v18chr3HG139700	Kinesin-like protein KIN-8A	1.01312063680001e-09	-6.11937	down-regulated
GO:0007018	microtubule-based movement	BaRT2v18chr3HG141040	0	1.06122410727743e-14	-1.81905	down-regulated
GO:0007018	microtubule-based movement	BaRT2v18chr4HG190940	Kinesin motor domain-containing protein;p-loop nucleoside triphosphate hydrolase superfamily protein with CH (Calponin Homology) domain;Calponin-homology (CH) domain-containing protein	1.04924864837751e-13	1.90404	up-regulated
GO:0007018	microtubule-based movement	BaRT2v18chr4HG198700	kinesin-like protein KIN-14I isoform X3;Kinesin-like protein KIN-14I isoform B;Kinesin motor domain-containing protein;kinesin-like protein KIN-14I;p-loop nucleoside triphosphate hydrolase superfamily protein with CH (Calponin Homology) domain;Kinesin-4;Kinesin-like protein KIN-14F	5.14549618384111e-15	-2.15998	down-regulated
GO:0007018	microtubule-based movement	BaRT2v18chr4HG200910	KDa kinesin-related protein family;125 kDa kinesin-related protein (Fragment);Kinesin motor domain-containing protein;Kinesin-like protein KIN-5B;kinesin-like protein KIN-5B isoform X2	9.19701891476543e-08	-1.84096	down-regulated
GO:0007018	microtubule-based movement	BaRT2v18chr5HG223990	kinesin-like protein KIN-14R isoform X2;kinesin-like protein KIN-14Q;Kinesin motor domain-containing protein;Kinesin-like protein KIFC3	8.82582682045893e-11	-2.93866	down-regulated
GO:0007018	microtubule-based movement	BaRT2v18chr5HG224320	Kinesin motor domain-containing protein;kinesin-like protein KIN-12F;kinesin-like protein KIN-12F isoform X1	2.82734016227696e-12	-4.49852	down-regulated
GO:0007018	microtubule-based movement	BaRT2v18chr5HG228190	kinesin-like protein KIN-12D isoform X2;kinesin-like protein KIN-12D isoform X1;Kinesin-like protein KIN-12D;Kinesin motor domain-containing protein;Phragmoplast orienting kinesin 2	6.94422458103148e-08	-1.73893	down-regulated
GO:0007018	microtubule-based movement	BaRT2v18chr5HG240780	125 kDa kinesin-related protein (Fragment);Kinesin-like protein KIN-5D;Kinesin motor domain-containing protein;kinesin-like protein KIN-5A;125 kDa kinesin-related protein isoform X3	8.4578389436316e-12	-4.45417	down-regulated
GO:0007018	microtubule-based movement	BaRT2v18chr5HG265710	Kinesin motor domain-containing protein;Kinesin-like protein KIN-12E;Phragmoplast orienting kinesin 2	2.73377922351877e-13	-3.08576	down-regulated
GO:0007018	microtubule-based movement	BaRT2v18chr5HG266420	Kinesin-related protein2;Kinesin motor domain-containing protein;Kinesin-like protein KIN-7A;Kinesin-related protein 4;Kinesin-like protein NACK1	1.27924202711551e-09	-3.87238	down-regulated
GO:0007018	microtubule-based movement	BaRT2v18chr6HG290920	Kinesin-related protein2;Kinesin motor domain-containing protein;Kinesin-like protein KIN-7A;Kinesin-related protein 4;Kinesin-like protein NACK1	1.11772692962291e-12	-4.03925	down-regulated
GO:0007018	microtubule-based movement	BaRT2v18chr6HG324740	kinesin-like protein KIN-10A isoform X1;Osmotic avoidance abnormal protein 3;Kinesin motor domain-containing protein;Kinesin-related protein 13;kinesin-like protein KIN-10A;Kinesin-like protein KIFC3;p-loop containing nucleoside triphosphate hydrolase superfamily protein;Kinesin-related protein 2	7.08829401212844e-13	-4.75308	down-regulated
GO:0007018	microtubule-based movement	BaRT2v18chr7HG328880	0	9.54158539401839e-13	-2.39932	down-regulated
GO:0097305	response to alcohol	BaRT2v18chr1HG008880	caffeic acid 3-O-methyltransferase 1-like;O-methyltransferase 1;Naringenin 7-O-methyltransferase;Norcoclaurine 6-O-methyltransferase (Fragment);Putative inactive methyltransferase;Caffeate O-methyltransferase;Caffeic acid-3-O-methyltransferase;Caffeic acid 3-O-methyltransferase;Eugenol O-methyltransferase;Flavone 3'-O-methyltransferase 1;Tricetin 3',4',5'-O-trimethyltransferase	5.95469312209883e-06	-7.04714	down-regulated
GO:0097305	response to alcohol	BaRT2v18chr1HG021220	Low-temperature-induced 65 kDa protein	2.35551033537734e-08	4.6957	up-regulated
GO:0097305	response to alcohol	BaRT2v18chr1HG026070	Serine/threonine-protein kinase SAPK3;Serine/threonine-protein kinase SAPK1;Serine/threonine-protein kinase SAPK2;Serine/threonine-protein kinase SR;Serine/threonine-protein kinase SRK2C;Protein kinase domain-containing protein	3.74615484817235e-08	1.98387	up-regulated
GO:0097305	response to alcohol	BaRT2v18chr1HG028550	carrot ABA-induced in somatic embryos 3-like;Late embryogenesis abundant protein B19.4;Small hydrophilic plant seed protein, conserved site-containing protein	4.10633540695041e-14	6.6681	up-regulated
GO:0097305	response to alcohol	BaRT2v18chr1HG028560	Late embryogenesis abundant protein;carrot ABA-induced in somatic embryos 3-like;Small hydrophilic plant seed protein, conserved site-containing protein	2.95441803647485e-12	7.81864	up-regulated
GO:0097305	response to alcohol	BaRT2v18chr1HG031480	Potassium channel2;Potassium channel AKT2	8.56707997659191e-06	-6.59276	down-regulated
GO:0097305	response to alcohol	BaRT2v18chr1HG033520	Probable calcium-binding protein CML9;Putative calcium-binding protein CML20	1.57240957884229e-07	-1.87373	down-regulated
GO:0097305	response to alcohol	BaRT2v18chr1HG033690	BZIP domain-containing protein;ABSCISIC ACID-INSENSITIVE 5-like protein 2	7.59413763741125e-14	1.746	up-regulated
GO:0097305	response to alcohol	BaRT2v18chr1HG037480	SnRK2 serine threonine protein kinase6;Serine/threonine-protein kinase SAPK6;Stress-induced protein kinase1;Protein kinase domain-containing protein;Serine/threonine-protein kinase SAPK7;Serine/threonine-protein kinase SRK2A;Serine/threonine-protein kinase SAPK4	1.19025479108094e-05	-2.90757	down-regulated
GO:0097305	response to alcohol	BaRT2v18chr1HG046320	Common plant regulatory factor 1;MFMR domain-containing protein;G-box-binding factor 3;G-box binding factor;BZIP domain-containing protein	1.03280644747021e-15	2.78245	up-regulated
GO:0097305	response to alcohol	BaRT2v18chr1HG046520	Protein-serine/threonine phosphatase	5.0876844383374e-10	3.84075	up-regulated
GO:0097305	response to alcohol	BaRT2v18chr2HG049520	Protein-serine/threonine phosphatase	1.88300533295849e-13	3.74344	up-regulated
GO:0097305	response to alcohol	BaRT2v18chr2HG066310	Ninja-family protein AFP3;Ninja-family protein 1;Ninja-family protein 5;ninja-family protein 6-like;Putative ethylene-responsive binding factor-associated repression, Ninja family;ninja-family protein AFP3;Ninja-family protein 3-like;Ninja-family protein 6;Ninja-family protein 2;Ninja-family protein AFP2 (Fragment);Ninja-family protein MODD;Ninja-family protein 3;TDBD domain-containing protein	8.29407433393245e-12	1.67676	up-regulated
GO:0097305	response to alcohol	BaRT2v18chr2HG087350	Major latex protein 22;Polyketide cyclase/dehydrase and lipid transportsuperfamily protein;Salt tolerant protein;Bet v I domain;Pollen allergen-like protein (Fragment)	1.40032771948221e-12	-2.74181	down-regulated
GO:0097305	response to alcohol	BaRT2v18chr2HG102250	Major pollen allergen Car b 1 isoforms 1A and 1B;S-norcoclaurine synthase	1.20439597704802e-10	-2.08451	down-regulated
GO:0097305	response to alcohol	BaRT2v18chr2HG105190	Serine/threonine-protein kinase SRK2H (Fragment);Putative serine/threonine-protein kinase SAPK2 (Fragment);Serine/threonine-protein kinase SAPK1;Serine/threonine-protein kinase SAPK2;Serine/threonine-protein kinase SRK2C;serine/threonine-protein kinase SAPK1 isoform X2;Serine/Threonine-kinase SAPK1-like protein;Protein kinase domain-containing protein	9.11505425438347e-15	2.77894	up-regulated
GO:0097305	response to alcohol	BaRT2v18chr3HG138810	Protein-serine/threonine phosphatase	4.20608853727766e-13	1.91073	up-regulated
GO:0097305	response to alcohol	BaRT2v18chr3HG142490	Protein-serine/threonine phosphatase	1.97806566854134e-14	4.25536	up-regulated
GO:0097305	response to alcohol	BaRT2v18chr3HG145770	Late embryogenesis abundant;Dehydrin	4.59438955867152e-12	5.71927	up-regulated
GO:0097305	response to alcohol	BaRT2v18chr3HG147770	HSF domain class transcription factor;heat stress transcription factor C-1;HSF-type DNA-binding domain containing protein, expressed	1.40562099055932e-05	3.24711	up-regulated
GO:0097305	response to alcohol	BaRT2v18chr3HG156090	Transcription factor DIVARICATA;Myb-like protein J;MYBR domain class transcription factor;MYB transcription factor;Duplicated homeodomain-like superfamily protein isoform 1	4.2502085427117e-05	4.57448	up-regulated
GO:0097305	response to alcohol	BaRT2v18chr3HG156370	ABA response element binding factor;Protein ABSCISIC ACID-INSENSITIVE 5;bZIP transcription factor ABI5 homolog;BZIP domain-containing protein	8.76381610391298e-12	3.62906	up-regulated
GO:0097305	response to alcohol	BaRT2v18chr3HG157020	Fructose-1,6-bisphosphatase class 1/Sedoheputulose-1,7-bisphosphatase;FBPase domain-containing protein;Putative sedoheptulose-bisphosphatase;Sedoheptulose-1,7-bisphosphatase;Chloroplast sedoheptulose-1,7-bisphosphatase;Sedoheptulose-1,7-bisphosphatase, chloroplastic	7.94308388812108e-06	-3.62659	down-regulated
GO:0097305	response to alcohol	BaRT2v18chr4HG176790	Glycosyltransferase family protein 64 protein C5;glucosamine inositolphosphorylceramide transferase 1;Magnesium transporter MRS2-A, chloroplastic	1.39390871795783e-07	2.02049	up-regulated
GO:0097305	response to alcohol	BaRT2v18chr4HG180470	Late embryogenesis abundant;Dehydrin;Dehydrin-like protein (Fragment)	7.11278399495341e-10	4.86732	up-regulated
GO:0097305	response to alcohol	BaRT2v18chr4HG182300	Serine/threonine-protein kinase SAPK10;Serine/threonine-protein kinase SAPK9;Serine/threonine-protein kinase SRK2E;Protein kinase domain-containing protein;Serine/threonine-protein kinase SAPK8	5.04514175798066e-13	1.75751	up-regulated
GO:0097305	response to alcohol	BaRT2v18chr4HG185280	ABC transporter domain-containing protein;Transporter, ABC superfamily (Breast cancer resistance protein);ATPase, coupled to transmembrane movement of substance	1.20580107832873e-07	1.50918	up-regulated
GO:0097305	response to alcohol	BaRT2v18chr4HG197580	Myb domain protein 112;MYB transcription factor;Transcription factor MYB108;Transcription factor MYB78;Transcription factor MYB21	0.000766845270501745	-1.89051	down-regulated
GO:0097305	response to alcohol	BaRT2v18chr4HG204340	Senescence/dehydration-associated protein-related;Senescence/spartin-associated;Putative senescence-associated protein;Protein EARLY-RESPONSIVE TO DEHYDRATION 7, chloroplastic;Spartin;senescence/dehydration-associated protein At3g51250-like;protein EARLY-RESPONSIVE TO DEHYDRATION 7, chloroplastic-like;Early-responsive to dehydration 7;Senescence domain-containing protein	5.75574473399485e-13	2.55017	up-regulated
GO:0097305	response to alcohol	BaRT2v18chr5HG230920	Major pollen allergen Bet v 1-L;Pathogenesis-related protein STH-21;Pathogenesis-related protein 10;Major allergen Api g 1, isoallergen 1-like	0.000582172255299214	-1.86568	down-regulated
GO:0097305	response to alcohol	BaRT2v18chr5HG236330	Protein kinase domain-containing protein	3.11836638072754e-06	2.12587	up-regulated
GO:0097305	response to alcohol	BaRT2v18chr5HG240200	Farnesol kinase chloroplastic;Putative phytol kinase 2, chloroplastic	4.80600377516193e-07	-2.17706	down-regulated
GO:0097305	response to alcohol	BaRT2v18chr5HG251840	Oil body-associated protein 1A;Embryo-specific protein	2.95783315820517e-11	6.18769	up-regulated
GO:0097305	response to alcohol	BaRT2v18chr5HG260370	Phospholipase D	2.19574852305771e-13	1.67797	up-regulated
GO:0097305	response to alcohol	BaRT2v18chr5HG263500	Late embryogenesis abundant;desiccation-related protein clone PCC6-19-like;Dehydrin	0.00101474615694849	2.62891	up-regulated
GO:0097305	response to alcohol	BaRT2v18chr5HG263510	Late embryogenesis abundant;desiccation-related protein clone PCC6-19-like;Dehydrin	4.71181157989392e-06	3.15085	up-regulated
GO:0097305	response to alcohol	BaRT2v18chr5HG267320	Cold-regulated 413-plasma membrane 2;Cold-regulated 413 plasma membrane protein 2;Cold-regulated protein;Cold acclimation protein WCOR413	2.48011027119709e-07	1.56843	up-regulated
GO:0097305	response to alcohol	BaRT2v18chr5HG269410	Late embryogenesis abundant;Dehydrin;Deyhydrin 4	2.58261898895054e-05	3.09012	up-regulated
GO:0097305	response to alcohol	BaRT2v18chr5HG273130	G-box-binding factor 1;BZIP domain-containing protein	8.14517545939064e-07	2.59097	up-regulated
GO:0097305	response to alcohol	BaRT2v18chr5HG276040	GRAM domain-containing protein;ABA-responsive protein;FH interacting protein 1	1.23907010037294e-10	3.85322	up-regulated
GO:0097305	response to alcohol	BaRT2v18chr6HG288110	Serine/threonine-protein kinase STY46;Serine/threonine-protein kinase HT1	2.15169958149618e-08	1.92454	up-regulated
GO:0097305	response to alcohol	BaRT2v18chr6HG297570	Flowering time control protein FPA-like	2.69279417848904e-14	-2.98298	down-regulated
GO:0097305	response to alcohol	BaRT2v18chr6HG307480	Phenylalanine ammonia-lyase	3.32664118970346e-12	-2.33405	down-regulated
GO:0097305	response to alcohol	BaRT2v18chr6HG310700	Late embryogenesis abundant;Dehydrin;Phosphoprotein ecpp44	1.04479623292939e-12	-1.73744	down-regulated
GO:0097305	response to alcohol	BaRT2v18chr6HG317090	Transcription factor TCP15;TCP domain-containing protein;Transcription factor TCP14	0.0022295890795249	-2.98545	down-regulated
GO:0097305	response to alcohol	BaRT2v18chr6HG321840	Dehydrin;Deyhydrin 4	9.58226946027909e-09	5.7827	up-regulated
GO:0097305	response to alcohol	BaRT2v18chr6HG321870	Dehydrin;Deyhydrin 4	5.03654642646427e-08	4.50524	up-regulated
GO:0097305	response to alcohol	BaRT2v18chr6HG321900	Dehydrin;Deyhydrin 4	2.7505038052089e-05	3.35479	up-regulated
GO:0097305	response to alcohol	BaRT2v18chr6HG322250	Putative ATP-dependent transporter;Putative tetratricopeptide repeat (TPR)-like superfamily protein;Tetratricopeptide-like helical;Putative tetratricopeptide-like helical domain, winged helix-turn-helix DNA-binding protein;Tetratricopeptide repeat (TPR)-like superfamily protein isoform 1;Clu domain-containing protein	0.0007225604835064	-2.07193	down-regulated
GO:0097305	response to alcohol	BaRT2v18chr7HG331160	Transcription factor DIVARICATA;DnaJ-like protein subfamily C member 1;Duplicated homeodomain-like superfamily protein (Fragment);transcription factor MYBS1;MYBR domain class transcription factor	3.64048874822555e-06	1.94508	up-regulated
GO:0097305	response to alcohol	BaRT2v18chr7HG348920	0	4.33322509624204e-14	3.43417	up-regulated
GO:0097305	response to alcohol	BaRT2v18chr7HG368430	O-acyltransferase;Linoleic acid1;Diacylglycerol O-acyltransferase	1.52406208912836e-15	2.38656	up-regulated
GO:0097305	response to alcohol	BaRT2v18chr7HG382200	probable calcium-binding protein CML20;probable calcium-binding protein CML13 isoform X2;Putative calcium-binding protein CML8;Caltractin	7.19026739698937e-10	-1.63336	down-regulated
GO:0009737	response to abscisic acid	BaRT2v18chr1HG008880	caffeic acid 3-O-methyltransferase 1-like;O-methyltransferase 1;Naringenin 7-O-methyltransferase;Norcoclaurine 6-O-methyltransferase (Fragment);Putative inactive methyltransferase;Caffeate O-methyltransferase;Caffeic acid-3-O-methyltransferase;Caffeic acid 3-O-methyltransferase;Eugenol O-methyltransferase;Flavone 3'-O-methyltransferase 1;Tricetin 3',4',5'-O-trimethyltransferase	5.95469312209883e-06	-7.04714	down-regulated
GO:0009737	response to abscisic acid	BaRT2v18chr1HG021220	Low-temperature-induced 65 kDa protein	2.35551033537734e-08	4.6957	up-regulated
GO:0009737	response to abscisic acid	BaRT2v18chr1HG026070	Serine/threonine-protein kinase SAPK3;Serine/threonine-protein kinase SAPK1;Serine/threonine-protein kinase SAPK2;Serine/threonine-protein kinase SR;Serine/threonine-protein kinase SRK2C;Protein kinase domain-containing protein	3.74615484817235e-08	1.98387	up-regulated
GO:0009737	response to abscisic acid	BaRT2v18chr1HG028550	carrot ABA-induced in somatic embryos 3-like;Late embryogenesis abundant protein B19.4;Small hydrophilic plant seed protein, conserved site-containing protein	4.10633540695041e-14	6.6681	up-regulated
GO:0009737	response to abscisic acid	BaRT2v18chr1HG028560	Late embryogenesis abundant protein;carrot ABA-induced in somatic embryos 3-like;Small hydrophilic plant seed protein, conserved site-containing protein	2.95441803647485e-12	7.81864	up-regulated
GO:0009737	response to abscisic acid	BaRT2v18chr1HG031480	Potassium channel2;Potassium channel AKT2	8.56707997659191e-06	-6.59276	down-regulated
GO:0009737	response to abscisic acid	BaRT2v18chr1HG033520	Probable calcium-binding protein CML9;Putative calcium-binding protein CML20	1.57240957884229e-07	-1.87373	down-regulated
GO:0009737	response to abscisic acid	BaRT2v18chr1HG033690	BZIP domain-containing protein;ABSCISIC ACID-INSENSITIVE 5-like protein 2	7.59413763741125e-14	1.746	up-regulated
GO:0009737	response to abscisic acid	BaRT2v18chr1HG037480	SnRK2 serine threonine protein kinase6;Serine/threonine-protein kinase SAPK6;Stress-induced protein kinase1;Protein kinase domain-containing protein;Serine/threonine-protein kinase SAPK7;Serine/threonine-protein kinase SRK2A;Serine/threonine-protein kinase SAPK4	1.19025479108094e-05	-2.90757	down-regulated
GO:0009737	response to abscisic acid	BaRT2v18chr1HG046320	Common plant regulatory factor 1;MFMR domain-containing protein;G-box-binding factor 3;G-box binding factor;BZIP domain-containing protein	1.03280644747021e-15	2.78245	up-regulated
GO:0009737	response to abscisic acid	BaRT2v18chr1HG046520	Protein-serine/threonine phosphatase	5.0876844383374e-10	3.84075	up-regulated
GO:0009737	response to abscisic acid	BaRT2v18chr2HG049520	Protein-serine/threonine phosphatase	1.88300533295849e-13	3.74344	up-regulated
GO:0009737	response to abscisic acid	BaRT2v18chr2HG066310	Ninja-family protein AFP3;Ninja-family protein 1;Ninja-family protein 5;ninja-family protein 6-like;Putative ethylene-responsive binding factor-associated repression, Ninja family;ninja-family protein AFP3;Ninja-family protein 3-like;Ninja-family protein 6;Ninja-family protein 2;Ninja-family protein AFP2 (Fragment);Ninja-family protein MODD;Ninja-family protein 3;TDBD domain-containing protein	8.29407433393245e-12	1.67676	up-regulated
GO:0009737	response to abscisic acid	BaRT2v18chr2HG087350	Major latex protein 22;Polyketide cyclase/dehydrase and lipid transportsuperfamily protein;Salt tolerant protein;Bet v I domain;Pollen allergen-like protein (Fragment)	1.40032771948221e-12	-2.74181	down-regulated
GO:0009737	response to abscisic acid	BaRT2v18chr2HG102250	Major pollen allergen Car b 1 isoforms 1A and 1B;S-norcoclaurine synthase	1.20439597704802e-10	-2.08451	down-regulated
GO:0009737	response to abscisic acid	BaRT2v18chr2HG105190	Serine/threonine-protein kinase SRK2H (Fragment);Putative serine/threonine-protein kinase SAPK2 (Fragment);Serine/threonine-protein kinase SAPK1;Serine/threonine-protein kinase SAPK2;Serine/threonine-protein kinase SRK2C;serine/threonine-protein kinase SAPK1 isoform X2;Serine/Threonine-kinase SAPK1-like protein;Protein kinase domain-containing protein	9.11505425438347e-15	2.77894	up-regulated
GO:0009737	response to abscisic acid	BaRT2v18chr3HG138810	Protein-serine/threonine phosphatase	4.20608853727766e-13	1.91073	up-regulated
GO:0009737	response to abscisic acid	BaRT2v18chr3HG142490	Protein-serine/threonine phosphatase	1.97806566854134e-14	4.25536	up-regulated
GO:0009737	response to abscisic acid	BaRT2v18chr3HG145770	Late embryogenesis abundant;Dehydrin	4.59438955867152e-12	5.71927	up-regulated
GO:0009737	response to abscisic acid	BaRT2v18chr3HG147770	HSF domain class transcription factor;heat stress transcription factor C-1;HSF-type DNA-binding domain containing protein, expressed	1.40562099055932e-05	3.24711	up-regulated
GO:0009737	response to abscisic acid	BaRT2v18chr3HG156090	Transcription factor DIVARICATA;Myb-like protein J;MYBR domain class transcription factor;MYB transcription factor;Duplicated homeodomain-like superfamily protein isoform 1	4.2502085427117e-05	4.57448	up-regulated
GO:0009737	response to abscisic acid	BaRT2v18chr3HG156370	ABA response element binding factor;Protein ABSCISIC ACID-INSENSITIVE 5;bZIP transcription factor ABI5 homolog;BZIP domain-containing protein	8.76381610391298e-12	3.62906	up-regulated
GO:0009737	response to abscisic acid	BaRT2v18chr3HG157020	Fructose-1,6-bisphosphatase class 1/Sedoheputulose-1,7-bisphosphatase;FBPase domain-containing protein;Putative sedoheptulose-bisphosphatase;Sedoheptulose-1,7-bisphosphatase;Chloroplast sedoheptulose-1,7-bisphosphatase;Sedoheptulose-1,7-bisphosphatase, chloroplastic	7.94308388812108e-06	-3.62659	down-regulated
GO:0009737	response to abscisic acid	BaRT2v18chr4HG176790	Glycosyltransferase family protein 64 protein C5;glucosamine inositolphosphorylceramide transferase 1;Magnesium transporter MRS2-A, chloroplastic	1.39390871795783e-07	2.02049	up-regulated
GO:0009737	response to abscisic acid	BaRT2v18chr4HG180470	Late embryogenesis abundant;Dehydrin;Dehydrin-like protein (Fragment)	7.11278399495341e-10	4.86732	up-regulated
GO:0009737	response to abscisic acid	BaRT2v18chr4HG182300	Serine/threonine-protein kinase SAPK10;Serine/threonine-protein kinase SAPK9;Serine/threonine-protein kinase SRK2E;Protein kinase domain-containing protein;Serine/threonine-protein kinase SAPK8	5.04514175798066e-13	1.75751	up-regulated
GO:0009737	response to abscisic acid	BaRT2v18chr4HG185280	ABC transporter domain-containing protein;Transporter, ABC superfamily (Breast cancer resistance protein);ATPase, coupled to transmembrane movement of substance	1.20580107832873e-07	1.50918	up-regulated
GO:0009737	response to abscisic acid	BaRT2v18chr4HG197580	Myb domain protein 112;MYB transcription factor;Transcription factor MYB108;Transcription factor MYB78;Transcription factor MYB21	0.000766845270501745	-1.89051	down-regulated
GO:0009737	response to abscisic acid	BaRT2v18chr4HG204340	Senescence/dehydration-associated protein-related;Senescence/spartin-associated;Putative senescence-associated protein;Protein EARLY-RESPONSIVE TO DEHYDRATION 7, chloroplastic;Spartin;senescence/dehydration-associated protein At3g51250-like;protein EARLY-RESPONSIVE TO DEHYDRATION 7, chloroplastic-like;Early-responsive to dehydration 7;Senescence domain-containing protein	5.75574473399485e-13	2.55017	up-regulated
GO:0009737	response to abscisic acid	BaRT2v18chr5HG230920	Major pollen allergen Bet v 1-L;Pathogenesis-related protein STH-21;Pathogenesis-related protein 10;Major allergen Api g 1, isoallergen 1-like	0.000582172255299214	-1.86568	down-regulated
GO:0009737	response to abscisic acid	BaRT2v18chr5HG236330	Protein kinase domain-containing protein	3.11836638072754e-06	2.12587	up-regulated
GO:0009737	response to abscisic acid	BaRT2v18chr5HG240200	Farnesol kinase chloroplastic;Putative phytol kinase 2, chloroplastic	4.80600377516193e-07	-2.17706	down-regulated
GO:0009737	response to abscisic acid	BaRT2v18chr5HG251840	Oil body-associated protein 1A;Embryo-specific protein	2.95783315820517e-11	6.18769	up-regulated
GO:0009737	response to abscisic acid	BaRT2v18chr5HG260370	Phospholipase D	2.19574852305771e-13	1.67797	up-regulated
GO:0009737	response to abscisic acid	BaRT2v18chr5HG263500	Late embryogenesis abundant;desiccation-related protein clone PCC6-19-like;Dehydrin	0.00101474615694849	2.62891	up-regulated
GO:0009737	response to abscisic acid	BaRT2v18chr5HG263510	Late embryogenesis abundant;desiccation-related protein clone PCC6-19-like;Dehydrin	4.71181157989392e-06	3.15085	up-regulated
GO:0009737	response to abscisic acid	BaRT2v18chr5HG267320	Cold-regulated 413-plasma membrane 2;Cold-regulated 413 plasma membrane protein 2;Cold-regulated protein;Cold acclimation protein WCOR413	2.48011027119709e-07	1.56843	up-regulated
GO:0009737	response to abscisic acid	BaRT2v18chr5HG269410	Late embryogenesis abundant;Dehydrin;Deyhydrin 4	2.58261898895054e-05	3.09012	up-regulated
GO:0009737	response to abscisic acid	BaRT2v18chr5HG273130	G-box-binding factor 1;BZIP domain-containing protein	8.14517545939064e-07	2.59097	up-regulated
GO:0009737	response to abscisic acid	BaRT2v18chr5HG276040	GRAM domain-containing protein;ABA-responsive protein;FH interacting protein 1	1.23907010037294e-10	3.85322	up-regulated
GO:0009737	response to abscisic acid	BaRT2v18chr6HG288110	Serine/threonine-protein kinase STY46;Serine/threonine-protein kinase HT1	2.15169958149618e-08	1.92454	up-regulated
GO:0009737	response to abscisic acid	BaRT2v18chr6HG297570	Flowering time control protein FPA-like	2.69279417848904e-14	-2.98298	down-regulated
GO:0009737	response to abscisic acid	BaRT2v18chr6HG310700	Late embryogenesis abundant;Dehydrin;Phosphoprotein ecpp44	1.04479623292939e-12	-1.73744	down-regulated
GO:0009737	response to abscisic acid	BaRT2v18chr6HG317090	Transcription factor TCP15;TCP domain-containing protein;Transcription factor TCP14	0.0022295890795249	-2.98545	down-regulated
GO:0009737	response to abscisic acid	BaRT2v18chr6HG321840	Dehydrin;Deyhydrin 4	9.58226946027909e-09	5.7827	up-regulated
GO:0009737	response to abscisic acid	BaRT2v18chr6HG321870	Dehydrin;Deyhydrin 4	5.03654642646427e-08	4.50524	up-regulated
GO:0009737	response to abscisic acid	BaRT2v18chr6HG321900	Dehydrin;Deyhydrin 4	2.7505038052089e-05	3.35479	up-regulated
GO:0009737	response to abscisic acid	BaRT2v18chr6HG322250	Putative ATP-dependent transporter;Putative tetratricopeptide repeat (TPR)-like superfamily protein;Tetratricopeptide-like helical;Putative tetratricopeptide-like helical domain, winged helix-turn-helix DNA-binding protein;Tetratricopeptide repeat (TPR)-like superfamily protein isoform 1;Clu domain-containing protein	0.0007225604835064	-2.07193	down-regulated
GO:0009737	response to abscisic acid	BaRT2v18chr7HG331160	Transcription factor DIVARICATA;DnaJ-like protein subfamily C member 1;Duplicated homeodomain-like superfamily protein (Fragment);transcription factor MYBS1;MYBR domain class transcription factor	3.64048874822555e-06	1.94508	up-regulated
GO:0009737	response to abscisic acid	BaRT2v18chr7HG348920	0	4.33322509624204e-14	3.43417	up-regulated
GO:0009737	response to abscisic acid	BaRT2v18chr7HG368430	O-acyltransferase;Linoleic acid1;Diacylglycerol O-acyltransferase	1.52406208912836e-15	2.38656	up-regulated
GO:0009737	response to abscisic acid	BaRT2v18chr7HG382200	probable calcium-binding protein CML20;probable calcium-binding protein CML13 isoform X2;Putative calcium-binding protein CML8;Caltractin	7.19026739698937e-10	-1.63336	down-regulated
GO:0009414	response to water deprivation	BaRT2v18chr1HG021460	salt tolerance receptor-like cytoplasmic kinase 1;Receptor protein kinase CRINKLY4;Protein kinase domain-containing protein	2.4849500150034e-13	-2.02463	down-regulated
GO:0009414	response to water deprivation	BaRT2v18chr1HG021930	Cys/Met metabolism PLP-dependent enzyme family protein, expressed;Methionine gamma-lyase	2.19784661917005e-10	4.69989	up-regulated
GO:0009414	response to water deprivation	BaRT2v18chr1HG026770	ABA inducible protein;ABA-inducible protein PHV A1;Late embryogenesis abundant protein 3	2.72698481969862e-10	4.34304	up-regulated
GO:0009414	response to water deprivation	BaRT2v18chr1HG030650	NAC domain-containing protein;Putative no apical meristem (NAM) protein	5.86644255102837e-16	3.18741	up-regulated
GO:0009414	response to water deprivation	BaRT2v18chr1HG033520	Probable calcium-binding protein CML9;Putative calcium-binding protein CML20	1.57240957884229e-07	-1.87373	down-regulated
GO:0009414	response to water deprivation	BaRT2v18chr1HG040250	ABA inducible protein;ABA-inducible protein PHV A1;Late embryogenesis abundant protein 3	7.3434909179425e-08	4.7786	up-regulated
GO:0009414	response to water deprivation	BaRT2v18chr1HG040290	ABA inducible protein;ABA-inducible protein PHV A1;Late embryogenesis abundant protein 3	5.05080209071762e-05	1.68866	up-regulated
GO:0009414	response to water deprivation	BaRT2v18chr1HG040300	ABA inducible protein;ABA-inducible protein PHV A1;Late embryogenesis abundant protein 3	1.18921324329093e-08	3.48582	up-regulated
GO:0009414	response to water deprivation	BaRT2v18chr2HG104210	MFS domain-containing protein;Organic cation/carnitine transporter 4	3.86477405383954e-16	3.60924	up-regulated
GO:0009414	response to water deprivation	BaRT2v18chr2HG104230	MFS domain-containing protein;Organic cation/carnitine transporter 4	6.38682488561321e-07	-2.3357	down-regulated
GO:0009414	response to water deprivation	BaRT2v18chr3HG138810	Protein-serine/threonine phosphatase	4.20608853727766e-13	1.91073	up-regulated
GO:0009414	response to water deprivation	BaRT2v18chr3HG145770	Late embryogenesis abundant;Dehydrin	4.59438955867152e-12	5.71927	up-regulated
GO:0009414	response to water deprivation	BaRT2v18chr3HG153860	NAC domain-containing protein;Stress-induced transcription factor NAC1;Stress-induced transcription factor SNAC1	1.1031032327403e-10	3.45376	up-regulated
GO:0009414	response to water deprivation	BaRT2v18chr3HG156370	ABA response element binding factor;Protein ABSCISIC ACID-INSENSITIVE 5;bZIP transcription factor ABI5 homolog;BZIP domain-containing protein	8.76381610391298e-12	3.62906	up-regulated
GO:0009414	response to water deprivation	BaRT2v18chr3HG157070	Alpha-1,4 glucan phosphorylase;Alpha-glucan phosphorylase, H isozyme	1.24180368375704e-13	-1.89169	down-regulated
GO:0009414	response to water deprivation	BaRT2v18chr3HG167810	Annexin	2.19854267012046e-11	-1.8406	down-regulated
GO:0009414	response to water deprivation	BaRT2v18chr4HG180470	Late embryogenesis abundant;Dehydrin;Dehydrin-like protein (Fragment)	7.11278399495341e-10	4.86732	up-regulated
GO:0009414	response to water deprivation	BaRT2v18chr4HG182300	Serine/threonine-protein kinase SAPK10;Serine/threonine-protein kinase SAPK9;Serine/threonine-protein kinase SRK2E;Protein kinase domain-containing protein;Serine/threonine-protein kinase SAPK8	5.04514175798066e-13	1.75751	up-regulated
GO:0009414	response to water deprivation	BaRT2v18chr4HG185810	Abscisic stress ripening	2.00927775918191e-05	-8.29255	down-regulated
GO:0009414	response to water deprivation	BaRT2v18chr4HG197160	Late embryogenesis abundant protein 1;Embryonic protein DC-8	1.44728340572006e-08	4.57238	up-regulated
GO:0009414	response to water deprivation	BaRT2v18chr4HG197580	Myb domain protein 112;MYB transcription factor;Transcription factor MYB108;Transcription factor MYB78;Transcription factor MYB21	0.000766845270501745	-1.89051	down-regulated
GO:0009414	response to water deprivation	BaRT2v18chr4HG204340	Senescence/dehydration-associated protein-related;Senescence/spartin-associated;Putative senescence-associated protein;Protein EARLY-RESPONSIVE TO DEHYDRATION 7, chloroplastic;Spartin;senescence/dehydration-associated protein At3g51250-like;protein EARLY-RESPONSIVE TO DEHYDRATION 7, chloroplastic-like;Early-responsive to dehydration 7;Senescence domain-containing protein	5.75574473399485e-13	2.55017	up-regulated
GO:0009414	response to water deprivation	BaRT2v18chr4HG209360	ABC transporter domain-containing protein;Transporter, ABC superfamily (Breast cancer resistance protein)	1.71088183811144e-15	3.10168	up-regulated
GO:0009414	response to water deprivation	BaRT2v18chr4HG219650	Salt tolerance receptor-like cytoplasmic kinase 1;Receptor protein kinase CRINKLY4;Leucine-rich repeat receptor protein kinase EXS;Protein kinase domain-containing protein	1.00473509196049e-06	-6.78522	down-regulated
GO:0009414	response to water deprivation	BaRT2v18chr5HG230870	Glucomannan synthase, family GT2;cellulose synthase-like protein D5	2.2559767610541e-09	-5.43451	down-regulated
GO:0009414	response to water deprivation	BaRT2v18chr5HG241800	Plastid-lipid-associated protein, chloroplastic;plastid-lipid-associated protein, chloroplastic-like;Chromoplast-specific carotenoid-associated protein;Plastid-lipid-associated protein 2;Plastid lipid associated protein CHRC;chromoplast-specific carotenoid-associated protein, chromoplastic;Plastid-lipid associated protein PAP / fibrillin family;Plastid lipid-associated protein 2, chloroplastic;li…	1.54120474687901e-09	1.58014	up-regulated
GO:0009414	response to water deprivation	BaRT2v18chr5HG243700	Plasma membrane intrinsic protein 1;Aquaporin;Aquaporin PIP1	2.79386718355381e-11	-3.11927	down-regulated
GO:0009414	response to water deprivation	BaRT2v18chr5HG263500	Late embryogenesis abundant;desiccation-related protein clone PCC6-19-like;Dehydrin	0.00101474615694849	2.62891	up-regulated
GO:0009414	response to water deprivation	BaRT2v18chr5HG263510	Late embryogenesis abundant;desiccation-related protein clone PCC6-19-like;Dehydrin	4.71181157989392e-06	3.15085	up-regulated
GO:0009414	response to water deprivation	BaRT2v18chr5HG267320	Cold-regulated 413-plasma membrane 2;Cold-regulated 413 plasma membrane protein 2;Cold-regulated protein;Cold acclimation protein WCOR413	2.48011027119709e-07	1.56843	up-regulated
GO:0009414	response to water deprivation	BaRT2v18chr5HG269410	Late embryogenesis abundant;Dehydrin;Deyhydrin 4	2.58261898895054e-05	3.09012	up-regulated
GO:0009414	response to water deprivation	BaRT2v18chr6HG308910	Salt tolerance receptor-like cytoplasmic kinase 1;Leucine-rich repeat receptor protein kinase EXS;Protein kinase domain-containing protein	3.32791084214635e-06	-2.55994	down-regulated
GO:0009414	response to water deprivation	BaRT2v18chr6HG310700	Late embryogenesis abundant;Dehydrin;Phosphoprotein ecpp44	1.04479623292939e-12	-1.73744	down-regulated
GO:0009414	response to water deprivation	BaRT2v18chr6HG318200	SNW/SKI-interacting protein-like;SKI-interacting protein, SKIP;SNW domain-containing protein 1;SNW/SKI-interacting protein A;Nuclear protein skip, putative;Pre-mRNA-splicing factor prp45	1.08118715600151e-13	1.54174	up-regulated
GO:0009414	response to water deprivation	BaRT2v18chr6HG321840	Dehydrin;Deyhydrin 4	9.58226946027909e-09	5.7827	up-regulated
GO:0009414	response to water deprivation	BaRT2v18chr6HG321870	Dehydrin;Deyhydrin 4	5.03654642646427e-08	4.50524	up-regulated
GO:0009414	response to water deprivation	BaRT2v18chr6HG321900	Dehydrin;Deyhydrin 4	2.7505038052089e-05	3.35479	up-regulated
GO:0009414	response to water deprivation	BaRT2v18chr7HG331160	Transcription factor DIVARICATA;DnaJ-like protein subfamily C member 1;Duplicated homeodomain-like superfamily protein (Fragment);transcription factor MYBS1;MYBR domain class transcription factor	3.64048874822555e-06	1.94508	up-regulated
GO:0009414	response to water deprivation	BaRT2v18chr7HG333880	Histone H1 variant;H15 domain-containing protein;Histone like	1.13090456943226e-08	2.21838	up-regulated
GO:0001101	response to acid chemical	BaRT2v18chr1HG021460	salt tolerance receptor-like cytoplasmic kinase 1;Receptor protein kinase CRINKLY4;Protein kinase domain-containing protein	2.4849500150034e-13	-2.02463	down-regulated
GO:0001101	response to acid chemical	BaRT2v18chr1HG021930	Cys/Met metabolism PLP-dependent enzyme family protein, expressed;Methionine gamma-lyase	2.19784661917005e-10	4.69989	up-regulated
GO:0001101	response to acid chemical	BaRT2v18chr1HG026770	ABA inducible protein;ABA-inducible protein PHV A1;Late embryogenesis abundant protein 3	2.72698481969862e-10	4.34304	up-regulated
GO:0001101	response to acid chemical	BaRT2v18chr1HG030650	NAC domain-containing protein;Putative no apical meristem (NAM) protein	5.86644255102837e-16	3.18741	up-regulated
GO:0001101	response to acid chemical	BaRT2v18chr1HG033520	Probable calcium-binding protein CML9;Putative calcium-binding protein CML20	1.57240957884229e-07	-1.87373	down-regulated
GO:0001101	response to acid chemical	BaRT2v18chr1HG040250	ABA inducible protein;ABA-inducible protein PHV A1;Late embryogenesis abundant protein 3	7.3434909179425e-08	4.7786	up-regulated
GO:0001101	response to acid chemical	BaRT2v18chr1HG040290	ABA inducible protein;ABA-inducible protein PHV A1;Late embryogenesis abundant protein 3	5.05080209071762e-05	1.68866	up-regulated
GO:0001101	response to acid chemical	BaRT2v18chr1HG040300	ABA inducible protein;ABA-inducible protein PHV A1;Late embryogenesis abundant protein 3	1.18921324329093e-08	3.48582	up-regulated
GO:0001101	response to acid chemical	BaRT2v18chr2HG104210	MFS domain-containing protein;Organic cation/carnitine transporter 4	3.86477405383954e-16	3.60924	up-regulated
GO:0001101	response to acid chemical	BaRT2v18chr2HG104230	MFS domain-containing protein;Organic cation/carnitine transporter 4	6.38682488561321e-07	-2.3357	down-regulated
GO:0001101	response to acid chemical	BaRT2v18chr3HG138810	Protein-serine/threonine phosphatase	4.20608853727766e-13	1.91073	up-regulated
GO:0001101	response to acid chemical	BaRT2v18chr3HG145770	Late embryogenesis abundant;Dehydrin	4.59438955867152e-12	5.71927	up-regulated
GO:0001101	response to acid chemical	BaRT2v18chr3HG153860	NAC domain-containing protein;Stress-induced transcription factor NAC1;Stress-induced transcription factor SNAC1	1.1031032327403e-10	3.45376	up-regulated
GO:0001101	response to acid chemical	BaRT2v18chr3HG156370	ABA response element binding factor;Protein ABSCISIC ACID-INSENSITIVE 5;bZIP transcription factor ABI5 homolog;BZIP domain-containing protein	8.76381610391298e-12	3.62906	up-regulated
GO:0001101	response to acid chemical	BaRT2v18chr3HG157070	Alpha-1,4 glucan phosphorylase;Alpha-glucan phosphorylase, H isozyme	1.24180368375704e-13	-1.89169	down-regulated
GO:0001101	response to acid chemical	BaRT2v18chr3HG167810	Annexin	2.19854267012046e-11	-1.8406	down-regulated
GO:0001101	response to acid chemical	BaRT2v18chr4HG180470	Late embryogenesis abundant;Dehydrin;Dehydrin-like protein (Fragment)	7.11278399495341e-10	4.86732	up-regulated
GO:0001101	response to acid chemical	BaRT2v18chr4HG182300	Serine/threonine-protein kinase SAPK10;Serine/threonine-protein kinase SAPK9;Serine/threonine-protein kinase SRK2E;Protein kinase domain-containing protein;Serine/threonine-protein kinase SAPK8	5.04514175798066e-13	1.75751	up-regulated
GO:0001101	response to acid chemical	BaRT2v18chr4HG185810	Abscisic stress ripening	2.00927775918191e-05	-8.29255	down-regulated
GO:0001101	response to acid chemical	BaRT2v18chr4HG197160	Late embryogenesis abundant protein 1;Embryonic protein DC-8	1.44728340572006e-08	4.57238	up-regulated
GO:0001101	response to acid chemical	BaRT2v18chr4HG197580	Myb domain protein 112;MYB transcription factor;Transcription factor MYB108;Transcription factor MYB78;Transcription factor MYB21	0.000766845270501745	-1.89051	down-regulated
GO:0001101	response to acid chemical	BaRT2v18chr4HG204340	Senescence/dehydration-associated protein-related;Senescence/spartin-associated;Putative senescence-associated protein;Protein EARLY-RESPONSIVE TO DEHYDRATION 7, chloroplastic;Spartin;senescence/dehydration-associated protein At3g51250-like;protein EARLY-RESPONSIVE TO DEHYDRATION 7, chloroplastic-like;Early-responsive to dehydration 7;Senescence domain-containing protein	5.75574473399485e-13	2.55017	up-regulated
GO:0001101	response to acid chemical	BaRT2v18chr4HG209360	ABC transporter domain-containing protein;Transporter, ABC superfamily (Breast cancer resistance protein)	1.71088183811144e-15	3.10168	up-regulated
GO:0001101	response to acid chemical	BaRT2v18chr4HG219650	Salt tolerance receptor-like cytoplasmic kinase 1;Receptor protein kinase CRINKLY4;Leucine-rich repeat receptor protein kinase EXS;Protein kinase domain-containing protein	1.00473509196049e-06	-6.78522	down-regulated
GO:0001101	response to acid chemical	BaRT2v18chr5HG230870	Glucomannan synthase, family GT2;cellulose synthase-like protein D5	2.2559767610541e-09	-5.43451	down-regulated
GO:0001101	response to acid chemical	BaRT2v18chr5HG239100	NAC domain-containing protein	3.62721126839793e-10	3.53382	up-regulated
GO:0001101	response to acid chemical	BaRT2v18chr5HG241800	Plastid-lipid-associated protein, chloroplastic;plastid-lipid-associated protein, chloroplastic-like;Chromoplast-specific carotenoid-associated protein;Plastid-lipid-associated protein 2;Plastid lipid associated protein CHRC;chromoplast-specific carotenoid-associated protein, chromoplastic;Plastid-lipid associated protein PAP / fibrillin family;Plastid lipid-associated protein 2, chloroplastic;li…	1.54120474687901e-09	1.58014	up-regulated
GO:0001101	response to acid chemical	BaRT2v18chr5HG243700	Plasma membrane intrinsic protein 1;Aquaporin;Aquaporin PIP1	2.79386718355381e-11	-3.11927	down-regulated
GO:0001101	response to acid chemical	BaRT2v18chr5HG263500	Late embryogenesis abundant;desiccation-related protein clone PCC6-19-like;Dehydrin	0.00101474615694849	2.62891	up-regulated
GO:0001101	response to acid chemical	BaRT2v18chr5HG263510	Late embryogenesis abundant;desiccation-related protein clone PCC6-19-like;Dehydrin	4.71181157989392e-06	3.15085	up-regulated
GO:0001101	response to acid chemical	BaRT2v18chr5HG267320	Cold-regulated 413-plasma membrane 2;Cold-regulated 413 plasma membrane protein 2;Cold-regulated protein;Cold acclimation protein WCOR413	2.48011027119709e-07	1.56843	up-regulated
GO:0001101	response to acid chemical	BaRT2v18chr5HG269410	Late embryogenesis abundant;Dehydrin;Deyhydrin 4	2.58261898895054e-05	3.09012	up-regulated
GO:0001101	response to acid chemical	BaRT2v18chr6HG308910	Salt tolerance receptor-like cytoplasmic kinase 1;Leucine-rich repeat receptor protein kinase EXS;Protein kinase domain-containing protein	3.32791084214635e-06	-2.55994	down-regulated
GO:0001101	response to acid chemical	BaRT2v18chr6HG310700	Late embryogenesis abundant;Dehydrin;Phosphoprotein ecpp44	1.04479623292939e-12	-1.73744	down-regulated
GO:0001101	response to acid chemical	BaRT2v18chr6HG318200	SNW/SKI-interacting protein-like;SKI-interacting protein, SKIP;SNW domain-containing protein 1;SNW/SKI-interacting protein A;Nuclear protein skip, putative;Pre-mRNA-splicing factor prp45	1.08118715600151e-13	1.54174	up-regulated
GO:0001101	response to acid chemical	BaRT2v18chr6HG321840	Dehydrin;Deyhydrin 4	9.58226946027909e-09	5.7827	up-regulated
GO:0001101	response to acid chemical	BaRT2v18chr6HG321870	Dehydrin;Deyhydrin 4	5.03654642646427e-08	4.50524	up-regulated
GO:0001101	response to acid chemical	BaRT2v18chr6HG321900	Dehydrin;Deyhydrin 4	2.7505038052089e-05	3.35479	up-regulated
GO:0001101	response to acid chemical	BaRT2v18chr7HG331160	Transcription factor DIVARICATA;DnaJ-like protein subfamily C member 1;Duplicated homeodomain-like superfamily protein (Fragment);transcription factor MYBS1;MYBR domain class transcription factor	3.64048874822555e-06	1.94508	up-regulated
GO:0001101	response to acid chemical	BaRT2v18chr7HG333880	Histone H1 variant;H15 domain-containing protein;Histone like	1.13090456943226e-08	2.21838	up-regulated
GO:1901700	response to oxygen-containing compound	BaRT2v18chr1HG002110	Flavonoid O-methyltransferase;O-methyltransferase 5;Caffeic acid 3-O-methyltransferase;Flavone 3'-O-methyltransferase 1;Tricetin 3',4',5'-O-trimethyltransferase	7.23457401684468e-14	-2.83473	down-regulated
GO:1901700	response to oxygen-containing compound	BaRT2v18chr1HG008880	caffeic acid 3-O-methyltransferase 1-like;O-methyltransferase 1;Naringenin 7-O-methyltransferase;Norcoclaurine 6-O-methyltransferase (Fragment);Putative inactive methyltransferase;Caffeate O-methyltransferase;Caffeic acid-3-O-methyltransferase;Caffeic acid 3-O-methyltransferase;Eugenol O-methyltransferase;Flavone 3'-O-methyltransferase 1;Tricetin 3',4',5'-O-trimethyltransferase	5.95469312209883e-06	-7.04714	down-regulated
GO:1901700	response to oxygen-containing compound	BaRT2v18chr1HG017420	Xyloglucan galactosyltransferase KATAMARI1;Exostosin domain-containing protein	0.00477711822169583	-1.93646	down-regulated
GO:1901700	response to oxygen-containing compound	BaRT2v18chr1HG021220	Low-temperature-induced 65 kDa protein	2.35551033537734e-08	4.6957	up-regulated
GO:1901700	response to oxygen-containing compound	BaRT2v18chr1HG021460	salt tolerance receptor-like cytoplasmic kinase 1;Receptor protein kinase CRINKLY4;Protein kinase domain-containing protein	2.4849500150034e-13	-2.02463	down-regulated
GO:1901700	response to oxygen-containing compound	BaRT2v18chr1HG021930	Cys/Met metabolism PLP-dependent enzyme family protein, expressed;Methionine gamma-lyase	2.19784661917005e-10	4.69989	up-regulated
GO:1901700	response to oxygen-containing compound	BaRT2v18chr1HG026070	Serine/threonine-protein kinase SAPK3;Serine/threonine-protein kinase SAPK1;Serine/threonine-protein kinase SAPK2;Serine/threonine-protein kinase SR;Serine/threonine-protein kinase SRK2C;Protein kinase domain-containing protein	3.74615484817235e-08	1.98387	up-regulated
GO:1901700	response to oxygen-containing compound	BaRT2v18chr1HG026770	ABA inducible protein;ABA-inducible protein PHV A1;Late embryogenesis abundant protein 3	2.72698481969862e-10	4.34304	up-regulated
GO:1901700	response to oxygen-containing compound	BaRT2v18chr1HG028550	carrot ABA-induced in somatic embryos 3-like;Late embryogenesis abundant protein B19.4;Small hydrophilic plant seed protein, conserved site-containing protein	4.10633540695041e-14	6.6681	up-regulated
GO:1901700	response to oxygen-containing compound	BaRT2v18chr1HG028560	Late embryogenesis abundant protein;carrot ABA-induced in somatic embryos 3-like;Small hydrophilic plant seed protein, conserved site-containing protein	2.95441803647485e-12	7.81864	up-regulated
GO:1901700	response to oxygen-containing compound	BaRT2v18chr1HG030650	NAC domain-containing protein;Putative no apical meristem (NAM) protein	5.86644255102837e-16	3.18741	up-regulated
GO:1901700	response to oxygen-containing compound	BaRT2v18chr1HG031480	Potassium channel2;Potassium channel AKT2	8.56707997659191e-06	-6.59276	down-regulated
GO:1901700	response to oxygen-containing compound	BaRT2v18chr1HG033520	Probable calcium-binding protein CML9;Putative calcium-binding protein CML20	1.57240957884229e-07	-1.87373	down-regulated
GO:1901700	response to oxygen-containing compound	BaRT2v18chr1HG033690	BZIP domain-containing protein;ABSCISIC ACID-INSENSITIVE 5-like protein 2	7.59413763741125e-14	1.746	up-regulated
GO:1901700	response to oxygen-containing compound	BaRT2v18chr1HG036610	Coronatine-insensitive 1b;Coronatine insensitive protein 1;coronatine-insensitive protein homolog 1b;Auxin F-box protein 5;Coronatine-insensitive protein 1-like;Putative leucine-rich repeat domain, L domain-like protein;Coronatine-insensitive protein 1	3.63068844720272e-14	1.61121	up-regulated
GO:1901700	response to oxygen-containing compound	BaRT2v18chr1HG037480	SnRK2 serine threonine protein kinase6;Serine/threonine-protein kinase SAPK6;Stress-induced protein kinase1;Protein kinase domain-containing protein;Serine/threonine-protein kinase SAPK7;Serine/threonine-protein kinase SRK2A;Serine/threonine-protein kinase SAPK4	1.19025479108094e-05	-2.90757	down-regulated
GO:1901700	response to oxygen-containing compound	BaRT2v18chr1HG040250	ABA inducible protein;ABA-inducible protein PHV A1;Late embryogenesis abundant protein 3	7.3434909179425e-08	4.7786	up-regulated
GO:1901700	response to oxygen-containing compound	BaRT2v18chr1HG040290	ABA inducible protein;ABA-inducible protein PHV A1;Late embryogenesis abundant protein 3	5.05080209071762e-05	1.68866	up-regulated
GO:1901700	response to oxygen-containing compound	BaRT2v18chr1HG040300	ABA inducible protein;ABA-inducible protein PHV A1;Late embryogenesis abundant protein 3	1.18921324329093e-08	3.48582	up-regulated
GO:1901700	response to oxygen-containing compound	BaRT2v18chr1HG046320	Common plant regulatory factor 1;MFMR domain-containing protein;G-box-binding factor 3;G-box binding factor;BZIP domain-containing protein	1.03280644747021e-15	2.78245	up-regulated
GO:1901700	response to oxygen-containing compound	BaRT2v18chr1HG046520	Protein-serine/threonine phosphatase	5.0876844383374e-10	3.84075	up-regulated
GO:1901700	response to oxygen-containing compound	BaRT2v18chr2HG049520	Protein-serine/threonine phosphatase	1.88300533295849e-13	3.74344	up-regulated
GO:1901700	response to oxygen-containing compound	BaRT2v18chr2HG055570	Peripheral subunit-binding (PSBD) domain-containing protein (Fragment);Dihydrolipoamide acetyltransferase component of pyruvate dehydrogenase complex;Lipoamide acyltransferase component of branched-chain alpha-keto acid dehydrogenase complex mitochondrial	2.0052360964623e-11	1.51985	up-regulated
GO:1901700	response to oxygen-containing compound	BaRT2v18chr2HG066310	Ninja-family protein AFP3;Ninja-family protein 1;Ninja-family protein 5;ninja-family protein 6-like;Putative ethylene-responsive binding factor-associated repression, Ninja family;ninja-family protein AFP3;Ninja-family protein 3-like;Ninja-family protein 6;Ninja-family protein 2;Ninja-family protein AFP2 (Fragment);Ninja-family protein MODD;Ninja-family protein 3;TDBD domain-containing protein	8.29407433393245e-12	1.67676	up-regulated
GO:1901700	response to oxygen-containing compound	BaRT2v18chr2HG087230	H+/oligopeptide symporter;Nitrate transporter 1.3;Peptide transporter PTR2	0.00266217008364769	3.17851	up-regulated
GO:1901700	response to oxygen-containing compound	BaRT2v18chr2HG087350	Major latex protein 22;Polyketide cyclase/dehydrase and lipid transportsuperfamily protein;Salt tolerant protein;Bet v I domain;Pollen allergen-like protein (Fragment)	1.40032771948221e-12	-2.74181	down-regulated
GO:1901700	response to oxygen-containing compound	BaRT2v18chr2HG092540	Two-component response regulator ORR6;Two-component response regulator ARR4;Response regulatory domain-containing protein;Two-component response regulator ARR16;Two-component response regulator ARR3;Orphans transcription factor;Two-component response regulator ORR11;Two-component response regulator ORR5	0.000524531265522136	-2.80403	down-regulated
GO:1901700	response to oxygen-containing compound	BaRT2v18chr2HG095100	Putative LRR receptor-like serine/threonine-protein kinase;Protein kinase domain-containing protein;Putative leucine-rich repeat receptor-like protein kinase family protein;Putative inactive leucine-rich repeat receptor kinase XIAO	1.31163810871335e-08	-1.97287	down-regulated
GO:1901700	response to oxygen-containing compound	BaRT2v18chr2HG098090	Ent-kaurene synthase;Ent-kaurene synthase-like protein 3;Ent-kaur-16-ene synthase, chloroplastic;Ent-kaur-16-ene synthase, chloroplastic-like;Terpene synthase TPS28	5.34481083217614e-05	-3.69306	down-regulated
GO:1901700	response to oxygen-containing compound	BaRT2v18chr2HG100720	Subtilase;CO(2)-response secreted protease	3.23829299677264e-08	-3.20051	down-regulated
GO:1901700	response to oxygen-containing compound	BaRT2v18chr2HG102250	Major pollen allergen Car b 1 isoforms 1A and 1B;S-norcoclaurine synthase	1.20439597704802e-10	-2.08451	down-regulated
GO:1901700	response to oxygen-containing compound	BaRT2v18chr2HG104210	MFS domain-containing protein;Organic cation/carnitine transporter 4	3.86477405383954e-16	3.60924	up-regulated
GO:1901700	response to oxygen-containing compound	BaRT2v18chr2HG104230	MFS domain-containing protein;Organic cation/carnitine transporter 4	6.38682488561321e-07	-2.3357	down-regulated
GO:1901700	response to oxygen-containing compound	BaRT2v18chr2HG105190	Serine/threonine-protein kinase SRK2H (Fragment);Putative serine/threonine-protein kinase SAPK2 (Fragment);Serine/threonine-protein kinase SAPK1;Serine/threonine-protein kinase SAPK2;Serine/threonine-protein kinase SRK2C;serine/threonine-protein kinase SAPK1 isoform X2;Serine/Threonine-kinase SAPK1-like protein;Protein kinase domain-containing protein	9.11505425438347e-15	2.77894	up-regulated
GO:1901700	response to oxygen-containing compound	BaRT2v18chr2HG106520	Jasmonate-zim domain protein;Tify domain-containing protein;Jasmonate-zim-domain protein 12;ZIM motif-containing protein (Fragment);Putative lectin-domain receptor-like protein kinase family protein	6.9982340529643e-14	-1.54692	down-regulated
GO:1901700	response to oxygen-containing compound	BaRT2v18chr3HG124750	Zinc finger CCCH domain-containing protein 2;DNA-binding with one finger protein (Fragment);C3H transcription factor	2.99302406130394e-09	3.09499	up-regulated
GO:1901700	response to oxygen-containing compound	BaRT2v18chr3HG125410	Small heat shock protein HSP17.8;SHSP domain-containing protein	0.00109449684357632	2.2385	up-regulated
GO:1901700	response to oxygen-containing compound	BaRT2v18chr3HG138810	Protein-serine/threonine phosphatase	4.20608853727766e-13	1.91073	up-regulated
GO:1901700	response to oxygen-containing compound	BaRT2v18chr3HG142490	Protein-serine/threonine phosphatase	1.97806566854134e-14	4.25536	up-regulated
GO:1901700	response to oxygen-containing compound	BaRT2v18chr3HG145770	Late embryogenesis abundant;Dehydrin	4.59438955867152e-12	5.71927	up-regulated
GO:1901700	response to oxygen-containing compound	BaRT2v18chr3HG147770	HSF domain class transcription factor;heat stress transcription factor C-1;HSF-type DNA-binding domain containing protein, expressed	1.40562099055932e-05	3.24711	up-regulated
GO:1901700	response to oxygen-containing compound	BaRT2v18chr3HG150460	Glutathione transferase	1.71531326752809e-13	-1.92937	down-regulated
GO:1901700	response to oxygen-containing compound	BaRT2v18chr3HG152770	0	6.3318977538045e-06	3.86225	up-regulated
GO:1901700	response to oxygen-containing compound	BaRT2v18chr3HG153860	NAC domain-containing protein;Stress-induced transcription factor NAC1;Stress-induced transcription factor SNAC1	1.1031032327403e-10	3.45376	up-regulated
GO:1901700	response to oxygen-containing compound	BaRT2v18chr3HG154790	receptor protein-tyrosine kinase CEPR2;Receptor-like protein kinase HSL1;Pkinase domain-containing protein/LRR_1 domain-containing protein/LRRNT_2 domain-containing protein/LRR_8 domain-containing protein;receptor-like protein kinase HAIKU2;Leucine-rich repeat transmembrane protein kinase;Protein kinase domain-containing protein;Receptor protein-tyrosine kinase CEPR2	8.75546462393292e-12	-2.39998	down-regulated
GO:1901700	response to oxygen-containing compound	BaRT2v18chr3HG156090	Transcription factor DIVARICATA;Myb-like protein J;MYBR domain class transcription factor;MYB transcription factor;Duplicated homeodomain-like superfamily protein isoform 1	4.2502085427117e-05	4.57448	up-regulated
GO:1901700	response to oxygen-containing compound	BaRT2v18chr3HG156370	ABA response element binding factor;Protein ABSCISIC ACID-INSENSITIVE 5;bZIP transcription factor ABI5 homolog;BZIP domain-containing protein	8.76381610391298e-12	3.62906	up-regulated
GO:1901700	response to oxygen-containing compound	BaRT2v18chr3HG157020	Fructose-1,6-bisphosphatase class 1/Sedoheputulose-1,7-bisphosphatase;FBPase domain-containing protein;Putative sedoheptulose-bisphosphatase;Sedoheptulose-1,7-bisphosphatase;Chloroplast sedoheptulose-1,7-bisphosphatase;Sedoheptulose-1,7-bisphosphatase, chloroplastic	7.94308388812108e-06	-3.62659	down-regulated
GO:1901700	response to oxygen-containing compound	BaRT2v18chr3HG157070	Alpha-1,4 glucan phosphorylase;Alpha-glucan phosphorylase, H isozyme	1.24180368375704e-13	-1.89169	down-regulated
GO:1901700	response to oxygen-containing compound	BaRT2v18chr3HG160160	Voltage dependent potassium channel;BTB/POZ and TAZ domain-containing protein 3	4.5414111055677e-05	-1.66338	down-regulated
GO:1901700	response to oxygen-containing compound	BaRT2v18chr3HG167810	Annexin	2.19854267012046e-11	-1.8406	down-regulated
GO:1901700	response to oxygen-containing compound	BaRT2v18chr3HG170350	E3 ubiquitin-protein ligase RGLG1;Copine domain-containing protein;E3 ubiquitin-protein ligase RGLG2	2.23924936442704e-13	1.82592	up-regulated
GO:1901700	response to oxygen-containing compound	BaRT2v18chr4HG176790	Glycosyltransferase family protein 64 protein C5;glucosamine inositolphosphorylceramide transferase 1;Magnesium transporter MRS2-A, chloroplastic	1.39390871795783e-07	2.02049	up-regulated
GO:1901700	response to oxygen-containing compound	BaRT2v18chr4HG180470	Late embryogenesis abundant;Dehydrin;Dehydrin-like protein (Fragment)	7.11278399495341e-10	4.86732	up-regulated
GO:1901700	response to oxygen-containing compound	BaRT2v18chr4HG182300	Serine/threonine-protein kinase SAPK10;Serine/threonine-protein kinase SAPK9;Serine/threonine-protein kinase SRK2E;Protein kinase domain-containing protein;Serine/threonine-protein kinase SAPK8	5.04514175798066e-13	1.75751	up-regulated
GO:1901700	response to oxygen-containing compound	BaRT2v18chr4HG185280	ABC transporter domain-containing protein;Transporter, ABC superfamily (Breast cancer resistance protein);ATPase, coupled to transmembrane movement of substance	1.20580107832873e-07	1.50918	up-regulated
GO:1901700	response to oxygen-containing compound	BaRT2v18chr4HG185810	Abscisic stress ripening	2.00927775918191e-05	-8.29255	down-regulated
GO:1901700	response to oxygen-containing compound	BaRT2v18chr4HG186760	XS domain-containing protein;Factor of DNA methylation 1;Factor of DNA methylation 4-like	0.000295040920883003	-1.91065	down-regulated
GO:1901700	response to oxygen-containing compound	BaRT2v18chr4HG197160	Late embryogenesis abundant protein 1;Embryonic protein DC-8	1.44728340572006e-08	4.57238	up-regulated
GO:1901700	response to oxygen-containing compound	BaRT2v18chr4HG197580	Myb domain protein 112;MYB transcription factor;Transcription factor MYB108;Transcription factor MYB78;Transcription factor MYB21	0.000766845270501745	-1.89051	down-regulated
GO:1901700	response to oxygen-containing compound	BaRT2v18chr4HG204340	Senescence/dehydration-associated protein-related;Senescence/spartin-associated;Putative senescence-associated protein;Protein EARLY-RESPONSIVE TO DEHYDRATION 7, chloroplastic;Spartin;senescence/dehydration-associated protein At3g51250-like;protein EARLY-RESPONSIVE TO DEHYDRATION 7, chloroplastic-like;Early-responsive to dehydration 7;Senescence domain-containing protein	5.75574473399485e-13	2.55017	up-regulated
GO:1901700	response to oxygen-containing compound	BaRT2v18chr4HG209360	ABC transporter domain-containing protein;Transporter, ABC superfamily (Breast cancer resistance protein)	1.71088183811144e-15	3.10168	up-regulated
GO:1901700	response to oxygen-containing compound	BaRT2v18chr4HG219650	Salt tolerance receptor-like cytoplasmic kinase 1;Receptor protein kinase CRINKLY4;Leucine-rich repeat receptor protein kinase EXS;Protein kinase domain-containing protein	1.00473509196049e-06	-6.78522	down-regulated
GO:1901700	response to oxygen-containing compound	BaRT2v18chr5HG222860	Late embryogenesis abundant protein D-34	8.85916108719124e-12	5.27792	up-regulated
GO:1901700	response to oxygen-containing compound	BaRT2v18chr5HG228790	Phosphofructose kinase2;PFK domain-containing protein;Pyrophosphate--fructose 6-phosphate 1-phosphotransferase subunit alpha	1.12451468676633e-17	4.20795	up-regulated
GO:1901700	response to oxygen-containing compound	BaRT2v18chr5HG230870	Glucomannan synthase, family GT2;cellulose synthase-like protein D5	2.2559767610541e-09	-5.43451	down-regulated
GO:1901700	response to oxygen-containing compound	BaRT2v18chr5HG230920	Major pollen allergen Bet v 1-L;Pathogenesis-related protein STH-21;Pathogenesis-related protein 10;Major allergen Api g 1, isoallergen 1-like	0.000582172255299214	-1.86568	down-regulated
GO:1901700	response to oxygen-containing compound	BaRT2v18chr5HG236330	Protein kinase domain-containing protein	3.11836638072754e-06	2.12587	up-regulated
GO:1901700	response to oxygen-containing compound	BaRT2v18chr5HG239100	NAC domain-containing protein	3.62721126839793e-10	3.53382	up-regulated
GO:1901700	response to oxygen-containing compound	BaRT2v18chr5HG240200	Farnesol kinase chloroplastic;Putative phytol kinase 2, chloroplastic	4.80600377516193e-07	-2.17706	down-regulated
GO:1901700	response to oxygen-containing compound	BaRT2v18chr5HG241800	Plastid-lipid-associated protein, chloroplastic;plastid-lipid-associated protein, chloroplastic-like;Chromoplast-specific carotenoid-associated protein;Plastid-lipid-associated protein 2;Plastid lipid associated protein CHRC;chromoplast-specific carotenoid-associated protein, chromoplastic;Plastid-lipid associated protein PAP / fibrillin family;Plastid lipid-associated protein 2, chloroplastic;li…	1.54120474687901e-09	1.58014	up-regulated
GO:1901700	response to oxygen-containing compound	BaRT2v18chr5HG243700	Plasma membrane intrinsic protein 1;Aquaporin;Aquaporin PIP1	2.79386718355381e-11	-3.11927	down-regulated
GO:1901700	response to oxygen-containing compound	BaRT2v18chr5HG249430	Drought resistance protein;WRKY domain-containing protein	0.0062602185321138	1.67876	up-regulated
GO:1901700	response to oxygen-containing compound	BaRT2v18chr5HG251840	Oil body-associated protein 1A;Embryo-specific protein	2.95783315820517e-11	6.18769	up-regulated
GO:1901700	response to oxygen-containing compound	BaRT2v18chr5HG253560	Ubiquitin protein ligase 5;E3 ubiquitin-protein ligase UPL5	9.10026491886799e-09	1.57916	up-regulated
GO:1901700	response to oxygen-containing compound	BaRT2v18chr5HG257600	Glycosyltransferase;Crocetin glucosyltransferase 2;UDP-glycosyltransferase 74B1	2.54604377157487e-11	2.75869	up-regulated
GO:1901700	response to oxygen-containing compound	BaRT2v18chr5HG260370	Phospholipase D	2.19574852305771e-13	1.67797	up-regulated
GO:1901700	response to oxygen-containing compound	BaRT2v18chr5HG263500	Late embryogenesis abundant;desiccation-related protein clone PCC6-19-like;Dehydrin	0.00101474615694849	2.62891	up-regulated
GO:1901700	response to oxygen-containing compound	BaRT2v18chr5HG263510	Late embryogenesis abundant;desiccation-related protein clone PCC6-19-like;Dehydrin	4.71181157989392e-06	3.15085	up-regulated
GO:1901700	response to oxygen-containing compound	BaRT2v18chr5HG267320	Cold-regulated 413-plasma membrane 2;Cold-regulated 413 plasma membrane protein 2;Cold-regulated protein;Cold acclimation protein WCOR413	2.48011027119709e-07	1.56843	up-regulated
GO:1901700	response to oxygen-containing compound	BaRT2v18chr5HG269410	Late embryogenesis abundant;Dehydrin;Deyhydrin 4	2.58261898895054e-05	3.09012	up-regulated
GO:1901700	response to oxygen-containing compound	BaRT2v18chr5HG270130	Globulin-2;vicilin-like antimicrobial peptides 2-2;Globulin-1 S allele	4.55465931050724e-14	8.09636	up-regulated
GO:1901700	response to oxygen-containing compound	BaRT2v18chr5HG273130	G-box-binding factor 1;BZIP domain-containing protein	8.14517545939064e-07	2.59097	up-regulated
GO:1901700	response to oxygen-containing compound	BaRT2v18chr5HG276040	GRAM domain-containing protein;ABA-responsive protein;FH interacting protein 1	1.23907010037294e-10	3.85322	up-regulated
GO:1901700	response to oxygen-containing compound	BaRT2v18chr6HG288110	Serine/threonine-protein kinase STY46;Serine/threonine-protein kinase HT1	2.15169958149618e-08	1.92454	up-regulated
GO:1901700	response to oxygen-containing compound	BaRT2v18chr6HG288650	Pumilio RNA-binding repeat	1.038753529974e-13	1.56432	up-regulated
GO:1901700	response to oxygen-containing compound	BaRT2v18chr6HG288830	Polyketide cyclase/dehydrase and lipid transport superfamily protein;phosphatidylcholine transfer protein-like isoform X2;StAR-related lipid transfer protein 7, mitochondrial;START domain-containing protein	2.50629706430222e-12	1.61491	up-regulated
GO:1901700	response to oxygen-containing compound	BaRT2v18chr6HG297570	Flowering time control protein FPA-like	2.69279417848904e-14	-2.98298	down-regulated
GO:1901700	response to oxygen-containing compound	BaRT2v18chr6HG298520	LysM receptor kinase;LRR receptor-like serine/threonine-protein kinase, putative;Lysm-containing receptor kinase 10	0.00193189433415506	6.57219	up-regulated
GO:1901700	response to oxygen-containing compound	BaRT2v18chr6HG306480	apolipoprotein D-like;Lipocalin/cytosolic fatty-acid binding domain;Temperature-induced lipocalin-1;Temperature-induced lipocalin;temperature-induced lipocalin-1-like isoform X1;Putative zeaxanthin epoxidase	6.94574441634648e-10	2.30187	up-regulated
GO:1901700	response to oxygen-containing compound	BaRT2v18chr6HG307480	Phenylalanine ammonia-lyase	3.32664118970346e-12	-2.33405	down-regulated
GO:1901700	response to oxygen-containing compound	BaRT2v18chr6HG308910	Salt tolerance receptor-like cytoplasmic kinase 1;Leucine-rich repeat receptor protein kinase EXS;Protein kinase domain-containing protein	3.32791084214635e-06	-2.55994	down-regulated
GO:1901700	response to oxygen-containing compound	BaRT2v18chr6HG310700	Late embryogenesis abundant;Dehydrin;Phosphoprotein ecpp44	1.04479623292939e-12	-1.73744	down-regulated
GO:1901700	response to oxygen-containing compound	BaRT2v18chr6HG316180	RNA-dependent RNA polymerase	4.22087388767982e-05	-2.55958	down-regulated
GO:1901700	response to oxygen-containing compound	BaRT2v18chr6HG317090	Transcription factor TCP15;TCP domain-containing protein;Transcription factor TCP14	0.0022295890795249	-2.98545	down-regulated
GO:1901700	response to oxygen-containing compound	BaRT2v18chr6HG318200	SNW/SKI-interacting protein-like;SKI-interacting protein, SKIP;SNW domain-containing protein 1;SNW/SKI-interacting protein A;Nuclear protein skip, putative;Pre-mRNA-splicing factor prp45	1.08118715600151e-13	1.54174	up-regulated
GO:1901700	response to oxygen-containing compound	BaRT2v18chr6HG319140	Temperature-induced lipocalin;Apolipoprotein D;Temperature-induced lipocalin-1;Putative zeaxanthin epoxidase	2.00320296667066e-14	1.95503	up-regulated
GO:1901700	response to oxygen-containing compound	BaRT2v18chr6HG321020	Molecular chaperone (Small heat-shock protein Hsp26/Hsp42);Cytosolic class II small heat-shock protein;SHSP domain-containing protein;17.4 kDa class III heat shock protein	1.88558072173707e-05	3.60195	up-regulated
GO:1901700	response to oxygen-containing compound	BaRT2v18chr6HG321840	Dehydrin;Deyhydrin 4	9.58226946027909e-09	5.7827	up-regulated
GO:1901700	response to oxygen-containing compound	BaRT2v18chr6HG321870	Dehydrin;Deyhydrin 4	5.03654642646427e-08	4.50524	up-regulated
GO:1901700	response to oxygen-containing compound	BaRT2v18chr6HG321900	Dehydrin;Deyhydrin 4	2.7505038052089e-05	3.35479	up-regulated
GO:1901700	response to oxygen-containing compound	BaRT2v18chr6HG322250	Putative ATP-dependent transporter;Putative tetratricopeptide repeat (TPR)-like superfamily protein;Tetratricopeptide-like helical;Putative tetratricopeptide-like helical domain, winged helix-turn-helix DNA-binding protein;Tetratricopeptide repeat (TPR)-like superfamily protein isoform 1;Clu domain-containing protein	0.0007225604835064	-2.07193	down-regulated
GO:1901700	response to oxygen-containing compound	BaRT2v18chr7HG331160	Transcription factor DIVARICATA;DnaJ-like protein subfamily C member 1;Duplicated homeodomain-like superfamily protein (Fragment);transcription factor MYBS1;MYBR domain class transcription factor	3.64048874822555e-06	1.94508	up-regulated
GO:1901700	response to oxygen-containing compound	BaRT2v18chr7HG333880	Histone H1 variant;H15 domain-containing protein;Histone like	1.13090456943226e-08	2.21838	up-regulated
GO:1901700	response to oxygen-containing compound	BaRT2v18chr7HG348920	0	4.33322509624204e-14	3.43417	up-regulated
GO:1901700	response to oxygen-containing compound	BaRT2v18chr7HG365620	Flavonoid O-methyltransferase;Putative caffeate o-methyltransferase (Fragment);O-methyltransferase 5;Flavone O-methyltransferase 1;Caffeic acid 3-O-methyltransferase;Quercetin 3-O-methyltransferase 1;Tricetin 3',4',5'-O-trimethyltransferase	5.38133332652691e-15	-3.07896	down-regulated
GO:1901700	response to oxygen-containing compound	BaRT2v18chr7HG368430	O-acyltransferase;Linoleic acid1;Diacylglycerol O-acyltransferase	1.52406208912836e-15	2.38656	up-regulated
GO:1901700	response to oxygen-containing compound	BaRT2v18chr7HG382200	probable calcium-binding protein CML20;probable calcium-binding protein CML13 isoform X2;Putative calcium-binding protein CML8;Caltractin	7.19026739698937e-10	-1.63336	down-regulated
GO:1901700	response to oxygen-containing compound	BaRT2v18chr7HG385840	Rhodanese/Cell cycle control phosphatase superfamily protein, putative;Senescence-associated protein DIN1;Rhodanese domain-containing protein;thiosulfate sulfurtransferase 16, chloroplastic;Rhodanese/Cell cycle control phosphatase superfamily protein;Thiosulfate sulfurtransferase 16, chloroplastic-like;Thiosulfate sulfurtransferase 16, chloroplastic	8.32643208714092e-05	2.70212	up-regulated
GO:0009631	cold acclimation	BaRT2v18chr3HG145770	Late embryogenesis abundant;Dehydrin	4.59438955867152e-12	5.71927	up-regulated
GO:0009631	cold acclimation	BaRT2v18chr4HG180470	Late embryogenesis abundant;Dehydrin;Dehydrin-like protein (Fragment)	7.11278399495341e-10	4.86732	up-regulated
GO:0009631	cold acclimation	BaRT2v18chr5HG263500	Late embryogenesis abundant;desiccation-related protein clone PCC6-19-like;Dehydrin	0.00101474615694849	2.62891	up-regulated
GO:0009631	cold acclimation	BaRT2v18chr5HG263510	Late embryogenesis abundant;desiccation-related protein clone PCC6-19-like;Dehydrin	4.71181157989392e-06	3.15085	up-regulated
GO:0009631	cold acclimation	BaRT2v18chr5HG267320	Cold-regulated 413-plasma membrane 2;Cold-regulated 413 plasma membrane protein 2;Cold-regulated protein;Cold acclimation protein WCOR413	2.48011027119709e-07	1.56843	up-regulated
GO:0009631	cold acclimation	BaRT2v18chr5HG269410	Late embryogenesis abundant;Dehydrin;Deyhydrin 4	2.58261898895054e-05	3.09012	up-regulated
GO:0009631	cold acclimation	BaRT2v18chr6HG310700	Late embryogenesis abundant;Dehydrin;Phosphoprotein ecpp44	1.04479623292939e-12	-1.73744	down-regulated
GO:0009631	cold acclimation	BaRT2v18chr6HG321840	Dehydrin;Deyhydrin 4	9.58226946027909e-09	5.7827	up-regulated
GO:0009631	cold acclimation	BaRT2v18chr6HG321870	Dehydrin;Deyhydrin 4	5.03654642646427e-08	4.50524	up-regulated
GO:0009631	cold acclimation	BaRT2v18chr6HG321900	Dehydrin;Deyhydrin 4	2.7505038052089e-05	3.35479	up-regulated
GO:1902074	response to salt	BaRT2v18chr1HG021460	salt tolerance receptor-like cytoplasmic kinase 1;Receptor protein kinase CRINKLY4;Protein kinase domain-containing protein	2.4849500150034e-13	-2.02463	down-regulated
GO:1902074	response to salt	BaRT2v18chr1HG021930	Cys/Met metabolism PLP-dependent enzyme family protein, expressed;Methionine gamma-lyase	2.19784661917005e-10	4.69989	up-regulated
GO:1902074	response to salt	BaRT2v18chr1HG026770	ABA inducible protein;ABA-inducible protein PHV A1;Late embryogenesis abundant protein 3	2.72698481969862e-10	4.34304	up-regulated
GO:1902074	response to salt	BaRT2v18chr1HG030650	NAC domain-containing protein;Putative no apical meristem (NAM) protein	5.86644255102837e-16	3.18741	up-regulated
GO:1902074	response to salt	BaRT2v18chr1HG033520	Probable calcium-binding protein CML9;Putative calcium-binding protein CML20	1.57240957884229e-07	-1.87373	down-regulated
GO:1902074	response to salt	BaRT2v18chr1HG036610	Coronatine-insensitive 1b;Coronatine insensitive protein 1;coronatine-insensitive protein homolog 1b;Auxin F-box protein 5;Coronatine-insensitive protein 1-like;Putative leucine-rich repeat domain, L domain-like protein;Coronatine-insensitive protein 1	3.63068844720272e-14	1.61121	up-regulated
GO:1902074	response to salt	BaRT2v18chr1HG040250	ABA inducible protein;ABA-inducible protein PHV A1;Late embryogenesis abundant protein 3	7.3434909179425e-08	4.7786	up-regulated
GO:1902074	response to salt	BaRT2v18chr1HG040290	ABA inducible protein;ABA-inducible protein PHV A1;Late embryogenesis abundant protein 3	5.05080209071762e-05	1.68866	up-regulated
GO:1902074	response to salt	BaRT2v18chr1HG040300	ABA inducible protein;ABA-inducible protein PHV A1;Late embryogenesis abundant protein 3	1.18921324329093e-08	3.48582	up-regulated
GO:1902074	response to salt	BaRT2v18chr2HG087230	H+/oligopeptide symporter;Nitrate transporter 1.3;Peptide transporter PTR2	0.00266217008364769	3.17851	up-regulated
GO:1902074	response to salt	BaRT2v18chr2HG092540	Two-component response regulator ORR6;Two-component response regulator ARR4;Response regulatory domain-containing protein;Two-component response regulator ARR16;Two-component response regulator ARR3;Orphans transcription factor;Two-component response regulator ORR11;Two-component response regulator ORR5	0.000524531265522136	-2.80403	down-regulated
GO:1902074	response to salt	BaRT2v18chr2HG104210	MFS domain-containing protein;Organic cation/carnitine transporter 4	3.86477405383954e-16	3.60924	up-regulated
GO:1902074	response to salt	BaRT2v18chr2HG104230	MFS domain-containing protein;Organic cation/carnitine transporter 4	6.38682488561321e-07	-2.3357	down-regulated
GO:1902074	response to salt	BaRT2v18chr3HG138810	Protein-serine/threonine phosphatase	4.20608853727766e-13	1.91073	up-regulated
GO:1902074	response to salt	BaRT2v18chr3HG145770	Late embryogenesis abundant;Dehydrin	4.59438955867152e-12	5.71927	up-regulated
GO:1902074	response to salt	BaRT2v18chr3HG153860	NAC domain-containing protein;Stress-induced transcription factor NAC1;Stress-induced transcription factor SNAC1	1.1031032327403e-10	3.45376	up-regulated
GO:1902074	response to salt	BaRT2v18chr3HG156090	Transcription factor DIVARICATA;Myb-like protein J;MYBR domain class transcription factor;MYB transcription factor;Duplicated homeodomain-like superfamily protein isoform 1	4.2502085427117e-05	4.57448	up-regulated
GO:1902074	response to salt	BaRT2v18chr3HG156370	ABA response element binding factor;Protein ABSCISIC ACID-INSENSITIVE 5;bZIP transcription factor ABI5 homolog;BZIP domain-containing protein	8.76381610391298e-12	3.62906	up-regulated
GO:1902074	response to salt	BaRT2v18chr3HG157070	Alpha-1,4 glucan phosphorylase;Alpha-glucan phosphorylase, H isozyme	1.24180368375704e-13	-1.89169	down-regulated
GO:1902074	response to salt	BaRT2v18chr3HG167810	Annexin	2.19854267012046e-11	-1.8406	down-regulated
GO:1902074	response to salt	BaRT2v18chr4HG180470	Late embryogenesis abundant;Dehydrin;Dehydrin-like protein (Fragment)	7.11278399495341e-10	4.86732	up-regulated
GO:1902074	response to salt	BaRT2v18chr4HG182300	Serine/threonine-protein kinase SAPK10;Serine/threonine-protein kinase SAPK9;Serine/threonine-protein kinase SRK2E;Protein kinase domain-containing protein;Serine/threonine-protein kinase SAPK8	5.04514175798066e-13	1.75751	up-regulated
GO:1902074	response to salt	BaRT2v18chr4HG185810	Abscisic stress ripening	2.00927775918191e-05	-8.29255	down-regulated
GO:1902074	response to salt	BaRT2v18chr4HG197160	Late embryogenesis abundant protein 1;Embryonic protein DC-8	1.44728340572006e-08	4.57238	up-regulated
GO:1902074	response to salt	BaRT2v18chr4HG197580	Myb domain protein 112;MYB transcription factor;Transcription factor MYB108;Transcription factor MYB78;Transcription factor MYB21	0.000766845270501745	-1.89051	down-regulated
GO:1902074	response to salt	BaRT2v18chr4HG204340	Senescence/dehydration-associated protein-related;Senescence/spartin-associated;Putative senescence-associated protein;Protein EARLY-RESPONSIVE TO DEHYDRATION 7, chloroplastic;Spartin;senescence/dehydration-associated protein At3g51250-like;protein EARLY-RESPONSIVE TO DEHYDRATION 7, chloroplastic-like;Early-responsive to dehydration 7;Senescence domain-containing protein	5.75574473399485e-13	2.55017	up-regulated
GO:1902074	response to salt	BaRT2v18chr4HG209360	ABC transporter domain-containing protein;Transporter, ABC superfamily (Breast cancer resistance protein)	1.71088183811144e-15	3.10168	up-regulated
GO:1902074	response to salt	BaRT2v18chr4HG219650	Salt tolerance receptor-like cytoplasmic kinase 1;Receptor protein kinase CRINKLY4;Leucine-rich repeat receptor protein kinase EXS;Protein kinase domain-containing protein	1.00473509196049e-06	-6.78522	down-regulated
GO:1902074	response to salt	BaRT2v18chr5HG222860	Late embryogenesis abundant protein D-34	8.85916108719124e-12	5.27792	up-regulated
GO:1902074	response to salt	BaRT2v18chr5HG230870	Glucomannan synthase, family GT2;cellulose synthase-like protein D5	2.2559767610541e-09	-5.43451	down-regulated
GO:1902074	response to salt	BaRT2v18chr5HG239100	NAC domain-containing protein	3.62721126839793e-10	3.53382	up-regulated
GO:1902074	response to salt	BaRT2v18chr5HG241800	Plastid-lipid-associated protein, chloroplastic;plastid-lipid-associated protein, chloroplastic-like;Chromoplast-specific carotenoid-associated protein;Plastid-lipid-associated protein 2;Plastid lipid associated protein CHRC;chromoplast-specific carotenoid-associated protein, chromoplastic;Plastid-lipid associated protein PAP / fibrillin family;Plastid lipid-associated protein 2, chloroplastic;li…	1.54120474687901e-09	1.58014	up-regulated
GO:1902074	response to salt	BaRT2v18chr5HG243700	Plasma membrane intrinsic protein 1;Aquaporin;Aquaporin PIP1	2.79386718355381e-11	-3.11927	down-regulated
GO:1902074	response to salt	BaRT2v18chr5HG263500	Late embryogenesis abundant;desiccation-related protein clone PCC6-19-like;Dehydrin	0.00101474615694849	2.62891	up-regulated
GO:1902074	response to salt	BaRT2v18chr5HG263510	Late embryogenesis abundant;desiccation-related protein clone PCC6-19-like;Dehydrin	4.71181157989392e-06	3.15085	up-regulated
GO:1902074	response to salt	BaRT2v18chr5HG267320	Cold-regulated 413-plasma membrane 2;Cold-regulated 413 plasma membrane protein 2;Cold-regulated protein;Cold acclimation protein WCOR413	2.48011027119709e-07	1.56843	up-regulated
GO:1902074	response to salt	BaRT2v18chr5HG269410	Late embryogenesis abundant;Dehydrin;Deyhydrin 4	2.58261898895054e-05	3.09012	up-regulated
GO:1902074	response to salt	BaRT2v18chr6HG308910	Salt tolerance receptor-like cytoplasmic kinase 1;Leucine-rich repeat receptor protein kinase EXS;Protein kinase domain-containing protein	3.32791084214635e-06	-2.55994	down-regulated
GO:1902074	response to salt	BaRT2v18chr6HG310700	Late embryogenesis abundant;Dehydrin;Phosphoprotein ecpp44	1.04479623292939e-12	-1.73744	down-regulated
GO:1902074	response to salt	BaRT2v18chr6HG318200	SNW/SKI-interacting protein-like;SKI-interacting protein, SKIP;SNW domain-containing protein 1;SNW/SKI-interacting protein A;Nuclear protein skip, putative;Pre-mRNA-splicing factor prp45	1.08118715600151e-13	1.54174	up-regulated
GO:1902074	response to salt	BaRT2v18chr6HG321840	Dehydrin;Deyhydrin 4	9.58226946027909e-09	5.7827	up-regulated
GO:1902074	response to salt	BaRT2v18chr6HG321870	Dehydrin;Deyhydrin 4	5.03654642646427e-08	4.50524	up-regulated
GO:1902074	response to salt	BaRT2v18chr6HG321900	Dehydrin;Deyhydrin 4	2.7505038052089e-05	3.35479	up-regulated
GO:1902074	response to salt	BaRT2v18chr7HG331160	Transcription factor DIVARICATA;DnaJ-like protein subfamily C member 1;Duplicated homeodomain-like superfamily protein (Fragment);transcription factor MYBS1;MYBR domain class transcription factor	3.64048874822555e-06	1.94508	up-regulated
GO:1902074	response to salt	BaRT2v18chr7HG333880	Histone H1 variant;H15 domain-containing protein;Histone like	1.13090456943226e-08	2.21838	up-regulated
GO:0044772	mitotic cell cycle phase transition	BaRT2v18chr1HG033350	Cyclin N-terminal domain-containing protein	1.4903972503088e-10	-1.84836	down-regulated
GO:0044772	mitotic cell cycle phase transition	BaRT2v18chr1HG033360	Cyclin N-terminal domain-containing protein	2.26149366812322e-07	-5.56944	down-regulated
GO:0044772	mitotic cell cycle phase transition	BaRT2v18chr2HG057830	RAD50-interacting protein 1;DUF775 domain-containing protein;Protein kinase domain-containing protein	1.2741110597836e-13	2.19738	up-regulated
GO:0044772	mitotic cell cycle phase transition	BaRT2v18chr2HG095920	Cyclin N-terminal domain-containing protein;G2/mitotic-specific cyclin-2-like isoform X1;G2/mitotic-specific cyclin-2;G2/mitotic-specific cyclin-1	3.76811046226381e-12	-3.29401	down-regulated
GO:0044772	mitotic cell cycle phase transition	BaRT2v18chr3HG131090	Cyclin N-terminal domain-containing protein	4.02020714322211e-11	-4.9491	down-regulated
GO:0044772	mitotic cell cycle phase transition	BaRT2v18chr3HG134490	UBC core domain-containing protein;Ubiquitin-conjugating enzyme E2 C	8.55530132966625e-17	-5.13438	down-regulated
GO:0044772	mitotic cell cycle phase transition	BaRT2v18chr3HG135590	Cyclin N-terminal domain-containing protein;G2/mitotic-specific cyclin S13-7 isoform X3;G2/mitotic-specific cyclin-2 like;G2/mitotic-specific cyclin-1	6.1477700458663e-07	-5.61435	down-regulated
GO:0044772	mitotic cell cycle phase transition	BaRT2v18chr3HG153100	Cyclin N-terminal domain-containing protein	3.22891789708696e-10	-6.32189	down-regulated
GO:0044772	mitotic cell cycle phase transition	BaRT2v18chr4HG187380	Cell division control protein 2-like C;Protein kinase domain-containing protein;Cyclin-dependent kinase-like protein;cell division control protein 2 homolog C	3.88599497238855e-11	-1.99625	down-regulated
GO:0044772	mitotic cell cycle phase transition	BaRT2v18chr4HG190370	Anaphase-promoting complex subunit 4	2.14318234186283e-09	2.23495	up-regulated
GO:0044772	mitotic cell cycle phase transition	BaRT2v18chr4HG207330	Cyclin-A3-4 like;Cyclin N-terminal domain-containing protein	3.34513459367054e-05	-2.07416	down-regulated
GO:0044772	mitotic cell cycle phase transition	BaRT2v18chr5HG239350	Protein kinase domain-containing protein;Cyclin-dependent kinase-like protein;cell division control protein 2 homolog C	2.61271698250771e-10	-5.24839	down-regulated
GO:0044772	mitotic cell cycle phase transition	BaRT2v18chr5HG246340	Cyclin N-terminal domain-containing protein	3.51729094492441e-10	-1.58824	down-regulated
GO:0044772	mitotic cell cycle phase transition	BaRT2v18chr5HG266550	Nucleotide binding protein;Mitotic checkpoint protein BUB3.3	4.06504279866757e-06	-1.61526	down-regulated
GO:0044772	mitotic cell cycle phase transition	BaRT2v18chr6HG298350	BUB1 N-terminal domain-containing protein;Mitotic spindle checkpoint protein BUBR1;Mad3/BUB1 homology region 1	6.6459501771711e-15	-2.72031	down-regulated
GO:0044772	mitotic cell cycle phase transition	BaRT2v18chr6HG309710	E3 ubiquitin protein ligase	3.88100722141506e-16	2.06229	up-regulated
GO:0044772	mitotic cell cycle phase transition	BaRT2v18chr7HG347540	Glycosyltransferase	2.8835537298623e-07	2.40296	up-regulated
GO:0044772	mitotic cell cycle phase transition	BaRT2v18chr7HG351970	cell division control protein 2 homolog D;Protein kinase domain-containing protein	1.86306228214191e-13	-3.26349	down-regulated
GO:0044772	mitotic cell cycle phase transition	BaRT2v18chr7HG387530	Cyclin N-terminal domain-containing protein;G2/mitotic-specific cyclin-2;G2/mitotic-specific cyclin-2-like isoform X1;G2/mitotic-specific cyclin-2-like	2.91958336785406e-12	-5.63779	down-regulated
GO:0010033	response to organic substance	BaRT2v18chr1HG002110	Flavonoid O-methyltransferase;O-methyltransferase 5;Caffeic acid 3-O-methyltransferase;Flavone 3'-O-methyltransferase 1;Tricetin 3',4',5'-O-trimethyltransferase	7.23457401684468e-14	-2.83473	down-regulated
GO:0010033	response to organic substance	BaRT2v18chr1HG008880	caffeic acid 3-O-methyltransferase 1-like;O-methyltransferase 1;Naringenin 7-O-methyltransferase;Norcoclaurine 6-O-methyltransferase (Fragment);Putative inactive methyltransferase;Caffeate O-methyltransferase;Caffeic acid-3-O-methyltransferase;Caffeic acid 3-O-methyltransferase;Eugenol O-methyltransferase;Flavone 3'-O-methyltransferase 1;Tricetin 3',4',5'-O-trimethyltransferase	5.95469312209883e-06	-7.04714	down-regulated
GO:0010033	response to organic substance	BaRT2v18chr1HG012520	Expansin-like CBD domain-containing protein;Leucine-rich repeat transmembrane protein kinase;LRR receptor-like serine/threonine-protein kinase GSO1	2.12639875091633e-05	-4.98703	down-regulated
GO:0010033	response to organic substance	BaRT2v18chr1HG013580	Auxin-responsive protein IAA16;Auxin-responsive protein;Auxin-responsive protein IAA2	1.07469855848096e-08	-1.87197	down-regulated
GO:0010033	response to organic substance	BaRT2v18chr1HG017420	Xyloglucan galactosyltransferase KATAMARI1;Exostosin domain-containing protein	0.00477711822169583	-1.93646	down-regulated
GO:0010033	response to organic substance	BaRT2v18chr1HG021220	Low-temperature-induced 65 kDa protein	2.35551033537734e-08	4.6957	up-regulated
GO:0010033	response to organic substance	BaRT2v18chr1HG021460	salt tolerance receptor-like cytoplasmic kinase 1;Receptor protein kinase CRINKLY4;Protein kinase domain-containing protein	2.4849500150034e-13	-2.02463	down-regulated
GO:0010033	response to organic substance	BaRT2v18chr1HG021720	Actin;Actin-7	5.18629252546056e-16	-1.83799	down-regulated
GO:0010033	response to organic substance	BaRT2v18chr1HG021930	Cys/Met metabolism PLP-dependent enzyme family protein, expressed;Methionine gamma-lyase	2.19784661917005e-10	4.69989	up-regulated
GO:0010033	response to organic substance	BaRT2v18chr1HG026070	Serine/threonine-protein kinase SAPK3;Serine/threonine-protein kinase SAPK1;Serine/threonine-protein kinase SAPK2;Serine/threonine-protein kinase SR;Serine/threonine-protein kinase SRK2C;Protein kinase domain-containing protein	3.74615484817235e-08	1.98387	up-regulated
GO:0010033	response to organic substance	BaRT2v18chr1HG026400	Putative leucine zipper, homeobox-associated, HD-ZIP protein, Homeodomain-like protein;Homeobox-leucine zipper protein HAT4;Homeobox domain-containing protein;HALZ domain-containing protein	2.19462650510059e-07	1.74305	up-regulated
GO:0010033	response to organic substance	BaRT2v18chr1HG026770	ABA inducible protein;ABA-inducible protein PHV A1;Late embryogenesis abundant protein 3	2.72698481969862e-10	4.34304	up-regulated
GO:0010033	response to organic substance	BaRT2v18chr1HG028550	carrot ABA-induced in somatic embryos 3-like;Late embryogenesis abundant protein B19.4;Small hydrophilic plant seed protein, conserved site-containing protein	4.10633540695041e-14	6.6681	up-regulated
GO:0010033	response to organic substance	BaRT2v18chr1HG028560	Late embryogenesis abundant protein;carrot ABA-induced in somatic embryos 3-like;Small hydrophilic plant seed protein, conserved site-containing protein	2.95441803647485e-12	7.81864	up-regulated
GO:0010033	response to organic substance	BaRT2v18chr1HG030650	NAC domain-containing protein;Putative no apical meristem (NAM) protein	5.86644255102837e-16	3.18741	up-regulated
GO:0010033	response to organic substance	BaRT2v18chr1HG031480	Potassium channel2;Potassium channel AKT2	8.56707997659191e-06	-6.59276	down-regulated
GO:0010033	response to organic substance	BaRT2v18chr1HG033520	Probable calcium-binding protein CML9;Putative calcium-binding protein CML20	1.57240957884229e-07	-1.87373	down-regulated
GO:0010033	response to organic substance	BaRT2v18chr1HG033690	BZIP domain-containing protein;ABSCISIC ACID-INSENSITIVE 5-like protein 2	7.59413763741125e-14	1.746	up-regulated
GO:0010033	response to organic substance	BaRT2v18chr1HG035900	Molecular chaperones HSP70/HSC70, HSP70 superfamily;Heat shock cognate 70 kDa protein 2;heat shock cognate 70 kDa protein 2-like;heat shock cognate 70 kDa protein 2;Putative mediator of RNA polymerase II transcription subunit 37c	1.84010826235904e-07	2.50091	up-regulated
GO:0010033	response to organic substance	BaRT2v18chr1HG036610	Coronatine-insensitive 1b;Coronatine insensitive protein 1;coronatine-insensitive protein homolog 1b;Auxin F-box protein 5;Coronatine-insensitive protein 1-like;Putative leucine-rich repeat domain, L domain-like protein;Coronatine-insensitive protein 1	3.63068844720272e-14	1.61121	up-regulated
GO:0010033	response to organic substance	BaRT2v18chr1HG037480	SnRK2 serine threonine protein kinase6;Serine/threonine-protein kinase SAPK6;Stress-induced protein kinase1;Protein kinase domain-containing protein;Serine/threonine-protein kinase SAPK7;Serine/threonine-protein kinase SRK2A;Serine/threonine-protein kinase SAPK4	1.19025479108094e-05	-2.90757	down-regulated
GO:0010033	response to organic substance	BaRT2v18chr1HG040250	ABA inducible protein;ABA-inducible protein PHV A1;Late embryogenesis abundant protein 3	7.3434909179425e-08	4.7786	up-regulated
GO:0010033	response to organic substance	BaRT2v18chr1HG040290	ABA inducible protein;ABA-inducible protein PHV A1;Late embryogenesis abundant protein 3	5.05080209071762e-05	1.68866	up-regulated
GO:0010033	response to organic substance	BaRT2v18chr1HG040300	ABA inducible protein;ABA-inducible protein PHV A1;Late embryogenesis abundant protein 3	1.18921324329093e-08	3.48582	up-regulated
GO:0010033	response to organic substance	BaRT2v18chr1HG046320	Common plant regulatory factor 1;MFMR domain-containing protein;G-box-binding factor 3;G-box binding factor;BZIP domain-containing protein	1.03280644747021e-15	2.78245	up-regulated
GO:0010033	response to organic substance	BaRT2v18chr1HG046520	Protein-serine/threonine phosphatase	5.0876844383374e-10	3.84075	up-regulated
GO:0010033	response to organic substance	BaRT2v18chr1HG048580	RING-CH-type domain-containing protein;E3 ubiquitin-protein ligase MARCH6	6.11187364733414e-14	1.59773	up-regulated
GO:0010033	response to organic substance	BaRT2v18chr2HG049520	Protein-serine/threonine phosphatase	1.88300533295849e-13	3.74344	up-regulated
GO:0010033	response to organic substance	BaRT2v18chr2HG055570	Peripheral subunit-binding (PSBD) domain-containing protein (Fragment);Dihydrolipoamide acetyltransferase component of pyruvate dehydrogenase complex;Lipoamide acyltransferase component of branched-chain alpha-keto acid dehydrogenase complex mitochondrial	2.0052360964623e-11	1.51985	up-regulated
GO:0010033	response to organic substance	BaRT2v18chr2HG059720	Putative indole-3-acetic acid-amido synthetase GH3.9	4.04232575707601e-05	-2.44615	down-regulated
GO:0010033	response to organic substance	BaRT2v18chr2HG066310	Ninja-family protein AFP3;Ninja-family protein 1;Ninja-family protein 5;ninja-family protein 6-like;Putative ethylene-responsive binding factor-associated repression, Ninja family;ninja-family protein AFP3;Ninja-family protein 3-like;Ninja-family protein 6;Ninja-family protein 2;Ninja-family protein AFP2 (Fragment);Ninja-family protein MODD;Ninja-family protein 3;TDBD domain-containing protein	8.29407433393245e-12	1.67676	up-regulated
GO:0010033	response to organic substance	BaRT2v18chr2HG085110	two-component response regulator ORR3;Two-component response regulator ORR2;Response regulatory domain-containing protein;Two-component response regulator ARR8;Two-component response regulator ARR9;Two-component response regulator ARR16;Two-component response regulator ARR3;two-component response regulator ORR11;Orphans transcription factor;two-component response regulator ORR9;Two-component resp…	3.221592811801e-11	-2.54047	down-regulated
GO:0010033	response to organic substance	BaRT2v18chr2HG086440	Ethylene-insensitive protein 3;EIL transcription factor;ETHYLENE INSENSITIVE 3-like 5 protein	2.4117560007602e-08	5.43952	up-regulated
GO:0010033	response to organic substance	BaRT2v18chr2HG087350	Major latex protein 22;Polyketide cyclase/dehydrase and lipid transportsuperfamily protein;Salt tolerant protein;Bet v I domain;Pollen allergen-like protein (Fragment)	1.40032771948221e-12	-2.74181	down-regulated
GO:0010033	response to organic substance	BaRT2v18chr2HG092540	Two-component response regulator ORR6;Two-component response regulator ARR4;Response regulatory domain-containing protein;Two-component response regulator ARR16;Two-component response regulator ARR3;Orphans transcription factor;Two-component response regulator ORR11;Two-component response regulator ORR5	0.000524531265522136	-2.80403	down-regulated
GO:0010033	response to organic substance	BaRT2v18chr2HG095100	Putative LRR receptor-like serine/threonine-protein kinase;Protein kinase domain-containing protein;Putative leucine-rich repeat receptor-like protein kinase family protein;Putative inactive leucine-rich repeat receptor kinase XIAO	1.31163810871335e-08	-1.97287	down-regulated
GO:0010033	response to organic substance	BaRT2v18chr2HG098090	Ent-kaurene synthase;Ent-kaurene synthase-like protein 3;Ent-kaur-16-ene synthase, chloroplastic;Ent-kaur-16-ene synthase, chloroplastic-like;Terpene synthase TPS28	5.34481083217614e-05	-3.69306	down-regulated
GO:0010033	response to organic substance	BaRT2v18chr2HG100720	Subtilase;CO(2)-response secreted protease	3.23829299677264e-08	-3.20051	down-regulated
GO:0010033	response to organic substance	BaRT2v18chr2HG102250	Major pollen allergen Car b 1 isoforms 1A and 1B;S-norcoclaurine synthase	1.20439597704802e-10	-2.08451	down-regulated
GO:0010033	response to organic substance	BaRT2v18chr2HG104210	MFS domain-containing protein;Organic cation/carnitine transporter 4	3.86477405383954e-16	3.60924	up-regulated
GO:0010033	response to organic substance	BaRT2v18chr2HG104230	MFS domain-containing protein;Organic cation/carnitine transporter 4	6.38682488561321e-07	-2.3357	down-regulated
GO:0010033	response to organic substance	BaRT2v18chr2HG105190	Serine/threonine-protein kinase SRK2H (Fragment);Putative serine/threonine-protein kinase SAPK2 (Fragment);Serine/threonine-protein kinase SAPK1;Serine/threonine-protein kinase SAPK2;Serine/threonine-protein kinase SRK2C;serine/threonine-protein kinase SAPK1 isoform X2;Serine/Threonine-kinase SAPK1-like protein;Protein kinase domain-containing protein	9.11505425438347e-15	2.77894	up-regulated
GO:0010033	response to organic substance	BaRT2v18chr2HG105250	Auxin-induced protein 10A5;SAUR-like auxin-responsive protein family	0.00516982153379338	3.99278	up-regulated
GO:0010033	response to organic substance	BaRT2v18chr2HG106120	Ethylene-responsive transcription factor ERF003;AP2/ERF domain-containing protein;Ethylene response factor;Ethylene-responsive transcription factor	7.5639853300694e-08	3.90918	up-regulated
GO:0010033	response to organic substance	BaRT2v18chr2HG106470	Auxin-responsive protein;Auxin-responsive protein IAA33	5.81238929153701e-06	-1.72345	down-regulated
GO:0010033	response to organic substance	BaRT2v18chr2HG106520	Jasmonate-zim domain protein;Tify domain-containing protein;Jasmonate-zim-domain protein 12;ZIM motif-containing protein (Fragment);Putative lectin-domain receptor-like protein kinase family protein	6.9982340529643e-14	-1.54692	down-regulated
GO:0010033	response to organic substance	BaRT2v18chr3HG124750	Zinc finger CCCH domain-containing protein 2;DNA-binding with one finger protein (Fragment);C3H transcription factor	2.99302406130394e-09	3.09499	up-regulated
GO:0010033	response to organic substance	BaRT2v18chr3HG124860	Auxin-responsive protein;Auxin-responsive protein IAA2	3.38523689061044e-14	-2.28717	down-regulated
GO:0010033	response to organic substance	BaRT2v18chr3HG125410	Small heat shock protein HSP17.8;SHSP domain-containing protein	0.00109449684357632	2.2385	up-regulated
GO:0010033	response to organic substance	BaRT2v18chr3HG138810	Protein-serine/threonine phosphatase	4.20608853727766e-13	1.91073	up-regulated
GO:0010033	response to organic substance	BaRT2v18chr3HG142490	Protein-serine/threonine phosphatase	1.97806566854134e-14	4.25536	up-regulated
GO:0010033	response to organic substance	BaRT2v18chr3HG145770	Late embryogenesis abundant;Dehydrin	4.59438955867152e-12	5.71927	up-regulated
GO:0010033	response to organic substance	BaRT2v18chr3HG147770	HSF domain class transcription factor;heat stress transcription factor C-1;HSF-type DNA-binding domain containing protein, expressed	1.40562099055932e-05	3.24711	up-regulated
GO:0010033	response to organic substance	BaRT2v18chr3HG150460	Glutathione transferase	1.71531326752809e-13	-1.92937	down-regulated
GO:0010033	response to organic substance	BaRT2v18chr3HG152100	Indole-3-acetic acid-amido synthetase GH3.6	9.24783828091165e-10	-1.91079	down-regulated
GO:0010033	response to organic substance	BaRT2v18chr3HG152770	0	6.3318977538045e-06	3.86225	up-regulated
GO:0010033	response to organic substance	BaRT2v18chr3HG153860	NAC domain-containing protein;Stress-induced transcription factor NAC1;Stress-induced transcription factor SNAC1	1.1031032327403e-10	3.45376	up-regulated
GO:0010033	response to organic substance	BaRT2v18chr3HG154770	Amino acid permease 6	2.32952899526974e-09	3.19458	up-regulated
GO:0010033	response to organic substance	BaRT2v18chr3HG154790	receptor protein-tyrosine kinase CEPR2;Receptor-like protein kinase HSL1;Pkinase domain-containing protein/LRR_1 domain-containing protein/LRRNT_2 domain-containing protein/LRR_8 domain-containing protein;receptor-like protein kinase HAIKU2;Leucine-rich repeat transmembrane protein kinase;Protein kinase domain-containing protein;Receptor protein-tyrosine kinase CEPR2	8.75546462393292e-12	-2.39998	down-regulated
GO:0010033	response to organic substance	BaRT2v18chr3HG156090	Transcription factor DIVARICATA;Myb-like protein J;MYBR domain class transcription factor;MYB transcription factor;Duplicated homeodomain-like superfamily protein isoform 1	4.2502085427117e-05	4.57448	up-regulated
GO:0010033	response to organic substance	BaRT2v18chr3HG156370	ABA response element binding factor;Protein ABSCISIC ACID-INSENSITIVE 5;bZIP transcription factor ABI5 homolog;BZIP domain-containing protein	8.76381610391298e-12	3.62906	up-regulated
GO:0010033	response to organic substance	BaRT2v18chr3HG157020	Fructose-1,6-bisphosphatase class 1/Sedoheputulose-1,7-bisphosphatase;FBPase domain-containing protein;Putative sedoheptulose-bisphosphatase;Sedoheptulose-1,7-bisphosphatase;Chloroplast sedoheptulose-1,7-bisphosphatase;Sedoheptulose-1,7-bisphosphatase, chloroplastic	7.94308388812108e-06	-3.62659	down-regulated
GO:0010033	response to organic substance	BaRT2v18chr3HG157070	Alpha-1,4 glucan phosphorylase;Alpha-glucan phosphorylase, H isozyme	1.24180368375704e-13	-1.89169	down-regulated
GO:0010033	response to organic substance	BaRT2v18chr3HG159020	amino acid transporter AVT6D;probable sodium-coupled neutral amino acid transporter 6 isoform X2;Amino acid transporter;amino acid transporter AVT6B	1.09976581723071e-11	1.74057	up-regulated
GO:0010033	response to organic substance	BaRT2v18chr3HG160160	Voltage dependent potassium channel;BTB/POZ and TAZ domain-containing protein 3	4.5414111055677e-05	-1.66338	down-regulated
GO:0010033	response to organic substance	BaRT2v18chr3HG167810	Annexin	2.19854267012046e-11	-1.8406	down-regulated
GO:0010033	response to organic substance	BaRT2v18chr3HG169240	Protein LATERAL ROOT PRIMORDIUM 1;SRS transcription factor (Fragment)	7.6677169532366e-11	1.90658	up-regulated
GO:0010033	response to organic substance	BaRT2v18chr3HG170350	E3 ubiquitin-protein ligase RGLG1;Copine domain-containing protein;E3 ubiquitin-protein ligase RGLG2	2.23924936442704e-13	1.82592	up-regulated
GO:0010033	response to organic substance	BaRT2v18chr4HG175110-BaRT2v18chr4HG175120	flagellar radial spoke protein 5 isoform X1;Putative oxidoreductase, chloroplastic isoform A;Histidine-containing phosphotransfer peotein;Aldo/keto reductase/potassium channel subunit beta	0.000412843994062624	-1.5123	down-regulated
GO:0010033	response to organic substance	BaRT2v18chr4HG176790	Glycosyltransferase family protein 64 protein C5;glucosamine inositolphosphorylceramide transferase 1;Magnesium transporter MRS2-A, chloroplastic	1.39390871795783e-07	2.02049	up-regulated
GO:0010033	response to organic substance	BaRT2v18chr4HG180470	Late embryogenesis abundant;Dehydrin;Dehydrin-like protein (Fragment)	7.11278399495341e-10	4.86732	up-regulated
GO:0010033	response to organic substance	BaRT2v18chr4HG182300	Serine/threonine-protein kinase SAPK10;Serine/threonine-protein kinase SAPK9;Serine/threonine-protein kinase SRK2E;Protein kinase domain-containing protein;Serine/threonine-protein kinase SAPK8	5.04514175798066e-13	1.75751	up-regulated
GO:0010033	response to organic substance	BaRT2v18chr4HG185280	ABC transporter domain-containing protein;Transporter, ABC superfamily (Breast cancer resistance protein);ATPase, coupled to transmembrane movement of substance	1.20580107832873e-07	1.50918	up-regulated
GO:0010033	response to organic substance	BaRT2v18chr4HG185730	Auxin transporter-like protein 3	2.81333934706449e-12	-3.72309	down-regulated
GO:0010033	response to organic substance	BaRT2v18chr4HG185810	Abscisic stress ripening	2.00927775918191e-05	-8.29255	down-regulated
GO:0010033	response to organic substance	BaRT2v18chr4HG186760	XS domain-containing protein;Factor of DNA methylation 1;Factor of DNA methylation 4-like	0.000295040920883003	-1.91065	down-regulated
GO:0010033	response to organic substance	BaRT2v18chr4HG188780	Auxin efflux carrier component	2.02701557200298e-08	-1.9103	down-regulated
GO:0010033	response to organic substance	BaRT2v18chr4HG197160	Late embryogenesis abundant protein 1;Embryonic protein DC-8	1.44728340572006e-08	4.57238	up-regulated
GO:0010033	response to organic substance	BaRT2v18chr4HG197580	Myb domain protein 112;MYB transcription factor;Transcription factor MYB108;Transcription factor MYB78;Transcription factor MYB21	0.000766845270501745	-1.89051	down-regulated
GO:0010033	response to organic substance	BaRT2v18chr4HG204340	Senescence/dehydration-associated protein-related;Senescence/spartin-associated;Putative senescence-associated protein;Protein EARLY-RESPONSIVE TO DEHYDRATION 7, chloroplastic;Spartin;senescence/dehydration-associated protein At3g51250-like;protein EARLY-RESPONSIVE TO DEHYDRATION 7, chloroplastic-like;Early-responsive to dehydration 7;Senescence domain-containing protein	5.75574473399485e-13	2.55017	up-regulated
GO:0010033	response to organic substance	BaRT2v18chr4HG205400	AP2 domain containing protein, expressed;AP2-like ethylene-responsive transcription factor ANT;AP2-like ethylene-responsive transcription factor CRL5;AP2 transcription factor	6.81598639979451e-08	1.95135	up-regulated
GO:0010033	response to organic substance	BaRT2v18chr4HG206250	Heat shock 70 kDa protein 8;Heat-shock protein 70T-2;78 kDa glucose-regulated protein-like protein;DnaK protein, expressed	2.92090769186409e-10	4.02534	up-regulated
GO:0010033	response to organic substance	BaRT2v18chr4HG208070	0	0.00012095948352185	-1.60193	down-regulated
GO:0010033	response to organic substance	BaRT2v18chr4HG209360	ABC transporter domain-containing protein;Transporter, ABC superfamily (Breast cancer resistance protein)	1.71088183811144e-15	3.10168	up-regulated
GO:0010033	response to organic substance	BaRT2v18chr4HG219570	Heat shock 70 kDa protein, mitochondrial	5.61727072477009e-12	2.70411	up-regulated
GO:0010033	response to organic substance	BaRT2v18chr4HG219650	Salt tolerance receptor-like cytoplasmic kinase 1;Receptor protein kinase CRINKLY4;Leucine-rich repeat receptor protein kinase EXS;Protein kinase domain-containing protein	1.00473509196049e-06	-6.78522	down-regulated
GO:0010033	response to organic substance	BaRT2v18chr5HG222860	Late embryogenesis abundant protein D-34	8.85916108719124e-12	5.27792	up-regulated
GO:0010033	response to organic substance	BaRT2v18chr5HG226200	0	6.606613642935e-14	2.60959	up-regulated
GO:0010033	response to organic substance	BaRT2v18chr5HG226680	Auxin-responsive protein IAA12;Auxin-responsive protein;Auxin-responsive protein IAA31	5.7381495916249e-13	-1.98766	down-regulated
GO:0010033	response to organic substance	BaRT2v18chr5HG226700	Auxin-responsive protein IAA11;Auxin-responsive protein;Auxin-responsive protein IAA30	1.55734483715477e-13	-1.80371	down-regulated
GO:0010033	response to organic substance	BaRT2v18chr5HG228790	Phosphofructose kinase2;PFK domain-containing protein;Pyrophosphate--fructose 6-phosphate 1-phosphotransferase subunit alpha	1.12451468676633e-17	4.20795	up-regulated
GO:0010033	response to organic substance	BaRT2v18chr5HG230870	Glucomannan synthase, family GT2;cellulose synthase-like protein D5	2.2559767610541e-09	-5.43451	down-regulated
GO:0010033	response to organic substance	BaRT2v18chr5HG230920	Major pollen allergen Bet v 1-L;Pathogenesis-related protein STH-21;Pathogenesis-related protein 10;Major allergen Api g 1, isoallergen 1-like	0.000582172255299214	-1.86568	down-regulated
GO:0010033	response to organic substance	BaRT2v18chr5HG236330	Protein kinase domain-containing protein	3.11836638072754e-06	2.12587	up-regulated
GO:0010033	response to organic substance	BaRT2v18chr5HG237800	Response regulatory domain-containing protein;Two-component response regulator ARR8;Two-component response regulator ARR9;Two-component response regulator ORR10;Two-component response regulator ORR9;Orphans transcription factor	2.16661579166394e-13	-1.88802	down-regulated
GO:0010033	response to organic substance	BaRT2v18chr5HG239100	NAC domain-containing protein	3.62721126839793e-10	3.53382	up-regulated
GO:0010033	response to organic substance	BaRT2v18chr5HG240200	Farnesol kinase chloroplastic;Putative phytol kinase 2, chloroplastic	4.80600377516193e-07	-2.17706	down-regulated
GO:0010033	response to organic substance	BaRT2v18chr5HG241800	Plastid-lipid-associated protein, chloroplastic;plastid-lipid-associated protein, chloroplastic-like;Chromoplast-specific carotenoid-associated protein;Plastid-lipid-associated protein 2;Plastid lipid associated protein CHRC;chromoplast-specific carotenoid-associated protein, chromoplastic;Plastid-lipid associated protein PAP / fibrillin family;Plastid lipid-associated protein 2, chloroplastic;li…	1.54120474687901e-09	1.58014	up-regulated
GO:0010033	response to organic substance	BaRT2v18chr5HG243110	0	1.27730201218938e-12	1.90064	up-regulated
GO:0010033	response to organic substance	BaRT2v18chr5HG243700	Plasma membrane intrinsic protein 1;Aquaporin;Aquaporin PIP1	2.79386718355381e-11	-3.11927	down-regulated
GO:0010033	response to organic substance	BaRT2v18chr5HG248880	AP2 domain-containing transcription factor;AP2-like ethylene-responsive transcription factor	5.34286040929913e-05	-2.42173	down-regulated
GO:0010033	response to organic substance	BaRT2v18chr5HG249430	Drought resistance protein;WRKY domain-containing protein	0.0062602185321138	1.67876	up-regulated
GO:0010033	response to organic substance	BaRT2v18chr5HG251840	Oil body-associated protein 1A;Embryo-specific protein	2.95783315820517e-11	6.18769	up-regulated
GO:0010033	response to organic substance	BaRT2v18chr5HG253560	Ubiquitin protein ligase 5;E3 ubiquitin-protein ligase UPL5	9.10026491886799e-09	1.57916	up-regulated
GO:0010033	response to organic substance	BaRT2v18chr5HG257600	Glycosyltransferase;Crocetin glucosyltransferase 2;UDP-glycosyltransferase 74B1	2.54604377157487e-11	2.75869	up-regulated
GO:0010033	response to organic substance	BaRT2v18chr5HG260370	Phospholipase D	2.19574852305771e-13	1.67797	up-regulated
GO:0010033	response to organic substance	BaRT2v18chr5HG263500	Late embryogenesis abundant;desiccation-related protein clone PCC6-19-like;Dehydrin	0.00101474615694849	2.62891	up-regulated
GO:0010033	response to organic substance	BaRT2v18chr5HG263510	Late embryogenesis abundant;desiccation-related protein clone PCC6-19-like;Dehydrin	4.71181157989392e-06	3.15085	up-regulated
GO:0010033	response to organic substance	BaRT2v18chr5HG264940	Auxin-responsive protein IAA16;Auxin-responsive protein;Auxin-responsive protein IAA13	4.3188944728659e-16	-1.93154	down-regulated
GO:0010033	response to organic substance	BaRT2v18chr5HG267320	Cold-regulated 413-plasma membrane 2;Cold-regulated 413 plasma membrane protein 2;Cold-regulated protein;Cold acclimation protein WCOR413	2.48011027119709e-07	1.56843	up-regulated
GO:0010033	response to organic substance	BaRT2v18chr5HG267480	RING-CH-type domain-containing protein;E3 ubiquitin-protein ligase MARCH6	1.42446451601236e-14	1.95286	up-regulated
GO:0010033	response to organic substance	BaRT2v18chr5HG269410	Late embryogenesis abundant;Dehydrin;Deyhydrin 4	2.58261898895054e-05	3.09012	up-regulated
GO:0010033	response to organic substance	BaRT2v18chr5HG271040	Auxin-responsive protein;Auxin-responsive protein IAA14	2.32030123935792e-07	-1.73717	down-regulated
GO:0010033	response to organic substance	BaRT2v18chr5HG273130	G-box-binding factor 1;BZIP domain-containing protein	8.14517545939064e-07	2.59097	up-regulated
GO:0010033	response to organic substance	BaRT2v18chr5HG275760	Pectin acetylesterase	1.65836271719291e-11	-3.88991	down-regulated
GO:0010033	response to organic substance	BaRT2v18chr5HG276040	GRAM domain-containing protein;ABA-responsive protein;FH interacting protein 1	1.23907010037294e-10	3.85322	up-regulated
GO:0010033	response to organic substance	BaRT2v18chr6HG288110	Serine/threonine-protein kinase STY46;Serine/threonine-protein kinase HT1	2.15169958149618e-08	1.92454	up-regulated
GO:0010033	response to organic substance	BaRT2v18chr6HG288650	Pumilio RNA-binding repeat	1.038753529974e-13	1.56432	up-regulated
GO:0010033	response to organic substance	BaRT2v18chr6HG288830	Polyketide cyclase/dehydrase and lipid transport superfamily protein;phosphatidylcholine transfer protein-like isoform X2;StAR-related lipid transfer protein 7, mitochondrial;START domain-containing protein	2.50629706430222e-12	1.61491	up-regulated
GO:0010033	response to organic substance	BaRT2v18chr6HG297570	Flowering time control protein FPA-like	2.69279417848904e-14	-2.98298	down-regulated
GO:0010033	response to organic substance	BaRT2v18chr6HG298520	LysM receptor kinase;LRR receptor-like serine/threonine-protein kinase, putative;Lysm-containing receptor kinase 10	0.00193189433415506	6.57219	up-regulated
GO:0010033	response to organic substance	BaRT2v18chr6HG307480	Phenylalanine ammonia-lyase	3.32664118970346e-12	-2.33405	down-regulated
GO:0010033	response to organic substance	BaRT2v18chr6HG308910	Salt tolerance receptor-like cytoplasmic kinase 1;Leucine-rich repeat receptor protein kinase EXS;Protein kinase domain-containing protein	3.32791084214635e-06	-2.55994	down-regulated
GO:0010033	response to organic substance	BaRT2v18chr6HG310700	Late embryogenesis abundant;Dehydrin;Phosphoprotein ecpp44	1.04479623292939e-12	-1.73744	down-regulated
GO:0010033	response to organic substance	BaRT2v18chr6HG314730	Ethylene receptor	1.31324542736047e-05	3.20123	up-regulated
GO:0010033	response to organic substance	BaRT2v18chr6HG316180	RNA-dependent RNA polymerase	4.22087388767982e-05	-2.55958	down-regulated
GO:0010033	response to organic substance	BaRT2v18chr6HG317090	Transcription factor TCP15;TCP domain-containing protein;Transcription factor TCP14	0.0022295890795249	-2.98545	down-regulated
GO:0010033	response to organic substance	BaRT2v18chr6HG318200	SNW/SKI-interacting protein-like;SKI-interacting protein, SKIP;SNW domain-containing protein 1;SNW/SKI-interacting protein A;Nuclear protein skip, putative;Pre-mRNA-splicing factor prp45	1.08118715600151e-13	1.54174	up-regulated
GO:0010033	response to organic substance	BaRT2v18chr6HG321020	Molecular chaperone (Small heat-shock protein Hsp26/Hsp42);Cytosolic class II small heat-shock protein;SHSP domain-containing protein;17.4 kDa class III heat shock protein	1.88558072173707e-05	3.60195	up-regulated
GO:0010033	response to organic substance	BaRT2v18chr6HG321840	Dehydrin;Deyhydrin 4	9.58226946027909e-09	5.7827	up-regulated
GO:0010033	response to organic substance	BaRT2v18chr6HG321870	Dehydrin;Deyhydrin 4	5.03654642646427e-08	4.50524	up-regulated
GO:0010033	response to organic substance	BaRT2v18chr6HG321900	Dehydrin;Deyhydrin 4	2.7505038052089e-05	3.35479	up-regulated
GO:0010033	response to organic substance	BaRT2v18chr6HG322250	Putative ATP-dependent transporter;Putative tetratricopeptide repeat (TPR)-like superfamily protein;Tetratricopeptide-like helical;Putative tetratricopeptide-like helical domain, winged helix-turn-helix DNA-binding protein;Tetratricopeptide repeat (TPR)-like superfamily protein isoform 1;Clu domain-containing protein	0.0007225604835064	-2.07193	down-regulated
GO:0010033	response to organic substance	BaRT2v18chr6HG325510	Anther-specific proline-rich protein APG;GDSL esterase/lipase	0.000280403079279224	-4.43205	down-regulated
GO:0010033	response to organic substance	BaRT2v18chr7HG331160	Transcription factor DIVARICATA;DnaJ-like protein subfamily C member 1;Duplicated homeodomain-like superfamily protein (Fragment);transcription factor MYBS1;MYBR domain class transcription factor	3.64048874822555e-06	1.94508	up-regulated
GO:0010033	response to organic substance	BaRT2v18chr7HG333880	Histone H1 variant;H15 domain-containing protein;Histone like	1.13090456943226e-08	2.21838	up-regulated
GO:0010033	response to organic substance	BaRT2v18chr7HG348920	0	4.33322509624204e-14	3.43417	up-regulated
GO:0010033	response to organic substance	BaRT2v18chr7HG365620	Flavonoid O-methyltransferase;Putative caffeate o-methyltransferase (Fragment);O-methyltransferase 5;Flavone O-methyltransferase 1;Caffeic acid 3-O-methyltransferase;Quercetin 3-O-methyltransferase 1;Tricetin 3',4',5'-O-trimethyltransferase	5.38133332652691e-15	-3.07896	down-regulated
GO:0010033	response to organic substance	BaRT2v18chr7HG366910	Auxin-responsive protein;Auxin-responsive protein IAA15;Auxin-responsive protein IAA1	1.08078554341718e-10	-2.57751	down-regulated
GO:0010033	response to organic substance	BaRT2v18chr7HG368430	O-acyltransferase;Linoleic acid1;Diacylglycerol O-acyltransferase	1.52406208912836e-15	2.38656	up-regulated
GO:0010033	response to organic substance	BaRT2v18chr7HG378740	Patellin-4 like;Phosphatidylinositol transfer protein SEC14;Cellular retinaldehyde binding/alpha-tocopherol transport;CRAL-TRIO domain-containing protein;Putative CRAL-TRIO lipid binding domain, GOLD domain, CRAL/TRIO domain-containing protein;4-nitrophenyl phosphatase	1.70385066100092e-16	-4.41793	down-regulated
GO:0010033	response to organic substance	BaRT2v18chr7HG378910	Auxin-responsive protein SAUR71-like;Indole-3-acetic acid-induced protein ARG7;Auxin-responsive protein SAUR71	0.000365013577807039	-1.61999	down-regulated
GO:0010033	response to organic substance	BaRT2v18chr7HG382200	probable calcium-binding protein CML20;probable calcium-binding protein CML13 isoform X2;Putative calcium-binding protein CML8;Caltractin	7.19026739698937e-10	-1.63336	down-regulated
GO:0010033	response to organic substance	BaRT2v18chr7HG384240	probable E3 ubiquitin ligase SUD1 isoform X1;RING-CH-type domain-containing protein;Putative RING/U-box domain-containing protein isoform 1;E3 ubiquitin-protein ligase MARCH6;RINGv domain-containing protein;Zinc finger (C3HC4-type RING finger)protein-like	1.44953830440562e-13	1.56705	up-regulated
GO:0010033	response to organic substance	BaRT2v18chr7HG385840	Rhodanese/Cell cycle control phosphatase superfamily protein, putative;Senescence-associated protein DIN1;Rhodanese domain-containing protein;thiosulfate sulfurtransferase 16, chloroplastic;Rhodanese/Cell cycle control phosphatase superfamily protein;Thiosulfate sulfurtransferase 16, chloroplastic-like;Thiosulfate sulfurtransferase 16, chloroplastic	8.32643208714092e-05	2.70212	up-regulated
