# Supplementary material for: Mapping the molecular signature of ABA-regulated gene expression in germinating barley embryos
Source: BMC Plant Biol. 2025 May 10;25:619. doi: 10.1186/s12870-025-06654-z (PMC12065168; doi:10.1186/s12870-025-06654-z)
Supplement: Supplementary file 10 — Supplementary Material 10: Additional file 10: Data S10. Identified phytohormones and metabolites in germinating barley embryos at 1 DAI under 75 µM ABA treatment and control conditions. (XLSX 17 KB) [file 12870_2025_6654_MOESM10_ESM.xlsx]

## Sheet: Data S16
Data S16. GO biological process analysis of ABA-treatment dependent and development-related differentially expressed genes (DEGs) in germinating barley embryos at 1 DAI after 75 µM ABA treatment compared to control conditions.
GO.ID	Term	Annotated	Significant	Expected	Pvalue	Category	FDR	-log10(Pvalue)	-log10(FDR)	Significantly annotated genes
GO:0007018	microtubule-based movement	69	22	5.69	1.6e-08	BP	7.072e-05	7.79588	4.15046	BaRT2v18chr1HG029690	BaRT2v18chr1HG036000	BaRT2v18chr2HG063260	BaRT2v18chr2HG069980	BaRT2v18chr2HG086640	BaRT2v18chr2HG087560	BaRT2v18chr2HG103970	BaRT2v18chr3HG135970	BaRT2v18chr3HG139700	BaRT2v18chr3HG141040	BaRT2v18chr4HG190940	BaRT2v18chr4HG198700	BaRT2v18chr4HG200910	BaRT2v18chr5HG223990	BaRT2v18chr5HG224320	BaRT2v18chr5HG228190	BaRT2v18chr5HG240780	BaRT2v18chr5HG265710	BaRT2v18chr5HG266420	BaRT2v18chr6HG290920	BaRT2v18chr6HG324740	BaRT2v18chr7HG328880
GO:0097305	response to alcohol	308	53	25.38	2.1e-07	BP	0.0003094	6.67778	3.50948	BaRT2v18chr1HG008880	BaRT2v18chr1HG021220	BaRT2v18chr1HG026070	BaRT2v18chr1HG028550	BaRT2v18chr1HG028560	BaRT2v18chr1HG031480	BaRT2v18chr1HG033520	BaRT2v18chr1HG033690	BaRT2v18chr1HG037480	BaRT2v18chr1HG046320	BaRT2v18chr1HG046520	BaRT2v18chr2HG049520	BaRT2v18chr2HG066310	BaRT2v18chr2HG087350	BaRT2v18chr2HG102250	BaRT2v18chr2HG105190	BaRT2v18chr3HG138810	BaRT2v18chr3HG142490	BaRT2v18chr3HG145770	BaRT2v18chr3HG147770	BaRT2v18chr3HG156090	BaRT2v18chr3HG156370	BaRT2v18chr3HG157020	BaRT2v18chr4HG176790	BaRT2v18chr4HG180470	BaRT2v18chr4HG182300	BaRT2v18chr4HG185280	BaRT2v18chr4HG197580	BaRT2v18chr4HG204340	BaRT2v18chr5HG230920	BaRT2v18chr5HG236330	BaRT2v18chr5HG240200	BaRT2v18chr5HG251840	BaRT2v18chr5HG260370	BaRT2v18chr5HG263500	BaRT2v18chr5HG263510	BaRT2v18chr5HG267320	BaRT2v18chr5HG269410	BaRT2v18chr5HG273130	BaRT2v18chr5HG276040
GO:0009737	response to abscisic acid	306	52	25.21	4e-07	BP	0.000442	6.39794	3.35458	BaRT2v18chr1HG008880	BaRT2v18chr1HG021220	BaRT2v18chr1HG026070	BaRT2v18chr1HG028550	BaRT2v18chr1HG028560	BaRT2v18chr1HG031480	BaRT2v18chr1HG033520	BaRT2v18chr1HG033690	BaRT2v18chr1HG037480	BaRT2v18chr1HG046320	BaRT2v18chr1HG046520	BaRT2v18chr2HG049520	BaRT2v18chr2HG066310	BaRT2v18chr2HG087350	BaRT2v18chr2HG102250	BaRT2v18chr2HG105190	BaRT2v18chr3HG138810	BaRT2v18chr3HG142490	BaRT2v18chr3HG145770	BaRT2v18chr3HG147770	BaRT2v18chr3HG156090	BaRT2v18chr3HG156370	BaRT2v18chr3HG157020	BaRT2v18chr4HG176790	BaRT2v18chr4HG180470	BaRT2v18chr4HG182300	BaRT2v18chr4HG185280	BaRT2v18chr4HG197580	BaRT2v18chr4HG204340	BaRT2v18chr5HG230920	BaRT2v18chr5HG236330	BaRT2v18chr5HG240200	BaRT2v18chr5HG251840	BaRT2v18chr5HG260370	BaRT2v18chr5HG263500	BaRT2v18chr5HG263510	BaRT2v18chr5HG267320	BaRT2v18chr5HG269410	BaRT2v18chr5HG273130	BaRT2v18chr5HG276040
GO:0009415	response to water	211	40	17.39	5e-07	BP	0.000491111	6.30103	3.30882	BaRT2v18chr1HG021460	BaRT2v18chr1HG021930	BaRT2v18chr1HG026770	BaRT2v18chr1HG030650	BaRT2v18chr1HG033520	BaRT2v18chr1HG040250	BaRT2v18chr1HG040290	BaRT2v18chr1HG040300	BaRT2v18chr2HG104210	BaRT2v18chr2HG104230	BaRT2v18chr3HG138810	BaRT2v18chr3HG145770	BaRT2v18chr3HG153860	BaRT2v18chr3HG156370	BaRT2v18chr3HG157070	BaRT2v18chr3HG167810	BaRT2v18chr4HG180470	BaRT2v18chr4HG182300	BaRT2v18chr4HG185810	BaRT2v18chr4HG197160	BaRT2v18chr4HG197580	BaRT2v18chr4HG204340	BaRT2v18chr4HG209360	BaRT2v18chr4HG219650	BaRT2v18chr5HG230870	BaRT2v18chr5HG239100	BaRT2v18chr5HG241800	BaRT2v18chr5HG243700	BaRT2v18chr5HG263500	BaRT2v18chr5HG263510	BaRT2v18chr5HG267320	BaRT2v18chr5HG269410	BaRT2v18chr6HG308910	BaRT2v18chr6HG310700	BaRT2v18chr6HG318200	BaRT2v18chr6HG321840	BaRT2v18chr6HG321870	BaRT2v18chr6HG321900	BaRT2v18chr7HG331160	BaRT2v18chr7HG333880
GO:0009414	response to water deprivation	206	39	16.97	7.2e-07	BP	0.0006188	6.14267	3.20845	BaRT2v18chr1HG021460	BaRT2v18chr1HG021930	BaRT2v18chr1HG026770	BaRT2v18chr1HG030650	BaRT2v18chr1HG033520	BaRT2v18chr1HG040250	BaRT2v18chr1HG040290	BaRT2v18chr1HG040300	BaRT2v18chr2HG104210	BaRT2v18chr2HG104230	BaRT2v18chr3HG138810	BaRT2v18chr3HG145770	BaRT2v18chr3HG153860	BaRT2v18chr3HG156370	BaRT2v18chr3HG157070	BaRT2v18chr3HG167810	BaRT2v18chr4HG180470	BaRT2v18chr4HG182300	BaRT2v18chr4HG185810	BaRT2v18chr4HG197160	BaRT2v18chr4HG197580	BaRT2v18chr4HG204340	BaRT2v18chr4HG209360	BaRT2v18chr4HG219650	BaRT2v18chr5HG230870	BaRT2v18chr5HG241800	BaRT2v18chr5HG243700	BaRT2v18chr5HG263500	BaRT2v18chr5HG263510	BaRT2v18chr5HG267320	BaRT2v18chr5HG269410	BaRT2v18chr6HG308910	BaRT2v18chr6HG310700	BaRT2v18chr6HG318200	BaRT2v18chr6HG321840	BaRT2v18chr6HG321870	BaRT2v18chr6HG321900	BaRT2v18chr7HG331160	BaRT2v18chr7HG333880
GO:0001101	response to acid chemical	215	40	17.71	8.3e-07	BP	0.0006188	6.08092	3.20845	BaRT2v18chr1HG021460	BaRT2v18chr1HG021930	BaRT2v18chr1HG026770	BaRT2v18chr1HG030650	BaRT2v18chr1HG033520	BaRT2v18chr1HG040250	BaRT2v18chr1HG040290	BaRT2v18chr1HG040300	BaRT2v18chr2HG104210	BaRT2v18chr2HG104230	BaRT2v18chr3HG138810	BaRT2v18chr3HG145770	BaRT2v18chr3HG153860	BaRT2v18chr3HG156370	BaRT2v18chr3HG157070	BaRT2v18chr3HG167810	BaRT2v18chr4HG180470	BaRT2v18chr4HG182300	BaRT2v18chr4HG185810	BaRT2v18chr4HG197160	BaRT2v18chr4HG197580	BaRT2v18chr4HG204340	BaRT2v18chr4HG209360	BaRT2v18chr4HG219650	BaRT2v18chr5HG230870	BaRT2v18chr5HG239100	BaRT2v18chr5HG241800	BaRT2v18chr5HG243700	BaRT2v18chr5HG263500	BaRT2v18chr5HG263510	BaRT2v18chr5HG267320	BaRT2v18chr5HG269410	BaRT2v18chr6HG308910	BaRT2v18chr6HG310700	BaRT2v18chr6HG318200	BaRT2v18chr6HG321840	BaRT2v18chr6HG321870	BaRT2v18chr6HG321900	BaRT2v18chr7HG331160	BaRT2v18chr7HG333880
GO:1901700	response to oxygen-containing compound	845	109	69.62	1.4e-06	BP	0.000884	5.85387	3.05355	BaRT2v18chr1HG002110	BaRT2v18chr1HG008880	BaRT2v18chr1HG017420	BaRT2v18chr1HG021220	BaRT2v18chr1HG021460	BaRT2v18chr1HG021930	BaRT2v18chr1HG026070	BaRT2v18chr1HG026770	BaRT2v18chr1HG028550	BaRT2v18chr1HG028560	BaRT2v18chr1HG030650	BaRT2v18chr1HG031480	BaRT2v18chr1HG033520	BaRT2v18chr1HG033690	BaRT2v18chr1HG036610	BaRT2v18chr1HG037480	BaRT2v18chr1HG040250	BaRT2v18chr1HG040290	BaRT2v18chr1HG040300	BaRT2v18chr1HG046320	BaRT2v18chr1HG046520	BaRT2v18chr2HG049520	BaRT2v18chr2HG055570	BaRT2v18chr2HG066310	BaRT2v18chr2HG087230	BaRT2v18chr2HG087350	BaRT2v18chr2HG092540	BaRT2v18chr2HG095100	BaRT2v18chr2HG098090	BaRT2v18chr2HG100720	BaRT2v18chr2HG102250	BaRT2v18chr2HG104210	BaRT2v18chr2HG104230	BaRT2v18chr2HG105190	BaRT2v18chr2HG106520	BaRT2v18chr3HG124750	BaRT2v18chr3HG125410	BaRT2v18chr3HG138810	BaRT2v18chr3HG142490	BaRT2v18chr3HG145770
GO:0009631	cold acclimation	21	10	1.73	2.1e-06	BP	0.0012155	5.67778	2.91525	BaRT2v18chr3HG145770	BaRT2v18chr4HG180470	BaRT2v18chr5HG263500	BaRT2v18chr5HG263510	BaRT2v18chr5HG267320	BaRT2v18chr5HG269410	BaRT2v18chr6HG310700	BaRT2v18chr6HG321840	BaRT2v18chr6HG321870	BaRT2v18chr6HG321900
GO:1902074	response to salt	264	45	21.75	2.2e-06	BP	0.0012155	5.65758	2.91525	BaRT2v18chr1HG021460	BaRT2v18chr1HG021930	BaRT2v18chr1HG026770	BaRT2v18chr1HG030650	BaRT2v18chr1HG033520	BaRT2v18chr1HG036610	BaRT2v18chr1HG040250	BaRT2v18chr1HG040290	BaRT2v18chr1HG040300	BaRT2v18chr2HG087230	BaRT2v18chr2HG092540	BaRT2v18chr2HG104210	BaRT2v18chr2HG104230	BaRT2v18chr3HG138810	BaRT2v18chr3HG145770	BaRT2v18chr3HG153860	BaRT2v18chr3HG156090	BaRT2v18chr3HG156370	BaRT2v18chr3HG157070	BaRT2v18chr3HG167810	BaRT2v18chr4HG180470	BaRT2v18chr4HG182300	BaRT2v18chr4HG185810	BaRT2v18chr4HG197160	BaRT2v18chr4HG197580	BaRT2v18chr4HG204340	BaRT2v18chr4HG209360	BaRT2v18chr4HG219650	BaRT2v18chr5HG222860	BaRT2v18chr5HG230870	BaRT2v18chr5HG239100	BaRT2v18chr5HG241800	BaRT2v18chr5HG243700	BaRT2v18chr5HG263500	BaRT2v18chr5HG263510	BaRT2v18chr5HG267320	BaRT2v18chr5HG269410	BaRT2v18chr6HG308910	BaRT2v18chr6HG310700	BaRT2v18chr6HG318200
GO:0044772	mitotic cell cycle phase transition	85	19	7	4.9e-05	BP	0.01666	4.3098	1.77833	BaRT2v18chr1HG033350	BaRT2v18chr1HG033360	BaRT2v18chr2HG057830	BaRT2v18chr2HG095920	BaRT2v18chr3HG131090	BaRT2v18chr3HG134490	BaRT2v18chr3HG135590	BaRT2v18chr3HG153100	BaRT2v18chr4HG187380	BaRT2v18chr4HG190370	BaRT2v18chr4HG207330	BaRT2v18chr5HG239350	BaRT2v18chr5HG246340	BaRT2v18chr5HG266550	BaRT2v18chr6HG298350	BaRT2v18chr6HG309710	BaRT2v18chr7HG347540	BaRT2v18chr7HG351970	BaRT2v18chr7HG387530
GO:0042221	response to chemical	1704	183	140.4	7.5e-05	BP	0.0245556	4.12494	1.60985	BaRT2v18chr1HG002110	BaRT2v18chr1HG008150	BaRT2v18chr1HG008880	BaRT2v18chr1HG012520	BaRT2v18chr1HG013580	BaRT2v18chr1HG017420	BaRT2v18chr1HG018060	BaRT2v18chr1HG021220	BaRT2v18chr1HG021460	BaRT2v18chr1HG021720	BaRT2v18chr1HG021760	BaRT2v18chr1HG021930	BaRT2v18chr1HG024150	BaRT2v18chr1HG026070	BaRT2v18chr1HG026400	BaRT2v18chr1HG026770	BaRT2v18chr1HG028550	BaRT2v18chr1HG028560	BaRT2v18chr1HG030650	BaRT2v18chr1HG031480	BaRT2v18chr1HG032420	BaRT2v18chr1HG033520	BaRT2v18chr1HG033690	BaRT2v18chr1HG035900	BaRT2v18chr1HG036610	BaRT2v18chr1HG037090	BaRT2v18chr1HG037480	BaRT2v18chr1HG040250	BaRT2v18chr1HG040290	BaRT2v18chr1HG040300	BaRT2v18chr1HG046320	BaRT2v18chr1HG046520	BaRT2v18chr1HG048140	BaRT2v18chr1HG048580	BaRT2v18chr2HG049520	BaRT2v18chr2HG052260	BaRT2v18chr2HG052310	BaRT2v18chr2HG055570	BaRT2v18chr2HG059720	BaRT2v18chr2HG063240
GO:0010033	response to organic substance	1309	145	107.85	0.00011	BP	0.0294667	3.95861	1.53067	BaRT2v18chr1HG002110	BaRT2v18chr1HG008880	BaRT2v18chr1HG012520	BaRT2v18chr1HG013580	BaRT2v18chr1HG017420	BaRT2v18chr1HG021220	BaRT2v18chr1HG021460	BaRT2v18chr1HG021720	BaRT2v18chr1HG021930	BaRT2v18chr1HG026070	BaRT2v18chr1HG026400	BaRT2v18chr1HG026770	BaRT2v18chr1HG028550	BaRT2v18chr1HG028560	BaRT2v18chr1HG030650	BaRT2v18chr1HG031480	BaRT2v18chr1HG033520	BaRT2v18chr1HG033690	BaRT2v18chr1HG035900	BaRT2v18chr1HG036610	BaRT2v18chr1HG037480	BaRT2v18chr1HG040250	BaRT2v18chr1HG040290	BaRT2v18chr1HG040300	BaRT2v18chr1HG046320	BaRT2v18chr1HG046520	BaRT2v18chr1HG048580	BaRT2v18chr2HG049520	BaRT2v18chr2HG055570	BaRT2v18chr2HG059720	BaRT2v18chr2HG066310	BaRT2v18chr2HG085110	BaRT2v18chr2HG086440	BaRT2v18chr2HG087350	BaRT2v18chr2HG092540	BaRT2v18chr2HG095100	BaRT2v18chr2HG098090	BaRT2v18chr2HG100720	BaRT2v18chr2HG102250	BaRT2v18chr2HG104210
GO:0045814	negative regulation of gene expression, epigenetic	85	18	7	0.00016	BP	0.0404114	3.79588	1.3935	BaRT2v18chr1HG003350	BaRT2v18chr1HG003380	BaRT2v18chr1HG016040	BaRT2v18chr2HG054090	BaRT2v18chr2HG105160	BaRT2v18chr3HG173350	BaRT2v18chr4HG198370	BaRT2v18chr4HG201030	BaRT2v18chr4HG207890	BaRT2v18chr6HG285010	BaRT2v18chr6HG285030	BaRT2v18chr6HG285080	BaRT2v18chr6HG285100	BaRT2v18chr6HG287370	BaRT2v18chr6HG316180	BaRT2v18chr7HG376000	BaRT2v18chr7HG381910	BaRT2v18chrUnG390590
GO:0007017	microtubule-based process	250	38	20.6	0.00017	BP	0.0406162	3.76955	1.3913	BaRT2v18chr1HG020430	BaRT2v18chr1HG025370	BaRT2v18chr1HG029690	BaRT2v18chr1HG030360	BaRT2v18chr1HG036000	BaRT2v18chr2HG063260	BaRT2v18chr2HG068910	BaRT2v18chr2HG069980	BaRT2v18chr2HG072910	BaRT2v18chr2HG073680	BaRT2v18chr2HG086640	BaRT2v18chr2HG087560	BaRT2v18chr2HG103970	BaRT2v18chr3HG135970	BaRT2v18chr3HG139700	BaRT2v18chr3HG141040	BaRT2v18chr3HG144550	BaRT2v18chr3HG149740	BaRT2v18chr3HG149940	BaRT2v18chr3HG164660	BaRT2v18chr4HG175750	BaRT2v18chr4HG190940	BaRT2v18chr4HG198700	BaRT2v18chr4HG199890	BaRT2v18chr4HG200910	BaRT2v18chr4HG204640	BaRT2v18chr4HG206740	BaRT2v18chr5HG223990	BaRT2v18chr5HG224320	BaRT2v18chr5HG228190	BaRT2v18chr5HG240780	BaRT2v18chr5HG243200	BaRT2v18chr5HG265710	BaRT2v18chr5HG266420	BaRT2v18chr6HG290920	BaRT2v18chr6HG324740	BaRT2v18chr7HG328880	BaRT2v18chr7HG382200
GO:0007142	male meiosis II	5	4	0.41	0.00021	BP	0.0476	3.67778	1.32239	BaRT2v18chr2HG091660	BaRT2v18chr4HG216020	BaRT2v18chr5HG268090	BaRT2v18chr6HG294970
GO:0048232	male gamete generation	33	10	2.72	0.00022	BP	0.04862	3.65758	1.31319	BaRT2v18chr2HG056220	BaRT2v18chr2HG091660	BaRT2v18chr3HG130530	BaRT2v18chr4HG209780	BaRT2v18chr4HG216020	BaRT2v18chr4HG217210	BaRT2v18chr5HG268090	BaRT2v18chr5HG271520	BaRT2v18chr6HG294970	BaRT2v18chr6HG320330
GO:0007140	male meiotic nuclear division	22	8	1.81	0.00023	BP	0.0495902	3.63827	1.3046	BaRT2v18chr2HG056220	BaRT2v18chr2HG091660	BaRT2v18chr4HG209780	BaRT2v18chr4HG216020	BaRT2v18chr5HG268090	BaRT2v18chr5HG271520	BaRT2v18chr6HG294970	BaRT2v18chr6HG320330
GO:0006950	response to stress	2383	240	196.34	0.00033	BP	0.0663	3.48149	1.17849	BaRT2v18chr1HG002110	BaRT2v18chr1HG008150	BaRT2v18chr1HG017820	BaRT2v18chr1HG018690	BaRT2v18chr1HG021460	BaRT2v18chr1HG021720	BaRT2v18chr1HG021930	BaRT2v18chr1HG024150	BaRT2v18chr1HG026770	BaRT2v18chr1HG027420	BaRT2v18chr1HG030650	BaRT2v18chr1HG032420	BaRT2v18chr1HG033120	BaRT2v18chr1HG033520	BaRT2v18chr1HG035900	BaRT2v18chr1HG036610	BaRT2v18chr1HG037480	BaRT2v18chr1HG037600	BaRT2v18chr1HG037790	BaRT2v18chr1HG038250	BaRT2v18chr1HG038310	BaRT2v18chr1HG039370	BaRT2v18chr1HG040250	BaRT2v18chr1HG040290	BaRT2v18chr1HG040300	BaRT2v18chr1HG041570	BaRT2v18chr1HG045050	BaRT2v18chr1HG048140	BaRT2v18chr1HG048580	BaRT2v18chr2HG051990	BaRT2v18chr2HG052310	BaRT2v18chr2HG053870	BaRT2v18chr2HG055570	BaRT2v18chr2HG056760	BaRT2v18chr2HG057830	BaRT2v18chr2HG059120	BaRT2v18chr2HG062240	BaRT2v18chr2HG070190	BaRT2v18chr2HG071620	BaRT2v18chr2HG078600
GO:1903047	mitotic cell cycle process	207	32	17.06	0.00039	BP	0.0749478	3.40894	1.12524	BaRT2v18chr1HG011520	BaRT2v18chr1HG033350	BaRT2v18chr1HG033360	BaRT2v18chr1HG036000	BaRT2v18chr1HG036360	BaRT2v18chr2HG057830	BaRT2v18chr2HG069980	BaRT2v18chr2HG073680	BaRT2v18chr2HG084200	BaRT2v18chr2HG095920	BaRT2v18chr3HG131090	BaRT2v18chr3HG134490	BaRT2v18chr3HG135590	BaRT2v18chr3HG153100	BaRT2v18chr3HG172750	BaRT2v18chr4HG187380	BaRT2v18chr4HG190370	BaRT2v18chr4HG206740	BaRT2v18chr4HG207330	BaRT2v18chr5HG228190	BaRT2v18chr5HG230870	BaRT2v18chr5HG239350	BaRT2v18chr5HG246340	BaRT2v18chr5HG266550	BaRT2v18chr5HG272950	BaRT2v18chr6HG298350	BaRT2v18chr6HG309710	BaRT2v18chr6HG312520	BaRT2v18chr7HG346810	BaRT2v18chr7HG347540	BaRT2v18chr7HG351970	BaRT2v18chr7HG387530
GO:0050896	response to stimulus	4139	393	341.03	0.00043	BP	0.0808766	3.36653	1.09218	BaRT2v18chr1HG002110	BaRT2v18chr1HG006970	BaRT2v18chr1HG008150	BaRT2v18chr1HG008880	BaRT2v18chr1HG012520	BaRT2v18chr1HG013580	BaRT2v18chr1HG017420	BaRT2v18chr1HG017820	BaRT2v18chr1HG018060	BaRT2v18chr1HG018690	BaRT2v18chr1HG020430	BaRT2v18chr1HG021220	BaRT2v18chr1HG021460	BaRT2v18chr1HG021720	BaRT2v18chr1HG021760	BaRT2v18chr1HG021930	BaRT2v18chr1HG022270	BaRT2v18chr1HG024150	BaRT2v18chr1HG026070	BaRT2v18chr1HG026400	BaRT2v18chr1HG026770	BaRT2v18chr1HG027420	BaRT2v18chr1HG028550	BaRT2v18chr1HG028560	BaRT2v18chr1HG029620	BaRT2v18chr1HG030650	BaRT2v18chr1HG031480	BaRT2v18chr1HG032420	BaRT2v18chr1HG033120	BaRT2v18chr1HG033520	BaRT2v18chr1HG033690	BaRT2v18chr1HG034350	BaRT2v18chr1HG035900	BaRT2v18chr1HG036610	BaRT2v18chr1HG037090	BaRT2v18chr1HG037480	BaRT2v18chr1HG037600	BaRT2v18chr1HG037790	BaRT2v18chr1HG038250	BaRT2v18chr1HG038310
GO:0019915	lipid storage	14	6	1.15	0.00052	BP	0.0916741	3.284	1.03775	BaRT2v18chr1HG046880	BaRT2v18chr4HG188210	BaRT2v18chr5HG251840	BaRT2v18chr5HG259190	BaRT2v18chr7HG350310	BaRT2v18chr7HG352130
GO:0033993	response to lipid	513	64	42.27	0.00053	BP	0.0916741	3.27572	1.03775	BaRT2v18chr1HG008880	BaRT2v18chr1HG021220	BaRT2v18chr1HG026070	BaRT2v18chr1HG028550	BaRT2v18chr1HG028560	BaRT2v18chr1HG031480	BaRT2v18chr1HG033520	BaRT2v18chr1HG033690	BaRT2v18chr1HG036610	BaRT2v18chr1HG037480	BaRT2v18chr1HG046320	BaRT2v18chr1HG046520	BaRT2v18chr2HG049520	BaRT2v18chr2HG066310	BaRT2v18chr2HG087350	BaRT2v18chr2HG095100	BaRT2v18chr2HG098090	BaRT2v18chr2HG102250	BaRT2v18chr2HG105190	BaRT2v18chr2HG106520	BaRT2v18chr3HG124750	BaRT2v18chr3HG138810	BaRT2v18chr3HG142490	BaRT2v18chr3HG145770	BaRT2v18chr3HG147770	BaRT2v18chr3HG152770	BaRT2v18chr3HG156090	BaRT2v18chr3HG156370	BaRT2v18chr3HG157020	BaRT2v18chr3HG170350	BaRT2v18chr4HG176790	BaRT2v18chr4HG180470	BaRT2v18chr4HG182300	BaRT2v18chr4HG185280	BaRT2v18chr4HG186760	BaRT2v18chr4HG197580	BaRT2v18chr4HG204340	BaRT2v18chr5HG230920	BaRT2v18chr5HG236330	BaRT2v18chr5HG240200
GO:0010035	response to inorganic substance	474	60	39.05	0.00054	BP	0.0916741	3.26761	1.03775	BaRT2v18chr1HG002110	BaRT2v18chr1HG021460	BaRT2v18chr1HG021930	BaRT2v18chr1HG026770	BaRT2v18chr1HG030650	BaRT2v18chr1HG033520	BaRT2v18chr1HG035900	BaRT2v18chr1HG037090	BaRT2v18chr1HG040250	BaRT2v18chr1HG040290	BaRT2v18chr1HG040300	BaRT2v18chr2HG052260	BaRT2v18chr2HG087230	BaRT2v18chr2HG092540	BaRT2v18chr2HG104210	BaRT2v18chr2HG104230	BaRT2v18chr2HG105870	BaRT2v18chr3HG125410	BaRT2v18chr3HG138810	BaRT2v18chr3HG145770	BaRT2v18chr3HG150460	BaRT2v18chr3HG153860	BaRT2v18chr3HG154680	BaRT2v18chr3HG156370	BaRT2v18chr3HG157070	BaRT2v18chr3HG158050	BaRT2v18chr3HG160160	BaRT2v18chr3HG167810	BaRT2v18chr4HG177650	BaRT2v18chr4HG179320	BaRT2v18chr4HG180470	BaRT2v18chr4HG182300	BaRT2v18chr4HG185810	BaRT2v18chr4HG197160	BaRT2v18chr4HG197580	BaRT2v18chr4HG204340	BaRT2v18chr4HG209360	BaRT2v18chr4HG219650	BaRT2v18chr5HG222860	BaRT2v18chr5HG230870
GO:0000278	mitotic cell cycle	256	37	21.09	0.00056	BP	0.0916741	3.25181	1.03775	BaRT2v18chr1HG011520	BaRT2v18chr1HG033350	BaRT2v18chr1HG033360	BaRT2v18chr1HG036000	BaRT2v18chr1HG036360	BaRT2v18chr2HG057830	BaRT2v18chr2HG068910	BaRT2v18chr2HG069980	BaRT2v18chr2HG072910	BaRT2v18chr2HG073680	BaRT2v18chr2HG084200	BaRT2v18chr2HG089250	BaRT2v18chr2HG095920	BaRT2v18chr3HG131090	BaRT2v18chr3HG134490	BaRT2v18chr3HG135590	BaRT2v18chr3HG153100	BaRT2v18chr3HG172750	BaRT2v18chr4HG175750	BaRT2v18chr4HG187380	BaRT2v18chr4HG190370	BaRT2v18chr4HG206740	BaRT2v18chr4HG207330	BaRT2v18chr5HG228190	BaRT2v18chr5HG230870	BaRT2v18chr5HG239350	BaRT2v18chr5HG246340	BaRT2v18chr5HG266550	BaRT2v18chr5HG272950	BaRT2v18chr6HG298350	BaRT2v18chr6HG309710	BaRT2v18chr6HG312520	BaRT2v18chr7HG346810	BaRT2v18chr7HG347540	BaRT2v18chr7HG351970	BaRT2v18chr7HG382200	BaRT2v18chr7HG387530
GO:0006979	response to oxidative stress	220	33	18.13	0.00056	BP	0.0916741	3.25181	1.03775	BaRT2v18chr1HG002110	BaRT2v18chr1HG008150	BaRT2v18chr1HG021460	BaRT2v18chr1HG024150	BaRT2v18chr1HG032420	BaRT2v18chr3HG125410	BaRT2v18chr3HG127900	BaRT2v18chr3HG133690	BaRT2v18chr3HG133720	BaRT2v18chr3HG150460	BaRT2v18chr3HG160160	BaRT2v18chr3HG165100	BaRT2v18chr4HG185810	BaRT2v18chr4HG204880	BaRT2v18chr4HG216900	BaRT2v18chr4HG219650	BaRT2v18chr5HG232290	BaRT2v18chr5HG239730	BaRT2v18chr5HG246360	BaRT2v18chr5HG253560	BaRT2v18chr5HG270130	BaRT2v18chr6HG306480	BaRT2v18chr6HG308910	BaRT2v18chr6HG316960	BaRT2v18chr6HG319140	BaRT2v18chr6HG319260	BaRT2v18chr6HG321020	BaRT2v18chr7HG333400	BaRT2v18chr7HG347620	BaRT2v18chr7HG353760	BaRT2v18chr7HG365620	BaRT2v18chr7HG374640	BaRT2v18chr7HG385840
GO:0019432	triglyceride biosynthetic process	37	10	3.05	0.00062	BP	0.0996509	3.20761	1.00152	BaRT2v18chr1HG018060	BaRT2v18chr1HG038500	BaRT2v18chr2HG050320	BaRT2v18chr2HG062480	BaRT2v18chr3HG144240	BaRT2v18chr4HG182300	BaRT2v18chr6HG324230	BaRT2v18chr7HG335050	BaRT2v18chr7HG349770	BaRT2v18chr7HG368430
GO:0046460	neutral lipid biosynthetic process	38	10	3.13	0.00077	BP	0.116868	3.11351	0.932305	BaRT2v18chr1HG018060	BaRT2v18chr1HG038500	BaRT2v18chr2HG050320	BaRT2v18chr2HG062480	BaRT2v18chr3HG144240	BaRT2v18chr4HG182300	BaRT2v18chr6HG324230	BaRT2v18chr7HG335050	BaRT2v18chr7HG349770	BaRT2v18chr7HG368430
GO:0046463	acylglycerol biosynthetic process	38	10	3.13	0.00077	BP	0.116868	3.11351	0.932305	BaRT2v18chr1HG018060	BaRT2v18chr1HG038500	BaRT2v18chr2HG050320	BaRT2v18chr2HG062480	BaRT2v18chr3HG144240	BaRT2v18chr4HG182300	BaRT2v18chr6HG324230	BaRT2v18chr7HG335050	BaRT2v18chr7HG349770	BaRT2v18chr7HG368430
GO:0007049	cell cycle	621	74	51.17	0.00078	BP	0.116868	3.10791	0.932305	BaRT2v18chr1HG010390	BaRT2v18chr1HG011520	BaRT2v18chr1HG017280	BaRT2v18chr1HG018410	BaRT2v18chr1HG020430	BaRT2v18chr1HG025370	BaRT2v18chr1HG033350	BaRT2v18chr1HG033360	BaRT2v18chr1HG036000	BaRT2v18chr1HG036360	BaRT2v18chr2HG056220	BaRT2v18chr2HG057830	BaRT2v18chr2HG068910	BaRT2v18chr2HG069980	BaRT2v18chr2HG072910	BaRT2v18chr2HG073680	BaRT2v18chr2HG084200	BaRT2v18chr2HG084370	BaRT2v18chr2HG085720	BaRT2v18chr2HG086270	BaRT2v18chr2HG086640	BaRT2v18chr2HG089250	BaRT2v18chr2HG091660	BaRT2v18chr2HG095920	BaRT2v18chr2HG096850	BaRT2v18chr2HG103970	BaRT2v18chr2HG112410	BaRT2v18chr3HG127310	BaRT2v18chr3HG131090	BaRT2v18chr3HG134490	BaRT2v18chr3HG135590	BaRT2v18chr3HG144290	BaRT2v18chr3HG148860	BaRT2v18chr3HG153100	BaRT2v18chr3HG155110	BaRT2v18chr3HG172660	BaRT2v18chr3HG172750	BaRT2v18chr4HG175750	BaRT2v18chr4HG187380	BaRT2v18chr4HG190370
GO:0000079	regulation of cyclin-dependent protein serine/threonine kinase activity	66	14	5.44	0.00082	BP	0.118833	3.08619	0.925064	BaRT2v18chr1HG033350	BaRT2v18chr1HG033360	BaRT2v18chr2HG095920	BaRT2v18chr2HG096850	BaRT2v18chr3HG131090	BaRT2v18chr3HG135590	BaRT2v18chr3HG153100	BaRT2v18chr4HG207330	BaRT2v18chr5HG236230	BaRT2v18chr5HG246340	BaRT2v18chr6HG288920	BaRT2v18chr7HG343410	BaRT2v18chr7HG347540	BaRT2v18chr7HG387530
GO:1904029	regulation of cyclin-dependent protein kinase activity	66	14	5.44	0.00082	BP	0.118833	3.08619	0.925064	BaRT2v18chr1HG033350	BaRT2v18chr1HG033360	BaRT2v18chr2HG095920	BaRT2v18chr2HG096850	BaRT2v18chr3HG131090	BaRT2v18chr3HG135590	BaRT2v18chr3HG153100	BaRT2v18chr4HG207330	BaRT2v18chr5HG236230	BaRT2v18chr5HG246340	BaRT2v18chr6HG288920	BaRT2v18chr7HG343410	BaRT2v18chr7HG347540	BaRT2v18chr7HG387530
GO:0009409	response to cold	199	30	16.4	0.0009	BP	0.128323	3.04576	0.891697	BaRT2v18chr1HG018690	BaRT2v18chr1HG021460	BaRT2v18chr1HG030650	BaRT2v18chr1HG045050	BaRT2v18chr3HG145770	BaRT2v18chr3HG156370	BaRT2v18chr3HG160160	BaRT2v18chr3HG167810	BaRT2v18chr4HG180470	BaRT2v18chr4HG185280	BaRT2v18chr4HG197160	BaRT2v18chr4HG197580	BaRT2v18chr4HG199710	BaRT2v18chr4HG202110	BaRT2v18chr4HG204340	BaRT2v18chr4HG219650	BaRT2v18chr5HG260370	BaRT2v18chr5HG263500	BaRT2v18chr5HG263510	BaRT2v18chr5HG267320	BaRT2v18chr5HG269410	BaRT2v18chr6HG308910	BaRT2v18chr6HG310700	BaRT2v18chr6HG316860	BaRT2v18chr6HG321840	BaRT2v18chr6HG321870	BaRT2v18chr6HG321900	BaRT2v18chr7HG350310	BaRT2v18chr7HG352130	BaRT2v18chr7HG368430
GO:1902584	positive regulation of response to water deprivation	33	9	2.72	0.00107	BP	0.14552	2.97062	0.837077	BaRT2v18chr1HG026770	BaRT2v18chr1HG030650	BaRT2v18chr1HG040250	BaRT2v18chr1HG040290	BaRT2v18chr1HG040300	BaRT2v18chr3HG153860	BaRT2v18chr4HG197160	BaRT2v18chr4HG197580	BaRT2v18chr6HG318200
GO:0006338	chromatin remodeling	249	35	20.52	0.00128	BP	0.168884	2.89279	0.772413	BaRT2v18chr1HG003350	BaRT2v18chr1HG003380	BaRT2v18chr1HG016040	BaRT2v18chr1HG032190	BaRT2v18chr1HG035020	BaRT2v18chr1HG039630	BaRT2v18chr1HG039810	BaRT2v18chr1HG044230	BaRT2v18chr2HG051990	BaRT2v18chr2HG054090	BaRT2v18chr2HG079310	BaRT2v18chr2HG105160	BaRT2v18chr3HG121500	BaRT2v18chr3HG132360	BaRT2v18chr3HG133230	BaRT2v18chr3HG173350	BaRT2v18chr4HG198370	BaRT2v18chr4HG201030	BaRT2v18chr4HG207890	BaRT2v18chr6HG285010	BaRT2v18chr6HG285030	BaRT2v18chr6HG285080	BaRT2v18chr6HG285100	BaRT2v18chr6HG287370	BaRT2v18chr6HG289380	BaRT2v18chr6HG289410	BaRT2v18chr6HG316180	BaRT2v18chr7HG333880	BaRT2v18chr7HG376000	BaRT2v18chr7HG380620	BaRT2v18chr7HG380650	BaRT2v18chr7HG380660-BaRT2v18chr7HG380670	BaRT2v18chr7HG381910	BaRT2v18chr7HG384700	BaRT2v18chrUnG390590
GO:0044703	multi-organism reproductive process	101	18	8.32	0.00141	BP	0.180643	2.85078	0.743178	BaRT2v18chr1HG024480	BaRT2v18chr2HG056220	BaRT2v18chr2HG085720	BaRT2v18chr2HG091660	BaRT2v18chr2HG093090	BaRT2v18chr3HG130530	BaRT2v18chr4HG209780	BaRT2v18chr4HG215120	BaRT2v18chr4HG216020	BaRT2v18chr4HG217210	BaRT2v18chr5HG268090	BaRT2v18chr5HG271520	BaRT2v18chr6HG294970	BaRT2v18chr6HG305740	BaRT2v18chr6HG309900	BaRT2v18chr6HG309920	BaRT2v18chr6HG320330	BaRT2v18chr7HG338000
GO:0044770	cell cycle phase transition	118	20	9.72	0.0015	BP	0.189429	2.82391	0.722555	BaRT2v18chr1HG033350	BaRT2v18chr1HG033360	BaRT2v18chr2HG057830	BaRT2v18chr2HG095920	BaRT2v18chr3HG131090	BaRT2v18chr3HG134490	BaRT2v18chr3HG135590	BaRT2v18chr3HG153100	BaRT2v18chr4HG187380	BaRT2v18chr4HG190370	BaRT2v18chr4HG207330	BaRT2v18chr5HG239350	BaRT2v18chr5HG246340	BaRT2v18chr5HG266550	BaRT2v18chr6HG298350	BaRT2v18chr6HG309710	BaRT2v18chr6HG312520	BaRT2v18chr7HG347540	BaRT2v18chr7HG351970	BaRT2v18chr7HG387530
GO:0006833	water transport	42	10	3.46	0.00178	BP	0.204353	2.74958	0.689618	BaRT2v18chr1HG019960	BaRT2v18chr1HG032600	BaRT2v18chr2HG054800	BaRT2v18chr3HG173500	BaRT2v18chr4HG209360	BaRT2v18chr4HG217060	BaRT2v18chr5HG232530	BaRT2v18chr5HG243700	BaRT2v18chr5HG281420	BaRT2v18chr6HG307560
GO:0042044	fluid transport	42	10	3.46	0.00178	BP	0.204353	2.74958	0.689618	BaRT2v18chr1HG019960	BaRT2v18chr1HG032600	BaRT2v18chr2HG054800	BaRT2v18chr3HG173500	BaRT2v18chr4HG209360	BaRT2v18chr4HG217060	BaRT2v18chr5HG232530	BaRT2v18chr5HG243700	BaRT2v18chr5HG281420	BaRT2v18chr6HG307560
GO:0007276	gamete generation	49	11	4.04	0.00178	BP	0.204353	2.74958	0.689618	BaRT2v18chr2HG056220	BaRT2v18chr2HG091660	BaRT2v18chr3HG130530	BaRT2v18chr4HG209780	BaRT2v18chr4HG216020	BaRT2v18chr4HG217210	BaRT2v18chr5HG268090	BaRT2v18chr5HG271520	BaRT2v18chr6HG294970	BaRT2v18chr6HG320330	BaRT2v18chr7HG384700
GO:0022402	cell cycle process	460	56	37.9	0.00202	BP	0.228273	2.69465	0.641545	BaRT2v18chr1HG011520	BaRT2v18chr1HG017280	BaRT2v18chr1HG020430	BaRT2v18chr1HG025370	BaRT2v18chr1HG033350	BaRT2v18chr1HG033360	BaRT2v18chr1HG036000	BaRT2v18chr1HG036360	BaRT2v18chr2HG056220	BaRT2v18chr2HG057830	BaRT2v18chr2HG069980	BaRT2v18chr2HG072910	BaRT2v18chr2HG073680	BaRT2v18chr2HG084200	BaRT2v18chr2HG084370	BaRT2v18chr2HG085720	BaRT2v18chr2HG086270	BaRT2v18chr2HG086640	BaRT2v18chr2HG091660	BaRT2v18chr2HG095920	BaRT2v18chr2HG103970	BaRT2v18chr2HG112410	BaRT2v18chr3HG131090	BaRT2v18chr3HG134490	BaRT2v18chr3HG135590	BaRT2v18chr3HG148860	BaRT2v18chr3HG153100	BaRT2v18chr3HG172750	BaRT2v18chr4HG187380	BaRT2v18chr4HG190370	BaRT2v18chr4HG205670	BaRT2v18chr4HG206740	BaRT2v18chr4HG207330	BaRT2v18chr4HG209780	BaRT2v18chr4HG216020	BaRT2v18chr5HG228190	BaRT2v18chr5HG230870	BaRT2v18chr5HG239350	BaRT2v18chr5HG243200	BaRT2v18chr5HG246340
GO:0006641	triglyceride metabolic process	43	10	3.54	0.00215	BP	0.237575	2.66756	0.624199	BaRT2v18chr1HG018060	BaRT2v18chr1HG038500	BaRT2v18chr2HG050320	BaRT2v18chr2HG062480	BaRT2v18chr3HG144240	BaRT2v18chr4HG182300	BaRT2v18chr6HG324230	BaRT2v18chr7HG335050	BaRT2v18chr7HG349770	BaRT2v18chr7HG368430
GO:0009266	response to temperature stimulus	324	42	26.7	0.00223	BP	0.240405	2.6517	0.619057	BaRT2v18chr1HG008880	BaRT2v18chr1HG018690	BaRT2v18chr1HG021460	BaRT2v18chr1HG030650	BaRT2v18chr1HG035900	BaRT2v18chr1HG038310	BaRT2v18chr1HG041570	BaRT2v18chr1HG045050	BaRT2v18chr2HG052310	BaRT2v18chr2HG056760	BaRT2v18chr2HG070190	BaRT2v18chr3HG125410	BaRT2v18chr3HG145770	BaRT2v18chr3HG147770	BaRT2v18chr3HG156370	BaRT2v18chr3HG160160	BaRT2v18chr3HG167810	BaRT2v18chr4HG180470	BaRT2v18chr4HG185280	BaRT2v18chr4HG197160	BaRT2v18chr4HG197580	BaRT2v18chr4HG199710	BaRT2v18chr4HG202110	BaRT2v18chr4HG204340	BaRT2v18chr4HG206250	BaRT2v18chr4HG219650	BaRT2v18chr5HG260370	BaRT2v18chr5HG263500	BaRT2v18chr5HG263510	BaRT2v18chr5HG267320	BaRT2v18chr5HG269410	BaRT2v18chr6HG308910	BaRT2v18chr6HG310700	BaRT2v18chr6HG316860	BaRT2v18chr6HG321020	BaRT2v18chr6HG321840	BaRT2v18chr6HG321870	BaRT2v18chr6HG321900	BaRT2v18chr7HG350310	BaRT2v18chr7HG352130
GO:0042445	hormone metabolic process	89	16	7.33	0.00231	BP	0.246029	2.63639	0.609014	BaRT2v18chr1HG002110	BaRT2v18chr1HG008880	BaRT2v18chr1HG040540	BaRT2v18chr1HG040550	BaRT2v18chr3HG120820	BaRT2v18chr3HG123080	BaRT2v18chr3HG169240	BaRT2v18chr4HG208070	BaRT2v18chr5HG225460	BaRT2v18chr5HG236370	BaRT2v18chr5HG272520	BaRT2v18chr5HG277410	BaRT2v18chr6HG283860	BaRT2v18chr6HG319750	BaRT2v18chr7HG343130	BaRT2v18chr7HG365620
GO:0006638	neutral lipid metabolic process	44	10	3.63	0.00259	BP	0.264218	2.5867	0.578038	BaRT2v18chr1HG018060	BaRT2v18chr1HG038500	BaRT2v18chr2HG050320	BaRT2v18chr2HG062480	BaRT2v18chr3HG144240	BaRT2v18chr4HG182300	BaRT2v18chr6HG324230	BaRT2v18chr7HG335050	BaRT2v18chr7HG349770	BaRT2v18chr7HG368430
GO:0006639	acylglycerol metabolic process	44	10	3.63	0.00259	BP	0.264218	2.5867	0.578038	BaRT2v18chr1HG018060	BaRT2v18chr1HG038500	BaRT2v18chr2HG050320	BaRT2v18chr2HG062480	BaRT2v18chr3HG144240	BaRT2v18chr4HG182300	BaRT2v18chr6HG324230	BaRT2v18chr7HG335050	BaRT2v18chr7HG349770	BaRT2v18chr7HG368430
GO:0040029	epigenetic regulation of gene expression	133	21	10.96	0.00285	BP	0.273848	2.54516	0.562491	BaRT2v18chr1HG003350	BaRT2v18chr1HG003380	BaRT2v18chr1HG016040	BaRT2v18chr2HG054090	BaRT2v18chr2HG079310	BaRT2v18chr2HG105160	BaRT2v18chr3HG173350	BaRT2v18chr4HG198370	BaRT2v18chr4HG201030	BaRT2v18chr4HG207890	BaRT2v18chr6HG285010	BaRT2v18chr6HG285030	BaRT2v18chr6HG285080	BaRT2v18chr6HG285100	BaRT2v18chr6HG287370	BaRT2v18chr6HG316180	BaRT2v18chr7HG333880	BaRT2v18chr7HG376000	BaRT2v18chr7HG381910	BaRT2v18chr7HG384700	BaRT2v18chrUnG390590
GO:0022412	cellular process involved in reproduction in multicellular organism	67	13	5.52	0.00289	BP	0.274705	2.5391	0.561133	BaRT2v18chr2HG056220	BaRT2v18chr2HG091660	BaRT2v18chr3HG130530	BaRT2v18chr4HG178760	BaRT2v18chr4HG205920	BaRT2v18chr4HG209780	BaRT2v18chr4HG216020	BaRT2v18chr4HG217210	BaRT2v18chr5HG268090	BaRT2v18chr5HG271520	BaRT2v18chr6HG294970	BaRT2v18chr6HG320330	BaRT2v18chr7HG384700
GO:0019748	secondary metabolic process	171	25	14.09	0.00351	BP	0.330089	2.45469	0.481368	BaRT2v18chr1HG002110	BaRT2v18chr1HG008440	BaRT2v18chr1HG008880	BaRT2v18chr1HG037090	BaRT2v18chr1HG037790	BaRT2v18chr2HG069220	BaRT2v18chr3HG146180	BaRT2v18chr3HG156090	BaRT2v18chr4HG181740	BaRT2v18chr4HG183300	BaRT2v18chr4HG210490	BaRT2v18chr4HG214770	BaRT2v18chr5HG249350	BaRT2v18chr5HG257600	BaRT2v18chr5HG257820	BaRT2v18chr5HG272520	BaRT2v18chr6HG307480	BaRT2v18chr6HG307500	BaRT2v18chr7HG331160	BaRT2v18chr7HG338000	BaRT2v18chr7HG341170	BaRT2v18chr7HG349260	BaRT2v18chr7HG351600	BaRT2v18chr7HG361260	BaRT2v18chr7HG365620
GO:0009719	response to endogenous stimulus	957	102	78.85	0.00391	BP	0.358065	2.40782	0.446039	BaRT2v18chr1HG002110	BaRT2v18chr1HG008880	BaRT2v18chr1HG012520	BaRT2v18chr1HG013580	BaRT2v18chr1HG021220	BaRT2v18chr1HG021720	BaRT2v18chr1HG026070	BaRT2v18chr1HG026400	BaRT2v18chr1HG028550	BaRT2v18chr1HG028560	BaRT2v18chr1HG031480	BaRT2v18chr1HG033520	BaRT2v18chr1HG033690	BaRT2v18chr1HG036610	BaRT2v18chr1HG037480	BaRT2v18chr1HG046320	BaRT2v18chr1HG046520	BaRT2v18chr2HG049520	BaRT2v18chr2HG059720	BaRT2v18chr2HG066310	BaRT2v18chr2HG085110	BaRT2v18chr2HG086440	BaRT2v18chr2HG087350	BaRT2v18chr2HG092540	BaRT2v18chr2HG095100	BaRT2v18chr2HG098090	BaRT2v18chr2HG102250	BaRT2v18chr2HG105190	BaRT2v18chr2HG105250	BaRT2v18chr2HG106120	BaRT2v18chr2HG106470	BaRT2v18chr2HG106520	BaRT2v18chr3HG124750	BaRT2v18chr3HG124860	BaRT2v18chr3HG138810	BaRT2v18chr3HG142490	BaRT2v18chr3HG145770	BaRT2v18chr3HG147770	BaRT2v18chr3HG152100	BaRT2v18chr3HG152770
GO:0016143	S-glycoside metabolic process	14	5	1.15	0.00401	BP	0.358065	2.39686	0.446039	BaRT2v18chr1HG037790	BaRT2v18chr4HG210490	BaRT2v18chr5HG257600	BaRT2v18chr7HG349260	BaRT2v18chr7HG351600
GO:0019757	glycosinolate metabolic process	14	5	1.15	0.00401	BP	0.358065	2.39686	0.446039	BaRT2v18chr1HG037790	BaRT2v18chr4HG210490	BaRT2v18chr5HG257600	BaRT2v18chr7HG349260	BaRT2v18chr7HG351600
GO:0019760	glucosinolate metabolic process	14	5	1.15	0.00401	BP	0.358065	2.39686	0.446039	BaRT2v18chr1HG037790	BaRT2v18chr4HG210490	BaRT2v18chr5HG257600	BaRT2v18chr7HG349260	BaRT2v18chr7HG351600
GO:0009699	phenylpropanoid biosynthetic process	47	10	3.87	0.00431	BP	0.381004	2.36552	0.41907	BaRT2v18chr1HG002110	BaRT2v18chr1HG008440	BaRT2v18chr1HG008880	BaRT2v18chr2HG069220	BaRT2v18chr3HG146180	BaRT2v18chr5HG249350	BaRT2v18chr6HG307480	BaRT2v18chr6HG307500	BaRT2v18chr7HG341170	BaRT2v18chr7HG365620
GO:0009725	response to hormone	952	101	78.44	0.00468	BP	0.4056	2.32975	0.391902	BaRT2v18chr1HG002110	BaRT2v18chr1HG008880	BaRT2v18chr1HG012520	BaRT2v18chr1HG013580	BaRT2v18chr1HG021220	BaRT2v18chr1HG021720	BaRT2v18chr1HG026070	BaRT2v18chr1HG026400	BaRT2v18chr1HG028550	BaRT2v18chr1HG028560	BaRT2v18chr1HG031480	BaRT2v18chr1HG033520	BaRT2v18chr1HG033690	BaRT2v18chr1HG036610	BaRT2v18chr1HG037480	BaRT2v18chr1HG046320	BaRT2v18chr1HG046520	BaRT2v18chr2HG049520	BaRT2v18chr2HG059720	BaRT2v18chr2HG066310	BaRT2v18chr2HG085110	BaRT2v18chr2HG086440	BaRT2v18chr2HG087350	BaRT2v18chr2HG092540	BaRT2v18chr2HG095100	BaRT2v18chr2HG098090	BaRT2v18chr2HG102250	BaRT2v18chr2HG105190	BaRT2v18chr2HG105250	BaRT2v18chr2HG106120	BaRT2v18chr2HG106470	BaRT2v18chr2HG106520	BaRT2v18chr3HG124750	BaRT2v18chr3HG124860	BaRT2v18chr3HG138810	BaRT2v18chr3HG142490	BaRT2v18chr3HG145770	BaRT2v18chr3HG147770	BaRT2v18chr3HG152100	BaRT2v18chr3HG152770
GO:0005975	carbohydrate metabolic process	1083	113	89.23	0.00484	BP	0.410309	2.31515	0.386888	BaRT2v18chr1HG011520	BaRT2v18chr1HG017420	BaRT2v18chr1HG017820	BaRT2v18chr1HG025980	BaRT2v18chr1HG028120	BaRT2v18chr1HG031150	BaRT2v18chr1HG033160	BaRT2v18chr1HG037790	BaRT2v18chr1HG037910	BaRT2v18chr1HG040140	BaRT2v18chr1HG040180	BaRT2v18chr1HG040700	BaRT2v18chr1HG045010	BaRT2v18chr2HG051200	BaRT2v18chr2HG056270	BaRT2v18chr2HG056280	BaRT2v18chr2HG059100	BaRT2v18chr2HG071620	BaRT2v18chr2HG072350	BaRT2v18chr2HG083370	BaRT2v18chr2HG084200	BaRT2v18chr2HG086570	BaRT2v18chr2HG087860	BaRT2v18chr2HG096790	BaRT2v18chr2HG099120	BaRT2v18chr2HG104260	BaRT2v18chr2HG104630	BaRT2v18chr2HG109950	BaRT2v18chr2HG110290	BaRT2v18chr3HG125550	BaRT2v18chr3HG146440	BaRT2v18chr3HG150320	BaRT2v18chr3HG151400	BaRT2v18chr3HG157020	BaRT2v18chr3HG157070	BaRT2v18chr3HG157690	BaRT2v18chr3HG165400	BaRT2v18chr3HG167440	BaRT2v18chr3HG167450	BaRT2v18chr3HG167570
GO:0010731	protein glutathionylation	5	3	0.41	0.00492	BP	0.410309	2.30803	0.386888	BaRT2v18chr4HG200450	BaRT2v18chr4HG200500	BaRT2v18chr4HG200510
GO:0033306	phytol metabolic process	5	3	0.41	0.00492	BP	0.410309	2.30803	0.386888	BaRT2v18chr1HG018060	BaRT2v18chr6HG324230	BaRT2v18chr7HG335050
GO:1903173	fatty alcohol metabolic process	5	3	0.41	0.00492	BP	0.410309	2.30803	0.386888	BaRT2v18chr1HG018060	BaRT2v18chr6HG324230	BaRT2v18chr7HG335050
GO:0009809	lignin biosynthetic process	27	7	2.22	0.00519	BP	0.424811	2.28483	0.371804	BaRT2v18chr1HG002110	BaRT2v18chr1HG008440	BaRT2v18chr1HG008880	BaRT2v18chr3HG146180	BaRT2v18chr5HG249350	BaRT2v18chr7HG341170	BaRT2v18chr7HG365620
GO:2000070	regulation of response to water deprivation	41	9	3.38	0.00534	BP	0.433079	2.27246	0.363433	BaRT2v18chr1HG026770	BaRT2v18chr1HG030650	BaRT2v18chr1HG040250	BaRT2v18chr1HG040290	BaRT2v18chr1HG040300	BaRT2v18chr3HG153860	BaRT2v18chr4HG197160	BaRT2v18chr4HG197580	BaRT2v18chr6HG318200
GO:0009628	response to abiotic stimulus	1022	107	84.21	0.00545	BP	0.437982	2.2636	0.358544	BaRT2v18chr1HG008880	BaRT2v18chr1HG018690	BaRT2v18chr1HG020430	BaRT2v18chr1HG021460	BaRT2v18chr1HG021720	BaRT2v18chr1HG021930	BaRT2v18chr1HG026400	BaRT2v18chr1HG026770	BaRT2v18chr1HG030650	BaRT2v18chr1HG033120	BaRT2v18chr1HG033520	BaRT2v18chr1HG035900	BaRT2v18chr1HG036610	BaRT2v18chr1HG038310	BaRT2v18chr1HG040250	BaRT2v18chr1HG040290	BaRT2v18chr1HG040300	BaRT2v18chr1HG041570	BaRT2v18chr1HG043020	BaRT2v18chr1HG045050	BaRT2v18chr1HG048140	BaRT2v18chr2HG052310	BaRT2v18chr2HG055570	BaRT2v18chr2HG056760	BaRT2v18chr2HG059120	BaRT2v18chr2HG059720	BaRT2v18chr2HG070190	BaRT2v18chr2HG089530	BaRT2v18chr2HG090680	BaRT2v18chr2HG093280	BaRT2v18chr2HG098830	BaRT2v18chr2HG104210	BaRT2v18chr2HG104230	BaRT2v18chr3HG125410	BaRT2v18chr3HG135020	BaRT2v18chr3HG138810	BaRT2v18chr3HG145770	BaRT2v18chr3HG146380	BaRT2v18chr3HG146510	BaRT2v18chr3HG147770
GO:0051338	regulation of transferase activity	177	25	14.58	0.00553	BP	0.440407	2.25727	0.356146	BaRT2v18chr1HG033350	BaRT2v18chr1HG033360	BaRT2v18chr2HG073680	BaRT2v18chr2HG081480	BaRT2v18chr2HG087920	BaRT2v18chr2HG095920	BaRT2v18chr2HG096850	BaRT2v18chr3HG131090	BaRT2v18chr3HG135590	BaRT2v18chr3HG153100	BaRT2v18chr3HG172660	BaRT2v18chr4HG206740	BaRT2v18chr4HG207330	BaRT2v18chr5HG236230	BaRT2v18chr5HG236330	BaRT2v18chr5HG246340	BaRT2v18chr5HG246360	BaRT2v18chr5HG254530	BaRT2v18chr6HG288920	BaRT2v18chr6HG293920	BaRT2v18chr6HG304580	BaRT2v18chr6HG308330	BaRT2v18chr7HG343410	BaRT2v18chr7HG347540	BaRT2v18chr7HG387530
GO:0098869	cellular oxidant detoxification	168	24	13.84	0.00561	BP	0.442789	2.25104	0.353803	BaRT2v18chr1HG008150	BaRT2v18chr1HG018060	BaRT2v18chr1HG021760	BaRT2v18chr1HG024150	BaRT2v18chr1HG032420	BaRT2v18chr2HG052310	BaRT2v18chr2HG063240	BaRT2v18chr3HG119330	BaRT2v18chr3HG127900	BaRT2v18chr3HG133690	BaRT2v18chr3HG133720	BaRT2v18chr3HG156860	BaRT2v18chr4HG200240	BaRT2v18chr4HG204880	BaRT2v18chr4HG216900	BaRT2v18chr5HG232290	BaRT2v18chr5HG239730	BaRT2v18chr5HG270130	BaRT2v18chr6HG316960	BaRT2v18chr6HG319260	BaRT2v18chr7HG333400	BaRT2v18chr7HG347620	BaRT2v18chr7HG353760	BaRT2v18chr7HG374640
GO:0009651	response to salt stress	225	30	18.54	0.00595	BP	0.46104	2.22548	0.336261	BaRT2v18chr1HG021460	BaRT2v18chr1HG030650	BaRT2v18chr1HG033120	BaRT2v18chr1HG033520	BaRT2v18chr1HG048140	BaRT2v18chr2HG093280	BaRT2v18chr3HG125410	BaRT2v18chr3HG146380	BaRT2v18chr3HG153860	BaRT2v18chr3HG156370	BaRT2v18chr3HG160160	BaRT2v18chr3HG167810	BaRT2v18chr4HG176790	BaRT2v18chr4HG182300	BaRT2v18chr4HG197160	BaRT2v18chr4HG197580	BaRT2v18chr4HG204340	BaRT2v18chr4HG219650	BaRT2v18chr5HG226140	BaRT2v18chr5HG230870	BaRT2v18chr5HG250990	BaRT2v18chr6HG293770	BaRT2v18chr6HG308910	BaRT2v18chr6HG318200	BaRT2v18chr6HG321020	BaRT2v18chr7HG331160	BaRT2v18chr7HG349260	BaRT2v18chr7HG350590	BaRT2v18chr7HG351600	BaRT2v18chr7HG368430
GO:0019253	reductive pentose-phosphate cycle	10	4	0.82	0.00643	BP	0.46104	2.19179	0.336261	BaRT2v18chr3HG157020	BaRT2v18chr4HG198310	BaRT2v18chr4HG202110	BaRT2v18chr6HG287420
GO:0019685	photosynthesis, dark reaction	10	4	0.82	0.00643	BP	0.46104	2.19179	0.336261	BaRT2v18chr3HG157020	BaRT2v18chr4HG198310	BaRT2v18chr4HG202110	BaRT2v18chr6HG287420
GO:0071900	regulation of protein serine/threonine kinase activity	90	15	7.42	0.0065	BP	0.46104	2.18709	0.336261	BaRT2v18chr1HG033350	BaRT2v18chr1HG033360	BaRT2v18chr2HG095920	BaRT2v18chr2HG096850	BaRT2v18chr3HG131090	BaRT2v18chr3HG135590	BaRT2v18chr3HG153100	BaRT2v18chr4HG207330	BaRT2v18chr5HG236230	BaRT2v18chr5HG236330	BaRT2v18chr5HG246340	BaRT2v18chr6HG288920	BaRT2v18chr7HG343410	BaRT2v18chr7HG347540	BaRT2v18chr7HG387530
GO:0000097	sulfur amino acid biosynthetic process	35	8	2.88	0.00655	BP	0.46104	2.18376	0.336261	BaRT2v18chr1HG021930	BaRT2v18chr3HG147090	BaRT2v18chr3HG151240	BaRT2v18chr4HG175500	BaRT2v18chr4HG206130	BaRT2v18chr5HG265410	BaRT2v18chr6HG296850	BaRT2v18chr7HG336760
GO:0010817	regulation of hormone levels	152	22	12.52	0.00668	BP	0.46104	2.17522	0.336261	BaRT2v18chr1HG002110	BaRT2v18chr1HG008880	BaRT2v18chr1HG040540	BaRT2v18chr1HG040550	BaRT2v18chr2HG112410	BaRT2v18chr3HG120820	BaRT2v18chr3HG123080	BaRT2v18chr3HG169240	BaRT2v18chr4HG185730	BaRT2v18chr4HG188780	BaRT2v18chr4HG208070	BaRT2v18chr5HG222860	BaRT2v18chr5HG225460	BaRT2v18chr5HG236370	BaRT2v18chr5HG272520	BaRT2v18chr5HG277410	BaRT2v18chr6HG283860	BaRT2v18chr6HG319750	BaRT2v18chr7HG343130	BaRT2v18chr7HG365620	BaRT2v18chr7HG374170	BaRT2v18chr7HG378740
GO:0006218	uridine catabolic process	2	2	0.16	0.00678	BP	0.46104	2.16877	0.336261	BaRT2v18chr1HG005480	BaRT2v18chr7HG355840
GO:0006799	polyphosphate biosynthetic process	2	2	0.16	0.00678	BP	0.46104	2.16877	0.336261	BaRT2v18chr6HG324770	BaRT2v18chr6HG324810
GO:0010438	cellular response to sulfur starvation	2	2	0.16	0.00678	BP	0.46104	2.16877	0.336261	BaRT2v18chr1HG037790	BaRT2v18chr4HG210490
GO:0046108	uridine metabolic process	2	2	0.16	0.00678	BP	0.46104	2.16877	0.336261	BaRT2v18chr1HG005480	BaRT2v18chr7HG355840
GO:0071555	cell wall organization	406	48	33.45	0.00705	BP	0.472136	2.15181	0.325933	BaRT2v18chr1HG011520	BaRT2v18chr1HG034350	BaRT2v18chr1HG040700	BaRT2v18chr1HG045010	BaRT2v18chr2HG054720	BaRT2v18chr2HG056270	BaRT2v18chr2HG056280	BaRT2v18chr2HG057030	BaRT2v18chr2HG059100	BaRT2v18chr2HG084200	BaRT2v18chr2HG093090	BaRT2v18chr2HG096790	BaRT2v18chr2HG099120	BaRT2v18chr2HG099340	BaRT2v18chr2HG100420	BaRT2v18chr2HG104260	BaRT2v18chr3HG116690	BaRT2v18chr3HG132330	BaRT2v18chr3HG169830	BaRT2v18chr3HG173340	BaRT2v18chr4HG200030	BaRT2v18chr4HG206520	BaRT2v18chr4HG209180	BaRT2v18chr5HG225020	BaRT2v18chr5HG230170	BaRT2v18chr5HG230870	BaRT2v18chr5HG257600	BaRT2v18chr5HG258630	BaRT2v18chr5HG272950	BaRT2v18chr5HG275760	BaRT2v18chr6HG292810	BaRT2v18chr6HG295240	BaRT2v18chr6HG305740	BaRT2v18chr6HG307260	BaRT2v18chr6HG309900	BaRT2v18chr6HG309920	BaRT2v18chr6HG312790	BaRT2v18chr6HG315790	BaRT2v18chr6HG321160	BaRT2v18chr7HG336790
GO:0009698	phenylpropanoid metabolic process	91	15	7.5	0.0072	BP	0.478556	2.14267	0.320067	BaRT2v18chr1HG002110	BaRT2v18chr1HG008440	BaRT2v18chr1HG008880	BaRT2v18chr2HG069220	BaRT2v18chr3HG146180	BaRT2v18chr4HG181740	BaRT2v18chr4HG214770	BaRT2v18chr5HG249350	BaRT2v18chr5HG272520	BaRT2v18chr6HG307480	BaRT2v18chr6HG307500	BaRT2v18chr7HG338000	BaRT2v18chr7HG341170	BaRT2v18chr7HG361260	BaRT2v18chr7HG365620
GO:0097237	cellular response to toxic substance	172	24	14.17	0.00751	BP	0.487154	2.12436	0.312334	BaRT2v18chr1HG008150	BaRT2v18chr1HG018060	BaRT2v18chr1HG021760	BaRT2v18chr1HG024150	BaRT2v18chr1HG032420	BaRT2v18chr2HG052310	BaRT2v18chr2HG063240	BaRT2v18chr3HG119330	BaRT2v18chr3HG127900	BaRT2v18chr3HG133690	BaRT2v18chr3HG133720	BaRT2v18chr3HG156860	BaRT2v18chr4HG200240	BaRT2v18chr4HG204880	BaRT2v18chr4HG216900	BaRT2v18chr5HG232290	BaRT2v18chr5HG239730	BaRT2v18chr5HG270130	BaRT2v18chr6HG316960	BaRT2v18chr6HG319260	BaRT2v18chr7HG333400	BaRT2v18chr7HG347620	BaRT2v18chr7HG353760	BaRT2v18chr7HG374640
GO:1990748	cellular detoxification	172	24	14.17	0.00751	BP	0.487154	2.12436	0.312334	BaRT2v18chr1HG008150	BaRT2v18chr1HG018060	BaRT2v18chr1HG021760	BaRT2v18chr1HG024150	BaRT2v18chr1HG032420	BaRT2v18chr2HG052310	BaRT2v18chr2HG063240	BaRT2v18chr3HG119330	BaRT2v18chr3HG127900	BaRT2v18chr3HG133690	BaRT2v18chr3HG133720	BaRT2v18chr3HG156860	BaRT2v18chr4HG200240	BaRT2v18chr4HG204880	BaRT2v18chr4HG216900	BaRT2v18chr5HG232290	BaRT2v18chr5HG239730	BaRT2v18chr5HG270130	BaRT2v18chr6HG316960	BaRT2v18chr6HG319260	BaRT2v18chr7HG333400	BaRT2v18chr7HG347620	BaRT2v18chr7HG353760	BaRT2v18chr7HG374640
GO:0032958	inositol phosphate biosynthetic process	16	5	1.32	0.00762	BP	0.487154	2.11805	0.312334	BaRT2v18chr3HG158020	BaRT2v18chr4HG181040	BaRT2v18chr6HG283120	BaRT2v18chr6HG324900	BaRT2v18chr6HG324910
GO:0044273	sulfur compound catabolic process	16	5	1.32	0.00762	BP	0.487154	2.11805	0.312334	BaRT2v18chr2HG085890	BaRT2v18chr6HG287790	BaRT2v18chr6HG291550	BaRT2v18chr7HG349260	BaRT2v18chr7HG351600
GO:0009808	lignin metabolic process	29	7	2.39	0.00789	BP	0.49118	2.10292	0.308759	BaRT2v18chr1HG002110	BaRT2v18chr1HG008440	BaRT2v18chr1HG008880	BaRT2v18chr3HG146180	BaRT2v18chr5HG249350	BaRT2v18chr7HG341170	BaRT2v18chr7HG365620
GO:0034762	regulation of transmembrane transport	29	7	2.39	0.00789	BP	0.49118	2.10292	0.308759	BaRT2v18chr1HG031480	BaRT2v18chr3HG149710	BaRT2v18chr4HG182300	BaRT2v18chr6HG297650	BaRT2v18chr7HG346470	BaRT2v18chr7HG346490	BaRT2v18chr7HG381450
GO:0034765	regulation of monoatomic ion transmembrane transport	29	7	2.39	0.00789	BP	0.49118	2.10292	0.308759	BaRT2v18chr1HG031480	BaRT2v18chr3HG149710	BaRT2v18chr4HG182300	BaRT2v18chr6HG297650	BaRT2v18chr7HG346470	BaRT2v18chr7HG346490	BaRT2v18chr7HG381450
GO:0051726	regulation of cell cycle	259	33	21.34	0.00804	BP	0.494181	2.09474	0.306114	BaRT2v18chr1HG010390	BaRT2v18chr1HG033350	BaRT2v18chr1HG033360	BaRT2v18chr2HG056220	BaRT2v18chr2HG057830	BaRT2v18chr2HG073680	BaRT2v18chr2HG089250	BaRT2v18chr2HG095920	BaRT2v18chr2HG096850	BaRT2v18chr3HG127310	BaRT2v18chr3HG131090	BaRT2v18chr3HG134490	BaRT2v18chr3HG135590	BaRT2v18chr3HG153100	BaRT2v18chr4HG187380	BaRT2v18chr4HG190370	BaRT2v18chr4HG206250	BaRT2v18chr4HG206740	BaRT2v18chr4HG207330	BaRT2v18chr5HG236230	BaRT2v18chr5HG239350	BaRT2v18chr5HG246340	BaRT2v18chr5HG266550	BaRT2v18chr5HG271520	BaRT2v18chr6HG288920	BaRT2v18chr6HG298350	BaRT2v18chr6HG302730	BaRT2v18chr6HG309710	BaRT2v18chr6HG312520	BaRT2v18chr7HG343410	BaRT2v18chr7HG347540	BaRT2v18chr7HG351970	BaRT2v18chr7HG387530
GO:0042446	hormone biosynthetic process	59	11	4.86	0.00805	BP	0.494181	2.0942	0.306114	BaRT2v18chr1HG002110	BaRT2v18chr1HG008880	BaRT2v18chr1HG040540	BaRT2v18chr1HG040550	BaRT2v18chr3HG123080	BaRT2v18chr3HG169240	BaRT2v18chr4HG208070	BaRT2v18chr5HG225460	BaRT2v18chr5HG236370	BaRT2v18chr6HG283860	BaRT2v18chr7HG365620
GO:0051301	cell division	341	41	28.1	0.00922	BP	0.529826	2.03527	0.275867	BaRT2v18chr1HG011520	BaRT2v18chr1HG018410	BaRT2v18chr1HG020430	BaRT2v18chr1HG021720	BaRT2v18chr1HG030420	BaRT2v18chr1HG033350	BaRT2v18chr1HG033360	BaRT2v18chr1HG036360	BaRT2v18chr2HG084200	BaRT2v18chr2HG095920	BaRT2v18chr2HG096850	BaRT2v18chr2HG112410	BaRT2v18chr3HG126360	BaRT2v18chr3HG131090	BaRT2v18chr3HG135590	BaRT2v18chr3HG148860	BaRT2v18chr3HG153100	BaRT2v18chr3HG155110	BaRT2v18chr3HG172660	BaRT2v18chr4HG187380	BaRT2v18chr4HG190370	BaRT2v18chr4HG205670	BaRT2v18chr4HG207330	BaRT2v18chr5HG228190	BaRT2v18chr5HG230870	BaRT2v18chr5HG236230	BaRT2v18chr5HG239350	BaRT2v18chr5HG246340	BaRT2v18chr5HG254530	BaRT2v18chr5HG266420	BaRT2v18chr5HG272950	BaRT2v18chr6HG290920	BaRT2v18chr6HG309710	BaRT2v18chr6HG328500	BaRT2v18chr7HG343410	BaRT2v18chr7HG346810	BaRT2v18chr7HG351970	BaRT2v18chr7HG366180-BaRT2v18chr7HG366190	BaRT2v18chr7HG378740	BaRT2v18chr7HG383000
GO:0010344	seed oilbody biogenesis	6	3	0.49	0.00923	BP	0.529826	2.0348	0.275867	BaRT2v18chr5HG251840	BaRT2v18chr7HG350310	BaRT2v18chr7HG352130
GO:0016144	S-glycoside biosynthetic process	6	3	0.49	0.00923	BP	0.529826	2.0348	0.275867	BaRT2v18chr1HG037790	BaRT2v18chr4HG210490	BaRT2v18chr5HG257600
GO:0019758	glycosinolate biosynthetic process	6	3	0.49	0.00923	BP	0.529826	2.0348	0.275867	BaRT2v18chr1HG037790	BaRT2v18chr4HG210490	BaRT2v18chr5HG257600
GO:0019761	glucosinolate biosynthetic process	6	3	0.49	0.00923	BP	0.529826	2.0348	0.275867	BaRT2v18chr1HG037790	BaRT2v18chr4HG210490	BaRT2v18chr5HG257600
GO:1902882	regulation of response to oxidative stress	6	3	0.49	0.00923	BP	0.529826	2.0348	0.275867	BaRT2v18chr1HG021460	BaRT2v18chr4HG219650	BaRT2v18chr6HG308910
GO:1904666	regulation of ubiquitin protein ligase activity	11	4	0.91	0.00945	BP	0.5372	2.02457	0.269864	BaRT2v18chr2HG087920	BaRT2v18chr3HG172660	BaRT2v18chr5HG254530	BaRT2v18chr6HG304580
GO:0006730	one-carbon metabolic process	30	7	2.47	0.00957	BP	0.538846	2.01909	0.268535	BaRT2v18chr2HG060940	BaRT2v18chr2HG105160	BaRT2v18chr6HG310120	BaRT2v18chr6HG310160	BaRT2v18chr7HG335810	BaRT2v18chr7HG335840	BaRT2v18chr7HG385050
GO:0048609	multicellular organismal reproductive process	103	16	8.49	0.00995	BP	0.550716	2.00218	0.259073	BaRT2v18chr1HG036610	BaRT2v18chr2HG056220	BaRT2v18chr2HG091660	BaRT2v18chr3HG130530	BaRT2v18chr4HG209780	BaRT2v18chr4HG216020	BaRT2v18chr4HG217210	BaRT2v18chr5HG259190	BaRT2v18chr5HG268090	BaRT2v18chr5HG270130	BaRT2v18chr5HG271520	BaRT2v18chr5HG276040	BaRT2v18chr6HG294970	BaRT2v18chr6HG309710	BaRT2v18chr6HG320330	BaRT2v18chr7HG384700
[truncated: 353 more columns]
