# Supplementary material for: Mapping the molecular signature of ABA-regulated gene expression in germinating barley embryos
Source: BMC Plant Biol. 2025 May 10;25:619. doi: 10.1186/s12870-025-06654-z (PMC12065168; doi:10.1186/s12870-025-06654-z)
Supplement: Supplementary file 11 — Supplementary Material 11: Additional file 11: Data S11. P-value correlations between metabolomic and transcriptomic data of germinating barley embryos at 1 DAI after 75 µM ABA treatment and in control conditions. (XLSX 37 KB) [file 12870_2025_6654_MOESM11_ESM.xlsx]

## Sheet: Data S14
Data S14. Differentially expressed genes (DEGs) in germinating barley embryos at 1 DAI after 75 µM ABA treatment compared to control conditions in ABA-treatment dependent overrepresented GO biological processes.
Term	GO ID	BaRTv2 ID	Pannzer annotation	adj.pval	log2FC	Regulation
GO:0071554	cell wall organization or biogenesis	BaRT2v18chr1HG013890	IQ domain-containing protein IQM1;Abnormal spindle-like microcephaly-associated (Fragment);Calmodulin-binding family protein;Calmodulin binding protein	2.67548512370788e-05	2.10889	up-regulated
GO:0071554	cell wall organization or biogenesis	BaRT2v18chr1HG023640	cellulose synthase-like protein D3	2.70201180329991e-11	-2.72095	down-regulated
GO:0071554	cell wall organization or biogenesis	BaRT2v18chr1HG024050	Expansin	1.65376455339635e-06	-5.92832	down-regulated
GO:0071554	cell wall organization or biogenesis	BaRT2v18chr1HG024060	Expansin	5.70604796710902e-08	-6.36655	down-regulated
GO:0071554	cell wall organization or biogenesis	BaRT2v18chr1HG024070	Expansin	8.32323674118582e-07	-7.44888	down-regulated
GO:0071554	cell wall organization or biogenesis	BaRT2v18chr1HG025470	Expansin-like EG45 domain-containing protein;Beta-expansin 1a;Beta-expansin-9;Expansin 1	1.71716204270739e-11	-2.37827	down-regulated
GO:0071554	cell wall organization or biogenesis	BaRT2v18chr1HG029760	0	1.50630469604058e-05	-2.24104	down-regulated
GO:0071554	cell wall organization or biogenesis	BaRT2v18chr2HG066530	COBRA-like protein 6	1.33458099604841e-06	-1.54426	down-regulated
GO:0071554	cell wall organization or biogenesis	BaRT2v18chr2HG067990	Omega-hydroxypalmitate O-feruloyl transferase;Anthranilate N-benzoyltransferase protein, putative;Omega-hydroxypalmitate O-feruloyl transferase-like protein;omega-hydroxypalmitate O-feruloyl transferase isoform X1	1.58149680336562e-08	-4.63467	down-regulated
GO:0071554	cell wall organization or biogenesis	BaRT2v18chr2HG068010	Omega-hydroxypalmitate O-feruloyl transferase;Hydroxycinnamoyltransferase;omega-hydroxypalmitate O-feruloyl transferase isoform X1	1.08312759398841e-06	-5.00689	down-regulated
GO:0071554	cell wall organization or biogenesis	BaRT2v18chr2HG070990	Cellulose synthase-like protein D3;Cellulose synthase-like CslF8;Cellulose synthase-like CslF4;CSLF3-cellulose synthase-like family F;Mixed-linked glucan synthase 2	5.65760411959041e-13	-4.14837	down-regulated
GO:0071554	cell wall organization or biogenesis	BaRT2v18chr2HG072330	Xyloglucan endotransglucosylase/hydrolase	3.82192051321854e-14	-1.7702	down-regulated
GO:0071554	cell wall organization or biogenesis	BaRT2v18chr2HG087840	FAS1 domain-containing protein;Fasciclin-like arabinogalactan protein 7	0.000229897036802946	-8.78922	down-regulated
GO:0071554	cell wall organization or biogenesis	BaRT2v18chr2HG091900	Casparian strip membrane protein 1	5.68566312309587e-07	-6.68211	down-regulated
GO:0071554	cell wall organization or biogenesis	BaRT2v18chr2HG096870	Beta-expansin 4;Beta-expansin 2;Expansin B;Beta-expansin 1	2.16553697098471e-07	-7.93789	down-regulated
GO:0071554	cell wall organization or biogenesis	BaRT2v18chr2HG096880	0	2.63950620935208e-08	-3.59622	down-regulated
GO:0071554	cell wall organization or biogenesis	BaRT2v18chr2HG099060	Xyloglucan endotransglucosylase/hydrolase;Brassinosteroid-regulated protein BRU1	3.34503671645666e-08	-5.04844	down-regulated
GO:0071554	cell wall organization or biogenesis	BaRT2v18chr2HG099870	Beta-expansin;Beta expansin1;Beta-expansin 1a;Beta-expansin 2;Beta-expansin 1;Beta-expansin 9	3.29510454339527e-10	-2.13612	down-regulated
GO:0071554	cell wall organization or biogenesis	BaRT2v18chr2HG105680	Xyloglucan endotransglucosylase/hydrolase;GH16 domain-containing protein	0.000787544320244161	-7.79741	down-regulated
GO:0071554	cell wall organization or biogenesis	BaRT2v18chr2HG109580	Nucleotide-diphospho-sugar transferase	2.96040804340031e-08	-4.61307	down-regulated
GO:0071554	cell wall organization or biogenesis	BaRT2v18chr2HG114780	Chitinase;Basic endochitinase A	5.89384838933866e-05	-2.85823	down-regulated
GO:0071554	cell wall organization or biogenesis	BaRT2v18chr3HG115670	EamA domain-containing protein	9.94345313998634e-12	-2.20877	down-regulated
GO:0071554	cell wall organization or biogenesis	BaRT2v18chr3HG116500	Nucleotide-diphospho-sugar transferases superfamily protein;glucomannan 4-beta-mannosyltransferase 9-like;Beta-mannan synthase	1.20099847944573e-07	-5.15617	down-regulated
GO:0071554	cell wall organization or biogenesis	BaRT2v18chr3HG118980	COBRA-like protein 4	0.00341036617549494	-3.90728	down-regulated
GO:0071554	cell wall organization or biogenesis	BaRT2v18chr3HG123130	Xyloglucan endotransglucosylase/hydrolase	1.80491316924445e-13	-2.42734	down-regulated
GO:0071554	cell wall organization or biogenesis	BaRT2v18chr3HG123140	Xyloglucan endotransglucosylase/hydrolase	3.26275183462632e-12	-2.92661	down-regulated
GO:0071554	cell wall organization or biogenesis	BaRT2v18chr3HG123150	Xyloglucan endotransglucosylase/hydrolase	3.52879256564076e-13	-3.14222	down-regulated
GO:0071554	cell wall organization or biogenesis	BaRT2v18chr3HG123170	Xyloglucan galactosyltransferase KATAMARI1;Exostosin domain-containing protein	1.38766663114109e-08	-6.52895	down-regulated
GO:0071554	cell wall organization or biogenesis	BaRT2v18chr3HG128470	Chitinase;Glycoside hydrolase, family 19, catalytic	3.26807541286024e-10	-1.97781	down-regulated
GO:0071554	cell wall organization or biogenesis	BaRT2v18chr3HG131400	Expansin	0.000159399195168956	-3.77711	down-regulated
GO:0071554	cell wall organization or biogenesis	BaRT2v18chr3HG131410	Expansin	1.91734703636846e-06	-2.71101	down-regulated
GO:0071554	cell wall organization or biogenesis	BaRT2v18chr3HG132370	Expansin	2.66365081912286e-06	-6.17032	down-regulated
GO:0071554	cell wall organization or biogenesis	BaRT2v18chr3HG151680	Expansin	3.28663727122822e-06	-1.80646	down-regulated
GO:0071554	cell wall organization or biogenesis	BaRT2v18chr3HG151690	Expansin	4.20500570119564e-06	-1.88793	down-regulated
GO:0071554	cell wall organization or biogenesis	BaRT2v18chr3HG152290	Pectinesterase/pectinesterase inhibitor;Pectinesterase	0.00402755153501215	-2.55863	down-regulated
GO:0071554	cell wall organization or biogenesis	BaRT2v18chr3HG166380	Xylanase inhibitor;Peptidase A1 domain-containing protein	0.000285222479334801	-3.40425	down-regulated
GO:0071554	cell wall organization or biogenesis	BaRT2v18chr3HG166400	Xylanase inhibitor;Aspartic proteinase nepenthesin-2-like;Peptidase A1 domain-containing protein	4.07885666104103e-05	-2.09682	down-regulated
GO:0071554	cell wall organization or biogenesis	BaRT2v18chr3HG166430	Xylanase inhibitor;Basic 7S globulin 2;Aspartic proteinase nepenthesin-2-like;Peptidase A1 domain-containing protein	0.00250822217678264	2.58081	up-regulated
GO:0071554	cell wall organization or biogenesis	BaRT2v18chr3HG173300	Pectin acetylesterase	1.2200234635088e-06	-6.85471	down-regulated
GO:0071554	cell wall organization or biogenesis	BaRT2v18chr3HG173320	Pectin acetylesterase	1.81590555406604e-08	-4.30273	down-regulated
GO:0071554	cell wall organization or biogenesis	BaRT2v18chr4HG176280	endo-1,4-beta-xylanase 1;Endo-1,4-beta-xylanase A (Fragment);Xylanase 1;Anti-sigma-I factor RsgI6;Glycosyl hydrolase family 10 protein / carbohydrate-binding domain-containing protein;GH10 domain-containing protein;endo-1,4-beta-xylanase 1-like;Pol polyprotein from transposon element Bs1	0.000870307555807215	-2.39937	down-regulated
GO:0071554	cell wall organization or biogenesis	BaRT2v18chr4HG183200	Glucuronoxylan 4-O-methyltransferase 1;Plant-specific domain TIGR01627 family protein	5.4179594706141e-05	-2.96493	down-regulated
GO:0071554	cell wall organization or biogenesis	BaRT2v18chr4HG185120	Expansin	2.10252017014257e-09	-2.93482	down-regulated
GO:0071554	cell wall organization or biogenesis	BaRT2v18chr4HG207130	Putative O-Glycosyl hydrolase superfamily protein;Putative beta-D-xylosidase 7;Beta-D-xylosidase	2.01126418483158e-14	-3.42589	down-regulated
GO:0071554	cell wall organization or biogenesis	BaRT2v18chr4HG209210	Expansin	5.76142660645333e-10	-3.92732	down-regulated
GO:0071554	cell wall organization or biogenesis	BaRT2v18chr4HG209230	Expansin	1.54639999472935e-11	-3.15617	down-regulated
GO:0071554	cell wall organization or biogenesis	BaRT2v18chr4HG216710	Putative knotted-like transcription factor family protein;Transcription factor MEIS1;Homeobox protein knotted-1-like 3;ELK domain-containing protein	2.50314767826817e-10	-3.9693	down-regulated
GO:0071554	cell wall organization or biogenesis	BaRT2v18chr4HG220430	Xyloglucan endotransglucosylase/hydrolase;GH16 domain-containing protein	3.6132662233457e-07	-2.67095	down-regulated
GO:0071554	cell wall organization or biogenesis	BaRT2v18chr5HG228170	Hexosyltransferase;Plant glycogenin-like starch initiation protein	2.29689787656941e-06	-3.10311	down-regulated
GO:0071554	cell wall organization or biogenesis	BaRT2v18chr5HG230480	Pectinesterase	7.63844416448856e-06	3.56343	up-regulated
GO:0071554	cell wall organization or biogenesis	BaRT2v18chr5HG249000	Cellulose synthase	1.77200365896921e-07	-1.89653	down-regulated
GO:0071554	cell wall organization or biogenesis	BaRT2v18chr5HG253460	Fasciclin-like arabinogalactan protein 7;FAS1 domain-containing protein	5.19327623354544e-11	-2.34966	down-regulated
GO:0071554	cell wall organization or biogenesis	BaRT2v18chr5HG270210	Non-specific lipid-transfer protein-like protein;AAI domain-containing protein	0.00150705589530324	-8.58812	down-regulated
GO:0071554	cell wall organization or biogenesis	BaRT2v18chr5HG278280	Expansin	0.000377486326666084	-3.91806	down-regulated
GO:0071554	cell wall organization or biogenesis	BaRT2v18chr5HG278290	Expansin	6.64534957690009e-05	-2.65361	down-regulated
GO:0071554	cell wall organization or biogenesis	BaRT2v18chr5HG279080	Expansin	1.28720718317363e-09	-2.16684	down-regulated
GO:0071554	cell wall organization or biogenesis	BaRT2v18chr6HG284810	Beta-expansin 1a, putative, expressed;Beta-expansin 1a;Expansin 1	3.33108949907121e-05	-4.7363	down-regulated
GO:0071554	cell wall organization or biogenesis	BaRT2v18chr6HG284820	Beta-expansin 1a, putative, expressed;Beta-expansin 1a;Expansin 1	6.68956011117982e-07	-4.51607	down-regulated
GO:0071554	cell wall organization or biogenesis	BaRT2v18chr7HG329900	Expansin	3.54620323536194e-05	-8.8765	down-regulated
GO:0071554	cell wall organization or biogenesis	BaRT2v18chr7HG343290	Fucosyltransferase	4.8939436438079e-06	-1.50844	down-regulated
GO:0071554	cell wall organization or biogenesis	BaRT2v18chr7HG345500	Leaf senescence protein-like	0.00859024793234855	-2.62287	down-regulated
GO:0071554	cell wall organization or biogenesis	BaRT2v18chr7HG360480	Transcription factor MYB86;transcription repressor MYB6-like;transcription factor MYB80;Transcription factor MYB26;MYB transcription factor	3.31586349251139e-05	-5.77712	down-regulated
GO:0071554	cell wall organization or biogenesis	BaRT2v18chr7HG363360	NAC domain-containing protein	4.89008506452518e-06	-1.55707	down-regulated
GO:0071554	cell wall organization or biogenesis	BaRT2v18chr7HG365310	Xyloglucan endotransglucosylase/hydrolase;GH16 domain-containing protein	1.5837189905072e-07	-9.11841	down-regulated
GO:0071554	cell wall organization or biogenesis	BaRT2v18chr7HG370840	Endoglucanase	5.17761587162711e-06	-5.46438	down-regulated
GO:0071554	cell wall organization or biogenesis	BaRT2v18chr7HG371500	Expansin	1.31317649701073e-08	-2.09733	down-regulated
GO:0071554	cell wall organization or biogenesis	BaRT2v18chr7HG374840	Xyloglucan endotransglucosylase/hydrolase;GH16 domain-containing protein	6.97893423682073e-14	-2.71541	down-regulated
GO:0045229	external encapsulating structure organization	BaRT2v18chr1HG023640	cellulose synthase-like protein D3	2.70201180329991e-11	-2.72095	down-regulated
GO:0045229	external encapsulating structure organization	BaRT2v18chr1HG024050	Expansin	1.65376455339635e-06	-5.92832	down-regulated
GO:0045229	external encapsulating structure organization	BaRT2v18chr1HG024060	Expansin	5.70604796710902e-08	-6.36655	down-regulated
GO:0045229	external encapsulating structure organization	BaRT2v18chr1HG024070	Expansin	8.32323674118582e-07	-7.44888	down-regulated
GO:0045229	external encapsulating structure organization	BaRT2v18chr1HG025470	Expansin-like EG45 domain-containing protein;Beta-expansin 1a;Beta-expansin-9;Expansin 1	1.71716204270739e-11	-2.37827	down-regulated
GO:0045229	external encapsulating structure organization	BaRT2v18chr1HG029760	0	1.50630469604058e-05	-2.24104	down-regulated
GO:0045229	external encapsulating structure organization	BaRT2v18chr2HG066530	COBRA-like protein 6	1.33458099604841e-06	-1.54426	down-regulated
GO:0045229	external encapsulating structure organization	BaRT2v18chr2HG067990	Omega-hydroxypalmitate O-feruloyl transferase;Anthranilate N-benzoyltransferase protein, putative;Omega-hydroxypalmitate O-feruloyl transferase-like protein;omega-hydroxypalmitate O-feruloyl transferase isoform X1	1.58149680336562e-08	-4.63467	down-regulated
GO:0045229	external encapsulating structure organization	BaRT2v18chr2HG068010	Omega-hydroxypalmitate O-feruloyl transferase;Hydroxycinnamoyltransferase;omega-hydroxypalmitate O-feruloyl transferase isoform X1	1.08312759398841e-06	-5.00689	down-regulated
GO:0045229	external encapsulating structure organization	BaRT2v18chr2HG070990	Cellulose synthase-like protein D3;Cellulose synthase-like CslF8;Cellulose synthase-like CslF4;CSLF3-cellulose synthase-like family F;Mixed-linked glucan synthase 2	5.65760411959041e-13	-4.14837	down-regulated
GO:0045229	external encapsulating structure organization	BaRT2v18chr2HG072330	Xyloglucan endotransglucosylase/hydrolase	3.82192051321854e-14	-1.7702	down-regulated
GO:0045229	external encapsulating structure organization	BaRT2v18chr2HG080360	AMP dependent CoA ligase, putative;4-coumarate--CoA ligase-like 9;4-coumarate--CoA ligase-like 1;4-coumarate--CoA ligase	0.000532037498393976	-3.98404	down-regulated
GO:0045229	external encapsulating structure organization	BaRT2v18chr2HG091900	Casparian strip membrane protein 1	5.68566312309587e-07	-6.68211	down-regulated
GO:0045229	external encapsulating structure organization	BaRT2v18chr2HG096870	Beta-expansin 4;Beta-expansin 2;Expansin B;Beta-expansin 1	2.16553697098471e-07	-7.93789	down-regulated
GO:0045229	external encapsulating structure organization	BaRT2v18chr2HG096880	0	2.63950620935208e-08	-3.59622	down-regulated
GO:0045229	external encapsulating structure organization	BaRT2v18chr2HG099060	Xyloglucan endotransglucosylase/hydrolase;Brassinosteroid-regulated protein BRU1	3.34503671645666e-08	-5.04844	down-regulated
GO:0045229	external encapsulating structure organization	BaRT2v18chr2HG099870	Beta-expansin;Beta expansin1;Beta-expansin 1a;Beta-expansin 2;Beta-expansin 1;Beta-expansin 9	3.29510454339527e-10	-2.13612	down-regulated
GO:0045229	external encapsulating structure organization	BaRT2v18chr2HG105680	Xyloglucan endotransglucosylase/hydrolase;GH16 domain-containing protein	0.000787544320244161	-7.79741	down-regulated
GO:0045229	external encapsulating structure organization	BaRT2v18chr2HG109580	Nucleotide-diphospho-sugar transferase	2.96040804340031e-08	-4.61307	down-regulated
GO:0045229	external encapsulating structure organization	BaRT2v18chr3HG116500	Nucleotide-diphospho-sugar transferases superfamily protein;glucomannan 4-beta-mannosyltransferase 9-like;Beta-mannan synthase	1.20099847944573e-07	-5.15617	down-regulated
GO:0045229	external encapsulating structure organization	BaRT2v18chr3HG118980	COBRA-like protein 4	0.00341036617549494	-3.90728	down-regulated
GO:0045229	external encapsulating structure organization	BaRT2v18chr3HG123130	Xyloglucan endotransglucosylase/hydrolase	1.80491316924445e-13	-2.42734	down-regulated
GO:0045229	external encapsulating structure organization	BaRT2v18chr3HG123140	Xyloglucan endotransglucosylase/hydrolase	3.26275183462632e-12	-2.92661	down-regulated
GO:0045229	external encapsulating structure organization	BaRT2v18chr3HG123150	Xyloglucan endotransglucosylase/hydrolase	3.52879256564076e-13	-3.14222	down-regulated
GO:0045229	external encapsulating structure organization	BaRT2v18chr3HG131400	Expansin	0.000159399195168956	-3.77711	down-regulated
GO:0045229	external encapsulating structure organization	BaRT2v18chr3HG131410	Expansin	1.91734703636846e-06	-2.71101	down-regulated
GO:0045229	external encapsulating structure organization	BaRT2v18chr3HG132370	Expansin	2.66365081912286e-06	-6.17032	down-regulated
GO:0045229	external encapsulating structure organization	BaRT2v18chr3HG151680	Expansin	3.28663727122822e-06	-1.80646	down-regulated
GO:0045229	external encapsulating structure organization	BaRT2v18chr3HG151690	Expansin	4.20500570119564e-06	-1.88793	down-regulated
GO:0045229	external encapsulating structure organization	BaRT2v18chr3HG152290	Pectinesterase/pectinesterase inhibitor;Pectinesterase	0.00402755153501215	-2.55863	down-regulated
GO:0045229	external encapsulating structure organization	BaRT2v18chr3HG173300	Pectin acetylesterase	1.2200234635088e-06	-6.85471	down-regulated
GO:0045229	external encapsulating structure organization	BaRT2v18chr3HG173320	Pectin acetylesterase	1.81590555406604e-08	-4.30273	down-regulated
GO:0045229	external encapsulating structure organization	BaRT2v18chr4HG185120	Expansin	2.10252017014257e-09	-2.93482	down-regulated
GO:0045229	external encapsulating structure organization	BaRT2v18chr4HG200560	ABC transporter domain-containing protein;Putative polar-amino-acid-transporting ATPase;ATPase, coupled to transmembrane movement of substances	0.000545882054395788	-5.33994	down-regulated
GO:0045229	external encapsulating structure organization	BaRT2v18chr4HG209210	Expansin	5.76142660645333e-10	-3.92732	down-regulated
GO:0045229	external encapsulating structure organization	BaRT2v18chr4HG209230	Expansin	1.54639999472935e-11	-3.15617	down-regulated
GO:0045229	external encapsulating structure organization	BaRT2v18chr4HG220430	Xyloglucan endotransglucosylase/hydrolase;GH16 domain-containing protein	3.6132662233457e-07	-2.67095	down-regulated
GO:0045229	external encapsulating structure organization	BaRT2v18chr5HG221300	Chalcone synthase;Triticum turgidum;Type III polyketide synthase B	0.00109177682017021	-4.64827	down-regulated
GO:0045229	external encapsulating structure organization	BaRT2v18chr5HG230480	Pectinesterase	7.63844416448856e-06	3.56343	up-regulated
GO:0045229	external encapsulating structure organization	BaRT2v18chr5HG249000	Cellulose synthase	1.77200365896921e-07	-1.89653	down-regulated
GO:0045229	external encapsulating structure organization	BaRT2v18chr5HG278280	Expansin	0.000377486326666084	-3.91806	down-regulated
GO:0045229	external encapsulating structure organization	BaRT2v18chr5HG278290	Expansin	6.64534957690009e-05	-2.65361	down-regulated
GO:0045229	external encapsulating structure organization	BaRT2v18chr5HG279080	Expansin	1.28720718317363e-09	-2.16684	down-regulated
GO:0045229	external encapsulating structure organization	BaRT2v18chr6HG284810	Beta-expansin 1a, putative, expressed;Beta-expansin 1a;Expansin 1	3.33108949907121e-05	-4.7363	down-regulated
GO:0045229	external encapsulating structure organization	BaRT2v18chr6HG284820	Beta-expansin 1a, putative, expressed;Beta-expansin 1a;Expansin 1	6.68956011117982e-07	-4.51607	down-regulated
GO:0045229	external encapsulating structure organization	BaRT2v18chr7HG329900	Expansin	3.54620323536194e-05	-8.8765	down-regulated
GO:0045229	external encapsulating structure organization	BaRT2v18chr7HG343290	Fucosyltransferase	4.8939436438079e-06	-1.50844	down-regulated
GO:0045229	external encapsulating structure organization	BaRT2v18chr7HG365310	Xyloglucan endotransglucosylase/hydrolase;GH16 domain-containing protein	1.5837189905072e-07	-9.11841	down-regulated
GO:0045229	external encapsulating structure organization	BaRT2v18chr7HG370840	Endoglucanase	5.17761587162711e-06	-5.46438	down-regulated
GO:0045229	external encapsulating structure organization	BaRT2v18chr7HG371500	Expansin	1.31317649701073e-08	-2.09733	down-regulated
GO:0045229	external encapsulating structure organization	BaRT2v18chr7HG374840	Xyloglucan endotransglucosylase/hydrolase;GH16 domain-containing protein	6.97893423682073e-14	-2.71541	down-regulated
GO:0006979	response to oxidative stress	BaRT2v18chr1HG005670	Flavonoid O-methyltransferase;O-methyltransferase 5;Caffeic acid 3-O-methyltransferase;Flavone 3'-O-methyltransferase 1;Tricetin 3',4',5'-O-trimethyltransferase	1.78043413058158e-15	-5.43826	down-regulated
GO:0006979	response to oxidative stress	BaRT2v18chr1HG010320	Peroxidase	6.53343531508906e-05	-3.84617	down-regulated
GO:0006979	response to oxidative stress	BaRT2v18chr1HG010330	Peroxidase	1.69964466430021e-07	-6.81948	down-regulated
GO:0006979	response to oxidative stress	BaRT2v18chr1HG011860	Peroxidase	6.14865461045514e-06	-3.11735	down-regulated
GO:0006979	response to oxidative stress	BaRT2v18chr2HG058990	Peroxidase	2.28024262395833e-06	-6.77186	down-regulated
GO:0006979	response to oxidative stress	BaRT2v18chr2HG059000	Peroxidase	1.06429111336912e-08	-6.34224	down-regulated
GO:0006979	response to oxidative stress	BaRT2v18chr2HG074540	Peroxidase	4.59006178232904e-06	-10.267	down-regulated
GO:0006979	response to oxidative stress	BaRT2v18chr2HG079320	Peroxidase	2.62484752547785e-07	-9.26507	down-regulated
GO:0006979	response to oxidative stress	BaRT2v18chr2HG079340	Peroxidase	1.09335177313008e-08	-8.77663	down-regulated
GO:0006979	response to oxidative stress	BaRT2v18chr2HG084040	Peroxidase	1.53360804368167e-10	-6.41428	down-regulated
GO:0006979	response to oxidative stress	BaRT2v18chr2HG098770	Peroxidase	5.89428364476261e-06	-7.51424	down-regulated
GO:0006979	response to oxidative stress	BaRT2v18chr2HG105060	Mitogen-activated protein kinase kinase 6-like;Oxidative stress 3;Arginyl-tRNA synthetase, class Ic isoform 1;Suppressor protein SRP40-like	3.02430966870757e-05	4.81559	up-regulated
GO:0006979	response to oxidative stress	BaRT2v18chr3HG125430	Small heat shock protein HSP17.8;SHSP domain-containing protein	0.00149461737704287	3.50249	up-regulated
GO:0006979	response to oxidative stress	BaRT2v18chr3HG127270	Peroxidase	0.00236256996972105	-3.2656	down-regulated
GO:0006979	response to oxidative stress	BaRT2v18chr3HG129670	Peroxidase	3.61378770799889e-05	-5.42314	down-regulated
GO:0006979	response to oxidative stress	BaRT2v18chr3HG133680	Peroxidase	1.99557782768083e-08	-5.22086	down-regulated
GO:0006979	response to oxidative stress	BaRT2v18chr3HG133700	Peroxidase	3.69563329416957e-12	-2.30468	down-regulated
GO:0006979	response to oxidative stress	BaRT2v18chr3HG133740	Peroxidase	1.85796181472762e-14	-3.86822	down-regulated
GO:0006979	response to oxidative stress	BaRT2v18chr3HG152670	0	6.47885641414739e-06	-4.82007	down-regulated
GO:0006979	response to oxidative stress	BaRT2v18chr3HG173430	Flavonoid O-methyltransferase;O-methyltransferase 5;Caffeic acid 3-O-methyltransferase;Quercetin 3-O-methyltransferase 1;Flavone 3'-O-methyltransferase 1;Tricetin 3',4',5'-O-trimethyltransferase	6.26343175614913e-08	-3.63151	down-regulated
GO:0006979	response to oxidative stress	BaRT2v18chr4HG218590	ABC transporter domain-containing protein	3.34943230380477e-07	-3.38869	down-regulated
GO:0006979	response to oxidative stress	BaRT2v18chr4HG220810	Restriction endonuclease, type II-like superfamily protein;DNA repair endonuclease UVH1;ERCC4 domain-containing protein	1.439170122359e-09	1.50504	up-regulated
GO:0006979	response to oxidative stress	BaRT2v18chr5HG266760	Peroxidase	2.23672177770529e-06	-8.79392	down-regulated
GO:0006979	response to oxidative stress	BaRT2v18chr6HG286550	Peroxidase	0.000133641922506172	-8.17603	down-regulated
GO:0006979	response to oxidative stress	BaRT2v18chr7HG332800	Peroxidase	2.36175510365492e-06	-6.23648	down-regulated
GO:0006979	response to oxidative stress	BaRT2v18chr7HG339770	Alkaline alpha galactosidase 2;Raffinose synthase;Glycosyl hydrolases 36;Galactinol--sucrose galactosyltransferase	7.12425911315539e-10	-2.26743	down-regulated
GO:0006979	response to oxidative stress	BaRT2v18chr7HG361300	zf-LSD1 domain-containing protein;18S subunit ribosomal protein	1.24687289825875e-08	-2.91698	down-regulated
GO:0006979	response to oxidative stress	BaRT2v18chr7HG367840	Actin cytoskeleton-regulatory complex protein pan-1-like;Root hair specific 4	1.91438793404872e-08	-6.347	down-regulated
GO:0006979	response to oxidative stress	BaRT2v18chr7HG369190	Peroxidase	4.41673953862897e-15	-5.20358	down-regulated
GO:0006979	response to oxidative stress	BaRT2v18chr7HG375000	Peroxidase	0.000581618247106272	-2.99573	down-regulated
GO:0006979	response to oxidative stress	BaRT2v18chr7HG385810	thiosulfate sulfurtransferase 16, chloroplastic;Rhodanese domain-containing protein;Senescence-associated protein DIN1;Rhodanese-like domain-containing protein 15, chloroplastic	6.09120916408604e-07	-3.7904	down-regulated
GO:0006857	oligopeptide transport	BaRT2v18chr1HG002620	Putative dicarboxylate transporter;Nitrate/chlorate transporter;Major facilitator superfamily domain, general substrate transporter;Proton-dependent oligopeptide transporter family;H+/oligopeptide symporter;Major facilitator superfamily protein isoform 2;Solute carrier family 15 (Peptide/histidine transporter), member 3/4;Nitrate transporter	0.00065507835436663	-6.90344	down-regulated
GO:0006857	oligopeptide transport	BaRT2v18chr1HG018120	Proton-dependent oligopeptide transporter family;Putative proton-dependent oligopeptide transporter family, major facilitator superfamily;Peptide transporter PTR3-A	1.55202316757392e-07	-2.54597	down-regulated
GO:0006857	oligopeptide transport	BaRT2v18chr1HG025350	Nitrate/chlorate transporter, putative, expressed;Nitrate transporter;Nitrate/chlorate transporter	3.73019877468582e-06	-2.69236	down-regulated
GO:0006857	oligopeptide transport	BaRT2v18chr2HG085040	Putative peptide/nitrate transporter;Peptide transporter PTR1	1.49759427652181e-10	-1.94047	down-regulated
GO:0006857	oligopeptide transport	BaRT2v18chr3HG155250	Putative proton-dependent oligopeptide transporter family, major facilitator superfamily;H+/oligopeptide symporter;Peptide transporter PTR1;Proton-dependent oligopeptide transport family protein;Peptide transporter PTR5	9.16023837656497e-05	-5.43934	down-regulated
GO:0006857	oligopeptide transport	BaRT2v18chr4HG183380	Putative peptide/nitrate transporter;PTR2 domain-containing protein;Proton-dependent oligopeptide transporter family	1.1812423512244e-07	-3.12942	down-regulated
GO:0006857	oligopeptide transport	BaRT2v18chr4HG204800	Peptide transporter PTR2	1.21029305781863e-09	-6.65534	down-regulated
GO:0006857	oligopeptide transport	BaRT2v18chr4HG218890	Nitrate transporter	1.02901612092708e-08	-2.63008	down-regulated
GO:0006857	oligopeptide transport	BaRT2v18chr5HG267900	Solute carrier family 15;H+/oligopeptide symporter;Peptide transporter PTR2;Proton-dependent oligopeptide transporter;Nitrate transporter 1.3;Putative nitrate-transporting ATPase;Nitrate transporter	2.81745829635612e-05	-4.46269	down-regulated
GO:0006857	oligopeptide transport	BaRT2v18chr6HG312210	Oligopeptide transporter 4;Putative sexual differentiation process protein isp4	5.87980332074777e-05	-1.74664	down-regulated
GO:0006857	oligopeptide transport	BaRT2v18chr7HG332560	Oligopeptide transporter 7;Glutathione transporter;Putative sexual differentiation process protein isp4	1.49414258118492e-08	1.90833	up-regulated
GO:0006857	oligopeptide transport	BaRT2v18chr7HG332580	Oligopeptide transporter 7;Glutathione transporter;Putative sexual differentiation process protein isp4	0.000162521325413367	-2.89504	down-regulated
GO:0006857	oligopeptide transport	BaRT2v18chr7HG338580	Peptide transporter PTR3-B;Putative nitrate-transporting ATPase;Nitrate excretion transporter 1	5.33471544963386e-07	-1.95083	down-regulated
GO:0006857	oligopeptide transport	BaRT2v18chr7HG373480	Peptide transporter PTR2	1.99650022270474e-06	-3.10491	down-regulated
GO:0015706	nitrate transmembrane transport	BaRT2v18chr1HG025350	Nitrate/chlorate transporter, putative, expressed;Nitrate transporter;Nitrate/chlorate transporter	3.73019877468582e-06	-2.69236	down-regulated
GO:0015706	nitrate transmembrane transport	BaRT2v18chr3HG127460	GDSL-lipase;GDSL-like Lipase/Acylhydrolase family protein, expressed;Acetylajmalan esterase	0.00112312279154273	-5.39767	down-regulated
GO:0015706	nitrate transmembrane transport	BaRT2v18chr3HG145830	High affinity nitrate transporter 2.5	2.66618714697161e-05	-2.89591	down-regulated
GO:0015706	nitrate transmembrane transport	BaRT2v18chr4HG218890	Nitrate transporter	1.02901612092708e-08	-2.63008	down-regulated
GO:0015706	nitrate transmembrane transport	BaRT2v18chr5HG267900	Solute carrier family 15;H+/oligopeptide symporter;Peptide transporter PTR2;Proton-dependent oligopeptide transporter;Nitrate transporter 1.3;Putative nitrate-transporting ATPase;Nitrate transporter	2.81745829635612e-05	-4.46269	down-regulated
GO:0015706	nitrate transmembrane transport	BaRT2v18chr5HG276330	High-affinity nitrate transporter	0.00022204155759904	-4.51944	down-regulated
GO:0015706	nitrate transmembrane transport	BaRT2v18chr6HG284680	Nitrate transporter	2.92542159120634e-05	-6.31299	down-regulated
GO:0015706	nitrate transmembrane transport	BaRT2v18chr6HG290480	Chloride channel protein;Cystathionine beta-synthase, core	7.61667073118326e-08	-5.28968	down-regulated
GO:0015706	nitrate transmembrane transport	BaRT2v18chr6HG305040	High-affinity nitrate transporter	2.05515467270437e-07	-3.15364	down-regulated
GO:0080163	regulation of protein serine/threonine phosphatase activity	BaRT2v18chr1HG034770	Bet v I allergen-like;AT-rich element binding factor 3;Abscisic acid receptor PYL3;Abscisic acid receptor PYL6	9.48836473071462e-06	-2.45613	down-regulated
GO:0080163	regulation of protein serine/threonine phosphatase activity	BaRT2v18chr2HG100240	Protein kinase domain-containing protein	6.68902325601767e-10	1.70043	up-regulated
GO:0080163	regulation of protein serine/threonine phosphatase activity	BaRT2v18chr4HG198900	Pathogenesis related protein 10;Pathogenesis-related protein 1;Pathogenesis-related protein 1-like	9.08011155112712e-13	-2.45474	down-regulated
GO:0080163	regulation of protein serine/threonine phosphatase activity	BaRT2v18chr5HG230910	Major pollen allergen Bet v 1-L;Pathogenesis-related protein STH-21;Pathogenesis-related protein 10;Major allergen Api g 1, isoallergen 1-like	0.00143825202589704	-1.50952	down-regulated
GO:0080163	regulation of protein serine/threonine phosphatase activity	BaRT2v18chr5HG230950	Major pollen allergen Bet v 1-L;Pathogenesis-related protein STH-21;Pathogenesis-related protein 10;Major allergen Api g 1, isoallergen 1-like	2.22070799309339e-06	-1.95532	down-regulated
GO:0080163	regulation of protein serine/threonine phosphatase activity	BaRT2v18chr5HG230970	Major pollen allergen Bet v 1-L;Pathogenesis-related protein STH-21;Pathogenesis-related protein 10;Major allergen Api g 1, isoallergen 1-like	1.27936696285816e-08	-2.53046	down-regulated
GO:0080163	regulation of protein serine/threonine phosphatase activity	BaRT2v18chr7HG342590	Pathogenesis related protein 10;Pathogenesis-related protein 1	3.46032737335463e-08	-5.42659	down-regulated
GO:0080163	regulation of protein serine/threonine phosphatase activity	BaRT2v18chr7HG342620	Pathogenesis related protein 10;Pathogenesis-related protein 1	0.000107739896719596	-6.00171	down-regulated
GO:0010410	hemicellulose metabolic process	BaRT2v18chr1HG013890	IQ domain-containing protein IQM1;Abnormal spindle-like microcephaly-associated (Fragment);Calmodulin-binding family protein;Calmodulin binding protein	2.67548512370788e-05	2.10889	up-regulated
GO:0010410	hemicellulose metabolic process	BaRT2v18chr2HG072330	Xyloglucan endotransglucosylase/hydrolase	3.82192051321854e-14	-1.7702	down-regulated
GO:0010410	hemicellulose metabolic process	BaRT2v18chr2HG099060	Xyloglucan endotransglucosylase/hydrolase;Brassinosteroid-regulated protein BRU1	3.34503671645666e-08	-5.04844	down-regulated
GO:0010410	hemicellulose metabolic process	BaRT2v18chr2HG105680	Xyloglucan endotransglucosylase/hydrolase;GH16 domain-containing protein	0.000787544320244161	-7.79741	down-regulated
GO:0010410	hemicellulose metabolic process	BaRT2v18chr3HG123130	Xyloglucan endotransglucosylase/hydrolase	1.80491316924445e-13	-2.42734	down-regulated
GO:0010410	hemicellulose metabolic process	BaRT2v18chr3HG123140	Xyloglucan endotransglucosylase/hydrolase	3.26275183462632e-12	-2.92661	down-regulated
GO:0010410	hemicellulose metabolic process	BaRT2v18chr3HG123150	Xyloglucan endotransglucosylase/hydrolase	3.52879256564076e-13	-3.14222	down-regulated
GO:0010410	hemicellulose metabolic process	BaRT2v18chr3HG123170	Xyloglucan galactosyltransferase KATAMARI1;Exostosin domain-containing protein	1.38766663114109e-08	-6.52895	down-regulated
GO:0010410	hemicellulose metabolic process	BaRT2v18chr3HG166380	Xylanase inhibitor;Peptidase A1 domain-containing protein	0.000285222479334801	-3.40425	down-regulated
GO:0010410	hemicellulose metabolic process	BaRT2v18chr3HG166400	Xylanase inhibitor;Aspartic proteinase nepenthesin-2-like;Peptidase A1 domain-containing protein	4.07885666104103e-05	-2.09682	down-regulated
GO:0010410	hemicellulose metabolic process	BaRT2v18chr3HG166430	Xylanase inhibitor;Basic 7S globulin 2;Aspartic proteinase nepenthesin-2-like;Peptidase A1 domain-containing protein	0.00250822217678264	2.58081	up-regulated
GO:0010410	hemicellulose metabolic process	BaRT2v18chr4HG176280	endo-1,4-beta-xylanase 1;Endo-1,4-beta-xylanase A (Fragment);Xylanase 1;Anti-sigma-I factor RsgI6;Glycosyl hydrolase family 10 protein / carbohydrate-binding domain-containing protein;GH10 domain-containing protein;endo-1,4-beta-xylanase 1-like;Pol polyprotein from transposon element Bs1	0.000870307555807215	-2.39937	down-regulated
GO:0010410	hemicellulose metabolic process	BaRT2v18chr4HG183200	Glucuronoxylan 4-O-methyltransferase 1;Plant-specific domain TIGR01627 family protein	5.4179594706141e-05	-2.96493	down-regulated
GO:0010410	hemicellulose metabolic process	BaRT2v18chr4HG207130	Putative O-Glycosyl hydrolase superfamily protein;Putative beta-D-xylosidase 7;Beta-D-xylosidase	2.01126418483158e-14	-3.42589	down-regulated
GO:0010410	hemicellulose metabolic process	BaRT2v18chr4HG220430	Xyloglucan endotransglucosylase/hydrolase;GH16 domain-containing protein	3.6132662233457e-07	-2.67095	down-regulated
GO:0010410	hemicellulose metabolic process	BaRT2v18chr5HG228170	Hexosyltransferase;Plant glycogenin-like starch initiation protein	2.29689787656941e-06	-3.10311	down-regulated
GO:0010410	hemicellulose metabolic process	BaRT2v18chr7HG343290	Fucosyltransferase	4.8939436438079e-06	-1.50844	down-regulated
GO:0010410	hemicellulose metabolic process	BaRT2v18chr7HG345500	Leaf senescence protein-like	0.00859024793234855	-2.62287	down-regulated
GO:0010410	hemicellulose metabolic process	BaRT2v18chr7HG363360	NAC domain-containing protein	4.89008506452518e-06	-1.55707	down-regulated
GO:0010410	hemicellulose metabolic process	BaRT2v18chr7HG365310	Xyloglucan endotransglucosylase/hydrolase;GH16 domain-containing protein	1.5837189905072e-07	-9.11841	down-regulated
GO:0010410	hemicellulose metabolic process	BaRT2v18chr7HG374840	Xyloglucan endotransglucosylase/hydrolase;GH16 domain-containing protein	6.97893423682073e-14	-2.71541	down-regulated
GO:0005976	polysaccharide metabolic process	BaRT2v18chr1HG013760	Lysosomal beta glucosidase (Fragment);Glycosyl hydrolase family protein	8.4611366855012e-08	1.55123	up-regulated
GO:0005976	polysaccharide metabolic process	BaRT2v18chr1HG013890	IQ domain-containing protein IQM1;Abnormal spindle-like microcephaly-associated (Fragment);Calmodulin-binding family protein;Calmodulin binding protein	2.67548512370788e-05	2.10889	up-regulated
GO:0005976	polysaccharide metabolic process	BaRT2v18chr1HG023640	cellulose synthase-like protein D3	2.70201180329991e-11	-2.72095	down-regulated
GO:0005976	polysaccharide metabolic process	BaRT2v18chr1HG047280	ADP-glucose pyrophosphorylase, conserved site-containing protein;Glucose-1-phosphate adenylyltransferase;ADP-glucose pyrophosphorylase	5.95753849258207e-12	1.77422	up-regulated
GO:0005976	polysaccharide metabolic process	BaRT2v18chr2HG066530	COBRA-like protein 6	1.33458099604841e-06	-1.54426	down-regulated
GO:0005976	polysaccharide metabolic process	BaRT2v18chr2HG067990	Omega-hydroxypalmitate O-feruloyl transferase;Anthranilate N-benzoyltransferase protein, putative;Omega-hydroxypalmitate O-feruloyl transferase-like protein;omega-hydroxypalmitate O-feruloyl transferase isoform X1	1.58149680336562e-08	-4.63467	down-regulated
GO:0005976	polysaccharide metabolic process	BaRT2v18chr2HG068010	Omega-hydroxypalmitate O-feruloyl transferase;Hydroxycinnamoyltransferase;omega-hydroxypalmitate O-feruloyl transferase isoform X1	1.08312759398841e-06	-5.00689	down-regulated
GO:0005976	polysaccharide metabolic process	BaRT2v18chr2HG070990	Cellulose synthase-like protein D3;Cellulose synthase-like CslF8;Cellulose synthase-like CslF4;CSLF3-cellulose synthase-like family F;Mixed-linked glucan synthase 2	5.65760411959041e-13	-4.14837	down-regulated
GO:0005976	polysaccharide metabolic process	BaRT2v18chr2HG071690	Beta-amylase	0.000264069520425322	-2.68192	down-regulated
GO:0005976	polysaccharide metabolic process	BaRT2v18chr2HG072330	Xyloglucan endotransglucosylase/hydrolase	3.82192051321854e-14	-1.7702	down-regulated
GO:0005976	polysaccharide metabolic process	BaRT2v18chr2HG092230	Integral membrane protein like;TPT domain-containing protein;UDP-xylose transporter 1;Nucleotide/sugar transporter family protein	1.00460229549614e-15	-3.23349	down-regulated
GO:0005976	polysaccharide metabolic process	BaRT2v18chr2HG099060	Xyloglucan endotransglucosylase/hydrolase;Brassinosteroid-regulated protein BRU1	3.34503671645666e-08	-5.04844	down-regulated
GO:0005976	polysaccharide metabolic process	BaRT2v18chr2HG103800	Beta-glucosidase	0.000233741870556621	-2.29786	down-regulated
GO:0005976	polysaccharide metabolic process	BaRT2v18chr2HG105680	Xyloglucan endotransglucosylase/hydrolase;GH16 domain-containing protein	0.000787544320244161	-7.79741	down-regulated
GO:0005976	polysaccharide metabolic process	BaRT2v18chr2HG110710	Endoglucanase;Cellulase	3.47170077918438e-07	-7.72316	down-regulated
GO:0005976	polysaccharide metabolic process	BaRT2v18chr2HG114780	Chitinase;Basic endochitinase A	5.89384838933866e-05	-2.85823	down-regulated
GO:0005976	polysaccharide metabolic process	BaRT2v18chr3HG118980	COBRA-like protein 4	0.00341036617549494	-3.90728	down-regulated
GO:0005976	polysaccharide metabolic process	BaRT2v18chr3HG123130	Xyloglucan endotransglucosylase/hydrolase	1.80491316924445e-13	-2.42734	down-regulated
GO:0005976	polysaccharide metabolic process	BaRT2v18chr3HG123140	Xyloglucan endotransglucosylase/hydrolase	3.26275183462632e-12	-2.92661	down-regulated
GO:0005976	polysaccharide metabolic process	BaRT2v18chr3HG123150	Xyloglucan endotransglucosylase/hydrolase	3.52879256564076e-13	-3.14222	down-regulated
GO:0005976	polysaccharide metabolic process	BaRT2v18chr3HG123170	Xyloglucan galactosyltransferase KATAMARI1;Exostosin domain-containing protein	1.38766663114109e-08	-6.52895	down-regulated
GO:0005976	polysaccharide metabolic process	BaRT2v18chr3HG128470	Chitinase;Glycoside hydrolase, family 19, catalytic	3.26807541286024e-10	-1.97781	down-regulated
GO:0005976	polysaccharide metabolic process	BaRT2v18chr3HG152290	Pectinesterase/pectinesterase inhibitor;Pectinesterase	0.00402755153501215	-2.55863	down-regulated
GO:0005976	polysaccharide metabolic process	BaRT2v18chr3HG157080	Alpha-1,4 glucan phosphorylase;Alpha-glucan phosphorylase, H isozyme	1.12642259735677e-05	-2.96068	down-regulated
GO:0005976	polysaccharide metabolic process	BaRT2v18chr3HG166380	Xylanase inhibitor;Peptidase A1 domain-containing protein	0.000285222479334801	-3.40425	down-regulated
GO:0005976	polysaccharide metabolic process	BaRT2v18chr3HG166400	Xylanase inhibitor;Aspartic proteinase nepenthesin-2-like;Peptidase A1 domain-containing protein	4.07885666104103e-05	-2.09682	down-regulated
GO:0005976	polysaccharide metabolic process	BaRT2v18chr3HG166430	Xylanase inhibitor;Basic 7S globulin 2;Aspartic proteinase nepenthesin-2-like;Peptidase A1 domain-containing protein	0.00250822217678264	2.58081	up-regulated
GO:0005976	polysaccharide metabolic process	BaRT2v18chr3HG167630	Glucan endo-1,3-beta-glucosidase GII;Beta-1,3-glucanase 2;Beta-1,3-glucanase;Beta-1,3-glucanase II	0.000329740122399524	-1.88892	down-regulated
GO:0005976	polysaccharide metabolic process	BaRT2v18chr3HG167900	Beta 1,3 glucanase;Beta-1,3-glucanase;Putative beta-1,3-glucanase;Pathogenesis-related protein 6;Beta-1,3-glucanase A;Beta-1,3-glucanase 2;Glucan endo-1,3-beta-glucosidase GII;Glucan endo-1,3-beta-glucosidase GI;Beta-1,3-glucanase II	1.54869128395371e-07	-6.04141	down-regulated
GO:0005976	polysaccharide metabolic process	BaRT2v18chr4HG176280	endo-1,4-beta-xylanase 1;Endo-1,4-beta-xylanase A (Fragment);Xylanase 1;Anti-sigma-I factor RsgI6;Glycosyl hydrolase family 10 protein / carbohydrate-binding domain-containing protein;GH10 domain-containing protein;endo-1,4-beta-xylanase 1-like;Pol polyprotein from transposon element Bs1	0.000870307555807215	-2.39937	down-regulated
GO:0005976	polysaccharide metabolic process	BaRT2v18chr4HG183200	Glucuronoxylan 4-O-methyltransferase 1;Plant-specific domain TIGR01627 family protein	5.4179594706141e-05	-2.96493	down-regulated
GO:0005976	polysaccharide metabolic process	BaRT2v18chr4HG207130	Putative O-Glycosyl hydrolase superfamily protein;Putative beta-D-xylosidase 7;Beta-D-xylosidase	2.01126418483158e-14	-3.42589	down-regulated
GO:0005976	polysaccharide metabolic process	BaRT2v18chr4HG220430	Xyloglucan endotransglucosylase/hydrolase;GH16 domain-containing protein	3.6132662233457e-07	-2.67095	down-regulated
GO:0005976	polysaccharide metabolic process	BaRT2v18chr5HG228170	Hexosyltransferase;Plant glycogenin-like starch initiation protein	2.29689787656941e-06	-3.10311	down-regulated
GO:0005976	polysaccharide metabolic process	BaRT2v18chr5HG230480	Pectinesterase	7.63844416448856e-06	3.56343	up-regulated
GO:0005976	polysaccharide metabolic process	BaRT2v18chr5HG249000	Cellulose synthase	1.77200365896921e-07	-1.89653	down-regulated
GO:0005976	polysaccharide metabolic process	BaRT2v18chr5HG265580	Exoglucanase;Beta-D-glucan exohydrolase;Beta-glucosidase BoGH3B;Glycosyl hydrolase family 3 N terminal domain containing protein, expressed;Lysosomal beta glucosidase	2.52472866577462e-14	-2.96597	down-regulated
GO:0005976	polysaccharide metabolic process	BaRT2v18chr6HG318720	Alpha-amylase	1.83466675745497e-07	-2.73826	down-regulated
GO:0005976	polysaccharide metabolic process	BaRT2v18chr6HG320150	Alpha-amylase	3.56271928676866e-10	-2.46903	down-regulated
GO:0005976	polysaccharide metabolic process	BaRT2v18chr7HG333570	Starch synthase, chloroplastic/amyloplastic	7.18727608181343e-14	3.33165	up-regulated
GO:0005976	polysaccharide metabolic process	BaRT2v18chr7HG343290	Fucosyltransferase	4.8939436438079e-06	-1.50844	down-regulated
GO:0005976	polysaccharide metabolic process	BaRT2v18chr7HG345500	Leaf senescence protein-like	0.00859024793234855	-2.62287	down-regulated
GO:0005976	polysaccharide metabolic process	BaRT2v18chr7HG350430	Alpha-glucan water dikinase, chloroplastic;J domain-containing protein;Pyruvate phosphate dikinase, PEP/pyruvate-binding protein	3.79099857426236e-10	1.55691	up-regulated
GO:0005976	polysaccharide metabolic process	BaRT2v18chr7HG363360	NAC domain-containing protein	4.89008506452518e-06	-1.55707	down-regulated
GO:0005976	polysaccharide metabolic process	BaRT2v18chr7HG365310	Xyloglucan endotransglucosylase/hydrolase;GH16 domain-containing protein	1.5837189905072e-07	-9.11841	down-regulated
GO:0005976	polysaccharide metabolic process	BaRT2v18chr7HG370840	Endoglucanase	5.17761587162711e-06	-5.46438	down-regulated
GO:0005976	polysaccharide metabolic process	BaRT2v18chr7HG374840	Xyloglucan endotransglucosylase/hydrolase;GH16 domain-containing protein	6.97893423682073e-14	-2.71541	down-regulated
GO:0051346	negative regulation of hydrolase activity	BaRT2v18chr1HG020880	Benzyl alcohol O-benzoyltransferase;10-deacetylbaccatin III 10-O-acetyltransferase	0.000810196242144169	-3.96609	down-regulated
GO:0051346	negative regulation of hydrolase activity	BaRT2v18chr1HG031670	0	2.66040087915664e-13	4.81765	up-regulated
GO:0051346	negative regulation of hydrolase activity	BaRT2v18chr1HG034770	Bet v I allergen-like;AT-rich element binding factor 3;Abscisic acid receptor PYL3;Abscisic acid receptor PYL6	9.48836473071462e-06	-2.45613	down-regulated
GO:0051346	negative regulation of hydrolase activity	BaRT2v18chr2HG100240	Protein kinase domain-containing protein	6.68902325601767e-10	1.70043	up-regulated
GO:0051346	negative regulation of hydrolase activity	BaRT2v18chr3HG117370	0	6.16522104558154e-07	-4.67258	down-regulated
GO:0051346	negative regulation of hydrolase activity	BaRT2v18chr3HG150590	Serine protease inhibitor (SERPIN) family protein;Serpin-ZX;SERPIN domain-containing protein	0.000647042076162526	3.83684	up-regulated
GO:0051346	negative regulation of hydrolase activity	BaRT2v18chr4HG198900	Pathogenesis related protein 10;Pathogenesis-related protein 1;Pathogenesis-related protein 1-like	9.08011155112712e-13	-2.45474	down-regulated
GO:0051346	negative regulation of hydrolase activity	BaRT2v18chr4HG211250	Cystatin domain-containing protein;Cysteine proteinase inhibitor	6.16758154249057e-08	-2.97001	down-regulated
GO:0051346	negative regulation of hydrolase activity	BaRT2v18chr4HG212320	Bowman-Birk type trypsin inhibitor TI1	4.54562861669233e-10	-2.75625	down-regulated
GO:0051346	negative regulation of hydrolase activity	BaRT2v18chr4HG213550	Serpin-ZX;SERPIN domain-containing protein	1.62833921543972e-07	-5.67655	down-regulated
GO:0051346	negative regulation of hydrolase activity	BaRT2v18chr5HG230910	Major pollen allergen Bet v 1-L;Pathogenesis-related protein STH-21;Pathogenesis-related protein 10;Major allergen Api g 1, isoallergen 1-like	0.00143825202589704	-1.50952	down-regulated
GO:0051346	negative regulation of hydrolase activity	BaRT2v18chr5HG230950	Major pollen allergen Bet v 1-L;Pathogenesis-related protein STH-21;Pathogenesis-related protein 10;Major allergen Api g 1, isoallergen 1-like	2.22070799309339e-06	-1.95532	down-regulated
GO:0051346	negative regulation of hydrolase activity	BaRT2v18chr5HG230970	Major pollen allergen Bet v 1-L;Pathogenesis-related protein STH-21;Pathogenesis-related protein 10;Major allergen Api g 1, isoallergen 1-like	1.27936696285816e-08	-2.53046	down-regulated
GO:0051346	negative regulation of hydrolase activity	BaRT2v18chr5HG244550	Serine/threonine-specific receptor protein kinase-like;Putative leucine-rich repeat receptor-like serine/threonine-protein kinase;Leucine-rich repeat protein kinase-like;Protein kinase domain-containing protein	0.000135400659426253	-1.78152	down-regulated
GO:0051346	negative regulation of hydrolase activity	BaRT2v18chr5HG275600	Bowman-Birk type trypsin inhibitor	2.00073168145371e-08	2.55179	up-regulated
GO:0051346	negative regulation of hydrolase activity	BaRT2v18chr7HG331920	SERPIN domain-containing protein	2.30367326271144e-05	-4.52441	down-regulated
GO:0051346	negative regulation of hydrolase activity	BaRT2v18chr7HG342590	Pathogenesis related protein 10;Pathogenesis-related protein 1	3.46032737335463e-08	-5.42659	down-regulated
GO:0051346	negative regulation of hydrolase activity	BaRT2v18chr7HG342620	Pathogenesis related protein 10;Pathogenesis-related protein 1	0.000107739896719596	-6.00171	down-regulated
GO:0009699	phenylpropanoid biosynthetic process	BaRT2v18chr1HG005670	Flavonoid O-methyltransferase;O-methyltransferase 5;Caffeic acid 3-O-methyltransferase;Flavone 3'-O-methyltransferase 1;Tricetin 3',4',5'-O-trimethyltransferase	1.78043413058158e-15	-5.43826	down-regulated
GO:0009699	phenylpropanoid biosynthetic process	BaRT2v18chr1HG008840	Flavonoid O-methyltransferase;xanthohumol 4-O-methyltransferase-like;Catechol O-methyltransferase;Caffeic acid 3-O-methyltransferase;Eugenol O-methyltransferase;(S)-scoulerine 9-O-methyltransferase;COMT;O-methyltransferase 3;Quercetin 3-O-methyltransferase 1;Caffeate O-methyltransferase (Fragment);Flavone 3'-O-methyltransferase 1;Tricetin 3',4',5'-O-trimethyltransferase	1.25532294253562e-07	-5.06602	down-regulated
GO:0009699	phenylpropanoid biosynthetic process	BaRT2v18chr2HG067990	Omega-hydroxypalmitate O-feruloyl transferase;Anthranilate N-benzoyltransferase protein, putative;Omega-hydroxypalmitate O-feruloyl transferase-like protein;omega-hydroxypalmitate O-feruloyl transferase isoform X1	1.58149680336562e-08	-4.63467	down-regulated
GO:0009699	phenylpropanoid biosynthetic process	BaRT2v18chr2HG068010	Omega-hydroxypalmitate O-feruloyl transferase;Hydroxycinnamoyltransferase;omega-hydroxypalmitate O-feruloyl transferase isoform X1	1.08312759398841e-06	-5.00689	down-regulated
GO:0009699	phenylpropanoid biosynthetic process	BaRT2v18chr2HG092150	Phenylalanine ammonia-lyase	3.55974805134161e-08	-4.13721	down-regulated
GO:0009699	phenylpropanoid biosynthetic process	BaRT2v18chr2HG092160	Phenylalanine ammonia-lyase	8.39486708901008e-07	-1.67882	down-regulated
GO:0009699	phenylpropanoid biosynthetic process	BaRT2v18chr3HG157360	Ran GTPase binding protein, putative;Regulator of chromosome condensation repeat-containing protein isoform 1;Ultraviolet-B receptor UVR8;Putative regulator of chromosome condensation 1/beta-lactamase-inhibitor protein II;Putative E3 ubiquitin-protein ligase HERC4 (Fragment)	7.31891552502901e-13	3.13484	up-regulated
GO:0009699	phenylpropanoid biosynthetic process	BaRT2v18chr3HG173430	Flavonoid O-methyltransferase;O-methyltransferase 5;Caffeic acid 3-O-methyltransferase;Quercetin 3-O-methyltransferase 1;Flavone 3'-O-methyltransferase 1;Tricetin 3',4',5'-O-trimethyltransferase	6.26343175614913e-08	-3.63151	down-regulated
GO:0009699	phenylpropanoid biosynthetic process	BaRT2v18chr4HG200560	ABC transporter domain-containing protein;Putative polar-amino-acid-transporting ATPase;ATPase, coupled to transmembrane movement of substances	0.000545882054395788	-5.33994	down-regulated
GO:0009699	phenylpropanoid biosynthetic process	BaRT2v18chr7HG360480	Transcription factor MYB86;transcription repressor MYB6-like;transcription factor MYB80;Transcription factor MYB26;MYB transcription factor	3.31586349251139e-05	-5.77712	down-regulated
