# Supplementary material for: Mapping the molecular signature of ABA-regulated gene expression in germinating barley embryos
Source: BMC Plant Biol. 2025 May 10;25:619. doi: 10.1186/s12870-025-06654-z (PMC12065168; doi:10.1186/s12870-025-06654-z)
Supplement: Supplementary file 12 — Supplementary Material 12: Additional file 12: Data S12. List of ABA-treatment dependent differentially expressed genes (DEG) in germinating barley embryos at 1 DAI after 75 µM ABA treatment compared to control conditions. (XLSX 410 KB) [file 12870_2025_6654_MOESM12_ESM.xlsx]

## Sheet: Data S13
Data S13. GO biological process analysis of ABA-treatment dependent differentially expressed genes (DEGs) in germinating barley embryos at 1 DAI after 75 µM ABA treatment compared to control conditions.
GO.ID	Term	Annotated	Significant	Expected	Pvalue	Category	FDR	-log10(Pvalue)	-log10(FDR)	Significantly annotated genes
GO:0071554	cell wall organization or biogenesis	560	67	32.06	7.2e-09	BP	1.27296e-05	8.14267	4.89519	BaRT2v18chr1HG013890	BaRT2v18chr1HG023640	BaRT2v18chr1HG024050	BaRT2v18chr1HG024060	BaRT2v18chr1HG024070	BaRT2v18chr1HG025470	BaRT2v18chr1HG029760	BaRT2v18chr2HG066530	BaRT2v18chr2HG067990	BaRT2v18chr2HG068010	BaRT2v18chr2HG070990	BaRT2v18chr2HG072330	BaRT2v18chr2HG087840	BaRT2v18chr2HG091900	BaRT2v18chr2HG096870	BaRT2v18chr2HG096880	BaRT2v18chr2HG099060	BaRT2v18chr2HG099870	BaRT2v18chr2HG105680	BaRT2v18chr2HG109580	BaRT2v18chr2HG114780	BaRT2v18chr3HG115670	BaRT2v18chr3HG116500	BaRT2v18chr3HG118980	BaRT2v18chr3HG123130	BaRT2v18chr3HG123140	BaRT2v18chr3HG123150	BaRT2v18chr3HG123170	BaRT2v18chr3HG128470	BaRT2v18chr3HG131400	BaRT2v18chr3HG131410	BaRT2v18chr3HG132370	BaRT2v18chr3HG151680	BaRT2v18chr3HG151690	BaRT2v18chr3HG152290	BaRT2v18chr3HG166380	BaRT2v18chr3HG166400	BaRT2v18chr3HG166430	BaRT2v18chr3HG173300	BaRT2v18chr3HG173320
GO:0071669	plant-type cell wall organization or biogenesis	210	33	12.02	1.2e-07	BP	0.0001326	6.92082	3.87746	BaRT2v18chr1HG013890	BaRT2v18chr1HG023640	BaRT2v18chr1HG024050	BaRT2v18chr1HG024060	BaRT2v18chr1HG024070	BaRT2v18chr2HG066530	BaRT2v18chr2HG067990	BaRT2v18chr2HG068010	BaRT2v18chr2HG070990	BaRT2v18chr2HG087840	BaRT2v18chr3HG115670	BaRT2v18chr3HG118980	BaRT2v18chr3HG131400	BaRT2v18chr3HG131410	BaRT2v18chr3HG132370	BaRT2v18chr3HG151680	BaRT2v18chr3HG151690	BaRT2v18chr4HG183200	BaRT2v18chr4HG185120	BaRT2v18chr4HG209210	BaRT2v18chr4HG209230	BaRT2v18chr4HG216710	BaRT2v18chr5HG228170	BaRT2v18chr5HG249000	BaRT2v18chr5HG253460	BaRT2v18chr5HG270210	BaRT2v18chr5HG278280	BaRT2v18chr5HG278290	BaRT2v18chr5HG279080	BaRT2v18chr7HG329900	BaRT2v18chr7HG360480	BaRT2v18chr7HG363360	BaRT2v18chr7HG371500
GO:0009664	plant-type cell wall organization	101	21	5.78	2.1e-07	BP	0.000206267	6.67778	3.68557	BaRT2v18chr1HG024050	BaRT2v18chr1HG024060	BaRT2v18chr1HG024070	BaRT2v18chr2HG066530	BaRT2v18chr2HG067990	BaRT2v18chr2HG068010	BaRT2v18chr3HG118980	BaRT2v18chr3HG131400	BaRT2v18chr3HG131410	BaRT2v18chr3HG132370	BaRT2v18chr3HG151680	BaRT2v18chr3HG151690	BaRT2v18chr4HG185120	BaRT2v18chr4HG209210	BaRT2v18chr4HG209230	BaRT2v18chr5HG249000	BaRT2v18chr5HG278280	BaRT2v18chr5HG278290	BaRT2v18chr5HG279080	BaRT2v18chr7HG329900	BaRT2v18chr7HG371500
GO:0045229	external encapsulating structure organization	440	51	25.19	1.2e-06	BP	0.0010608	5.92082	2.97437	BaRT2v18chr1HG023640	BaRT2v18chr1HG024050	BaRT2v18chr1HG024060	BaRT2v18chr1HG024070	BaRT2v18chr1HG025470	BaRT2v18chr1HG029760	BaRT2v18chr2HG066530	BaRT2v18chr2HG067990	BaRT2v18chr2HG068010	BaRT2v18chr2HG070990	BaRT2v18chr2HG072330	BaRT2v18chr2HG080360	BaRT2v18chr2HG091900	BaRT2v18chr2HG096870	BaRT2v18chr2HG096880	BaRT2v18chr2HG099060	BaRT2v18chr2HG099870	BaRT2v18chr2HG105680	BaRT2v18chr2HG109580	BaRT2v18chr3HG116500	BaRT2v18chr3HG118980	BaRT2v18chr3HG123130	BaRT2v18chr3HG123140	BaRT2v18chr3HG123150	BaRT2v18chr3HG131400	BaRT2v18chr3HG131410	BaRT2v18chr3HG132370	BaRT2v18chr3HG151680	BaRT2v18chr3HG151690	BaRT2v18chr3HG152290	BaRT2v18chr3HG173300	BaRT2v18chr3HG173320	BaRT2v18chr4HG185120	BaRT2v18chr4HG200560	BaRT2v18chr4HG209210	BaRT2v18chr4HG209230	BaRT2v18chr4HG220430	BaRT2v18chr5HG221300	BaRT2v18chr5HG230480	BaRT2v18chr5HG249000
GO:0071555	cell wall organization	406	48	23.24	1.4e-06	BP	0.00112509	5.85387	2.94881	BaRT2v18chr1HG023640	BaRT2v18chr1HG024050	BaRT2v18chr1HG024060	BaRT2v18chr1HG024070	BaRT2v18chr1HG025470	BaRT2v18chr1HG029760	BaRT2v18chr2HG066530	BaRT2v18chr2HG067990	BaRT2v18chr2HG068010	BaRT2v18chr2HG070990	BaRT2v18chr2HG072330	BaRT2v18chr2HG091900	BaRT2v18chr2HG096870	BaRT2v18chr2HG096880	BaRT2v18chr2HG099060	BaRT2v18chr2HG099870	BaRT2v18chr2HG105680	BaRT2v18chr2HG109580	BaRT2v18chr3HG116500	BaRT2v18chr3HG118980	BaRT2v18chr3HG123130	BaRT2v18chr3HG123140	BaRT2v18chr3HG123150	BaRT2v18chr3HG131400	BaRT2v18chr3HG131410	BaRT2v18chr3HG132370	BaRT2v18chr3HG151680	BaRT2v18chr3HG151690	BaRT2v18chr3HG152290	BaRT2v18chr3HG173300	BaRT2v18chr3HG173320	BaRT2v18chr4HG185120	BaRT2v18chr4HG209210	BaRT2v18chr4HG209230	BaRT2v18chr4HG220430	BaRT2v18chr5HG230480	BaRT2v18chr5HG249000	BaRT2v18chr5HG278280	BaRT2v18chr5HG278290	BaRT2v18chr5HG279080
GO:0006979	response to oxidative stress	220	31	12.59	3.1e-06	BP	0.00228367	5.50864	2.64137	BaRT2v18chr1HG005670	BaRT2v18chr1HG010320	BaRT2v18chr1HG010330	BaRT2v18chr1HG011860	BaRT2v18chr2HG058990	BaRT2v18chr2HG059000	BaRT2v18chr2HG074540	BaRT2v18chr2HG079320	BaRT2v18chr2HG079340	BaRT2v18chr2HG084040	BaRT2v18chr2HG098770	BaRT2v18chr2HG105060	BaRT2v18chr3HG125430	BaRT2v18chr3HG127270	BaRT2v18chr3HG129670	BaRT2v18chr3HG133680	BaRT2v18chr3HG133700	BaRT2v18chr3HG133740	BaRT2v18chr3HG152670	BaRT2v18chr3HG173430	BaRT2v18chr4HG218590	BaRT2v18chr4HG220810	BaRT2v18chr5HG266760	BaRT2v18chr6HG286550	BaRT2v18chr7HG332800	BaRT2v18chr7HG339770	BaRT2v18chr7HG361300	BaRT2v18chr7HG367840	BaRT2v18chr7HG369190	BaRT2v18chr7HG375000	BaRT2v18chr7HG385810
GO:0010383	cell wall polysaccharide metabolic process	179	26	10.25	1.1e-05	BP	0.00572	4.95861	2.2426	BaRT2v18chr1HG013890	BaRT2v18chr2HG066530	BaRT2v18chr2HG067990	BaRT2v18chr2HG068010	BaRT2v18chr2HG072330	BaRT2v18chr2HG099060	BaRT2v18chr2HG105680	BaRT2v18chr3HG118980	BaRT2v18chr3HG123130	BaRT2v18chr3HG123140	BaRT2v18chr3HG123150	BaRT2v18chr3HG123170	BaRT2v18chr3HG166380	BaRT2v18chr3HG166400	BaRT2v18chr3HG166430	BaRT2v18chr4HG176280	BaRT2v18chr4HG183200	BaRT2v18chr4HG207130	BaRT2v18chr4HG220430	BaRT2v18chr5HG228170	BaRT2v18chr5HG249000	BaRT2v18chr7HG343290	BaRT2v18chr7HG345500	BaRT2v18chr7HG363360	BaRT2v18chr7HG365310	BaRT2v18chr7HG374840
GO:0006857	oligopeptide transport	64	14	3.66	1.2e-05	BP	0.00589333	4.92082	2.22964	BaRT2v18chr1HG002620	BaRT2v18chr1HG018120	BaRT2v18chr1HG025350	BaRT2v18chr2HG085040	BaRT2v18chr3HG155250	BaRT2v18chr4HG183380	BaRT2v18chr4HG204800	BaRT2v18chr4HG218890	BaRT2v18chr5HG267900	BaRT2v18chr6HG312210	BaRT2v18chr7HG332560	BaRT2v18chr7HG332580	BaRT2v18chr7HG338580	BaRT2v18chr7HG373480
GO:0015706	nitrate transmembrane transport	29	9	1.66	2.2e-05	BP	0.00845565	4.65758	2.07285	BaRT2v18chr1HG025350	BaRT2v18chr3HG127460	BaRT2v18chr3HG145830	BaRT2v18chr4HG218890	BaRT2v18chr5HG267900	BaRT2v18chr5HG276330	BaRT2v18chr6HG284680	BaRT2v18chr6HG290480	BaRT2v18chr6HG305040
GO:1902025	nitrate import	29	9	1.66	2.2e-05	BP	0.00845565	4.65758	2.07285	BaRT2v18chr1HG025350	BaRT2v18chr3HG127460	BaRT2v18chr3HG145830	BaRT2v18chr4HG218890	BaRT2v18chr5HG267900	BaRT2v18chr5HG276330	BaRT2v18chr6HG284680	BaRT2v18chr6HG290480	BaRT2v18chr6HG305040
GO:0044036	cell wall macromolecule metabolic process	212	28	12.14	3.1e-05	BP	0.0114183	4.50864	1.9424	BaRT2v18chr1HG013890	BaRT2v18chr2HG066530	BaRT2v18chr2HG067990	BaRT2v18chr2HG068010	BaRT2v18chr2HG072330	BaRT2v18chr2HG099060	BaRT2v18chr2HG105680	BaRT2v18chr2HG114780	BaRT2v18chr3HG118980	BaRT2v18chr3HG123130	BaRT2v18chr3HG123140	BaRT2v18chr3HG123150	BaRT2v18chr3HG123170	BaRT2v18chr3HG128470	BaRT2v18chr3HG166380	BaRT2v18chr3HG166400	BaRT2v18chr3HG166430	BaRT2v18chr4HG176280	BaRT2v18chr4HG183200	BaRT2v18chr4HG207130	BaRT2v18chr4HG220430	BaRT2v18chr5HG228170	BaRT2v18chr5HG249000	BaRT2v18chr7HG343290	BaRT2v18chr7HG345500	BaRT2v18chr7HG363360	BaRT2v18chr7HG365310	BaRT2v18chr7HG374840
GO:0010167	response to nitrate	31	9	1.77	4.1e-05	BP	0.01394	4.38722	1.85574	BaRT2v18chr1HG025350	BaRT2v18chr2HG111060	BaRT2v18chr3HG127460	BaRT2v18chr3HG145830	BaRT2v18chr4HG218890	BaRT2v18chr5HG267900	BaRT2v18chr5HG276330	BaRT2v18chr6HG284680	BaRT2v18chr6HG305040
GO:0080163	regulation of protein serine/threonine phosphatase activity	25	8	1.43	5e-05	BP	0.0163704	4.30103	1.78594	BaRT2v18chr1HG034770	BaRT2v18chr2HG100240	BaRT2v18chr4HG198900	BaRT2v18chr5HG230910	BaRT2v18chr5HG230950	BaRT2v18chr5HG230970	BaRT2v18chr7HG342590	BaRT2v18chr7HG342620
GO:0010410	hemicellulose metabolic process	145	21	8.3	7.8e-05	BP	0.022984	4.10791	1.63857	BaRT2v18chr1HG013890	BaRT2v18chr2HG072330	BaRT2v18chr2HG099060	BaRT2v18chr2HG105680	BaRT2v18chr3HG123130	BaRT2v18chr3HG123140	BaRT2v18chr3HG123150	BaRT2v18chr3HG123170	BaRT2v18chr3HG166380	BaRT2v18chr3HG166400	BaRT2v18chr3HG166430	BaRT2v18chr4HG176280	BaRT2v18chr4HG183200	BaRT2v18chr4HG207130	BaRT2v18chr4HG220430	BaRT2v18chr5HG228170	BaRT2v18chr7HG343290	BaRT2v18chr7HG345500	BaRT2v18chr7HG363360	BaRT2v18chr7HG365310	BaRT2v18chr7HG374840
GO:0005976	polysaccharide metabolic process	471	47	26.96	0.00015	BP	0.0378857	3.82391	1.42152	BaRT2v18chr1HG013760	BaRT2v18chr1HG013890	BaRT2v18chr1HG023640	BaRT2v18chr1HG047280	BaRT2v18chr2HG066530	BaRT2v18chr2HG067990	BaRT2v18chr2HG068010	BaRT2v18chr2HG070990	BaRT2v18chr2HG071690	BaRT2v18chr2HG072330	BaRT2v18chr2HG092230	BaRT2v18chr2HG099060	BaRT2v18chr2HG103800	BaRT2v18chr2HG105680	BaRT2v18chr2HG110710	BaRT2v18chr2HG114780	BaRT2v18chr3HG118980	BaRT2v18chr3HG123130	BaRT2v18chr3HG123140	BaRT2v18chr3HG123150	BaRT2v18chr3HG123170	BaRT2v18chr3HG128470	BaRT2v18chr3HG152290	BaRT2v18chr3HG157080	BaRT2v18chr3HG166380	BaRT2v18chr3HG166400	BaRT2v18chr3HG166430	BaRT2v18chr3HG167630	BaRT2v18chr3HG167900	BaRT2v18chr4HG176280	BaRT2v18chr4HG183200	BaRT2v18chr4HG207130	BaRT2v18chr4HG220430	BaRT2v18chr5HG228170	BaRT2v18chr5HG230480	BaRT2v18chr5HG249000	BaRT2v18chr5HG265580	BaRT2v18chr6HG318720	BaRT2v18chr6HG320150	BaRT2v18chr7HG333570
GO:0051346	negative regulation of hydrolase activity	121	18	6.93	0.00018	BP	0.0430054	3.74473	1.36648	BaRT2v18chr1HG020880	BaRT2v18chr1HG031670	BaRT2v18chr1HG034770	BaRT2v18chr2HG100240	BaRT2v18chr3HG117370	BaRT2v18chr3HG150590	BaRT2v18chr4HG198900	BaRT2v18chr4HG211250	BaRT2v18chr4HG212320	BaRT2v18chr4HG213550	BaRT2v18chr5HG230910	BaRT2v18chr5HG230950	BaRT2v18chr5HG230970	BaRT2v18chr5HG244550	BaRT2v18chr5HG275600	BaRT2v18chr7HG331920	BaRT2v18chr7HG342590	BaRT2v18chr7HG342620
GO:0042546	cell wall biogenesis	234	28	13.39	0.00018	BP	0.0430054	3.74473	1.36648	BaRT2v18chr1HG013890	BaRT2v18chr1HG023640	BaRT2v18chr2HG066530	BaRT2v18chr2HG067990	BaRT2v18chr2HG068010	BaRT2v18chr2HG070990	BaRT2v18chr2HG072330	BaRT2v18chr2HG087840	BaRT2v18chr2HG099060	BaRT2v18chr2HG105680	BaRT2v18chr3HG115670	BaRT2v18chr3HG118980	BaRT2v18chr3HG123130	BaRT2v18chr3HG123140	BaRT2v18chr3HG123150	BaRT2v18chr3HG123170	BaRT2v18chr4HG183200	BaRT2v18chr4HG216710	BaRT2v18chr4HG220430	BaRT2v18chr5HG228170	BaRT2v18chr5HG249000	BaRT2v18chr5HG253460	BaRT2v18chr5HG270210	BaRT2v18chr7HG343290	BaRT2v18chr7HG360480	BaRT2v18chr7HG363360	BaRT2v18chr7HG365310	BaRT2v18chr7HG374840
GO:0009699	phenylpropanoid biosynthetic process	47	10	2.69	0.00027	BP	0.05967	3.56864	1.22424	BaRT2v18chr1HG005670	BaRT2v18chr1HG008840	BaRT2v18chr2HG067990	BaRT2v18chr2HG068010	BaRT2v18chr2HG092150	BaRT2v18chr2HG092160	BaRT2v18chr3HG157360	BaRT2v18chr3HG173430	BaRT2v18chr4HG200560	BaRT2v18chr7HG360480
GO:0042126	nitrate metabolic process	12	5	0.69	0.00034	BP	0.0698977	3.46852	1.15554	BaRT2v18chr1HG002620	BaRT2v18chr3HG145830	BaRT2v18chr5HG276330	BaRT2v18chr6HG284680	BaRT2v18chr6HG305040
GO:0042128	nitrate assimilation	12	5	0.69	0.00034	BP	0.0698977	3.46852	1.15554	BaRT2v18chr1HG002620	BaRT2v18chr3HG145830	BaRT2v18chr5HG276330	BaRT2v18chr6HG284680	BaRT2v18chr6HG305040
GO:2001057	reactive nitrogen species metabolic process	12	5	0.69	0.00034	BP	0.0698977	3.46852	1.15554	BaRT2v18chr1HG002620	BaRT2v18chr3HG145830	BaRT2v18chr5HG276330	BaRT2v18chr6HG284680	BaRT2v18chr6HG305040
GO:0044042	glucan metabolic process	285	31	16.31	0.00045	BP	0.0884	3.34679	1.05355	BaRT2v18chr1HG013760	BaRT2v18chr1HG013890	BaRT2v18chr1HG023640	BaRT2v18chr1HG047280	BaRT2v18chr2HG066530	BaRT2v18chr2HG070990	BaRT2v18chr2HG072330	BaRT2v18chr2HG099060	BaRT2v18chr2HG103800	BaRT2v18chr2HG105680	BaRT2v18chr2HG110710	BaRT2v18chr3HG118980	BaRT2v18chr3HG123130	BaRT2v18chr3HG123140	BaRT2v18chr3HG123150	BaRT2v18chr3HG123170	BaRT2v18chr3HG157080	BaRT2v18chr3HG167630	BaRT2v18chr3HG167900	BaRT2v18chr4HG220430	BaRT2v18chr5HG249000	BaRT2v18chr5HG265580	BaRT2v18chr6HG318720	BaRT2v18chr6HG320150	BaRT2v18chr7HG333570	BaRT2v18chr7HG343290	BaRT2v18chr7HG345500	BaRT2v18chr7HG350430	BaRT2v18chr7HG365310	BaRT2v18chr7HG370840	BaRT2v18chr7HG374840
GO:0030186	melatonin metabolic process	19	6	1.09	0.00049	BP	0.0921617	3.3098	1.03545	BaRT2v18chr1HG001560	BaRT2v18chr1HG005670	BaRT2v18chr1HG008840	BaRT2v18chr1HG038670	BaRT2v18chr3HG173430	BaRT2v18chr7HG363550
GO:0030187	melatonin biosynthetic process	19	6	1.09	0.00049	BP	0.0921617	3.3098	1.03545	BaRT2v18chr1HG001560	BaRT2v18chr1HG005670	BaRT2v18chr1HG008840	BaRT2v18chr1HG038670	BaRT2v18chr3HG173430	BaRT2v18chr7HG363550
GO:0010411	xyloglucan metabolic process	79	13	4.52	0.00051	BP	0.093925	3.29243	1.02722	BaRT2v18chr1HG013890	BaRT2v18chr2HG072330	BaRT2v18chr2HG099060	BaRT2v18chr2HG105680	BaRT2v18chr3HG123130	BaRT2v18chr3HG123140	BaRT2v18chr3HG123150	BaRT2v18chr3HG123170	BaRT2v18chr4HG220430	BaRT2v18chr7HG343290	BaRT2v18chr7HG345500	BaRT2v18chr7HG365310	BaRT2v18chr7HG374840
GO:0016052	carbohydrate catabolic process	288	31	16.49	0.00054	BP	0.0974204	3.26761	1.01135	BaRT2v18chr1HG013760	BaRT2v18chr1HG022180	BaRT2v18chr2HG071690	BaRT2v18chr2HG086530	BaRT2v18chr2HG086540	BaRT2v18chr2HG086550	BaRT2v18chr2HG103800	BaRT2v18chr2HG110710	BaRT2v18chr2HG114780	BaRT2v18chr3HG128470	BaRT2v18chr3HG145740	BaRT2v18chr3HG152290	BaRT2v18chr3HG155940	BaRT2v18chr3HG157080	BaRT2v18chr3HG166260	BaRT2v18chr3HG166380	BaRT2v18chr3HG166400	BaRT2v18chr3HG166430	BaRT2v18chr3HG167630	BaRT2v18chr3HG167900	BaRT2v18chr4HG176280	BaRT2v18chr4HG185600	BaRT2v18chr4HG207130	BaRT2v18chr5HG230480	BaRT2v18chr5HG237100	BaRT2v18chr5HG265580	BaRT2v18chr6HG318720	BaRT2v18chr6HG320150	BaRT2v18chr7HG350430	BaRT2v18chr7HG363360	BaRT2v18chr7HG370840
GO:0055085	transmembrane transport	1414	109	80.94	0.00074	BP	0.121141	3.13077	0.91671	BaRT2v18chr1HG002130	BaRT2v18chr1HG002620	BaRT2v18chr1HG003860	BaRT2v18chr1HG004030	BaRT2v18chr1HG005640	BaRT2v18chr1HG018120	BaRT2v18chr1HG023940	BaRT2v18chr1HG025350	BaRT2v18chr1HG026920	BaRT2v18chr1HG030380	BaRT2v18chr1HG033030	BaRT2v18chr1HG035030	BaRT2v18chr2HG068380	BaRT2v18chr2HG072780	BaRT2v18chr2HG078530	BaRT2v18chr2HG078950	BaRT2v18chr2HG085040	BaRT2v18chr2HG085430	BaRT2v18chr2HG086350	BaRT2v18chr2HG092230	BaRT2v18chr2HG092580	BaRT2v18chr2HG093410	BaRT2v18chr2HG096970	BaRT2v18chr2HG098340	BaRT2v18chr2HG098950	BaRT2v18chr2HG109990	BaRT2v18chr3HG115670	BaRT2v18chr3HG116520	BaRT2v18chr3HG121040	BaRT2v18chr3HG127460	BaRT2v18chr3HG130090	BaRT2v18chr3HG135220	BaRT2v18chr3HG145830	BaRT2v18chr3HG155250	BaRT2v18chr3HG157400	BaRT2v18chr3HG158160	BaRT2v18chr3HG161440	BaRT2v18chr3HG164450	BaRT2v18chr3HG164840	BaRT2v18chr3HG167850
GO:0000272	polysaccharide catabolic process	183	22	10.48	0.00079	BP	0.122519	3.10237	0.911795	BaRT2v18chr1HG013760	BaRT2v18chr2HG071690	BaRT2v18chr2HG103800	BaRT2v18chr2HG110710	BaRT2v18chr2HG114780	BaRT2v18chr3HG128470	BaRT2v18chr3HG152290	BaRT2v18chr3HG157080	BaRT2v18chr3HG166380	BaRT2v18chr3HG166400	BaRT2v18chr3HG166430	BaRT2v18chr3HG167630	BaRT2v18chr3HG167900	BaRT2v18chr4HG176280	BaRT2v18chr4HG207130	BaRT2v18chr5HG230480	BaRT2v18chr5HG265580	BaRT2v18chr6HG318720	BaRT2v18chr6HG320150	BaRT2v18chr7HG350430	BaRT2v18chr7HG363360	BaRT2v18chr7HG370840
GO:0098754	detoxification	186	22	10.65	0.00098	BP	0.14202	3.00877	0.847651	BaRT2v18chr1HG010320	BaRT2v18chr1HG010330	BaRT2v18chr1HG011860	BaRT2v18chr2HG055500	BaRT2v18chr2HG058990	BaRT2v18chr2HG059000	BaRT2v18chr2HG063130	BaRT2v18chr2HG074540	BaRT2v18chr2HG079320	BaRT2v18chr2HG084040	BaRT2v18chr2HG098770	BaRT2v18chr3HG127270	BaRT2v18chr3HG133680	BaRT2v18chr3HG133700	BaRT2v18chr3HG133740	BaRT2v18chr4HG218590	BaRT2v18chr5HG251850	BaRT2v18chr5HG266760	BaRT2v18chr6HG286550	BaRT2v18chr7HG332800	BaRT2v18chr7HG369190	BaRT2v18chr7HG375000
GO:0098661	inorganic anion transmembrane transport	85	13	4.87	0.00104	BP	0.148284	2.98297	0.828906	BaRT2v18chr1HG025350	BaRT2v18chr3HG127460	BaRT2v18chr3HG145830	BaRT2v18chr4HG218890	BaRT2v18chr5HG267900	BaRT2v18chr5HG276330	BaRT2v18chr6HG284680	BaRT2v18chr6HG290480	BaRT2v18chr6HG305040	BaRT2v18chr7HG345000	BaRT2v18chr7HG345010	BaRT2v18chr7HG349950	BaRT2v18chr7HG368740
GO:0009636	response to toxic substance	214	24	12.25	0.00126	BP	0.1638	2.89963	0.785686	BaRT2v18chr1HG010320	BaRT2v18chr1HG010330	BaRT2v18chr1HG011860	BaRT2v18chr2HG055500	BaRT2v18chr2HG058990	BaRT2v18chr2HG059000	BaRT2v18chr2HG063130	BaRT2v18chr2HG074540	BaRT2v18chr2HG079320	BaRT2v18chr2HG084040	BaRT2v18chr2HG098770	BaRT2v18chr2HG112930	BaRT2v18chr3HG127270	BaRT2v18chr3HG133680	BaRT2v18chr3HG133700	BaRT2v18chr3HG133740	BaRT2v18chr3HG155920	BaRT2v18chr4HG218590	BaRT2v18chr5HG251850	BaRT2v18chr5HG266760	BaRT2v18chr6HG286550	BaRT2v18chr7HG332800	BaRT2v18chr7HG369190	BaRT2v18chr7HG375000
GO:0009834	plant-type secondary cell wall biogenesis	67	11	3.84	0.00137	BP	0.175519	2.86328	0.755676	BaRT2v18chr1HG013890	BaRT2v18chr2HG087840	BaRT2v18chr3HG115670	BaRT2v18chr4HG183200	BaRT2v18chr4HG216710	BaRT2v18chr5HG228170	BaRT2v18chr5HG249000	BaRT2v18chr5HG253460	BaRT2v18chr5HG270210	BaRT2v18chr7HG360480	BaRT2v18chr7HG363360
GO:0098869	cellular oxidant detoxification	168	20	9.62	0.00151	BP	0.188006	2.82102	0.725829	BaRT2v18chr1HG010320	BaRT2v18chr1HG010330	BaRT2v18chr1HG011860	BaRT2v18chr2HG058990	BaRT2v18chr2HG059000	BaRT2v18chr2HG063130	BaRT2v18chr2HG074540	BaRT2v18chr2HG079320	BaRT2v18chr2HG084040	BaRT2v18chr2HG098770	BaRT2v18chr3HG127270	BaRT2v18chr3HG133680	BaRT2v18chr3HG133700	BaRT2v18chr3HG133740	BaRT2v18chr4HG218590	BaRT2v18chr5HG266760	BaRT2v18chr6HG286550	BaRT2v18chr7HG332800	BaRT2v18chr7HG369190	BaRT2v18chr7HG375000
GO:0071941	nitrogen cycle metabolic process	16	5	0.92	0.00156	BP	0.191533	2.80688	0.717756	BaRT2v18chr1HG002620	BaRT2v18chr3HG145830	BaRT2v18chr5HG276330	BaRT2v18chr6HG284680	BaRT2v18chr6HG305040
GO:0032515	negative regulation of phosphoprotein phosphatase activity	40	8	2.29	0.00167	BP	0.196837	2.77728	0.705893	BaRT2v18chr1HG034770	BaRT2v18chr2HG100240	BaRT2v18chr4HG198900	BaRT2v18chr5HG230910	BaRT2v18chr5HG230950	BaRT2v18chr5HG230970	BaRT2v18chr7HG342590	BaRT2v18chr7HG342620
GO:0035308	negative regulation of protein dephosphorylation	40	8	2.29	0.00167	BP	0.196837	2.77728	0.705893	BaRT2v18chr1HG034770	BaRT2v18chr2HG100240	BaRT2v18chr4HG198900	BaRT2v18chr5HG230910	BaRT2v18chr5HG230950	BaRT2v18chr5HG230970	BaRT2v18chr7HG342590	BaRT2v18chr7HG342620
GO:0015698	inorganic anion transport	257	27	14.71	0.00172	BP	0.1972	2.76447	0.705093	BaRT2v18chr1HG002620	BaRT2v18chr1HG018120	BaRT2v18chr1HG025350	BaRT2v18chr2HG086350	BaRT2v18chr2HG104650	BaRT2v18chr2HG109990	BaRT2v18chr3HG127460	BaRT2v18chr3HG145830	BaRT2v18chr3HG155250	BaRT2v18chr4HG183380	BaRT2v18chr4HG204800	BaRT2v18chr4HG210690	BaRT2v18chr4HG218890	BaRT2v18chr5HG230160	BaRT2v18chr5HG244920	BaRT2v18chr5HG267900	BaRT2v18chr5HG276330	BaRT2v18chr5HG277000	BaRT2v18chr6HG284680	BaRT2v18chr6HG290480	BaRT2v18chr6HG305040	BaRT2v18chr6HG321990	BaRT2v18chr6HG328280	BaRT2v18chr7HG345000	BaRT2v18chr7HG345010	BaRT2v18chr7HG349950	BaRT2v18chr7HG368740
GO:0009698	phenylpropanoid metabolic process	91	13	5.21	0.00197	BP	0.204234	2.70553	0.689871	BaRT2v18chr1HG005670	BaRT2v18chr1HG008840	BaRT2v18chr2HG062760	BaRT2v18chr2HG067990	BaRT2v18chr2HG068010	BaRT2v18chr2HG080360	BaRT2v18chr2HG092150	BaRT2v18chr2HG092160	BaRT2v18chr3HG157360	BaRT2v18chr3HG173430	BaRT2v18chr4HG200560	BaRT2v18chr5HG262140	BaRT2v18chr7HG360480
GO:0010923	negative regulation of phosphatase activity	41	8	2.35	0.00197	BP	0.204234	2.70553	0.689871	BaRT2v18chr1HG034770	BaRT2v18chr2HG100240	BaRT2v18chr4HG198900	BaRT2v18chr5HG230910	BaRT2v18chr5HG230950	BaRT2v18chr5HG230970	BaRT2v18chr7HG342590	BaRT2v18chr7HG342620
GO:0035305	negative regulation of dephosphorylation	41	8	2.35	0.00197	BP	0.204234	2.70553	0.689871	BaRT2v18chr1HG034770	BaRT2v18chr2HG100240	BaRT2v18chr4HG198900	BaRT2v18chr5HG230910	BaRT2v18chr5HG230950	BaRT2v18chr5HG230970	BaRT2v18chr7HG342590	BaRT2v18chr7HG342620
GO:0009251	glucan catabolic process	70	11	4.01	0.00198	BP	0.204234	2.70333	0.689871	BaRT2v18chr1HG013760	BaRT2v18chr2HG103800	BaRT2v18chr2HG110710	BaRT2v18chr3HG157080	BaRT2v18chr3HG167630	BaRT2v18chr3HG167900	BaRT2v18chr5HG265580	BaRT2v18chr6HG318720	BaRT2v18chr6HG320150	BaRT2v18chr7HG350430	BaRT2v18chr7HG370840
GO:0097237	cellular response to toxic substance	172	20	9.85	0.00201	BP	0.204234	2.6968	0.689871	BaRT2v18chr1HG010320	BaRT2v18chr1HG010330	BaRT2v18chr1HG011860	BaRT2v18chr2HG058990	BaRT2v18chr2HG059000	BaRT2v18chr2HG063130	BaRT2v18chr2HG074540	BaRT2v18chr2HG079320	BaRT2v18chr2HG084040	BaRT2v18chr2HG098770	BaRT2v18chr3HG127270	BaRT2v18chr3HG133680	BaRT2v18chr3HG133700	BaRT2v18chr3HG133740	BaRT2v18chr4HG218590	BaRT2v18chr5HG266760	BaRT2v18chr6HG286550	BaRT2v18chr7HG332800	BaRT2v18chr7HG369190	BaRT2v18chr7HG375000
GO:1990748	cellular detoxification	172	20	9.85	0.00201	BP	0.204234	2.6968	0.689871	BaRT2v18chr1HG010320	BaRT2v18chr1HG010330	BaRT2v18chr1HG011860	BaRT2v18chr2HG058990	BaRT2v18chr2HG059000	BaRT2v18chr2HG063130	BaRT2v18chr2HG074540	BaRT2v18chr2HG079320	BaRT2v18chr2HG084040	BaRT2v18chr2HG098770	BaRT2v18chr3HG127270	BaRT2v18chr3HG133680	BaRT2v18chr3HG133700	BaRT2v18chr3HG133740	BaRT2v18chr4HG218590	BaRT2v18chr5HG266760	BaRT2v18chr6HG286550	BaRT2v18chr7HG332800	BaRT2v18chr7HG369190	BaRT2v18chr7HG375000
GO:0006833	water transport	42	8	2.4	0.00232	BP	0.227876	2.63451	0.642302	BaRT2v18chr2HG096970	BaRT2v18chr5HG225500	BaRT2v18chr5HG281520	BaRT2v18chr6HG288870	BaRT2v18chr6HG309830	BaRT2v18chr7HG345400	BaRT2v18chr7HG360590	BaRT2v18chr7HG378520
GO:0042044	fluid transport	42	8	2.4	0.00232	BP	0.227876	2.63451	0.642302	BaRT2v18chr2HG096970	BaRT2v18chr5HG225500	BaRT2v18chr5HG281520	BaRT2v18chr6HG288870	BaRT2v18chr6HG309830	BaRT2v18chr7HG345400	BaRT2v18chr7HG360590	BaRT2v18chr7HG378520
GO:0007586	digestion	6	3	0.34	0.00328	BP	0.30846	2.48413	0.510802	BaRT2v18chr2HG060650	BaRT2v18chr4HG204000	BaRT2v18chr5HG260150
GO:0044550	secondary metabolite biosynthetic process	88	12	5.04	0.00426	BP	0.388231	2.37059	0.41091	BaRT2v18chr1HG005670	BaRT2v18chr1HG008840	BaRT2v18chr2HG067990	BaRT2v18chr2HG068010	BaRT2v18chr2HG092150	BaRT2v18chr2HG092160	BaRT2v18chr3HG157360	BaRT2v18chr3HG173430	BaRT2v18chr4HG200560	BaRT2v18chr5HG221300	BaRT2v18chr7HG336110	BaRT2v18chr7HG360480
GO:0009832	plant-type cell wall biogenesis	147	17	8.41	0.00445	BP	0.401408	2.35164	0.396414	BaRT2v18chr1HG013890	BaRT2v18chr1HG023640	BaRT2v18chr2HG066530	BaRT2v18chr2HG067990	BaRT2v18chr2HG068010	BaRT2v18chr2HG070990	BaRT2v18chr2HG087840	BaRT2v18chr3HG115670	BaRT2v18chr3HG118980	BaRT2v18chr4HG183200	BaRT2v18chr4HG216710	BaRT2v18chr5HG228170	BaRT2v18chr5HG249000	BaRT2v18chr5HG253460	BaRT2v18chr5HG270210	BaRT2v18chr7HG360480	BaRT2v18chr7HG363360
GO:0005975	carbohydrate metabolic process	1083	82	61.99	0.00537	BP	0.454393	2.27003	0.342569	BaRT2v18chr1HG000770	BaRT2v18chr1HG013760	BaRT2v18chr1HG013890	BaRT2v18chr1HG019930	BaRT2v18chr1HG022180	BaRT2v18chr1HG023550	BaRT2v18chr1HG023640	BaRT2v18chr1HG033000	BaRT2v18chr1HG047280	BaRT2v18chr1HG047650	BaRT2v18chr2HG066530	BaRT2v18chr2HG067990	BaRT2v18chr2HG068010	BaRT2v18chr2HG068700	BaRT2v18chr2HG070990	BaRT2v18chr2HG071690	BaRT2v18chr2HG071890	BaRT2v18chr2HG072330	BaRT2v18chr2HG086530	BaRT2v18chr2HG086540	BaRT2v18chr2HG086550	BaRT2v18chr2HG092230	BaRT2v18chr2HG099060	BaRT2v18chr2HG103800	BaRT2v18chr2HG105680	BaRT2v18chr2HG110710	BaRT2v18chr2HG114780	BaRT2v18chr3HG118190	BaRT2v18chr3HG118980	BaRT2v18chr3HG123130	BaRT2v18chr3HG123140	BaRT2v18chr3HG123150	BaRT2v18chr3HG123170	BaRT2v18chr3HG128470	BaRT2v18chr3HG134270	BaRT2v18chr3HG145740	BaRT2v18chr3HG152290	BaRT2v18chr3HG155940	BaRT2v18chr3HG157080	BaRT2v18chr3HG160240
GO:0015840	urea transport	7	3	0.4	0.0055	BP	0.454393	2.25964	0.342569	BaRT2v18chr1HG023940	BaRT2v18chr7HG345000	BaRT2v18chr7HG345010
GO:0016477	cell migration	7	3	0.4	0.0055	BP	0.454393	2.25964	0.342569	BaRT2v18chr1HG000770	BaRT2v18chr5HG225840	BaRT2v18chr5HG225940
GO:0018871	1-aminocyclopropane-1-carboxylate metabolic process	7	3	0.4	0.0055	BP	0.454393	2.25964	0.342569	BaRT2v18chr2HG095020	BaRT2v18chr3HG124710	BaRT2v18chr7HG361300
GO:0019755	one-carbon compound transport	7	3	0.4	0.0055	BP	0.454393	2.25964	0.342569	BaRT2v18chr1HG023940	BaRT2v18chr7HG345000	BaRT2v18chr7HG345010
GO:0048870	cell motility	7	3	0.4	0.0055	BP	0.454393	2.25964	0.342569	BaRT2v18chr1HG000770	BaRT2v18chr5HG225840	BaRT2v18chr5HG225940
GO:0051674	localization of cell	7	3	0.4	0.0055	BP	0.454393	2.25964	0.342569	BaRT2v18chr1HG000770	BaRT2v18chr5HG225840	BaRT2v18chr5HG225940
GO:0009875	pollen-pistil interaction	93	12	5.32	0.00667	BP	0.51725	2.17587	0.2863	BaRT2v18chr1HG041060	BaRT2v18chr2HG083910	BaRT2v18chr2HG091560	BaRT2v18chr3HG121180	BaRT2v18chr3HG143520	BaRT2v18chr3HG152040	BaRT2v18chr3HG152070	BaRT2v18chr3HG170070	BaRT2v18chr4HG203110	BaRT2v18chr5HG237240	BaRT2v18chr5HG238710	BaRT2v18chr7HG370400
GO:0035304	regulation of protein dephosphorylation	71	10	4.06	0.00694	BP	0.51725	2.15864	0.2863	BaRT2v18chr1HG034770	BaRT2v18chr2HG100240	BaRT2v18chr4HG198900	BaRT2v18chr4HG200770	BaRT2v18chr5HG230910	BaRT2v18chr5HG230950	BaRT2v18chr5HG230970	BaRT2v18chr6HG296340	BaRT2v18chr7HG342590	BaRT2v18chr7HG342620
GO:0043666	regulation of phosphoprotein phosphatase activity	71	10	4.06	0.00694	BP	0.51725	2.15864	0.2863	BaRT2v18chr1HG034770	BaRT2v18chr2HG100240	BaRT2v18chr4HG198900	BaRT2v18chr4HG200770	BaRT2v18chr5HG230910	BaRT2v18chr5HG230950	BaRT2v18chr5HG230970	BaRT2v18chr6HG296340	BaRT2v18chr7HG342590	BaRT2v18chr7HG342620
GO:0006026	aminoglycan catabolic process	22	5	1.26	0.00708	BP	0.51725	2.14997	0.2863	BaRT2v18chr2HG114780	BaRT2v18chr3HG128470	BaRT2v18chr3HG166380	BaRT2v18chr3HG166400	BaRT2v18chr3HG166430
GO:0006030	chitin metabolic process	22	5	1.26	0.00708	BP	0.51725	2.14997	0.2863	BaRT2v18chr2HG114780	BaRT2v18chr3HG128470	BaRT2v18chr3HG166380	BaRT2v18chr3HG166400	BaRT2v18chr3HG166430
GO:0006032	chitin catabolic process	22	5	1.26	0.00708	BP	0.51725	2.14997	0.2863	BaRT2v18chr2HG114780	BaRT2v18chr3HG128470	BaRT2v18chr3HG166380	BaRT2v18chr3HG166400	BaRT2v18chr3HG166430
GO:0046348	amino sugar catabolic process	22	5	1.26	0.00708	BP	0.51725	2.14997	0.2863	BaRT2v18chr2HG114780	BaRT2v18chr3HG128470	BaRT2v18chr3HG166380	BaRT2v18chr3HG166400	BaRT2v18chr3HG166430
GO:1901072	glucosamine-containing compound catabolic process	22	5	1.26	0.00708	BP	0.51725	2.14997	0.2863	BaRT2v18chr2HG114780	BaRT2v18chr3HG128470	BaRT2v18chr3HG166380	BaRT2v18chr3HG166400	BaRT2v18chr3HG166430
GO:0030001	metal ion transport	328	30	18.78	0.0077	BP	0.557934	2.11351	0.253417	BaRT2v18chr1HG022800	BaRT2v18chr1HG033030	BaRT2v18chr1HG041160	BaRT2v18chr2HG072530	BaRT2v18chr2HG085430	BaRT2v18chr2HG094720	BaRT2v18chr2HG098950	BaRT2v18chr2HG109480	BaRT2v18chr2HG109500	BaRT2v18chr3HG130090	BaRT2v18chr3HG136010	BaRT2v18chr3HG144010	BaRT2v18chr3HG147000	BaRT2v18chr3HG149790	BaRT2v18chr3HG164450	BaRT2v18chr3HG164840	BaRT2v18chr4HG184120	BaRT2v18chr4HG199620	BaRT2v18chr4HG212900	BaRT2v18chr4HG213560	BaRT2v18chr4HG217000	BaRT2v18chr4HG219840	BaRT2v18chr5HG224900	BaRT2v18chr5HG251850	BaRT2v18chr6HG309020	BaRT2v18chr7HG361310	BaRT2v18chr7HG364720	BaRT2v18chr7HG374050	BaRT2v18chr7HG374210	BaRT2v18chr7HG384490
GO:0010345	suberin biosynthetic process	8	3	0.46	0.00843	BP	0.600977	2.07417	0.221142	BaRT2v18chr2HG067990	BaRT2v18chr2HG068010	BaRT2v18chr4HG200560
GO:0006022	aminoglycan metabolic process	23	5	1.32	0.00863	BP	0.610314	2.06399	0.214447	BaRT2v18chr2HG114780	BaRT2v18chr3HG128470	BaRT2v18chr3HG166380	BaRT2v18chr3HG166400	BaRT2v18chr3HG166430
GO:0044092	negative regulation of molecular function	250	24	14.31	0.00918	BP	0.632864	2.03716	0.19869	BaRT2v18chr1HG020880	BaRT2v18chr1HG031670	BaRT2v18chr1HG034770	BaRT2v18chr2HG088020	BaRT2v18chr2HG100240	BaRT2v18chr3HG117370	BaRT2v18chr3HG121260	BaRT2v18chr3HG150590	BaRT2v18chr3HG152290	BaRT2v18chr3HG157400	BaRT2v18chr4HG198900	BaRT2v18chr4HG211250	BaRT2v18chr4HG212320	BaRT2v18chr4HG213550	BaRT2v18chr4HG214260	BaRT2v18chr4HG215570	BaRT2v18chr5HG230910	BaRT2v18chr5HG230950	BaRT2v18chr5HG230970	BaRT2v18chr5HG244550	BaRT2v18chr5HG275600	BaRT2v18chr7HG331920	BaRT2v18chr7HG342590	BaRT2v18chr7HG342620
GO:0010921	regulation of phosphatase activity	74	10	4.24	0.00926	BP	0.632864	2.03339	0.19869	BaRT2v18chr1HG034770	BaRT2v18chr2HG100240	BaRT2v18chr4HG198900	BaRT2v18chr4HG200770	BaRT2v18chr5HG230910	BaRT2v18chr5HG230950	BaRT2v18chr5HG230970	BaRT2v18chr6HG296340	BaRT2v18chr7HG342590	BaRT2v18chr7HG342620
GO:0015708	silicic acid import across plasma membrane	3	2	0.17	0.00945	BP	0.632864	2.02457	0.19869	BaRT2v18chr7HG345000	BaRT2v18chr7HG345010
GO:0090229	negative regulation of red or far-red light signaling pathway	3	2	0.17	0.00945	BP	0.632864	2.02457	0.19869	BaRT2v18chr2HG077710	BaRT2v18chr5HG268950
GO:0098658	inorganic anion import across plasma membrane	3	2	0.17	0.00945	BP	0.632864	2.02457	0.19869	BaRT2v18chr7HG345000	BaRT2v18chr7HG345010
GO:1901695	tyramine biosynthetic process	3	2	0.17	0.00945	BP	0.632864	2.02457	0.19869	BaRT2v18chr1HG039240	BaRT2v18chr3HG150970
[truncated: 69 more columns]
