# Supplementary material for: Mapping the molecular signature of ABA-regulated gene expression in germinating barley embryos
Source: BMC Plant Biol. 2025 May 10;25:619. doi: 10.1186/s12870-025-06654-z (PMC12065168; doi:10.1186/s12870-025-06654-z)
Supplement: Supplementary file 13 — Supplementary Material 13: Additional file 13: Data S13. GO biological process analysis of ABA-treatment dependent differentially expressed genes (DEGs) in germinating barley embryos at 1 DAI after 75 µM ABA treatment compared to control conditions. (XLSX 24 KB) [file 12870_2025_6654_MOESM13_ESM.xlsx]

## Sheet: Data S10
Data S10. Identified phytohormones and metabolites in germinating barley embryos at 1 DAI Under 75 µM ABA treatment and control conditions.
Metabolites	WT-mock.1	WT-mock.2	WT-mock.3	WT-mock.4	WT-ABA.1	WT-ABA.2	WT-ABA.3	WT-ABA.4	WT-mock_mean	WT-mock_std	WT-ABA_mean	WT-ABA_std	t_stat	p_value	FC
abscisic acid	0.00011	9.8e-05	9.1e-05	0.000132	0.000358	0.000342	0.000366	0.000313	0.00010775	1.79699e-05	0.00034475	2.34005e-05	-16.0655	6.47377e-06	3.19954
sorgolactone	5.87e-05	5.14e-05	5.15e-05	5.32e-05	3.37e-06	4.88e-06	5.87e-06	5.23e-06	5.37e-05	3.43414e-06	4.8375e-06	1.06073e-06	27.1894	2.89011e-05	0.0900838
phaseic acid	0.00175465	0.00144414	0.0015924	0.00178952	0.000646	0.000318	0.000468	0.000436	0.00164518	0.000159188	0.000467	0.000135652	11.2666	3.46343e-05	0.28386
linolenic acid	0.000958	0.000749	0.00100745	0.000744	0.000247	2.24e-05	0.000118	0.000363	0.000864612	0.000137885	0.0001876	0.000148805	6.67443	0.000560966	0.216976
GA24	0.000322	0.000308	0.000295	0.000224	1.96e-05	1.06e-05	1.32e-06	1.9e-05	0.00028725	4.35842e-05	1.263e-05	8.58671e-06	12.3641	0.000785738	0.0439687
GA15	9.19e-05	9.8e-05	8.27e-05	5.71e-05	2.34e-06	0	0	4.8e-06	8.2425e-05	1.80165e-05	1.785e-06	2.29279e-06	8.88015	0.00265459	0.0216561
OPDA	0.000106	0.000116	9.28e-05	5.86e-05	3.1e-06	3.78e-06	5.83e-06	4.18e-06	9.335e-05	2.50394e-05	4.2225e-06	1.1607e-06	7.11135	0.00564118	0.045233
GA12-aldehyde	2.82e-06	2.23e-06	4.78e-06	4.88e-06	6.21e-07	0	6.05e-07	0	3.6775e-06	1.35303e-06	3.065e-07	3.53976e-07	4.82065	0.0126052	0.0833447
violaxanthin	2.25e-05	1.84e-05	3.8e-05	2.96e-05	6.11e-05	4.79e-05	4.46e-05	3.71e-05	2.7125e-05	8.60053e-06	4.7675e-05	1.00261e-05	-3.11139	0.0214473	1.7576
campesterol	7.71e-05	3.37e-05	7.98e-05	8.84e-05	2.32e-05	2.29e-05	3.89e-05	1.86e-05	6.975e-05	2.45116e-05	2.59e-05	8.91777e-06	3.36229	0.030789	0.371326
beta-carotene	1.85e-05	2.15e-05	2.06e-05	3.33e-05	4.53e-05	4.54e-05	5.96e-05	2.8e-05	2.3475e-05	6.66952e-06	4.4575e-05	1.29317e-05	-2.90028	0.0383817	1.89883
brassicasterol	1.12e-06	1.93e-06	2.98e-06	2.53e-06	1.71e-06	0	8.85e-07	0	2.14e-06	8.04612e-07	6.4875e-07	8.21344e-07	2.59396	0.041009	0.303154
brassinolide	5.14e-05	8.35e-05	0.00012	0.000104	5.29e-05	4.1e-05	2.82e-05	4.87e-05	8.9725e-05	2.95968e-05	4.27e-05	1.08502e-05	2.98354	0.0434351	0.475899
castasterone	0.000233	0.000162	0.000348	0.00024	0.000136	8.6e-05	0.000116	0.000186	0.00024575	7.67349e-05	0.000131	4.20317e-05	2.62309	0.0503772	0.533062
GA17	0.000323	0.000277	0.000326	0.00042	0.000531	0.000361	0.000448	0.000614	0.0003365	6.00139e-05	0.0004885	0.000108709	-2.44817	0.0615396	1.45171
GA44	1.3e-05	2.81e-05	5.1e-06	1.37e-06	9.26e-07	0	3.42e-07	0	1.18925e-05	1.1843e-05	3.17e-07	4.36839e-07	1.9535	0.145526	0.0266555
13(S) HPTOE	4.17e-05	3.47e-05	4.36e-05	2.45e-05	2.31e-05	2.99e-05	2.91e-05	3.2e-05	3.6125e-05	8.64345e-06	2.8525e-05	3.81783e-06	1.60862	0.180784	0.789619
salicylic acid	4.94e-05	2.14e-05	3.24e-05	3.22e-05	1.98e-05	9.89e-06	2.97e-05	3.53e-05	3.385e-05	1.15705e-05	2.36725e-05	1.12024e-05	1.26389	0.253198	0.699335
GA12	1.39e-05	1e-05	3e-06	7.6e-06	1.51e-06	0	0	1.33e-05	8.625e-06	4.56098e-06	3.7025e-06	6.43781e-06	1.24782	0.263426	0.429275
Allene oxide	7.99e-05	3.43e-05	5.15e-05	5.32e-05	7.93e-05	5.25e-05	7.98e-05	5.78e-05	5.4725e-05	1.88298e-05	6.735e-05	1.4254e-05	-1.06917	0.328986	1.2307
orobanchyl acetate	0	0	3.08e-06	5.46e-06	1.96e-06	0	0	6.2e-07	2.135e-06	2.64985e-06	6.45e-07	9.24103e-07	1.06187	0.352325	0.302108
jasmonic acid	0.00019	0.000163	0.000195	0.000242	0.000176	0.000172	0.000173	0.0002	0.0001975	3.28278e-05	0.00018025	1.32759e-05	0.974282	0.385659	0.912658
GA19	0	0	1.94e-06	3.8e-06	4.73e-07	0	0	1.6e-06	1.435e-06	1.8227e-06	5.1825e-07	7.5485e-07	0.929379	0.405305	0.36115
zeaxanthin	1.05e-05	1.02e-05	1.48e-05	1.84e-05	1.77e-05	1.01e-05	1.1e-05	1.86e-06	1.3475e-05	3.89818e-06	1.0165e-05	6.49232e-06	0.874191	0.422671	0.75436
6-alpha-hydroxy-6-deoxocastasterone	6.37e-06	1.52e-07	8.79e-06	5.61e-06	1.31e-06	2.1e-06	6.19e-06	3.96e-06	5.2305e-06	3.64708e-06	3.39e-06	2.1722e-06	0.867146	0.426353	0.648122
GA4	5.98e-06	7.66e-06	2.31e-05	8.26e-06	5.62e-06	7.91e-06	1.32e-05	7.65e-06	1.125e-05	7.95872e-06	8.595e-06	3.2362e-06	0.618051	0.570268	0.764
strigyl acetate	0.00201218	0.0010478	0.00156002	0.00224643	0.00201937	0.000906	0.00168866	0.00141868	0.00171661	0.000529116	0.00150818	0.000470646	0.588662	0.577842	0.87858
linoleic acid	6.88e-07	0	5.44e-06	0	0	0	5.42e-07	2.21e-06	1.532e-06	2.62544e-06	6.88e-07	1.04634e-06	0.597255	0.583047	0.449086
6-deoxocastasterone	3.74e-05	4.25e-05	5.28e-05	4.65e-05	6.22e-05	5.89e-05	3.59e-05	3.64e-05	4.48e-05	6.50487e-06	4.835e-05	1.41531e-05	-0.455819	0.671031	1.07924
methyl jasmonate	8.93e-05	0	0	4.6e-05	3.11e-05	0	6.75e-05	0	3.3825e-05	4.28718e-05	2.465e-05	3.2109e-05	0.342588	0.744485	0.728751
GA1	1.62e-05	1.75e-05	2.05e-05	8.69e-06	6.9e-06	1.14e-05	1e-05	3.12e-05	1.57225e-05	5.02222e-06	1.4875e-05	1.10446e-05	0.139704	0.895354	0.946096
strigol	2.5e-05	1.01e-05	2.6e-05	1.56e-05	1.89e-05	1.57e-05	1.93e-05	2.49e-05	1.9175e-05	7.65174e-06	1.97e-05	3.82274e-06	-0.122757	0.907694	1.02738
