# Supplementary material for: Mapping the molecular signature of ABA-regulated gene expression in germinating barley embryos
Source: BMC Plant Biol. 2025 May 10;25:619. doi: 10.1186/s12870-025-06654-z (PMC12065168; doi:10.1186/s12870-025-06654-z)
Supplement: Supplementary file 14 — Supplementary Material 14: Additional file 14: Data S14. Differentially expressed genes (DEGs) in germinating barley embryos at 1 DAI after 75 µM ABA treatment compared to control conditions in ABA-treatment dependent overrepresented GO biological processes. (XLSX 29 KB) [file 12870_2025_6654_MOESM14_ESM.xlsx]

## Sheet: Data S12
Data S12. List of ABA-treatment dependent differentially expressed genes (DEG) in germinating barley embryos at 1DAI after 75 µM ABA treatment compared to control conditions.
BaRTv2 ID	HORVU ID	Pannzer annotation	log2FC	GO IDs	GO terms
BaRT2v18chr7HG343690	HORVU.MOREX.r3.7HG0664250	12-oxophytodienoate reductase 1;12-oxo-phytodienoic acid reductase1;12-oxo-phytodienoic acid reductase2	9.9302	0	0
BaRT2v18chr7HG337790	HORVU.MOREX.r3.7HG0653340	Isoamyl acetate-hydrolyzing esterase;GDSL-motif lipase/hydrolase family protein;GDSL esterase/lipase;Carboxylic ester hydrolase/ hydrolase, acting on ester bonds	8.58638	GO:0016788;GO:0003824;GO:0016787	hydrolase activity;hydrolase activity, acting on ester bonds;catalytic activity
BaRT2v18chr4HG198430	HORVU.MOREX.r3.4HG0382720	Usp domain-containing protein;USP-like protein isoform 1	8.03319	GO:0043226;GO:0043227;GO:0043229;GO:0005773;GO:0110165;GO:0005622;GO:0005737;GO:0043231	intracellular anatomical structure;intracellular membrane-bounded organelle;vacuole;cytoplasm;membrane-bounded organelle;cellular anatomical entity;organelle;intracellular organelle
BaRT2v18chr2HG098340	HORVU.MOREX.r3.2HG0191640	Putative metal-nicotianamine transporter YSL8;Putative metal-nicotianamine transporter YSL17;Putative metal-nicotianamine transporter YSL7	7.61788	GO:0005886;GO:0055085;GO:0051179;GO:0031224;GO:0110165;GO:0016021;GO:0071944;GO:0006810;GO:0009987;GO:0051234;GO:0016020	transport;localization;transmembrane transport;membrane;intrinsic component of membrane;cellular anatomical entity;integral component of membrane;plasma membrane;cellular process;establishment of localization;cell periphery
BaRT2v18chr2HG059640	HORVU.MOREX.r3.2HG0113820	Flowering-promoting factor 1-like protein 5	7.4513	GO:0050793;GO:0048831;GO:2000026;GO:2000241;GO:0050789;GO:0009909;GO:0048580;GO:0065007;GO:0051239	regulation of post-embryonic development;biological regulation;regulation of shoot system development;regulation of flower development;regulation of multicellular organismal development;regulation of reproductive process;regulation of multicellular organismal process;regulation of biological process;regulation of developmental process
BaRT2v18chr5HG253480	HORVU.MOREX.r3.5HG0490380	Calcium-binding EF hand family protein	7.24386	GO:0043167;GO:0005488;GO:0043169;GO:0046872;GO:0005509	binding;ion binding;calcium ion binding;metal ion binding;cation binding
BaRT2v18chr3HG151670	HORVU.MOREX.r3.7HG0720300	0	7.08871	0	0
BaRT2v18chr5HG259620	HORVU.MOREX.r3.7HG0665810	0	6.56082	0	0
BaRT2v18chr7HG336090	HORVU.MOREX.r3.7HG0649590	Early nodulin 93	6.03913	GO:0031224;GO:0110165;GO:0016021;GO:0016020	cellular anatomical entity;integral component of membrane;membrane;intrinsic component of membrane
BaRT2v18chr7HG336050	HORVU.MOREX.r3.7HG0649570	Early nodulin-93	5.76744	GO:0031224;GO:0110165;GO:0016021;GO:0016020	cellular anatomical entity;integral component of membrane;membrane;intrinsic component of membrane
BaRT2v18chr4HG178950	HORVU.MOREX.r3.4HG0337620	0	5.75801	0	0
BaRT2v18chr7HG370740	HORVU.MOREX.r3.7HG0721610	FLZ-type domain-containing protein;DUF581 domain-containing protein	5.67343	GO:0005783;GO:0012505;GO:0042594;GO:0043229;GO:0009791;GO:0043169;GO:0031667;GO:0019899;GO:0009605;GO:0043226;GO:0005515;GO:0043167;GO:0043227;GO:0090351;GO:0007275;GO:0032502;GO:0050896;GO:0043231;GO:0032501;GO:0005634;GO:0019900;GO:0005488;GO:0006950;GO:0110165;GO:0048856;GO:0005737;GO:0046872;GO:0009991;GO:0005829;GO:0005622	response to external stimulus;protein binding;intracellular membrane-bounded organelle;binding;nucleus;endomembrane system;endoplasmic reticulum;ion binding;seedling development;multicellular organismal process;response to nutrient levels;enzyme binding;kinase binding;intracellular organelle;post-embryonic development;response to extracellular stimulus;cytoplasm;response to stress;membrane-bounde…
BaRT2v18chrUnG389560	HORVU.MOREX.r3.7HG0664260	0	5.65475	0	0
BaRT2v18chr6HG306760	HORVU.MOREX.r3.6HG0545810	receptor kinase-like protein Xa21;Putative LRR receptor-like serine/threonine-protein kinase;Putative leucine-rich repeat receptor-like protein kinase family protein;Protein kinase domain-containing protein	5.56756	GO:0071310;GO:0097159;GO:0036094;GO:0050789;GO:0018193;GO:0065007;GO:0030554;GO:0140096;GO:0004713;GO:0016773;GO:0017076;GO:0009725;GO:0007154;GO:0016310;GO:0071704;GO:0006796;GO:0044260;GO:0003824;GO:0018108;GO:0009719;GO:0043167;GO:0006468;GO:0032870;GO:0042221;GO:0023052;GO:0032555;GO:0004672;GO:0006793;GO:0016772;GO:0071495;GO:0050896;GO:0050794;GO:0032559;GO:0044237;GO:0008152;GO:1901363;GO:…	protein phosphorylation;binding;small molecule binding;anion binding;response to hormone;response to organic substance;cellular protein modification process;kinase activity;integral component of membrane;plasma membrane;response to chemical;response to endogenous stimulus;transferase activity, transferring phosphorus-containing groups;signaling;organic substance metabolic process;phosphotransfera…
BaRT2v18chr7HG335990	HORVU.MOREX.r3.7HG0649510	Early nodulin 93	5.17504	GO:0031224;GO:0110165;GO:0016021;GO:0016020	cellular anatomical entity;integral component of membrane;membrane;intrinsic component of membrane
BaRT2v18chr1HG032590	HORVU.MOREX.r3.1HG0068180	Phytocyanin domain-containing protein;Mavicyanin;Blue copper protein	5.17001	GO:0034708;GO:0045815;GO:1902680;GO:0031974;GO:0051129;GO:0031225;GO:0051254;GO:0043226;GO:0031936;GO:0009891;GO:0008152;GO:0031323;GO:0005654;GO:0045935;GO:0080090;GO:0110165;GO:0010556;GO:0031326;GO:1902494;GO:0071944;GO:0035098;GO:0009889;GO:0019222;GO:0043229;GO:1902275;GO:0035097;GO:1903506;GO:0044237;GO:0031981;GO:0005488;GO:0031224;GO:0009055;GO:0006091;GO:0009987;GO:0051171;GO:0000151;GO:…	intracellular membrane-bounded organelle;intrinsic component of plasma membrane;positive regulation of cellular metabolic process;electron transfer activity;plasma membrane;regulation of chromatin silencing;positive regulation of RNA metabolic process;negative regulation of chromatin organization;organelle lumen;regulation of gene expression, epigenetic;cellular metabolic process;oxidoreductase a…
BaRT2v18chr3HG144500	HORVU.MOREX.r3.3HG0280880	F-box domain-containing protein	5.14847	GO:0140096;GO:0071704;GO:0061630;GO:0044260;GO:0003824;GO:0019787;GO:0070647;GO:0008152;GO:0044237;GO:0061659;GO:0043170;GO:0036211;GO:0019538;GO:0044238;GO:0006807;GO:0009987;GO:0016740;GO:0006464;GO:1901564;GO:0044267;GO:0032446;GO:0043412;GO:0004842;GO:0016567	protein modification by small protein conjugation;cellular protein modification process;organic substance metabolic process;organonitrogen compound metabolic process;transferase activity;ubiquitin-like protein transferase activity;cellular protein metabolic process;catalytic activity, acting on a protein;protein ubiquitination;cellular metabolic process;cellular macromolecule metabolic process;ce…
BaRT2v18chr5HG263150	HORVU.MOREX.r3.5HG0506780	Strictosidine synthase 1	4.83223	GO:0003824;GO:0043226;GO:0016843;GO:0016840;GO:0043227;GO:0043229;GO:0005773;GO:0031224;GO:0016829;GO:0016021;GO:0110165;GO:0005622;GO:0005737;GO:0009058;GO:0016844;GO:0008152;GO:0043231;GO:0016020	intracellular anatomical structure;intracellular membrane-bounded organelle;catalytic activity;lyase activity;biosynthetic process;vacuole;organelle;cytoplasm;membrane;amine-lyase activity;strictosidine synthase activity;membrane-bounded organelle;intrinsic component of membrane;cellular anatomical entity;integral component of membrane;metabolic process;carbon-nitrogen lyase activity;intracellula…
BaRT2v18chr1HG031670	HORVU.MOREX.r3.1HG0067070	0	4.81765	GO:0043086;GO:0032269;GO:0030234;GO:0032268;GO:0050789;GO:0061135;GO:0050790;GO:0019222;GO:0065007;GO:0004866;GO:0030414;GO:0098772;GO:0048523;GO:0044092;GO:0045861;GO:0010951;GO:0050794;GO:0048519;GO:0031323;GO:0051172;GO:0060255;GO:0031324;GO:0051246;GO:0052548;GO:0005576;GO:0010605;GO:0080090;GO:0110165;GO:0052547;GO:0010466;GO:0004857;GO:0051171;GO:0051336;GO:0061134;GO:0004867;GO:0051346;GO:…	peptidase regulator activity;negative regulation of cellular protein metabolic process;enzyme regulator activity;enzyme inhibitor activity;regulation of hydrolase activity;negative regulation of molecular function;regulation of catalytic activity;negative regulation of biological process;negative regulation of proteolysis;negative regulation of macromolecule metabolic process;regulation of peptid…
BaRT2v18chr2HG105060	HORVU.MOREX.r3.2HG0201190	Mitogen-activated protein kinase kinase 6-like;Oxidative stress 3;Arginyl-tRNA synthetase, class Ic isoform 1;Suppressor protein SRP40-like	4.81559	GO:0043229;GO:0031974;GO:0016604;GO:0016310;GO:0006796;GO:0006979;GO:0003824;GO:0043226;GO:0016874;GO:0042221;GO:0043227;GO:0140098;GO:0006793;GO:0016772;GO:0050896;GO:0008152;GO:0043231;GO:0044237;GO:0005634;GO:0016875;GO:0031981;GO:0010035;GO:0070013;GO:0005654;GO:0016607;GO:0004812;GO:0006950;GO:0110165;GO:0016301;GO:0043233;GO:0009987;GO:0016740;GO:0010038;GO:0140101;GO:0005622;GO:0046686	intracellular membrane-bounded organelle;ligase activity, forming carbon-oxygen bonds;kinase activity;nucleus;response to chemical;transferase activity, transferring phosphorus-containing groups;organelle lumen;nuclear body;catalytic activity, acting on RNA;phosphorylation;transferase activity;response to oxidative stress;cellular metabolic process;nuclear lumen;cellular process;catalytic activit…
BaRT2v18chr4HG215500	HORVU.MOREX.r3.5HG0504260	0	4.50927	0	0
BaRT2v18chr7HG363690	HORVU.MOREX.r3.7HG0708040	Pre-mRNA cleavage factor Im 25 kDa subunit	4.44663	GO:0097159;GO:0006139;GO:0003723;GO:0140513;GO:0031124;GO:0016071;GO:0043229;GO:0003729;GO:0043169;GO:0003730;GO:0071704;GO:0043631;GO:0005849;GO:0003824;GO:0043226;GO:0005515;GO:0043167;GO:0043227;GO:0003676;GO:0043231;GO:1901363;GO:0032991;GO:0006725;GO:0044237;GO:0005634;GO:0016070;GO:0034641;GO:0043170;GO:0044238;GO:0006396;GO:0005488;GO:0110165;GO:0035925;GO:0006807;GO:0009987;GO:0031123;GO:…	RNA polyadenylation;mRNA 3'-end processing;intracellular membrane-bounded organelle;binding;mRNA processing;protein binding;gene expression;nucleus;hydrolase activity;RNA metabolic process;organic substance metabolic process;ion binding;nucleobase-containing compound metabolic process;RNA binding;cellular aromatic compound metabolic process;heterocyclic compound binding;cellular metabolic process…
BaRT2v18chr5HG280570	HORVU.MOREX.r3.5HG0536340	Poly [ADP-ribose] polymerase;PARP catalytic domain-containing protein	4.42869	GO:0016740;GO:0003824;GO:0003950;GO:0016763;GO:0016757	catalytic activity;transferase activity;transferase activity, transferring glycosyl groups;NAD+ ADP-ribosyltransferase activity;transferase activity, transferring pentosyl groups
BaRT2v18chr1HG012000	HORVU.MOREX.r3.2HG0148310	PMD domain-containing protein	4.42573	GO:0031224;GO:0110165;GO:0016021;GO:0016020	cellular anatomical entity;integral component of membrane;membrane;intrinsic component of membrane
BaRT2v18chr6HG325840	HORVU.MOREX.r3.6HG0629600	Myb-like domain-containing protein	4.40226	GO:0031224;GO:0110165;GO:0016021;GO:0016020	cellular anatomical entity;integral component of membrane;membrane;intrinsic component of membrane
BaRT2v18chr1HG024730	HORVU.MOREX.r3.1HG0055270	RING-type domain-containing protein;RING-H2 finger protein ATL2B;NEP1-interacting protein 2;NEP1-interacting protein 1	4.36896	GO:0006508;GO:0009966;GO:0071704;GO:0061630;GO:0006511;GO:0043226;GO:0006952;GO:0008152;GO:0010646;GO:0006950;GO:0110165;GO:0023051;GO:0006464;GO:1901564;GO:0044267;GO:1901419;GO:0071944;GO:1901565;GO:0043229;GO:0009057;GO:0010200;GO:0019787;GO:0009787;GO:1901700;GO:0044265;GO:0044237;GO:1905957;GO:0043170;GO:0019538;GO:0005488;GO:0031224;GO:0009987;GO:0010033;GO:0046872;GO:0032446;GO:0043632;GO:…	intracellular membrane-bounded organelle;plasma membrane;response to chemical;negative regulation of abscisic acid-activated signaling pathway;organic substance metabolic process;transferase activity;regulation of response to alcohol;organic substance catabolic process;cellular metabolic process;biological regulation;negative regulation of cellular response to alcohol;regulation of signaling;ubiq…
BaRT2v18chr6HG283790	HORVU.MOREX.r3.6HG0541440	Glycosyltransferase;UDP-glycosyltransferase 85A2	4.16132	GO:0097159;GO:0006355;GO:0006139;GO:0050789;GO:0044249;GO:1901576;GO:0065007;GO:0019222;GO:0019219;GO:0016757;GO:0010468;GO:0071704;GO:0044260;GO:0003824;GO:0016758;GO:1903506;GO:0044237;GO:1901362;GO:0035251;GO:0050794;GO:0018130;GO:0009058;GO:0003676;GO:0006353;GO:2001141;GO:0003677;GO:2000112;GO:1901363;GO:0016070;GO:0097659;GO:0080044;GO:0031323;GO:0060255;GO:0006725;GO:0034641;GO:0043170;GO:…	binding;aromatic compound biosynthetic process;regulation of RNA metabolic process;UDP-glycosyltransferase activity;quercetin 7-O-glucosyltransferase activity;regulation of nucleobase-containing compound metabolic process;gene expression;biological regulation;metabolic process;organic cyclic compound biosynthetic process;nucleic acid-templated transcription;RNA metabolic process;cellular macromol…
BaRT2v18chr3HG162120	HORVU.MOREX.r3.3HG0309380	Putative MAP3K delta-1 protein kinase;Protein kinase domain-containing protein	4.11717	GO:0097159;GO:0006355;GO:0036094;GO:0050789;GO:0065007;GO:0019222;GO:0030554;GO:0140096;GO:0060089;GO:0016773;GO:0017076;GO:0019219;GO:0038023;GO:0010468;GO:0016310;GO:0071704;GO:0006796;GO:0044260;GO:0003824;GO:0043167;GO:0006468;GO:1903506;GO:0032555;GO:0004672;GO:0006793;GO:0016772;GO:0050896;GO:0050794;GO:0032559;GO:0044237;GO:2001141;GO:2000112;GO:1901363;GO:0035639;GO:0008152;GO:0043170;GO:…	protein phosphorylation;binding;regulation of RNA metabolic process;anion binding;photoreceptor activity;regulation of nucleobase-containing compound metabolic process;small molecule binding;signaling receptor activity;cellular protein modification process;kinase activity;metabolic process;transferase activity, transferring phosphorus-containing groups;regulation of RNA biosynthetic process;regul…
BaRT2v18chr6HG308300	HORVU.MOREX.r3.6HG0598150	Putative phosphorylase kinase, gamma catalytic subunit;Concanavalin A-like lectin/glucanase domain, Rho-associated protein kinase 1/2;Protein kinase domain-containing protein	4.09034	GO:0097159;GO:0036094;GO:0030554;GO:0140096;GO:0106310;GO:0016773;GO:0017076;GO:0016310;GO:0071704;GO:0006796;GO:0044260;GO:0003824;GO:0043167;GO:0006468;GO:0032555;GO:0004672;GO:0006793;GO:0016772;GO:0106311;GO:0032559;GO:0044237;GO:0008152;GO:1901363;GO:0035639;GO:0043170;GO:0036211;GO:0005524;GO:0019538;GO:0044238;GO:0005488;GO:0110165;GO:0006807;GO:0016301;GO:0043168;GO:0030246;GO:0009987;GO:…	protein phosphorylation;binding;small molecule binding;anion binding;cellular protein modification process;kinase activity;plasma membrane;transferase activity, transferring phosphorus-containing groups;protein serine kinase activity;organic substance metabolic process;protein threonine kinase activity;phosphotransferase activity, alcohol group as acceptor;ion binding;organonitrogen compound meta…
BaRT2v18chr6HG322740	HORVU.MOREX.r3.6HG0624460	Receptor-like protein kinase HSL1;LRR receptor-like serine/threonine-protein kinase HSL2;Protein kinase domain-containing protein	4.05749	GO:0030554;GO:0017076;GO:0005102;GO:0071704;GO:0006796;GO:0018108;GO:0051179;GO:0016772;GO:0032559;GO:0008152;GO:0035639;GO:0034204;GO:0006820;GO:0071840;GO:0110165;GO:0043168;GO:0016301;GO:0045332;GO:0016462;GO:0097367;GO:0000166;GO:0006464;GO:1901564;GO:0044267;GO:0071944;GO:0140326;GO:0016773;GO:0005215;GO:0006468;GO:0004672;GO:0006793;GO:0044237;GO:0043170;GO:0005524;GO:0019538;GO:0005488;GO:…	cellular component organization;plasma membrane;receptor serine/threonine kinase binding;hydrolase activity;organophosphate ester transport;organic substance metabolic process;phosphorylation;transferase activity;adenyl ribonucleotide binding;protein tyrosine kinase activity;cellular metabolic process;protein serine/threonine kinase activity;phosphate-containing compound metabolic process;organic…
BaRT2v18chr3HG168120	HORVU.MOREX.r3.7HG0653600	4a-hydroxytetrahydrobiopterin dehydratase	3.92027	GO:0046146;GO:0044249;GO:1901576;GO:0044281;GO:1901615;GO:0044283;GO:0034311;GO:0071704;GO:0003824;GO:1901566;GO:1901617;GO:0016829;GO:0008124;GO:0009058;GO:0018130;GO:1901362;GO:0042558;GO:0044237;GO:0006725;GO:0008152;GO:0034641;GO:0046173;GO:0019751;GO:0006807;GO:0034312;GO:0044271;GO:0009987;GO:0046165;GO:1901564;GO:0016835;GO:0016836;GO:0046483;GO:0006729;GO:0006066;GO:1901360;GO:0042559;GO:…	aromatic compound biosynthetic process;polyol biosynthetic process;organic cyclic compound biosynthetic process;carbon-oxygen lyase activity;organic hydroxy compound metabolic process;organic substance metabolic process;4-alpha-hydroxytetrahydrobiopterin dehydratase activity;pteridine-containing compound metabolic process;organonitrogen compound metabolic process;cellular biosynthetic process;bio…
BaRT2v18chr5HG278090	HORVU.MOREX.r3.2HG0106250	zf-RVT domain-containing protein	3.86637	0	0
BaRT2v18chr1HG030670	HORVU.MOREX.r3.1HG0065220	Fe2OG dioxygenase domain-containing protein;Gibberellin 20 oxidase 2	3.86189	0	0
BaRT2v18chr4HG204030	HORVU.MOREX.r3.4HG0392390	Proline-rich protein, putative, expressed;Proline-rich protein, putative;Proline-rich protein 4-like	3.83866	0	0
BaRT2v18chr3HG150590	HORVU.MOREX.r3.3HG0291370	Serine protease inhibitor (SERPIN) family protein;Serpin-ZX;SERPIN domain-containing protein	3.83684	GO:0043086;GO:0032269;GO:0030234;GO:2000266;GO:0032268;GO:2000257;GO:0050789;GO:0061135;GO:1901681;GO:0050790;GO:0043229;GO:0019222;GO:0065007;GO:0004866;GO:0043228;GO:1903034;GO:0030414;GO:0098772;GO:0030193;GO:0048523;GO:0008201;GO:0043226;GO:0044092;GO:0005615;GO:0032101;GO:0050818;GO:0045861;GO:0010951;GO:0080134;GO:0050794;GO:0048583;GO:0043232;GO:0048519;GO:1900046;GO:0031323;GO:0051172;GO:…	peptidase regulator activity;binding;negative regulation of cellular protein metabolic process;enzyme regulator activity;enzyme inhibitor activity;regulation of hydrolase activity;negative regulation of molecular function;regulation of catalytic activity;negative regulation of biological process;integral component of membrane;negative regulation of proteolysis;regulation of coagulation;regulation…
BaRT2v18chr2HG092310	HORVU.MOREX.r3.2HG0182380	Senescence regulator	3.81869	GO:0097159;GO:0005634;GO:0043226;GO:0003723;GO:0043227;GO:0005488;GO:0043229;GO:0110165;GO:0005622;GO:0003676;GO:0043231;GO:1901363	nucleic acid binding;organic cyclic compound binding;intracellular membrane-bounded organelle;binding;intracellular anatomical structure;RNA binding;organelle;heterocyclic compound binding;membrane-bounded organelle;nucleus;cellular anatomical entity;intracellular organelle
BaRT2v18chr4HG209110	HORVU.MOREX.r3.4HG0400950	3-hydroxybenzoate 6-hydroxylase 1;FAD binding domain containing protein, expressed;FAD/NAD(P)-binding oxidoreductase family protein;FAD-dependent urate hydroxylase	3.7989	GO:0097159;GO:0050660;GO:0036094;GO:0043167;GO:1901363;GO:0005488;GO:1901265;GO:0031224;GO:0043168;GO:0016021;GO:0110165;GO:0071949;GO:0000166;GO:0016020	organic cyclic compound binding;binding;ion binding;small molecule binding;anion binding;nucleotide binding;flavin adenine dinucleotide binding;membrane;intrinsic component of membrane;heterocyclic compound binding;cellular anatomical entity;integral component of membrane;nucleoside phosphate binding;FAD binding
BaRT2v18chr5HG279530	HORVU.MOREX.r3.5HG0534560	Parkeol synthase;Cycloartenol synthase;Terpene cyclase/mutase family member	3.78946	GO:0005694;GO:0006722;GO:0006720;GO:0071704;GO:0006629;GO:0043226;GO:0008610;GO:0010686;GO:0006721;GO:0016104;GO:1901362;GO:0008152;GO:0003677;GO:0003676;GO:0031323;GO:0080090;GO:0110165;GO:0031559;GO:0010556;GO:0001067;GO:0031326;GO:0000977;GO:0044255;GO:0009889;GO:0019222;GO:0043229;GO:1903506;GO:0003700;GO:0009058;GO:0044237;GO:0000978;GO:0005488;GO:0031224;GO:0000987;GO:0009987;GO:0016853;GO:…	prenyltransferase activity;lanosterol synthase activity;triterpenoid biosynthetic process;terpenoid biosynthetic process;RNA polymerase II transcription regulatory region sequence-specific DNA binding;organic substance metabolic process;sequence-specific DNA binding;transferase activity;cellular metabolic process;organic cyclic compound binding;regulation of nitrogen compound metabolic process;bi…
BaRT2v18chrUnG391430	HORVU.MOREX.r3.6HG0550650	0	3.77953	0	0
BaRT2v18chr5HG258660	HORVU.MOREX.r3.7HG0640130	Indole-2-monooxygenase-like;Endoglucanase;tryptamine 5-hydroxylase-like	3.76248	0	0
BaRT2v18chr7HG356330	HORVU.MOREX.r3.7HG0690730	0	3.68168	GO:0097159;GO:0006139;GO:0090305;GO:0043229;GO:0005739;GO:0071704;GO:0004523;GO:0003824;GO:0043226;GO:0016893;GO:0043227;GO:0016891;GO:0140098;GO:0004521;GO:0003676;GO:0043231;GO:1901363;GO:0004519;GO:0006725;GO:0044237;GO:0016070;GO:0043170;GO:0034641;GO:0008152;GO:0044238;GO:0005488;GO:0090501;GO:0110165;GO:0006807;GO:0009987;GO:0004518;GO:0005737;GO:0016787;GO:0004540;GO:0016788;GO:0090502;GO:…	intracellular membrane-bounded organelle;endonuclease activity;binding;hydrolase activity, acting on ester bonds;hydrolase activity;RNA metabolic process;catalytic activity, acting on RNA;organic substance metabolic process;endoribonuclease activity;nucleobase-containing compound metabolic process;heterocyclic compound binding;nucleic acid phosphodiester bond hydrolysis;cellular metabolic process…
BaRT2v18chr3HG163490	HORVU.MOREX.r3.5HG0440650	0	3.65968	0	0
BaRT2v18chr7HG372070	HORVU.MOREX.r3.6HG0540900	Trans-cinnamate 4-monooxygenase;Cytochrome P450, E-class, group I;Cinnamic acid 4-hydroxylase;Cinnamate 4-hydroxylase	3.64311	0	0
BaRT2v18chr5HG276890	HORVU.MOREX.r3.5HG0529400	PlsC domain-containing protein;Phospholipid/glycerol acyltransferase-like protein;Putative glycerol-3-phosphate 1-O-acyltransferase	3.59494	GO:1901576;GO:0008374;GO:0004366;GO:0071704;GO:0006796;GO:0016746;GO:0003824;GO:0006793;GO:0016311;GO:0009058;GO:0008152;GO:0044237;GO:0043170;GO:0031224;GO:0110165;GO:0016021;GO:0090447;GO:0009987;GO:0016787;GO:0016740;GO:0016747;GO:0016791;GO:0016788;GO:0009059;GO:0010143;GO:0102420;GO:0042578;GO:0016020	O-acyltransferase activity;hydrolase activity, acting on ester bonds;glycerol-3-phosphate O-acyltransferase activity;integral component of membrane;hydrolase activity;organic substance metabolic process;phosphoric ester hydrolase activity;transferase activity;biosynthetic process;transferase activity, transferring acyl groups other than amino-acyl groups;cellular metabolic process;cellular proces…
BaRT2v18chr5HG230480	HORVU.MOREX.r3.5HG0443190	Pectinesterase	3.56343	GO:0003723;GO:0006996;GO:0031974;GO:0042255;GO:0045330;GO:0071704;GO:0022607;GO:0043226;GO:0034470;GO:0010393;GO:0003676;GO:0008152;GO:0071840;GO:0110165;GO:0008097;GO:0034660;GO:0052689;GO:0000272;GO:0019843;GO:0022613;GO:0043229;GO:0009057;GO:0005975;GO:0006364;GO:0045488;GO:0016072;GO:0044237;GO:0043170;GO:0031981;GO:0071826;GO:0005488;GO:0031224;GO:0009987;GO:0090304;GO:0045229;GO:0005622;GO:…	intracellular membrane-bounded organelle;cell wall modification;cellular component organization;pectinesterase activity;hydrolase activity;organelle lumen;organelle assembly;organic substance metabolic process;organic substance catabolic process;cellular metabolic process;carboxylic ester hydrolase activity;cell wall organization;organic cyclic compound binding;nucleic acid binding;intracellular …
BaRT2v18chr6HG312120	HORVU.MOREX.r3.6HG0605740	FBD domain-containing protein (Fragment);F-box domain containing protein	3.54455	GO:0097159;GO:0006355;GO:0140110;GO:0005694;GO:0050789;GO:0000981;GO:0065007;GO:1990837;GO:0043229;GO:0000976;GO:0019222;GO:0043228;GO:0019219;GO:0010468;GO:0043226;GO:1903506;GO:0000785;GO:0003700;GO:0050794;GO:0003676;GO:2001141;GO:2000112;GO:0043232;GO:0003677;GO:1901363;GO:0000978;GO:0031323;GO:0060255;GO:0005488;GO:0080090;GO:0000987;GO:0110165;GO:0051171;GO:0003690;GO:0010556;GO:0001067;GO:…	binding;regulation of RNA metabolic process;regulation of nucleobase-containing compound metabolic process;RNA polymerase II transcription regulatory region sequence-specific DNA binding;regulation of transcription, DNA-templated;regulation of RNA biosynthetic process;sequence-specific DNA binding;DNA binding;regulation of biosynthetic process;double-stranded DNA binding;intracellular non-membran…
BaRT2v18chr4HG179630	HORVU.MOREX.r3.4HG0338620	0	3.51397	GO:0031224;GO:0110165;GO:0016021;GO:0016020	cellular anatomical entity;integral component of membrane;membrane;intrinsic component of membrane
BaRT2v18chr3HG125430	HORVU.MOREX.r3.3HG0237700	Small heat shock protein HSP17.8;SHSP domain-containing protein	3.50249	GO:0044085;GO:0042542;GO:0006457;GO:0016043;GO:0022607;GO:0009651;GO:0006979;GO:0005515;GO:0042221;GO:0006970;GO:0065003;GO:0051259;GO:1901700;GO:0043933;GO:0050896;GO:0009266;GO:0009628;GO:0010035;GO:0071840;GO:0051082;GO:0005488;GO:0006950;GO:0110165;GO:0009987;GO:0000302;GO:0005737;GO:0009408;GO:0005622;GO:0043621	protein binding;binding;response to heat;unfolded protein binding;cellular component organization;response to chemical;protein-containing complex subunit organization;response to reactive oxygen species;response to salt stress;response to temperature stimulus;response to oxidative stress;cellular component biogenesis;response to osmotic stress;cellular process;cellular component assembly;response…
BaRT2v18chr6HG315190	HORVU.MOREX.r3.6HG0611520	0	3.49468	0	0
BaRT2v18chr5HG267210	HORVU.MOREX.r3.5HG0513060	0	3.49456	0	0
BaRT2v18chr2HG090410	HORVU.MOREX.r3.5HG0479890	0	3.44186	0	0
BaRT2v18chr5HG267140	HORVU.MOREX.r3.5HG0512930	CCG-binding protein 1-like protein;CCG-binding protein 1	3.44147	GO:0022414;GO:0006913;GO:0012505;GO:0140513;GO:0042330;GO:0044877;GO:0043229;GO:0008139;GO:0010183;GO:0048868;GO:0009605;GO:0009856;GO:0006935;GO:0005048;GO:0043226;GO:0003006;GO:0042221;GO:0031975;GO:0051649;GO:0043227;GO:0051169;GO:0051179;GO:0032502;GO:0050896;GO:0032501;GO:0043231;GO:0031967;GO:0040011;GO:0032991;GO:0005634;GO:0005635;GO:0005198;GO:0036033;GO:0005488;GO:0005643;GO:0042277;GO:…	response to external stimulus;binding;pollen tube guidance;intracellular membrane-bounded organelle;organelle envelope;reproduction;nuclear envelope;positive chemotaxis;nucleus;nuclear pore;structural molecule activity;response to chemical;establishment of localization;endomembrane system;chemotaxis;multicellular organismal process;nuclear transport;nuclear localization sequence binding;cellular …
BaRT2v18chr7HG337480	HORVU.MOREX.r3.7HG0652740	DUF4371 domain-containing protein (Fragment);Zinc finger MYM-type protein 1-like (Fragment)	3.41125	0	0
BaRT2v18chr6HG282990	HORVU.MOREX.r3.5HG0489000	0	3.39551	0	0
BaRT2v18chr4HG210140	HORVU.MOREX.r3.4HG0402400	Long-chain-alcohol oxidase	3.37862	0	0
BaRT2v18chr7HG333570	HORVU.MOREX.r3.1HG0081630	Starch synthase, chloroplastic/amyloplastic	3.33165	GO:0097159;GO:0036094;GO:0016051;GO:0044249;GO:1901576;GO:0004373;GO:0019865;GO:0044877;GO:0043229;GO:0030554;GO:0043531;GO:0019252;GO:0005975;GO:0017076;GO:0016757;GO:0071704;GO:0044042;GO:0044260;GO:0003824;GO:0005982;GO:0006073;GO:0043226;GO:0016758;GO:0044264;GO:0043167;GO:0000271;GO:0043227;GO:0102502;GO:0032555;GO:0035251;GO:0044262;GO:0009058;GO:0033840;GO:0032559;GO:0043231;GO:0009507;GO:…	intracellular membrane-bounded organelle;NDP-glucose-starch glucosyltransferase activity;binding;small molecule binding;anion binding;UDP-glycosyltransferase activity;glycogen (starch) synthase activity;cellular polysaccharide metabolic process;chloroplast;polysaccharide metabolic process;ADP binding;cellular macromolecule biosynthetic process;organic substance metabolic process;ion binding;trans…
BaRT2v18chr5HG270100	HORVU.MOREX.r3.2HG0201260	Retrotransposon protein, putative, Ty1-copia subclass;Transposon protein, putative, unclassified	3.32007	GO:0097159;GO:0008270;GO:0043167;GO:0046914;GO:0005488;GO:0043169;GO:0003676;GO:0046872;GO:1901363	transition metal ion binding;nucleic acid binding;organic cyclic compound binding;binding;ion binding;heterocyclic compound binding;zinc ion binding;metal ion binding;cation binding
BaRT2v18chr5HG240300	HORVU.MOREX.r3.5HG0465890	Asparagine synthetase [glutamine-hydrolyzing];Glutamine amidotransferase type-2 domain-containing protein	3.30378	GO:0006528;GO:0097159;GO:0036094;GO:1901605;GO:0044249;GO:1901576;GO:0044281;GO:0070981;GO:0030554;GO:0017076;GO:0044283;GO:0006082;GO:0071704;GO:0016053;GO:0016020;GO:1901566;GO:0003824;GO:0016874;GO:0070982;GO:0043167;GO:0043436;GO:0008652;GO:0032555;GO:0009058;GO:0019752;GO:0032559;GO:0044237;GO:1901363;GO:0008152;GO:0043603;GO:0035639;GO:0034641;GO:0005524;GO:0044238;GO:0016879;GO:0009066;GO:…	binding;small molecule binding;anion binding;amide biosynthetic process;asparagine metabolic process;cellular amino acid biosynthetic process;L-asparagine biosynthetic process;carboxylic acid metabolic process;integral component of membrane;aspartate family amino acid metabolic process;organic substance metabolic process;ion binding;glutamine metabolic process;organonitrogen compound metabolic pr…
BaRT2v18chr7HG376280	HORVU.MOREX.r3.7HG0731350	Methyltransferase	3.28609	GO:0005774;GO:0030312;GO:0016741;GO:0097708;GO:0031985;GO:0012505;GO:0032259;GO:0043229;GO:0098791;GO:0031982;GO:0031410;GO:0003824;GO:0016020;GO:0043226;GO:0043227;GO:0005773;GO:0009505;GO:0000139;GO:0005794;GO:0008152;GO:0043231;GO:0005618;GO:0031090;GO:0005768;GO:0031224;GO:0110165;GO:0016021;GO:0008168;GO:0005795;GO:0098588;GO:0005737;GO:0016740;GO:0000137;GO:0005802;GO:0005622;GO:0071944;GO:…	intracellular membrane-bounded organelle;Golgi stack;vacuole;external encapsulating structure;methylation;integral component of membrane;cell wall;endosome;Golgi membrane;endomembrane system;intracellular vesicle;transferase activity;Golgi apparatus;intracellular organelle;methyltransferase activity;Golgi apparatus subcompartment;bounding membrane of organelle;Golgi cis cisterna;catalytic activit…
BaRT2v18chr2HG071990	HORVU.MOREX.r3.1HG0092670	0	3.23632	GO:0097159;GO:0009506;GO:0036094;GO:0030554;GO:0140096;GO:0016773;GO:0017076;GO:0031225;GO:0016310;GO:0031226;GO:0006796;GO:0071704;GO:0044260;GO:0003824;GO:0043167;GO:0006468;GO:0032555;GO:0005911;GO:0004672;GO:0006793;GO:0016772;GO:0032559;GO:0044237;GO:0008152;GO:1901363;GO:0035639;GO:0043170;GO:0036211;GO:0005524;GO:0019538;GO:0044238;GO:0005488;GO:0031224;GO:0110165;GO:0016021;GO:0016301;GO:…	protein phosphorylation;binding;intrinsic component of plasma membrane;anion binding;small molecule binding;anchored component of membrane;cellular protein modification process;kinase activity;integral component of membrane;plasma membrane;transferase activity, transferring phosphorus-containing groups;organic substance metabolic process;symplast;phosphotransferase activity, alcohol group as acce…
BaRT2v18chr1HG010030	HORVU.MOREX.r3.1HG0021110	0	3.23519	GO:0035639;GO:0097159;GO:0036094;GO:0005524;GO:0043167;GO:0005488;GO:0032553;GO:1901265;GO:0030554;GO:0032555;GO:0097367;GO:0017076;GO:0043168;GO:0032559;GO:0000166;GO:1901363	adenyl nucleotide binding;organic cyclic compound binding;binding;ion binding;purine ribonucleoside triphosphate binding;small molecule binding;anion binding;nucleotide binding;adenyl ribonucleotide binding;purine nucleotide binding;heterocyclic compound binding;ribonucleotide binding;nucleoside phosphate binding;carbohydrate derivative binding;ATP binding;purine ribonucleotide binding
BaRT2v18chr5HG250780	HORVU.MOREX.r3.5HG0485890	FBD domain-containing protein	3.20294	GO:0003824;GO:0016829	lyase activity;catalytic activity
BaRT2v18chr4HG180460	HORVU.MOREX.r3.4HG0339930	Putative thiol oxidase;Endoplasmic reticulum oxidoreductin-1	3.17454	0	0
BaRT2v18chr6HG323460	HORVU.MOREX.r3.6HG0625630	0	3.15729	GO:0006355;GO:0140110;GO:0047635;GO:0050789;GO:0065007;GO:0019222;GO:0043229;GO:0019219;GO:0098772;GO:0070063;GO:0010468;GO:0019899;GO:0003824;GO:0043226;GO:0005515;GO:1903506;GO:0043227;GO:0004021;GO:0003712;GO:0050794;GO:0016769;GO:0043231;GO:2000112;GO:2001141;GO:0005634;GO:0031323;GO:0060255;GO:0005488;GO:0080090;GO:0008483;GO:0110165;GO:0051171;GO:0016740;GO:0010556;GO:0031326;GO:0005622;GO:…	intracellular membrane-bounded organelle;protein binding;binding;regulation of RNA metabolic process;regulation of nucleobase-containing compound metabolic process;alanine-oxo-acid transaminase activity;nucleus;L-alanine:2-oxoglutarate aminotransferase activity;transferase activity, transferring nitrogenous groups;regulation of RNA biosynthetic process;regulation of transcription, DNA-templated;r…
BaRT2v18chr6HG321430-BaRT2v18chr6HG321440	HORVU.MOREX.r3.6HG0622230	U-box domain-containing protein 52;Protein kinase domain-containing protein;U-box domain-containing protein 35-like;U-box domain-containing protein 35-like isoform X2;U-box domain-containing protein 35	3.14238	GO:0097159;GO:0036094;GO:0006457;GO:0030554;GO:0140096;GO:0106310;GO:0016773;GO:0017076;GO:0016310;GO:0071704;GO:0006796;GO:0061077;GO:0044260;GO:0003824;GO:0005515;GO:0043167;GO:0006468;GO:0032555;GO:0042026;GO:0004672;GO:0006793;GO:0016772;GO:0106311;GO:0032559;GO:0044237;GO:0008152;GO:1901363;GO:0051085;GO:0035639;GO:0043170;GO:0051084;GO:0036211;GO:0005524;GO:0019538;GO:0044238;GO:0005488;GO:…	protein phosphorylation;binding;protein binding;small molecule binding;anion binding;unfolded protein binding;cellular protein modification process;kinase activity;chaperone-mediated protein folding;transferase activity, transferring phosphorus-containing groups;protein serine kinase activity;hydrolase activity;organic substance metabolic process;protein threonine kinase activity;phosphotransfera…
BaRT2v18chr3HG157360	HORVU.MOREX.r3.3HG0302120	Ran GTPase binding protein, putative;Regulator of chromosome condensation repeat-containing protein isoform 1;Ultraviolet-B receptor UVR8;Putative regulator of chromosome condensation 1/beta-lactamase-inhibitor protein II;Putative E3 ubiquitin-protein ligase HERC4 (Fragment)	3.13484	GO:0050789;GO:0065007;GO:0019222;GO:0043229;GO:0033554;GO:2000762;GO:0050826;GO:1900376;GO:0043226;GO:0005515;GO:1901141;GO:0043227;GO:0042393;GO:0050896;GO:0050794;GO:0009266;GO:0043231;GO:0009409;GO:0005634;GO:0043455;GO:0009628;GO:0031323;GO:0005488;GO:0031224;GO:0006950;GO:0110165;GO:0016021;GO:0009987;GO:0009631;GO:0009889;GO:0051716;GO:0031326;GO:0005622;GO:0070417;GO:0071497;GO:0016020	cold acclimation;protein binding;intracellular membrane-bounded organelle;binding;nucleus;integral component of membrane;response to cold;response to temperature stimulus;regulation of biosynthetic process;regulation of phenylpropanoid metabolic process;cellular response to cold;regulation of cellular process;response to freezing;cellular process;cellular response to stress;regulation of cellular…
BaRT2v18chr3HG134160	HORVU.MOREX.r3.3HG0240610	PMD domain-containing protein	3.12423	0	0
BaRT2v18chr3HG152730	HORVU.MOREX.r3.3HG0295030	MORC family CW-type zinc finger protein 3;Protein MICRORCHIDIA 6	3.11003	GO:0048584;GO:0071704;GO:0006796;GO:0043226;GO:0005911;GO:0016772;GO:0016458;GO:0008152;GO:0009507;GO:0031967;GO:0031323;GO:0010605;GO:0080090;GO:0110165;GO:0055044;GO:0016301;GO:0016462;GO:0004518;GO:0042802;GO:0010556;GO:0009892;GO:0031326;GO:0002831;GO:0031347;GO:0042803;GO:0009889;GO:1902290;GO:0043229;GO:0019222;GO:1902275;GO:1903506;GO:0006793;GO:0009526;GO:0044237;GO:0043170;GO:0005488;GO:…	intracellular membrane-bounded organelle;regulation of chromatin silencing;hydrolase activity;plastid envelope;organic substance metabolic process;protein dimerization activity;transferase activity;regulation of response to biotic stimulus;phosphorylation;regulation of defense response to oomycetes;cellular metabolic process;regulation of response to external stimulus;phosphate-containing compoun…
BaRT2v18chr5HG272080	HORVU.MOREX.r3.5HG0521560	0	3.09809	0	0
BaRT2v18chr1HG043880	HORVU.MOREX.r3.1HG0085680	0	3.08513	0	0
BaRT2v18chr6HG311630	HORVU.MOREX.r3.6HG0604660	Anthranilate N-benzoyltransferase protein 1;Spermidine hydroxycinnamoyl transferase;Putrescine hydroxycinnamoyltransferase 1;Shikimate O-hydroxycinnamoyltransferase	2.98901	GO:0016740;GO:0016746;GO:0003824;GO:0016747;GO:0031224;GO:0110165;GO:0016021;GO:0016020	catalytic activity;transferase activity;membrane;transferase activity, transferring acyl groups other than amino-acyl groups;intrinsic component of membrane;cellular anatomical entity;integral component of membrane;transferase activity, transferring acyl groups
BaRT2v18chr3HG162300	HORVU.MOREX.r3.3HG0309560	Methanethiol oxidase;Selenium binding protein (Fragment);Putative selenium-binding protein 2;Selenium-binding protein 2 isoform 1;selenium-binding protein 1-like;Selenium-binding protein 3;Selenium-binding protein 1;Selenium-binding protein 2	2.98852	GO:0110165;GO:0005488;GO:0008430;GO:0005576	cellular anatomical entity;selenium binding;binding;extracellular region
BaRT2v18chr5HG267880-BaRT2v18chr5HG267890	HORVU.MOREX.r3.5HG0513980	VARLMGL domain-containing protein	2.97647	GO:0071310;GO:0050789;GO:0065007;GO:0043229;GO:0007154;GO:0009725;GO:0071365;GO:0043226;GO:0009719;GO:0042221;GO:0032870;GO:0043227;GO:0023052;GO:0071495;GO:0050896;GO:0050794;GO:0009733;GO:0043231;GO:0005634;GO:0009755;GO:0110165;GO:0070887;GO:0009734;GO:0009987;GO:0010033;GO:0007165;GO:0051716;GO:0005622	intracellular membrane-bounded organelle;response to hormone;response to organic substance;nucleus;auxin-activated signaling pathway;response to chemical;response to endogenous stimulus;signaling;regulation of cellular process;cellular process;intracellular organelle;cellular response to organic substance;biological regulation;cell communication;membrane-bounded organelle;cellular anatomical enti…
BaRT2v18chr6HG292630	HORVU.MOREX.r3.6HG0559530	Homeobox domain-containing protein;Homeobox-leucine zipper protein HOX3	2.96546	GO:0097159;GO:0006355;GO:0140110;GO:0050789;GO:0000981;GO:0065007;GO:0019222;GO:0043229;GO:0019219;GO:0010468;GO:0043226;GO:1903506;GO:0043227;GO:0003700;GO:0050794;GO:0003676;GO:0043231;GO:2000112;GO:0003677;GO:2001141;GO:1901363;GO:0005634;GO:0031323;GO:0060255;GO:0005488;GO:0080090;GO:0110165;GO:0051171;GO:0010556;GO:0031326;GO:0043565;GO:0005622;GO:0006357;GO:0051252;GO:0009889	intracellular membrane-bounded organelle;binding;regulation of RNA metabolic process;regulation of nucleobase-containing compound metabolic process;nucleus;sequence-specific DNA binding;regulation of transcription, DNA-templated;regulation of RNA biosynthetic process;DNA binding;regulation of biosynthetic process;heterocyclic compound binding;regulation of cellular process;regulation of cellular …
BaRT2v18chr2HG112930	HORVU.MOREX.r3.2HG0214670	Tau glutathione S-transferase;Glutathione transferase6;Glutathione S-transferase U33;Glutathione S-transferase;Putative glutathione S-transferase GSTU1	2.90445	GO:0006749;GO:0046982;GO:0006790;GO:0071704;GO:0003824;GO:0005515;GO:0042221;GO:0016829;GO:0050896;GO:0004364;GO:0008152;GO:0043603;GO:0032991;GO:0044237;GO:0006518;GO:0034641;GO:0005488;GO:0006950;GO:0110165;GO:0006807;GO:0016765;GO:0009987;GO:0005737;GO:0016740;GO:0042802;GO:1901564;GO:0046983;GO:0009635;GO:0016846;GO:0009636;GO:0005622;GO:0006575;GO:0004462;GO:0042803	protein binding;binding;response to chemical;sulfur compound metabolic process;peptide metabolic process;organic substance metabolic process;identical protein binding;protein dimerization activity;transferase activity, transferring alkyl or aryl (other than methyl) groups;glutathione metabolic process;organonitrogen compound metabolic process;transferase activity;response to herbicide;protein hom…
BaRT2v18chr7HG347810	HORVU.MOREX.r3.7HG0671910	Phosphatidylinositol 4-kinase gamma 7	2.87352	GO:0097708;GO:0005783;GO:0012505;GO:0006996;GO:0043229;GO:0016043;GO:0033036;GO:0034613;GO:0031982;GO:0031410;GO:0016310;GO:0006796;GO:0008104;GO:0003824;GO:0006886;GO:0006811;GO:0043226;GO:0030134;GO:0051649;GO:0071705;GO:0043227;GO:0048193;GO:0051179;GO:0042886;GO:0006793;GO:0016772;GO:0005794;GO:0008152;GO:0044237;GO:0043231;GO:0045184;GO:0010256;GO:0006820;GO:0071840;GO:0007030;GO:0110165;GO:…	intracellular membrane-bounded organelle;establishment of protein localization;kinase activity;cellular component organization;establishment of localization;transferase activity, transferring phosphorus-containing groups;intracellular vesicle;coated vesicle;endoplasmic reticulum;endomembrane system;Golgi vesicle transport;COPII-coated ER to Golgi transport vesicle;peptide transport;anion transpor…
BaRT2v18chr1HG006500	HORVU.MOREX.r3.5HG0432690	0	2.85886	0	0
BaRT2v18chr1HG005690	HORVU.MOREX.r3.1HG0012480	0	2.8571	0	0
BaRT2v18chr4HG202320	HORVU.MOREX.r3.4HG0389490	0	2.85351	0	0
BaRT2v18chr1HG003440	HORVU.MOREX.r3.2HG0181350	Reverse transcriptase	2.83143	GO:0097159;GO:0006139;GO:0006508;GO:0044249;GO:1901576;GO:0090305;GO:0070001;GO:0140096;GO:0004175;GO:0043169;GO:0071897;GO:0140097;GO:0071704;GO:0044260;GO:0003824;GO:0043167;GO:0046914;GO:0016772;GO:0008233;GO:0009058;GO:0018130;GO:1901362;GO:0003676;GO:1901363;GO:0006725;GO:0044237;GO:0008152;GO:0034061;GO:0034641;GO:0043170;GO:0019538;GO:0044238;GO:0005488;GO:0003964;GO:0004190;GO:0006807;GO:…	aromatic compound biosynthetic process;binding;hydrolase activity, acting on ester bonds;peptidase activity;organic cyclic compound biosynthetic process;transferase activity, transferring phosphorus-containing groups;hydrolase activity;aspartic-type peptidase activity;RNA-directed DNA polymerase activity;cellular macromolecule biosynthetic process;organic substance metabolic process;ion binding;n…
BaRT2v18chr2HG106230	HORVU.MOREX.r3.1HG0071640	Glycosyltransferase	2.81054	0	0
BaRT2v18chr3HG161790	HORVU.MOREX.r3.3HG0308890	Transcription factor VP-1 homologue;TF-B3 domain-containing protein;Regulatory protein viviparous-1;B3 domain-containing protein VP1;ABA INSENSITIVE 3-2 (Fragment);B3 domain-containing transcription factor ABI3	2.80188	GO:0071310;GO:0006996;GO:1902680;GO:0009791;GO:0048608;GO:0051254;GO:0043226;GO:0023052;GO:0009891;GO:0009733;GO:0003676;GO:0003677;GO:0009790;GO:0031323;GO:0009755;GO:0071840;GO:0045935;GO:0080090;GO:0110165;GO:0071396;GO:0070887;GO:0010556;GO:0031326;GO:0010154;GO:0000003;GO:0009889;GO:0019222;GO:0043229;GO:0009737;GO:0009719;GO:1903506;GO:0003700;GO:1901700;GO:0033993;GO:0005488;GO:0048856;GO:…	intracellular membrane-bounded organelle;positive regulation of cellular metabolic process;cellular component organization;response to chemical;positive regulation of RNA metabolic process;sequence-specific DNA binding;cellular response to alcohol;multicellular organismal process;embryo development;organic cyclic compound binding;biological regulation;regulation of nitrogen compound metabolic pro…
BaRT2v18chr1HG012420	HORVU.MOREX.r3.2HG0179110	0	2.80149	0	0
BaRT2v18chr1HG030490	HORVU.MOREX.r3.1HG0064930	0	2.78274	0	0
BaRT2v18chr4HG208310	HORVU.MOREX.r3.4HG0399530	Protein indeterminate-domain like;Ovo transcription factor;C2H2-type domain-containing protein;Protein indeterminate-domain 1;Zinc finger protein MAGPIE	2.78006	GO:0097159;GO:0006355;GO:0140110;GO:0061458;GO:0022414;GO:0050789;GO:0065007;GO:1990837;GO:0043229;GO:0000976;GO:0019222;GO:0071695;GO:0009937;GO:0019219;GO:0009791;GO:0009966;GO:0043169;GO:0048608;GO:0010468;GO:0010431;GO:1900140;GO:0050793;GO:0043226;GO:0003006;GO:0043167;GO:0048580;GO:1903506;GO:0043227;GO:0003700;GO:0007275;GO:0050794;GO:0032502;GO:0048731;GO:0003676;GO:0043231;GO:2000112;GO:…	regulation of seedling development;multicellular organism reproduction;intracellular membrane-bounded organelle;binding;regulation of RNA metabolic process;regulation of nucleobase-containing compound metabolic process;reproduction;system development;nucleus;regulation of multicellular organismal development;multicellular organismal reproductive process;reproductive structure development;regulati…
BaRT2v18chr2HG093290	HORVU.MOREX.r3.2HG0183940	Protein kinase domain-containing protein	2.76105	GO:1901605;GO:0030554;GO:0017076;GO:0006082;GO:0071704;GO:0006796;GO:0016053;GO:0006576;GO:0006952;GO:0002229;GO:0023052;GO:0016772;GO:0004888;GO:0032559;GO:0008152;GO:0042430;GO:1901362;GO:0035639;GO:0044106;GO:0009617;GO:0006950;GO:0110165;GO:0043168;GO:0030246;GO:0016301;GO:0097367;GO:0000166;GO:0006464;GO:1901564;GO:0044267;GO:0071944;GO:0098542;GO:0019438;GO:0009072;GO:0009308;GO:0016773;GO:…	aromatic compound biosynthetic process;response to oomycetes;transmembrane receptor protein serine/threonine kinase signaling pathway;plasma membrane;protein serine kinase activity;organic substance metabolic process;phosphorylation;transferase activity;tryptophan metabolic process;adenyl ribonucleotide binding;cellular nitrogen compound biosynthetic process;defense response to bacterium;cellular…
BaRT2v18chr7HG335960	HORVU.MOREX.r3.7HG0649370	S-adenosyl-L-methionine-dependent methyltransferases superfamily protein;wall-associated receptor kinase 2-like;Protein kinase domain-containing protein	2.7609	GO:0097159;GO:0016741;GO:0036094;GO:0050789;GO:0065007;GO:0032259;GO:0016043;GO:0030554;GO:0140096;GO:0007154;GO:0016773;GO:0017076;GO:0043169;GO:0016310;GO:0071704;GO:0006796;GO:0044260;GO:0003824;GO:0043167;GO:0006468;GO:0007166;GO:0023052;GO:0032555;GO:0004672;GO:0006793;GO:0016772;GO:0050896;GO:0030247;GO:0050794;GO:0032559;GO:0044237;GO:1901363;GO:0008152;GO:0035639;GO:0043170;GO:0036211;GO:…	protein phosphorylation;binding;small molecule binding;anion binding;cell surface receptor signaling pathway;cellular protein modification process;kinase activity;plasma membrane;integral component of membrane;cellular component organization;methylation;transferase activity, transferring phosphorus-containing groups;signaling;organic substance metabolic process;phosphotransferase activity, alcoho…
BaRT2v18chr6HG323150	HORVU.MOREX.r3.6HG0625140	0	2.73773	GO:0031224;GO:0110165;GO:0016021;GO:0016020	cellular anatomical entity;integral component of membrane;membrane;intrinsic component of membrane
BaRT2v18chr6HG287350	HORVU.MOREX.r3.4HG0351230	0	2.73504	0	0
BaRT2v18chr4HG210210	HORVU.MOREX.r3.4HG0402470	Dynamin-type G domain-containing protein	2.72335	GO:0097159;GO:0036094;GO:0032550;GO:0008092;GO:0017076;GO:0015631;GO:0008017;GO:0003824;GO:0007049;GO:0005515;GO:0043167;GO:0016818;GO:0032549;GO:0032555;GO:0005525;GO:0032561;GO:1901363;GO:0035639;GO:0017111;GO:0005488;GO:0031224;GO:0110165;GO:0016021;GO:0043168;GO:0003924;GO:0016462;GO:0001883;GO:0009987;GO:0005737;GO:0016817;GO:0097367;GO:0000166;GO:0016787;GO:0022402;GO:0019001;GO:0051301;GO:…	binding;protein binding;small molecule binding;purine ribonucleoside binding;anion binding;cell plate;cytokinesis;integral component of membrane;GTPase activity;nucleoside binding;hydrolase activity;tubulin binding;hydrolase activity, acting on acid anhydrides;hydrolase activity, acting on acid anhydrides, in phosphorus-containing anhydrides;ion binding;pyrophosphatase activity;heterocyclic compo…
BaRT2v18chr5HG245030	HORVU.MOREX.r3.5HG0475560	NET domain-containing protein	2.70294	0	0
BaRT2v18chr3HG172740	HORVU.MOREX.r3.3HG0328910	0	2.68483	GO:0031224;GO:0110165;GO:0016021;GO:0016020	cellular anatomical entity;integral component of membrane;membrane;intrinsic component of membrane
BaRT2v18chr5HG241630	HORVU.MOREX.r3.4HG0376680	RNA-directed DNA polymerase;Homeobox protein cut-like	2.63169	GO:0097159;GO:0006139;GO:0044249;GO:1901576;GO:0090305;GO:0071897;GO:0140097;GO:0071704;GO:0004523;GO:0003824;GO:0044260;GO:0016893;GO:0016891;GO:0016818;GO:0140098;GO:0016772;GO:0004521;GO:0009058;GO:0018130;GO:0003676;GO:1901362;GO:1901363;GO:0006725;GO:0004519;GO:0044237;GO:0008152;GO:0034061;GO:0034641;GO:0043170;GO:0044238;GO:0016070;GO:0017111;GO:0005488;GO:0003964;GO:0090501;GO:0016887;GO:…	aromatic compound biosynthetic process;binding;endonuclease activity;hydrolase activity, acting on ester bonds;organic cyclic compound biosynthetic process;transferase activity, transferring phosphorus-containing groups;hydrolase activity;RNA-directed DNA polymerase activity;catalytic activity, acting on RNA;cellular macromolecule biosynthetic process;RNA metabolic process;hydrolase activity, act…
BaRT2v18chr2HG050500	HORVU.MOREX.r3.2HG0096770	Zinc finger, RING/FYVE/PHD-type	2.62418	0	0
BaRT2v18chr4HG205900	HORVU.MOREX.r3.4HG0395490	High molecular mass early light-inducible protein HV58, chloroplastic	2.60638	GO:0009534;GO:0055035;GO:0043229;GO:0016020;GO:0043226;GO:0009579;GO:0043227;GO:0008152;GO:0044237;GO:0009507;GO:0043231;GO:0034357;GO:0031224;GO:0110165;GO:0016021;GO:0009987;GO:0005737;GO:0031976;GO:0009536;GO:0015979;GO:0005622;GO:0042651;GO:0009535;GO:0031984	intracellular membrane-bounded organelle;chloroplast thylakoid membrane;chloroplast;integral component of membrane;thylakoid membrane;photosynthesis;thylakoid;cellular metabolic process;cellular process;chloroplast thylakoid;intracellular organelle;plastid thylakoid;cytoplasm;membrane;intrinsic component of membrane;membrane-bounded organelle;cellular anatomical entity;organelle;plastid;intracell…
BaRT2v18chr3HG166430	HORVU.MOREX.r3.3HG0316160	Xylanase inhibitor;Basic 7S globulin 2;Aspartic proteinase nepenthesin-2-like;Peptidase A1 domain-containing protein	2.58081	GO:0006508;GO:0004568;GO:1901072;GO:0004175;GO:0071704;GO:0048046;GO:0048367;GO:0006952;GO:1901136;GO:0008152;GO:0006950;GO:0110165;GO:0004190;GO:1901135;GO:1901564;GO:0000272;GO:0098542;GO:1901565;GO:0046348;GO:0009057;GO:0005975;GO:0009620;GO:0010410;GO:0006026;GO:0044419;GO:0044265;GO:0006032;GO:0008233;GO:0040008;GO:0044237;GO:0043170;GO:0019538;GO:0031224;GO:0006022;GO:0048856;GO:0009987;GO:…	peptidase activity;cellular polysaccharide metabolic process;hydrolase activity;shoot system development;organic substance metabolic process;chitin catabolic process;chitinase activity;multicellular organismal process;organic substance catabolic process;cellular metabolic process;hydrolase activity, hydrolyzing O-glycosyl compounds;cell wall polysaccharide catabolic process;defense response to fu…
BaRT2v18chr2HG088850	HORVU.MOREX.r3.2HG0176420	BCL-2 binding anthanogene-1;BAG family molecular chaperone regulator 4;Ubiquitin-like domain-containing protein	2.57493	GO:0097159;GO:0030234;GO:0036094;GO:0050790;GO:0065007;GO:0030554;GO:0017076;GO:0098772;GO:0005515;GO:0000774;GO:0031072;GO:1901363;GO:0031647;GO:0005488;GO:0031224;GO:0110165;GO:0016021;GO:0060590;GO:0050821;GO:0005737;GO:0000166;GO:0060589;GO:0051087;GO:0065009;GO:1901265;GO:0065008;GO:0005622;GO:0016020	protein binding;binding;enzyme regulator activity;small molecule binding;regulation of catalytic activity;integral component of membrane;chaperone binding;protein stabilization;regulation of biological quality;regulation of protein stability;regulation of molecular function;heterocyclic compound binding;nucleoside phosphate binding;heat shock protein binding;adenyl nucleotide binding;biological r…
BaRT2v18chr2HG111520	HORVU.MOREX.r3.6HG0626200	Geraniol 8-hydroxylase;Cytochrome P450 family 76 subfamily C polypeptide 7	2.55723	0	0
BaRT2v18chr5HG275600	HORVU.MOREX.r3.5HG0527250	Bowman-Birk type trypsin inhibitor	2.55179	GO:0043086;GO:0032269;GO:0030234;GO:0032268;GO:0050789;GO:0006508;GO:0061135;GO:0050790;GO:0019222;GO:0065007;GO:0004866;GO:0140096;GO:0030414;GO:0098772;GO:0071704;GO:0003824;GO:0048523;GO:0044092;GO:0045861;GO:0010951;GO:0008233;GO:0050794;GO:0008152;GO:0048519;GO:0031323;GO:0051172;GO:0060255;GO:0019538;GO:0043170;GO:0044238;GO:0031324;GO:0051246;GO:0052548;GO:0005576;GO:0010605;GO:0080090;GO:…	peptidase regulator activity;negative regulation of cellular protein metabolic process;enzyme regulator activity;enzyme inhibitor activity;regulation of hydrolase activity;negative regulation of molecular function;regulation of catalytic activity;peptidase activity;negative regulation of biological process;metabolic process;negative regulation of proteolysis;negative regulation of macromolecule m…
BaRT2v18chr5HG230890	HORVU.MOREX.r3.4HG0402990	0	2.538	GO:0031224;GO:0110165;GO:0016021;GO:0016020	cellular anatomical entity;integral component of membrane;membrane;intrinsic component of membrane
BaRT2v18chr2HG064150	HORVU.MOREX.r3.2HG0122400	MYB transcription factor 31;Transcription factor MYB30	2.53266	GO:0005634;GO:0043226;GO:0009719;GO:0042221;GO:0043227;GO:0043229;GO:0010033;GO:0009725;GO:0110165;GO:0005622;GO:0050896;GO:0009733;GO:0043231	intracellular anatomical structure;intracellular membrane-bounded organelle;response to auxin;response to hormone;organelle;response to organic substance;membrane-bounded organelle;nucleus;cellular anatomical entity;response to chemical;response to stimulus;response to endogenous stimulus;intracellular organelle
BaRT2v18chr4HG210800	HORVU.MOREX.r3.4HG0403320	0	2.53144	0	0
BaRT2v18chr5HG272910	HORVU.MOREX.r3.5HG0522820	chaperonin-like RbcX protein 2, chloroplastic;Armadillo repeat-containing protein 8-like	2.52517	GO:0043226;GO:0009532;GO:0009536;GO:0009570;GO:0006457;GO:0043227;GO:0043229;GO:0043231;GO:0110165;GO:0005622;GO:0044183;GO:0009987;GO:0005737;GO:0009507;GO:0061077	plastid;intracellular anatomical structure;protein folding chaperone;intracellular membrane-bounded organelle;organelle;cytoplasm;protein folding;membrane-bounded organelle;plastid stroma;chloroplast;cellular anatomical entity;chaperone-mediated protein folding;cellular process;intracellular organelle;chloroplast stroma
BaRT2v18chr2HG056140	HORVU.MOREX.r3.2HG0107680	Transcription factor bHLH47;Amelogenin like protein;BHLH domain-containing protein;Transcription factor BHLH062	2.51368	GO:0097159;GO:0006355;GO:0003723;GO:0050789;GO:0065007;GO:0019222;GO:0043229;GO:0043228;GO:0019219;GO:0010468;GO:0043226;GO:0005515;GO:1903506;GO:0043227;GO:0050794;GO:0003676;GO:0043231;GO:1901363;GO:0003677;GO:2000112;GO:2001141;GO:0005634;GO:0043232;GO:0031323;GO:0060255;GO:0005488;GO:0080090;GO:0110165;GO:0051171;GO:0005840;GO:0010556;GO:0046983;GO:0031326;GO:0019843;GO:0005622;GO:0051252;GO:…	protein binding;binding;intracellular membrane-bounded organelle;regulation of RNA metabolic process;regulation of nucleobase-containing compound metabolic process;nucleus;regulation of RNA biosynthetic process;regulation of transcription, DNA-templated;DNA binding;protein dimerization activity;RNA binding;regulation of biosynthetic process;intracellular non-membrane-bounded organelle;heterocycli…
BaRT2v18chr1HG005520	HORVU.MOREX.r3.7HG0635500	0	2.51289	0	0
BaRT2v18chr7HG365410	HORVU.MOREX.r3.7HG0711520	Transferase;Putative acetyltransferase	2.5027	GO:0016740;GO:0016746;GO:0016747;GO:0003824	transferase activity;transferase activity, transferring acyl groups;transferase activity, transferring acyl groups other than amino-acyl groups;catalytic activity
BaRT2v18chr7HG387160	HORVU.MOREX.r3.7HG0751140	F-box domain-containing protein	2.49529	GO:1901576;GO:0008374;GO:0071704;GO:0006796;GO:0016746;GO:0003824;GO:0006793;GO:0016311;GO:0009058;GO:0008152;GO:0044237;GO:0043170;GO:0110165;GO:0090447;GO:0009987;GO:0016787;GO:0016740;GO:0016747;GO:0016791;GO:0016788;GO:0009059;GO:0010143;GO:0042578;GO:0016020	O-acyltransferase activity;hydrolase activity, acting on ester bonds;hydrolase activity;organic substance metabolic process;phosphoric ester hydrolase activity;biosynthetic process;transferase activity;transferase activity, transferring acyl groups other than amino-acyl groups;cellular metabolic process;cellular process;dephosphorylation;transferase activity, transferring acyl groups;phosphate-co…
BaRT2v18chr2HG071970	HORVU.MOREX.r3.2HG0138730	Cysteine-rich receptor-like protein kinase 25	2.48442	GO:0097159;GO:0036094;GO:0030554;GO:0140096;GO:0016773;GO:0017076;GO:0016310;GO:0071704;GO:0006796;GO:0044260;GO:0003824;GO:0043167;GO:0006468;GO:0032555;GO:0004672;GO:0006793;GO:0016772;GO:0032559;GO:0044237;GO:0008152;GO:1901363;GO:0035639;GO:0043170;GO:0036211;GO:0005524;GO:0019538;GO:0044238;GO:0005488;GO:0031224;GO:0110165;GO:0016021;GO:0016301;GO:0006807;GO:0043168;GO:0009987;GO:0097367;GO:…	protein phosphorylation;binding;small molecule binding;anion binding;cellular protein modification process;kinase activity;integral component of membrane;plasma membrane;transferase activity, transferring phosphorus-containing groups;organic substance metabolic process;phosphotransferase activity, alcohol group as acceptor;ion binding;organonitrogen compound metabolic process;phosphorylation;tran…
BaRT2v18chr6HG300130	HORVU.MOREX.r3.6HG0578630	0	2.48428	0	0
BaRT2v18chr5HG223030	HORVU.MOREX.r3.5HG0424490	0	2.46181	GO:0016740;GO:0003824;GO:0043226;GO:0012505;GO:0043227;GO:0043229;GO:0031224;GO:0110165;GO:0016021;GO:0005622;GO:0005737;GO:0005794;GO:0016757;GO:0043231;GO:0016020	intracellular anatomical structure;intracellular membrane-bounded organelle;catalytic activity;transferase activity;organelle;cytoplasm;membrane;intrinsic component of membrane;transferase activity, transferring glycosyl groups;membrane-bounded organelle;cellular anatomical entity;integral component of membrane;Golgi apparatus;intracellular organelle;endomembrane system
BaRT2v18chr3HG120190	HORVU.MOREX.r3.3HG0228800	F-box only protein 7;F-box domain containing protein, expressed;F-box domain-containing protein	2.45465	0	0
BaRT2v18chr7HG373430	HORVU.MOREX.r3.7HG0726390	Glycosyltransferase;Cytokinin-O-glucosyltransferase 2;UDP-glycosyltransferase 85A2	2.42487	GO:0016740;GO:0003824;GO:0016020;GO:0080044;GO:0016758;GO:0046527;GO:0031224;GO:0110165;GO:0016021;GO:0080043;GO:0035251;GO:0016757;GO:0008194	transferase activity, transferring hexosyl groups;catalytic activity;UDP-glycosyltransferase activity;transferase activity;quercetin 7-O-glucosyltransferase activity;membrane;intrinsic component of membrane;transferase activity, transferring glycosyl groups;cellular anatomical entity;integral component of membrane;quercetin 3-O-glucosyltransferase activity;UDP-glucosyltransferase activity;glucosy…
BaRT2v18chr3HG124910	HORVU.MOREX.r3.3HG0236820	Putative TauD/TfdA-like domain-containing protein;TauD/TfdA-like domain containing protein;Clavaminate synthase-like protein;TauD domain-containing protein	2.41892	0	0
BaRT2v18chr4HG197760	HORVU.MOREX.r3.4HG0381400	AP2-like ethylene-responsive transcription factor BBM2;AP2-like ethylene-responsive transcription factor AIL5	2.40427	GO:0097159;GO:0006355;GO:0140110;GO:0050789;GO:0065007;GO:0019222;GO:0043229;GO:0019219;GO:0010468;GO:0043226;GO:1903506;GO:0043227;GO:0003700;GO:0050794;GO:0003676;GO:0043231;GO:1901363;GO:2000112;GO:0003677;GO:2001141;GO:0005634;GO:0031323;GO:0060255;GO:0005488;GO:0080090;GO:0110165;GO:0051171;GO:0010556;GO:0031326;GO:0005622;GO:0051252;GO:0009889	intracellular membrane-bounded organelle;binding;regulation of RNA metabolic process;regulation of nucleobase-containing compound metabolic process;nucleus;regulation of RNA biosynthetic process;regulation of transcription, DNA-templated;DNA binding;regulation of biosynthetic process;heterocyclic compound binding;regulation of cellular process;regulation of cellular biosynthetic process;intracell…
BaRT2v18chr7HG342110	HORVU.MOREX.r3.7HG0661420	Sucrose synthase;Sucrose synthase1	2.4031	GO:0003723;GO:0009791;GO:0048608;GO:0022607;GO:0071704;GO:0035251;GO:0003676;GO:0008152;GO:0043043;GO:0006518;GO:0090079;GO:0070482;GO:0071840;GO:0006950;GO:0016462;GO:0032504;GO:0005984;GO:0008194;GO:1901564;GO:0044267;GO:0046527;GO:0010154;GO:0000003;GO:0043022;GO:0005975;GO:0036293;GO:1901566;GO:0016758;GO:0051259;GO:0009058;GO:0044237;GO:0043170;GO:0019538;GO:0005488;GO:0048856;GO:0009987;GO:…	multicellular organism reproduction;protein tetramerization;cellular component organization;hydrolase activity;cellular macromolecule biosynthetic process;organic substance metabolic process;response to oxygen levels;transferase activity;multicellular organismal process;cellular nitrogen compound biosynthetic process;disaccharide metabolic process;cellular metabolic process;organic cyclic compoun…
BaRT2v18chr4HG213950	HORVU.MOREX.r3.4HG0408050	Tubulin-folding cofactor C	2.40299	GO:0097159;GO:0044085;GO:0036094;GO:0006457;GO:0006996;GO:0016043;GO:0008092;GO:0030554;GO:0017076;GO:0015631;GO:0022607;GO:0007017;GO:0005515;GO:0043167;GO:0034622;GO:0065003;GO:0032555;GO:0032502;GO:0043933;GO:0032559;GO:1901363;GO:0035639;GO:0007023;GO:0005524;GO:0007021;GO:0071840;GO:0005488;GO:0110165;GO:0043168;GO:0048856;GO:0009987;GO:0005737;GO:0000226;GO:0097367;GO:0000166;GO:0009653;GO:…	microtubule cytoskeleton organization;protein binding;binding;small molecule binding;anion binding;anatomical structure morphogenesis;cellular component organization;protein-containing complex subunit organization;tubulin binding;microtubule-based process;cellular protein-containing complex assembly;ion binding;adenyl ribonucleotide binding;heterocyclic compound binding;cellular component biogene…
BaRT2v18chr4HG191220	HORVU.MOREX.r3.4HG0340860	0	2.39921	0	0
BaRT2v18chr7HG331050	HORVU.MOREX.r3.7HG0639150	Acyl-CoA synthetase family member 4;Putative acyl-activating enzyme 19	2.39724	GO:0036094;GO:0044249;GO:1901576;GO:0044281;GO:0044283;GO:0140104;GO:0006082;GO:0071704;GO:0006629;GO:0016053;GO:0008610;GO:0043436;GO:0044620;GO:0009058;GO:0019752;GO:0008152;GO:0044237;GO:0051192;GO:0031177;GO:0044238;GO:0005488;GO:0046394;GO:0000036;GO:0006631;GO:0140414;GO:0031224;GO:0110165;GO:0016021;GO:0009987;GO:0072330;GO:0005737;GO:0006633;GO:0033218;GO:0032787;GO:0019842;GO:0072341;GO:…	binding;monocarboxylic acid biosynthetic process;small molecule binding;monocarboxylic acid metabolic process;vitamin binding;carboxylic acid metabolic process;integral component of membrane;modified amino acid binding;organic substance metabolic process;fatty acid metabolic process;acyl carrier activity;cellular biosynthetic process;biosynthetic process;cellular metabolic process;cellular proces…
BaRT2v18chr3HG122490	HORVU.MOREX.r3.3HG0232720	0	2.38933	GO:0031224;GO:0110165;GO:0016021;GO:0016020	cellular anatomical entity;integral component of membrane;membrane;intrinsic component of membrane
BaRT2v18chr6HG323730	HORVU.MOREX.r3.6HG0626110	Detected protein of confused Function;N-alpha-acetyltransferase 35, NatC auxiliary subunit	2.36737	GO:0018193;GO:0051604;GO:0071704;GO:0044260;GO:0003824;GO:0031414;GO:0031248;GO:0043543;GO:0008152;GO:0044237;GO:0032991;GO:0043170;GO:0036211;GO:0019538;GO:0044238;GO:0018206;GO:0031365;GO:0031224;GO:0110165;GO:0006807;GO:0016021;GO:0009987;GO:0005737;GO:0010467;GO:0016740;GO:1990234;GO:0031417;GO:0006473;GO:0006464;GO:1901564;GO:1902493;GO:0044267;GO:0140535;GO:0017196;GO:1902494;GO:0043412;GO:…	N-terminal protein acetyltransferase complex;gene expression;cellular protein modification process;integral component of membrane;peptidyl-methionine modification;N-terminal protein amino acid acetylation;organic substance metabolic process;organonitrogen compound metabolic process;transferase activity;cellular protein metabolic process;acetyltransferase complex;cellular metabolic process;cellula…
BaRT2v18chr7HG342220	HORVU.MOREX.r3.7HG0661570	J domain-containing protein;Chaperone DnaJ-domain superfamily protein	2.3657	GO:0031224;GO:0110165;GO:0016021;GO:0016020	cellular anatomical entity;integral component of membrane;membrane;intrinsic component of membrane
BaRT2v18chr3HG157400	HORVU.MOREX.r3.3HG0302180	Protein-serine/threonine phosphatase	2.3569	GO:0071310;GO:1903959;GO:0001101;GO:0009966;GO:0009791;GO:1903792;GO:0009414;GO:0071704;GO:0006796;GO:0043226;GO:0023052;GO:0090351;GO:0009266;GO:0008152;GO:0010646;GO:0019900;GO:0009755;GO:1903960;GO:0006470;GO:0006950;GO:0110165;GO:0071396;GO:0070887;GO:0023051;GO:0006464;GO:1901564;GO:0044267;GO:0065009;GO:1901419;GO:0042578;GO:0043229;GO:0043271;GO:0019901;GO:0009737;GO:0010360;GO:0009787;GO:…	intracellular membrane-bounded organelle;response to chemical;hydrolase activity;negative regulation of abscisic acid-activated signaling pathway;organic substance metabolic process;cellular response to alcohol;seedling development;protein dephosphorylation;multicellular organismal process;regulation of response to alcohol;negative regulation of anion transmembrane transport;cellular metabolic pr…
BaRT2v18chr2HG069640	HORVU.MOREX.r3.6HG0617290	PMD domain-containing protein	2.34961	0	0
BaRT2v18chr5HG256940	HORVU.MOREX.r3.5HG0495800	Calcium-dependent protein kinase 24;Calcium-dependent protein kinase 29;LRR receptor-like serine/threonine-protein kinase GSO1	2.33811	GO:0030554;GO:0017076;GO:0071704;GO:0006796;GO:0043226;GO:0023052;GO:0016772;GO:0032559;GO:0008152;GO:0035639;GO:0110165;GO:0043168;GO:0016301;GO:0097367;GO:0000166;GO:0005509;GO:0006464;GO:1901564;GO:0044267;GO:0004683;GO:0071944;GO:0043229;GO:0016773;GO:0009737;GO:0009719;GO:0006468;GO:1901000;GO:1901700;GO:0004672;GO:0006793;GO:0018209;GO:0044237;GO:0033993;GO:0043170;GO:0005524;GO:0019538;GO:…	intracellular membrane-bounded organelle;plasma membrane;response to chemical;protein serine kinase activity;organic substance metabolic process;phosphorylation;transferase activity;adenyl ribonucleotide binding;cellular metabolic process;negative regulation of response to salt stress;protein serine/threonine kinase activity;phosphate-containing compound metabolic process;organic cyclic compound …
BaRT2v18chr6HG287150	HORVU.MOREX.r3.6HG0548290	Beta-fructofuranosidase, insoluble isoenzyme 4;Fructan 1-exohydrolase	2.33257	GO:0030312;GO:0005975;GO:0071704;GO:0003824;GO:0048046;GO:0033948;GO:0008152;GO:0005618;GO:0044238;GO:0005576;GO:0031224;GO:0110165;GO:0016021;GO:0016798;GO:0016787;GO:0004564;GO:0071944;GO:0004553;GO:0016020	external encapsulating structure;fructan beta-(2,1)-fructosidase activity;integral component of membrane;hydrolase activity, acting on glycosyl bonds;cell wall;hydrolase activity;organic substance metabolic process;hydrolase activity, hydrolyzing O-glycosyl compounds;catalytic activity;membrane;intrinsic component of membrane;cellular anatomical entity;extracellular region;primary metabolic proce…
BaRT2v18chr3HG134270	HORVU.MOREX.r3.3HG0256060	Alpha-xylosidase 2;Alpha-glucosidase yihQ;Family 31 glycosyl hydrolase, alpha-glucosidase;Sulfoquinovosidase;Alpha-xylosidase 1	2.3278	GO:0009311;GO:0005975;GO:0071704;GO:0003824;GO:0000023;GO:0044262;GO:0008152;GO:0044237;GO:0032450;GO:0044238;GO:0090599;GO:0005488;GO:0004558;GO:0030246;GO:0015926;GO:0016798;GO:0009987;GO:0016787;GO:0005984;GO:0004553	binding;hydrolase activity, acting on glycosyl bonds;hydrolase activity;organic substance metabolic process;glucosidase activity;maltose alpha-glucosidase activity;disaccharide metabolic process;cellular metabolic process;hydrolase activity, hydrolyzing O-glycosyl compounds;cellular process;oligosaccharide metabolic process;maltose metabolic process;carbohydrate binding;catalytic activity;primary…
BaRT2v18chr2HG059360	HORVU.MOREX.r3.2HG0113270	Ribosomal S12 methylthiotransferase RimO;Hypoxia-responsive family protein;HIG1 domain-containing protein;Hypoxia induced protein conserved region containing protein	2.32568	GO:0033108;GO:0019866;GO:0033617;GO:0070469;GO:0044085;GO:0006996;GO:0016043;GO:0043229;GO:0031300;GO:0005740;GO:0005739;GO:0022607;GO:0003824;GO:0043226;GO:0031975;GO:0005746;GO:0034622;GO:0065003;GO:0032592;GO:0043227;GO:0008535;GO:0031301;GO:0043933;GO:0043231;GO:0031967;GO:0031304;GO:0005743;GO:0031305;GO:0031090;GO:0071840;GO:0031224;GO:0110165;GO:0016021;GO:0009987;GO:0005737;GO:0098573;GO:…	intracellular membrane-bounded organelle;organelle envelope;respiratory chain complex IV assembly;cellular component organization;mitochondrial membrane;integral component of membrane;cytochrome complex assembly;respirasome;protein-containing complex subunit organization;mitochondrial cytochrome c oxidase assembly;transferase activity;cellular component biogenesis;mitochondrial respirasome;cellul…
BaRT2v18chr7HG350730	HORVU.MOREX.r3.7HG0677990	Microtubule-severing ATPase;WD-repeat protein, putative;Putative WD repeat-containing protein C2A9.03;WD-repeat protein-like;U4/U6 small nuclear ribonucleoprotein PRP4	2.32543	GO:0003824;GO:0031224;GO:0110165;GO:0016021;GO:0016787;GO:0016020	catalytic activity;membrane;intrinsic component of membrane;cellular anatomical entity;integral component of membrane;hydrolase activity
BaRT2v18chr7HG379890	HORVU.MOREX.r3.7HG0738340	Mitochondrial translocator assembly and maintenance protein 41-like protein isoform X1;Haloacid dehalogenase-like hydrolase domain-containing protein 3;HAD hydrolase;HAD-superfamily hydrolase, subfamily IA, REG-2-like	2.32024	GO:0003824;GO:0031224;GO:0110165;GO:0016021;GO:0016787;GO:0016020	catalytic activity;membrane;intrinsic component of membrane;cellular anatomical entity;integral component of membrane;hydrolase activity
BaRT2v18chr3HG118460	HORVU.MOREX.r3.3HG0225310	LRR receptor-like serine/threonine-protein kinase FLS2;Receptor-like protein 12;Receptor like protein 7	2.31996	GO:0071310;GO:0050789;GO:0065007;GO:0007154;GO:0009725;GO:0016310;GO:0006796;GO:0003824;GO:0009719;GO:0042221;GO:0032870;GO:0023052;GO:0071495;GO:0016772;GO:0006793;GO:0050896;GO:0050794;GO:0008152;GO:0044237;GO:0009755;GO:0031224;GO:0110165;GO:0016021;GO:0016301;GO:0070887;GO:0009987;GO:0010033;GO:0007165;GO:0016740;GO:0051716;GO:0071944;GO:0005886;GO:0016020	response to hormone;response to organic substance;kinase activity;integral component of membrane;plasma membrane;response to chemical;response to endogenous stimulus;transferase activity, transferring phosphorus-containing groups;signaling;transferase activity;phosphorylation;regulation of cellular process;cellular metabolic process;cellular process;phosphate-containing compound metabolic process…
BaRT2v18chr6HG306540	HORVU.MOREX.r3.6HG0594080	Regulatory subunit;Leucine-rich repeat, cysteine-containing subtype;Leucine-rich repeat-like protein;EIN3-binding F-box protein 1;F-box/LRR-repeat protein 14;F-box/LRR-repeat protein 13-like isoform X1;F-box/LRR-repeat protein 14-like	2.31774	GO:0031146;GO:0006508;GO:0030163;GO:0051603;GO:0009057;GO:0071704;GO:0009056;GO:0044260;GO:0006511;GO:0019941;GO:0031461;GO:0010498;GO:0044257;GO:0044265;GO:0044248;GO:0008152;GO:0044237;GO:0032991;GO:0043170;GO:0019538;GO:0044238;GO:1901575;GO:0031224;GO:0043161;GO:0006807;GO:0016021;GO:0110165;GO:0009987;GO:0000151;GO:1990234;GO:1901564;GO:0019005;GO:0044267;GO:0140535;GO:0043632;GO:1902494;GO:…	cullin-RING ubiquitin ligase complex;proteasomal protein catabolic process;integral component of membrane;organic substance metabolic process;cellular catabolic process;proteolysis;organonitrogen compound metabolic process;organic substance catabolic process;cellular protein metabolic process;organonitrogen compound catabolic process;cellular metabolic process;ubiquitin-dependent protein cataboli…
BaRT2v18chr7HG340360	HORVU.MOREX.r3.7HG0657660	Fe2OG dioxygenase domain-containing protein	2.30161	0	0
BaRT2v18chr4HG191150	HORVU.MOREX.r3.2HG0146010	Putative retroelement;Retrotransposon protein, putative, unclassified;Transposon Tf2-1 polyprotein (Fragment);Putative nucleotidyltransferase, Ribonuclease H	2.28942	GO:0097159;GO:0006139;GO:0006508;GO:0044249;GO:1901576;GO:0090305;GO:0070001;GO:0140096;GO:0004175;GO:0043169;GO:0071704;GO:0140097;GO:0071897;GO:0044260;GO:0004523;GO:0003824;GO:0043167;GO:0016893;GO:0046914;GO:0016891;GO:0140098;GO:0016772;GO:0008233;GO:0004521;GO:0009058;GO:0018130;GO:0003676;GO:0044237;GO:1901363;GO:0006725;GO:0008152;GO:1901362;GO:0004519;GO:0034061;GO:0034641;GO:0043170;GO:…	binding;aromatic compound biosynthetic process;endonuclease activity;hydrolase activity, acting on ester bonds;peptidase activity;organic cyclic compound biosynthetic process;transferase activity, transferring phosphorus-containing groups;hydrolase activity;aspartic-type peptidase activity;RNA-directed DNA polymerase activity;catalytic activity, acting on RNA;cellular macromolecule biosynthetic p…
BaRT2v18chr1HG016990	HORVU.MOREX.r3.1HG0039160	peroxisome biogenesis factor 10 isoform X1;E3 ubiquitin-protein ligase rnf8-A;RING-type domain-containing protein;Cdk-activating kinase assembly factor;Zinc finger, RING/FYVE/PHD-type;ABA insensitive ring protein	2.28424	GO:0016567;GO:0140096;GO:0043169;GO:0071704;GO:0016310;GO:0061630;GO:0006796;GO:0044260;GO:0003824;GO:0019787;GO:0016874;GO:0043167;GO:0070647;GO:0006793;GO:0016772;GO:0008152;GO:0044237;GO:0061659;GO:0043170;GO:0036211;GO:0019538;GO:0044238;GO:0005488;GO:0031224;GO:0110165;GO:0016021;GO:0006807;GO:0016301;GO:0009987;GO:0005737;GO:0046872;GO:0016740;GO:0006464;GO:1901564;GO:0044267;GO:0032446;GO:…	binding;protein modification by small protein conjugation;cellular protein modification process;kinase activity;integral component of membrane;transferase activity, transferring phosphorus-containing groups;organic substance metabolic process;ion binding;organonitrogen compound metabolic process;transferase activity;phosphorylation;ubiquitin-like protein transferase activity;cellular protein meta…
BaRT2v18chr6HG286900	HORVU.MOREX.r3.4HG0335200	0	2.27477	0	0
BaRT2v18chr7HG337540	HORVU.MOREX.r3.7HG0652790	F-box/LRR-repeat MAX2-like protein A;Leucine-rich repeat, cysteine-containing subtype;F-box protein MAX2;F-box protein ORE9;Putative F-box/leucine rich repeat protein;More axillary branches 2;F-box protein MAX2c	2.27056	GO:0048584;GO:0001101;GO:0031146;GO:0006508;GO:0051093;GO:0009414;GO:0010817;GO:0071704;GO:0006511;GO:0043226;GO:0048367;GO:0042335;GO:0060918;GO:0048580;GO:0051179;GO:0008152;GO:0010187;GO:0010016;GO:0006950;GO:0043161;GO:0110165;GO:1901564;GO:0019005;GO:0009653;GO:0044267;GO:1902494;GO:0010029;GO:1901565;GO:0043229;GO:0009057;GO:1901700;GO:0044265;GO:0009314;GO:0044237;GO:0043170;GO:0019538;GO:…	intracellular membrane-bounded organelle;anatomical structure morphogenesis;hormone transport;response to chemical;regulation of response to water deprivation;shoot system development;organic substance metabolic process;auxin polar transport;multicellular organismal process;response to radiation;organic substance catabolic process;cellular metabolic process;catalytic complex;biological regulation…
BaRT2v18chr6HG324010	HORVU.MOREX.r3.6HG0626740	Pentatricopeptide repeat-containing protein	2.25726	GO:0005634;GO:0043226;GO:0043227;GO:0043229;GO:0110165;GO:0005622;GO:0043231	intracellular anatomical structure;intracellular membrane-bounded organelle;organelle;membrane-bounded organelle;nucleus;cellular anatomical entity;intracellular organelle
BaRT2v18chr3HG172070	HORVU.MOREX.r3.3HG0314460	0	2.24039	GO:0006508;GO:0030163;GO:0051603;GO:0140096;GO:0009057;GO:0043169;GO:0071704;GO:0061630;GO:0009056;GO:0044260;GO:0003824;GO:0006511;GO:0019787;GO:0019941;GO:0043167;GO:0046914;GO:0070647;GO:0044257;GO:0044265;GO:0044248;GO:0008152;GO:0044237;GO:0061659;GO:0043170;GO:0036211;GO:0019538;GO:1901575;GO:0044238;GO:0005488;GO:0110165;GO:0006807;GO:0009987;GO:0005737;GO:0046872;GO:0016740;GO:0006464;GO:…	binding;protein modification by small protein conjugation;cellular protein modification process;organic substance metabolic process;cellular catabolic process;ion binding;proteolysis;organonitrogen compound metabolic process;transferase activity;ubiquitin-like protein transferase activity;cellular protein metabolic process;organic substance catabolic process;catalytic activity, acting on a protei…
BaRT2v18chr1HG032810	HORVU.MOREX.r3.1HG0068450	High molecular mass early light-inducible protein HV58, chloroplastic	2.23409	GO:0009534;GO:0055035;GO:0043229;GO:0042170;GO:0016020;GO:0043226;GO:0009579;GO:0031975;GO:0043227;GO:0031969;GO:0009526;GO:0008152;GO:0044237;GO:0009507;GO:0043231;GO:0031967;GO:0034357;GO:0031090;GO:0031224;GO:0110165;GO:0016021;GO:0009987;GO:0005737;GO:0031976;GO:0009536;GO:0009941;GO:0015979;GO:0005622;GO:0042651;GO:0009535;GO:0031984	intracellular membrane-bounded organelle;chloroplast thylakoid membrane;organelle envelope;chloroplast envelope;chloroplast;integral component of membrane;chloroplast membrane;plastid envelope;thylakoid membrane;photosynthesis;thylakoid;cellular metabolic process;cellular process;chloroplast thylakoid;intracellular organelle;plastid thylakoid;cytoplasm;membrane;intrinsic component of membrane;mem…
BaRT2v18chr6HG287840	HORVU.MOREX.r3.6HG0549430	0	2.23271	0	0
BaRT2v18chr3HG157790	HORVU.MOREX.r3.3HG0302810	Heat shock cognate 70 kDa protein;probable mediator of RNA polymerase II transcription subunit 37c;Putative mediator of RNA polymerase II transcription subunit 37c;Heat shock cognate 70 kDa protein 2	2.23255	GO:0071310;GO:0097159;GO:0036094;GO:0005783;GO:0012505;GO:0006457;GO:0033554;GO:0031974;GO:0030554;GO:0043229;GO:0017076;GO:0044183;GO:0035966;GO:0061077;GO:0003824;GO:0043226;GO:0005515;GO:0043167;GO:0042221;GO:0006986;GO:0043227;GO:0016818;GO:0032555;GO:0042026;GO:0050896;GO:0031072;GO:0032559;GO:0043231;GO:1901363;GO:0051085;GO:0035639;GO:0034620;GO:0035967;GO:0051084;GO:0005524;GO:0017111;GO:…	protein folding chaperone;binding;protein binding;intracellular membrane-bounded organelle;small molecule binding;anion binding;unfolded protein binding;response to organic substance;response to chemical;chaperone-mediated protein folding;misfolded protein binding;hydrolase activity;endoplasmic reticulum;organelle lumen;hydrolase activity, acting on acid anhydrides;hydrolase activity, acting on a…
BaRT2v18chr2HG066240	HORVU.MOREX.r3.2HG0126780	SNF1-related protein kinase regulatory subunit gamma-1-like;Putative CBS domain-containing protein;Cystathionine beta-synthase (CBS) protein;AKIN gamma	2.23197	GO:0030234;GO:0032268;GO:0033554;GO:0030554;GO:0017076;GO:0042149;GO:0071704;GO:0006796;GO:0009267;GO:0043226;GO:0001932;GO:0016772;GO:0032559;GO:0019887;GO:0008152;GO:0031323;GO:0019900;GO:0019207;GO:0080090;GO:0006950;GO:0110165;GO:0043168;GO:0016301;GO:0097367;GO:0000166;GO:0042802;GO:0006464;GO:1901564;GO:0044267;GO:0065009;GO:1902494;GO:1902911;GO:0042594;GO:0050790;GO:0019222;GO:0043229;GO:…	intracellular membrane-bounded organelle;regulation of catalytic activity;regulation of phosphate metabolic process;organic substance metabolic process;phosphorylation;transferase activity;adenyl ribonucleotide binding;cellular metabolic process;protein serine/threonine kinase activity;cellular response to stress;phosphate-containing compound metabolic process;catalytic complex;organic cyclic com…
BaRT2v18chr3HG160510	HORVU.MOREX.r3.5HG0505170	0	2.22942	0	0
BaRT2v18chr5HG229690	HORVU.MOREX.r3.5HG0441400	F-box domain containing protein;F-box domain-containing protein	2.22511	GO:0031224;GO:0110165;GO:0016021;GO:0016020	cellular anatomical entity;integral component of membrane;membrane;intrinsic component of membrane
BaRT2v18chr2HG109690	HORVU.MOREX.r3.2HG0208970	0	2.22467	GO:0046903;GO:0033036;GO:0005938;GO:0006811;GO:0008104;GO:0071705;GO:0051179;GO:0042886;GO:0032940;GO:0032991;GO:0000145;GO:0045184;GO:0006887;GO:0140352;GO:0006820;GO:0110165;GO:0006810;GO:0009987;GO:0051234;GO:0005737;GO:0015833;GO:0016192;GO:0071702;GO:0099023;GO:0005622;GO:0071944;GO:0015031	secretion by cell;establishment of protein localization;secretion;establishment of localization;vesicle tethering complex;peptide transport;anion transport;vesicle-mediated transport;protein localization;cellular process;transport;amide transport;nitrogen compound transport;protein transport;cytoplasm;cellular anatomical entity;cell cortex;cell periphery;intracellular anatomical structure;localiz…
BaRT2v18chr4HG208190	HORVU.MOREX.r3.4HG0399320	Auxilin-related protein 2;J domain-containing protein required for chloroplast accumulation response 1	2.21239	GO:0072583;GO:0043229;GO:0016043;GO:0006898;GO:0031982;GO:0072319;GO:0043226;GO:0005515;GO:0043227;GO:0030276;GO:0006897;GO:0051179;GO:0043624;GO:0043933;GO:0043231;GO:0071840;GO:0005488;GO:0110165;GO:0006810;GO:0009987;GO:0051234;GO:0005737;GO:0072318;GO:0016192;GO:0051261;GO:0032984;GO:0022411;GO:0005622	protein binding;intracellular membrane-bounded organelle;binding;cellular protein complex disassembly;cellular component organization;clathrin coat disassembly;protein-containing complex subunit organization;establishment of localization;receptor-mediated endocytosis;endocytosis;cellular component disassembly;vesicle-mediated transport;clathrin binding;protein-containing complex disassembly;cellu…
BaRT2v18chr2HG068150	HORVU.MOREX.r3.2HG0151500	0	2.21109	0	0
BaRT2v18chr1HG025040-BaRT2v18chr1HG025050	HORVU.MOREX.r3.1HG0055650	Putative UDP-N-acetylglucosamine--peptide N-acetylglucosaminyltransferase SEC;Tetratricopeptide repeat protein SKI3	2.20151	GO:0006402;GO:0030554;GO:0006401;GO:0017076;GO:0071704;GO:0006796;GO:0009579;GO:0009891;GO:0016772;GO:0016458;GO:0032559;GO:0008152;GO:0000184;GO:0035639;GO:0010605;GO:1901361;GO:0110165;GO:0043168;GO:0016301;GO:0055087;GO:0097367;GO:0000166;GO:0006464;GO:1901564;GO:0044267;GO:0016441;GO:0009892;GO:0000291;GO:0071944;GO:0009889;GO:0000956;GO:0019222;GO:0034655;GO:0034427;GO:0016773;GO:0009057;GO:…	mRNA catabolic process;plasma membrane;RNA catabolic process;organic substance metabolic process;transferase activity;phosphorylation;organic substance catabolic process;adenyl ribonucleotide binding;cellular metabolic process;protein serine/threonine kinase activity;phosphate-containing compound metabolic process;organic cyclic compound binding;biological regulation;Ski complex;cellular nitrogen…
BaRT2v18chr7HG360550	HORVU.MOREX.r3.7HG0741960	0	2.17712	0	0
BaRT2v18chr1HG033720	HORVU.MOREX.r3.1HG0070080	ATP-binding family protei (Fragment);GPN-loop GTPase	2.17704	GO:0097159;GO:0022414;GO:0036094;GO:0061458;GO:0043229;GO:0032550;GO:0009791;GO:0043228;GO:0030554;GO:0017076;GO:0099081;GO:0048608;GO:0099080;GO:0005856;GO:0003824;GO:0043226;GO:0003006;GO:0043167;GO:0099513;GO:0016818;GO:0032549;GO:0032555;GO:0005525;GO:0007275;GO:0032502;GO:0032559;GO:0032561;GO:0032501;GO:1901363;GO:0043232;GO:0035639;GO:0015630;GO:0009790;GO:0005524;GO:0017111;GO:0005488;GO:…	binding;supramolecular complex;small molecule binding;purine ribonucleoside binding;anion binding;supramolecular polymer;reproduction;system development;GTPase activity;reproductive structure development;nucleoside binding;hydrolase activity;fruit development;hydrolase activity, acting on acid anhydrides, in phosphorus-containing anhydrides;hydrolase activity, acting on acid anhydrides;ion bindin…
BaRT2v18chr3HG164450	HORVU.MOREX.r3.3HG0312690	Potassium transporter	2.17312	GO:0022890;GO:0098655;GO:0098660;GO:0006812;GO:0005215;GO:0015318;GO:0006811;GO:0055085;GO:0051179;GO:0098662;GO:0071805;GO:0015075;GO:0022857;GO:0015079;GO:0008324;GO:0031224;GO:0110165;GO:0016021;GO:0006810;GO:0009987;GO:0051234;GO:0006813;GO:0046873;GO:0034220;GO:0071944;GO:0005886;GO:0016020	inorganic cation transmembrane transport;integral component of membrane;plasma membrane;establishment of localization;cation transmembrane transport;inorganic molecular entity transmembrane transporter activity;cation transmembrane transporter activity;ion transmembrane transporter activity;transporter activity;transmembrane transporter activity;cellular process;potassium ion transport;transport;…
BaRT2v18chr1HG008070	HORVU.MOREX.r3.1HG0017250	RNA polymerase II subunit B1 CTD phosphatase RPAP2 homolog;RTR1-type domain-containing protein	2.16822	GO:0071704;GO:0006796;GO:0043226;GO:0008152;GO:0031323;GO:0006470;GO:0080090;GO:0110165;GO:0030154;GO:0006464;GO:0010556;GO:1901564;GO:0044267;GO:0031326;GO:0042578;GO:0009889;GO:0019222;GO:0043229;GO:0043175;GO:1903506;GO:0006793;GO:0016311;GO:0044237;GO:0016985;GO:0043170;GO:0019538;GO:0005488;GO:0031224;GO:0009987;GO:0005737;GO:0051171;GO:0046872;GO:0005622;GO:0048869;GO:0004553;GO:0016020;GO:…	intracellular membrane-bounded organelle;beta-mannosidase activity;mannan endo-1,4-beta-mannosidase activity;hydrolase activity;organic substance metabolic process;protein dephosphorylation;cellular metabolic process;hydrolase activity, hydrolyzing O-glycosyl compounds;phosphate-containing compound metabolic process;biological regulation;regulation of nitrogen compound metabolic process;regulatio…
BaRT2v18chr6HG313030	HORVU.MOREX.r3.6HG0607530	Pheophytinase chloroplastic;pheophytinase, chloroplastic-like;Putative Alpha/beta-hydrolase domain-containing protein;AB hydrolase-1 domain-containing protein;Putative chlorophyllase;Pheophytinase, chloroplastic	2.16466	GO:0043229;GO:0003824;GO:0016746;GO:0043226;GO:0031975;GO:0043227;GO:0009526;GO:0043231;GO:0009507;GO:0031967;GO:0031224;GO:0110165;GO:0016021;GO:0005737;GO:0016787;GO:0052689;GO:0016740;GO:0102293;GO:0009536;GO:0016788;GO:0009941;GO:0005622;GO:0047746;GO:0016020	intracellular membrane-bounded organelle;organelle envelope;hydrolase activity, acting on ester bonds;chloroplast envelope;chloroplast;integral component of membrane;hydrolase activity;plastid envelope;pheophytinase b activity;transferase activity;carboxylic ester hydrolase activity;intracellular organelle;transferase activity, transferring acyl groups;catalytic activity;cytoplasm;membrane;intrin…
BaRT2v18chr2HG104820	HORVU.MOREX.r3.2HG0200690	Agmatine coumaroyltransferase-2;Anthranilate N-benzoyltransferase protein 1	2.16106	GO:0016740;GO:0016746;GO:0003824;GO:0016747;GO:0050734;GO:0047634	hydroxycinnamoyltransferase activity;catalytic activity;transferase activity;transferase activity, transferring acyl groups other than amino-acyl groups;agmatine N4-coumaroyltransferase activity;transferase activity, transferring acyl groups
BaRT2v18chr7HG366070	HORVU.MOREX.r3.7HG0712680	0	2.14614	0	0
BaRT2v18chr5HG268950	HORVU.MOREX.r3.5HG0515900	Transcription factor PIF4;Helix-loop-helix DNA-binding domain containing protein, expressed;Phytochrome-interacting factor 4;Transcription factor PHYTOCHROME INTERACTING FACTOR-LIKE 13;Phytochrome-interacting factor-4;Transcription factor PIF5;BHLH domain-containing protein	2.14407	GO:0097159;GO:0006355;GO:0050789;GO:0065007;GO:0019222;GO:0043229;GO:1902680;GO:0009966;GO:0045893;GO:0051173;GO:0048518;GO:0019219;GO:0009893;GO:0010468;GO:0051254;GO:0010648;GO:0048523;GO:0043226;GO:0005515;GO:0048367;GO:0080006;GO:1903506;GO:0043227;GO:0090229;GO:0010604;GO:0009891;GO:0048522;GO:0010557;GO:0007275;GO:0032502;GO:0050794;GO:0003676;GO:0043231;GO:1901363;GO:0003677;GO:0090227;GO:…	negative regulation of response to stimulus;protein binding;intracellular membrane-bounded organelle;binding;regulation of RNA metabolic process;regulation of nucleobase-containing compound metabolic process;positive regulation of biological process;negative regulation of signaling;system development;positive regulation of cellular metabolic process;nucleus;regulation of red or far-red light sign…
BaRT2v18chr5HG270250	HORVU.MOREX.r3.5HG0518070	Glycosyltransferase	2.13405	GO:0016740;GO:0003824;GO:0016020;GO:0031224;GO:0110165;GO:0016021;GO:0016757;GO:0008194	catalytic activity;UDP-glycosyltransferase activity;transferase activity;membrane;intrinsic component of membrane;transferase activity, transferring glycosyl groups;cellular anatomical entity;integral component of membrane
BaRT2v18chr3HG119600	HORVU.MOREX.r3.5HG0521840	Hexosyltransferase	2.12937	GO:0012505;GO:0044249;GO:1901576;GO:0043229;GO:0016757;GO:0098791;GO:0071704;GO:0044260;GO:0003824;GO:1901566;GO:0016020;GO:0006486;GO:0043226;GO:0009100;GO:0043227;GO:0000139;GO:0005794;GO:0009058;GO:0008152;GO:0043231;GO:0044237;GO:0043413;GO:0043170;GO:0031090;GO:0036211;GO:0019538;GO:0044238;GO:0005488;GO:0031224;GO:0110165;GO:0016021;GO:0030246;GO:0006807;GO:0098588;GO:0009987;GO:0034645;GO:…	binding;intracellular membrane-bounded organelle;carbohydrate derivative metabolic process;cellular protein modification process;integral component of membrane;Golgi membrane;endomembrane system;cellular macromolecule biosynthetic process;organic substance metabolic process;organonitrogen compound metabolic process;transferase activity;cellular biosynthetic process;biosynthetic process;cellular p…
BaRT2v18chr6HG316970	HORVU.MOREX.r3.6HG0614940	0	2.12538	0	0
BaRT2v18chr2HG063810	HORVU.MOREX.r3.2HG0121670	0	2.12498	0	0
BaRT2v18chr7HG371830	HORVU.MOREX.r3.7HG0723480	F-box domain-containing protein	2.11922	GO:1902911;GO:0030234;GO:0032268;GO:0050789;GO:0000079;GO:1904029;GO:0050790;GO:0019222;GO:0043229;GO:0065007;GO:0140096;GO:0000278;GO:0061695;GO:0098772;GO:1902554;GO:0071704;GO:0061630;GO:0031399;GO:0044260;GO:0003824;GO:0019787;GO:0007049;GO:0043226;GO:0001932;GO:0043549;GO:0043227;GO:0044237;GO:0045859;GO:0019220;GO:0070647;GO:0000307;GO:0050794;GO:0008152;GO:0019887;GO:0061659;GO:0032991;GO:…	intracellular membrane-bounded organelle;enzyme regulator activity;cell cycle;mitotic cell cycle;protein modification by small protein conjugation;regulation of catalytic activity;nucleus;cellular protein modification process;metabolic process;kinase regulator activity;transferase complex, transferring phosphorus-containing groups;regulation of phosphate metabolic process;organic substance metabo…
BaRT2v18chr1HG013890	HORVU.MOREX.r3.1HG0030730	IQ domain-containing protein IQM1;Abnormal spindle-like microcephaly-associated (Fragment);Calmodulin-binding family protein;Calmodulin binding protein	2.10889	GO:0044085;GO:0016051;GO:0012505;GO:0044249;GO:1901576;GO:0043229;GO:0005975;GO:0045492;GO:0010410;GO:0071704;GO:0044042;GO:0070592;GO:0016746;GO:0003824;GO:0042546;GO:0043226;GO:0006073;GO:0010383;GO:0044264;GO:0044260;GO:0000271;GO:0043227;GO:0071554;GO:0044262;GO:0005794;GO:0009058;GO:0008152;GO:0043231;GO:0044237;GO:0033692;GO:0043170;GO:0044238;GO:0009834;GO:0071840;GO:0010411;GO:0071669;GO:…	cell wall polysaccharide biosynthetic process;intracellular membrane-bounded organelle;plant-type secondary cell wall biogenesis;cellular polysaccharide metabolic process;polysaccharide metabolic process;xylan biosynthetic process;endomembrane system;acetyltransferase activity;cellular macromolecule biosynthetic process;organic substance metabolic process;xylan acetylation;transferase activity;ce…
BaRT2v18chr2HG059890	HORVU.MOREX.r3.2HG0114150	Two-component response regulator ARR1;Transcription factor NIGT1;HTH myb-type domain-containing protein;transcription factor LUX;myb family transcription factor EFM;Two-component response regulator ARR-B family;Two-component response regulator ORR24;Two-component response regulator ARR2	2.1088	GO:0097159;GO:0006355;GO:0045934;GO:0050789;GO:0065007;GO:1902679;GO:0043229;GO:0019222;GO:0019219;GO:0010468;GO:0048523;GO:0016020;GO:0051253;GO:0043226;GO:2000113;GO:1903506;GO:0043227;GO:0031327;GO:1903507;GO:0050794;GO:0045892;GO:0003676;GO:0043231;GO:1901363;GO:0003677;GO:0048519;GO:2001141;GO:0005634;GO:2000112;GO:0010558;GO:0051172;GO:0031323;GO:0060255;GO:0031324;GO:0005488;GO:0010605;GO:…	intracellular membrane-bounded organelle;binding;negative regulation of biosynthetic process;regulation of RNA metabolic process;regulation of nucleobase-containing compound metabolic process;nucleus;negative regulation of biological process;integral component of membrane;negative regulation of nucleic acid-templated transcription;negative regulation of macromolecule metabolic process;sequence-sp…
BaRT2v18chr4HG219080	HORVU.MOREX.r3.4HG0416150	VAN3-binding protein-like;PH domain-containing protein;VAN3-binding protein isoform X2	2.10351	GO:0005634;GO:0043226;GO:0043227;GO:0043229;GO:0031224;GO:0110165;GO:0016021;GO:0005622;GO:0043231;GO:0016020	intracellular anatomical structure;intracellular membrane-bounded organelle;organelle;membrane;intrinsic component of membrane;membrane-bounded organelle;nucleus;cellular anatomical entity;integral component of membrane;intracellular organelle
BaRT2v18chr3HG137830	HORVU.MOREX.r3.3HG0329290	0	2.10276	0	0
BaRT2v18chr3HG171410	HORVU.MOREX.r3.3HG0326030	F-box domain-containing protein	2.09136	GO:0005886;GO:0016020;GO:0110165;GO:0071944	cellular anatomical entity;plasma membrane;membrane;cell periphery
BaRT2v18chr7HG341010	HORVU.MOREX.r3.1HG0029480	Transposon protein, putative, Pong sub-class;Ribosomal protein-like;Putative harbinger transposase-derived protein	2.09052	GO:0016740;GO:0043232;GO:0003824;GO:0005840;GO:0043226;GO:0016788;GO:0043229;GO:0043228;GO:0110165;GO:0005622;GO:0016787	intracellular anatomical structure;hydrolase activity, acting on ester bonds;catalytic activity;non-membrane-bounded organelle;ribosome;transferase activity;organelle;intracellular non-membrane-bounded organelle;cellular anatomical entity;intracellular organelle;hydrolase activity
BaRT2v18chr6HG293570	HORVU.MOREX.r3.6HG0563500	0	2.08159	0	0
BaRT2v18chr3HG170070	HORVU.MOREX.r3.UnG0786400	Epidermis-specific secreted glycoprotein EP1;Bulb-type lectin domain-containing protein;Putative receptor protein kinase ZmPK1	2.07747	GO:0097159;GO:0022414;GO:0036094;GO:0018193;GO:0004713;GO:0140096;GO:0030554;GO:0016773;GO:0007154;GO:0017076;GO:0009875;GO:0016310;GO:0009856;GO:0006796;GO:0071704;GO:0044260;GO:0003824;GO:0018108;GO:0043167;GO:0006468;GO:0008037;GO:0032555;GO:0004672;GO:0006793;GO:0016772;GO:0048544;GO:0032559;GO:0032501;GO:0044237;GO:0008152;GO:0035639;GO:1901363;GO:0043170;GO:0005524;GO:0036211;GO:0019538;GO:…	binding;protein phosphorylation;small molecule binding;anion binding;reproduction;kinase activity;cell recognition;integral component of membrane;cellular protein modification process;transferase activity, transferring phosphorus-containing groups;organic substance metabolic process;pollen-pistil interaction;phosphotransferase activity, alcohol group as acceptor;ion binding;organonitrogen compoun…
BaRT2v18chr6HG327390	HORVU.MOREX.r3.6HG0632360	0	2.06324	0	0
BaRT2v18chr2HG077710	HORVU.MOREX.r3.2HG0153790	BHLH domain-containing protein;Transcription factor PIF5;Transcription factor PIF3;Transcription factor PHYTOCHROME INTERACTING FACTOR-LIKE 13	2.06303	GO:0097159;GO:0006355;GO:0050789;GO:0065007;GO:0019222;GO:0043229;GO:1902680;GO:0009966;GO:0045893;GO:0051173;GO:0048518;GO:0019219;GO:0009893;GO:0010468;GO:0051254;GO:0010648;GO:0048523;GO:0043226;GO:0005515;GO:0048367;GO:0080006;GO:1903506;GO:0043227;GO:0090229;GO:0010604;GO:0009891;GO:0048522;GO:0010557;GO:0007275;GO:0032502;GO:0050794;GO:0048583;GO:0043231;GO:0090227;GO:0032501;GO:0048519;GO:…	negative regulation of response to stimulus;intracellular membrane-bounded organelle;protein binding;binding;regulation of RNA metabolic process;regulation of nucleobase-containing compound metabolic process;positive regulation of biological process;negative regulation of signaling;system development;positive regulation of cellular metabolic process;nucleus;regulation of red or far-red light sign…
BaRT2v18chr5HG241610	HORVU.MOREX.r3.5HG0468570	PB1 domain-containing protein;Tetratricopeptide repeat protein-like	2.06198	GO:0005634;GO:0043226;GO:0009579;GO:0043227;GO:0043229;GO:0110165;GO:0005622;GO:0043231	intracellular anatomical structure;intracellular membrane-bounded organelle;organelle;thylakoid;membrane-bounded organelle;nucleus;cellular anatomical entity;intracellular organelle
BaRT2v18chr5HG267860	HORVU.MOREX.r3.5HG0513930	Putative tetratricopeptide-like helical domain, DYW domain-containing protein;Pentatricopeptide repeat-containing protein	2.0607	GO:0097159;GO:0006139;GO:0003723;GO:0006996;GO:0043229;GO:0016043;GO:0043169;GO:0071704;GO:0140097;GO:0003824;GO:0043226;GO:0032508;GO:0043167;GO:0046914;GO:0043227;GO:0003678;GO:0016818;GO:0071103;GO:0003676;GO:0043231;GO:1901363;GO:0006725;GO:0044237;GO:0008152;GO:0016070;GO:0043170;GO:0034641;GO:0044238;GO:0017111;GO:0071840;GO:0005488;GO:0009451;GO:0110165;GO:0006807;GO:0016887;GO:0016462;GO:…	intracellular membrane-bounded organelle;binding;cellular component organization;hydrolase activity;RNA metabolic process;DNA helicase activity;hydrolase activity, acting on acid anhydrides, in phosphorus-containing anhydrides;hydrolase activity, acting on acid anhydrides;organic substance metabolic process;ion binding;nucleobase-containing compound metabolic process;RNA binding;DNA conformation …
BaRT2v18chr5HG245080	HORVU.MOREX.r3.5HG0475680	Exostosin-2;DnaJ subfamily C member 2, N-terminally processed like	2.06041	GO:0031224;GO:0110165;GO:0016021;GO:0016020	cellular anatomical entity;integral component of membrane;membrane;intrinsic component of membrane
BaRT2v18chr2HG060870	HORVU.MOREX.r3.2HG0116230	Nop domain-containing protein;Nucleolar protein 56	2.06035	GO:0097159;GO:0044085;GO:0003723;GO:0022613;GO:0043229;GO:0031974;GO:0043228;GO:0032040;GO:0042254;GO:0043226;GO:0005732;GO:0031428;GO:0043227;GO:0003676;GO:0043231;GO:1901363;GO:0032991;GO:0043232;GO:0005634;GO:0031981;GO:0070013;GO:0071840;GO:0005488;GO:0030684;GO:0110165;GO:0009987;GO:0043233;GO:0005730;GO:0030515;GO:1990904;GO:0005622	binding;intracellular membrane-bounded organelle;ribosome biogenesis;nucleus;organelle lumen;RNA binding;intracellular non-membrane-bounded organelle;heterocyclic compound binding;cellular component biogenesis;nuclear lumen;cellular process;preribosome;snoRNA binding;intracellular organelle;small-subunit processome;organic cyclic compound binding;ribonucleoprotein complex;sno(s)RNA-containing rib…
BaRT2v18chr6HG326800	HORVU.MOREX.r3.3HG0241350	FBD domain-containing protein	2.04226	0	0
BaRT2v18chr1HG012430	HORVU.MOREX.r3.UnG0783840	NADH dehydrogenase subunit9;NADH-ubiquinone oxidoreductase 27 kDa subunit;NADH dehydrogenase subunit 9	2.0395	GO:0043226;GO:0043227;GO:0043229;GO:0110165;GO:0005622;GO:0005737;GO:0005739;GO:0043231	intracellular anatomical structure;intracellular membrane-bounded organelle;organelle;cytoplasm;membrane-bounded organelle;mitochondrion;cellular anatomical entity;intracellular organelle
BaRT2v18chr7HG371430	HORVU.MOREX.r3.7HG0719540	Integrase catalytic domain-containing protein	2.03597	GO:0097159;GO:0006139;GO:0043169;GO:0071704;GO:0044260;GO:0043167;GO:0046914;GO:0003676;GO:0044237;GO:1901363;GO:0006725;GO:0008152;GO:0043170;GO:0034641;GO:0044238;GO:0005488;GO:0006807;GO:0015074;GO:0009987;GO:0006259;GO:0046872;GO:0008270;GO:0090304;GO:1901360;GO:0046483	binding;organic substance metabolic process;ion binding;nucleobase-containing compound metabolic process;heterocyclic compound binding;cellular metabolic process;cellular macromolecule metabolic process;cellular process;organic cyclic compound binding;cellular nitrogen compound metabolic process;primary metabolic process;DNA metabolic process;zinc ion binding;macromolecule metabolic process;trans…
BaRT2v18chr3HG149970	HORVU.MOREX.r3.5HG0440680	Aspartate aminotransferase	2.03338	GO:0097159;GO:0036094;GO:1901605;GO:0044281;GO:0043229;GO:0007568;GO:0006082;GO:0005739;GO:0071704;GO:0003824;GO:0004069;GO:0043226;GO:0048367;GO:0043167;GO:0048366;GO:0043227;GO:0005777;GO:0043436;GO:0090693;GO:0009078;GO:0099402;GO:0006522;GO:0009058;GO:0019752;GO:0048731;GO:0016769;GO:0043231;GO:0044237;GO:1901363;GO:0008152;GO:0007275;GO:0032501;GO:0044238;GO:0006103;GO:0005488;GO:0006531;GO:…	aspartate metabolic process;intracellular membrane-bounded organelle;binding;aging;small molecule binding;anion binding;vitamin B6 binding;vitamin binding;alanine metabolic process;system development;carboxylic acid metabolic process;aspartate family amino acid metabolic process;shoot system development;aerobic respiration;transferase activity, transferring nitrogenous groups;organic substance me…
BaRT2v18chr5HG279720	HORVU.MOREX.r3.5HG0424680	0	2.02654	GO:0031224;GO:0110165;GO:0016021;GO:0016020	cellular anatomical entity;integral component of membrane;membrane;intrinsic component of membrane
BaRT2v18chr5HG268190	HORVU.MOREX.r3.6HG0551460	0	2.02633	0	0
BaRT2v18chr2HG090360	HORVU.MOREX.r3.7HG0648630	0	2.01696	0	0
BaRT2v18chr2HG107720	HORVU.MOREX.r3.2HG0205630	0	2.01631	0	0
BaRT2v18chr2HG091030	HORVU.MOREX.r3.2HG0180060	Protein kinase domain-containing protein	2.01594	GO:0071310;GO:0097159;GO:0036094;GO:0050789;GO:0065007;GO:0030554;GO:0140096;GO:0007154;GO:0016773;GO:0017076;GO:0009725;GO:0016310;GO:0071704;GO:0006796;GO:0044260;GO:0003824;GO:0009719;GO:0043167;GO:0006468;GO:0032870;GO:0042221;GO:0023052;GO:0032555;GO:0004672;GO:0006793;GO:0016772;GO:0071495;GO:0050896;GO:0050794;GO:0032559;GO:0044237;GO:0008152;GO:1901363;GO:0035639;GO:0043170;GO:0036211;GO:…	protein phosphorylation;binding;small molecule binding;anion binding;response to hormone;response to organic substance;cellular protein modification process;kinase activity;integral component of membrane;plasma membrane;response to chemical;response to endogenous stimulus;transferase activity, transferring phosphorus-containing groups;signaling;organic substance metabolic process;phosphotransfera…
BaRT2v18chr7HG368650	HORVU.MOREX.r3.7HG0717970	Polynucleotide adenylyltransferase;Poly(A) polymerase	2.01335	GO:0097159;GO:0036094;GO:0006139;GO:0003723;GO:0031124;GO:0016071;GO:0043229;GO:0030554;GO:0017076;GO:0043169;GO:0071704;GO:0043631;GO:0003824;GO:0043226;GO:0043167;GO:0043227;GO:0070566;GO:0032555;GO:0016772;GO:0032559;GO:0043231;GO:0003676;GO:0006725;GO:0044237;GO:0035639;GO:0005634;GO:0016070;GO:0034641;GO:0043170;GO:0005524;GO:0006396;GO:0044238;GO:1901363;GO:0005488;GO:0031224;GO:0110165;GO:…	RNA polyadenylation;mRNA 3'-end processing;intracellular membrane-bounded organelle;binding;mRNA processing;small molecule binding;anion binding;gene expression;polynucleotide adenylyltransferase activity;nucleus;integral component of membrane;transferase activity, transferring phosphorus-containing groups;RNA metabolic process;organic substance metabolic process;ion binding;nucleobase-containing…
BaRT2v18chr6HG322580	HORVU.MOREX.r3.6HG0624130	F-box domain-containing protein	2.00499	0	0
BaRT2v18chr7HG352380	HORVU.MOREX.r3.7HG0681470	CW-type domain-containing protein;MBD domain-containing protein;Methyl-CpG-binding domain-containing protein 2	2.00267	GO:0097159;GO:0005634;GO:0043226;GO:0008270;GO:0043167;GO:1901363;GO:0046914;GO:0043227;GO:0005488;GO:0043229;GO:0003676;GO:0110165;GO:0005622;GO:0043169;GO:0046872;GO:0043231;GO:0003677	nucleic acid binding;intracellular anatomical structure;intracellular membrane-bounded organelle;DNA binding;ion binding;organic cyclic compound binding;binding;organelle;heterocyclic compound binding;membrane-bounded organelle;nucleus;cellular anatomical entity;zinc ion binding;metal ion binding;cation binding;intracellular organelle;transition metal ion binding
BaRT2v18chr6HG297160	HORVU.MOREX.r3.6HG0571750	SAM-dependent MTase DRM-type domain-containing protein;DNA (Cytosine-5)-methyltransferase DRM2	2.00044	GO:0016741;GO:0006306;GO:0097159;GO:0006305;GO:0006139;GO:0032259;GO:0043229;GO:0090116;GO:0071704;GO:0140097;GO:0044260;GO:0003824;GO:0043226;GO:0005515;GO:0043227;GO:0003886;GO:0008757;GO:0003676;GO:0043231;GO:0003677;GO:0006725;GO:1901363;GO:0006304;GO:0005634;GO:0043170;GO:0034641;GO:0044237;GO:0044238;GO:0005488;GO:0031224;GO:0043414;GO:0110165;GO:0016021;GO:0008168;GO:0006807;GO:0009987;GO:…	intracellular membrane-bounded organelle;protein binding;binding;nucleus;methylation;integral component of membrane;DNA methylation or demethylation;organic substance metabolic process;DNA methylation on cytosine;DNA binding;nucleobase-containing compound metabolic process;transferase activity;S-adenosylmethionine-dependent methyltransferase activity;heterocyclic compound binding;C-5 methylation …
BaRT2v18chr3HG168380	HORVU.MOREX.r3.3HG0320160	DUF295 domain-containing protein	1.99913	GO:0031224;GO:0110165;GO:0016021;GO:0016020	cellular anatomical entity;integral component of membrane;membrane;intrinsic component of membrane
BaRT2v18chr2HG075750	HORVU.MOREX.r3.2HG0148520	0	1.99257	0	0
BaRT2v18chr6HG288540	HORVU.MOREX.r3.6HG0550780	FBD domain-containing protein	1.98834	GO:0031224;GO:0110165;GO:0016021;GO:0016020	cellular anatomical entity;integral component of membrane;membrane;intrinsic component of membrane
BaRT2v18chr3HG133400	HORVU.MOREX.r3.7HG0723620	Putative transposase;Far-red impaired response-like	1.98348	GO:0006355;GO:0050789;GO:0065007;GO:0019222;GO:0043229;GO:0019219;GO:0043169;GO:0010468;GO:0043226;GO:0043167;GO:0046914;GO:1903506;GO:0043227;GO:0050794;GO:0043231;GO:2000112;GO:2001141;GO:0005634;GO:0031323;GO:0060255;GO:0005488;GO:0080090;GO:0110165;GO:0051171;GO:0046872;GO:0010556;GO:0008270;GO:0031326;GO:0005622;GO:0051252;GO:0009889	intracellular membrane-bounded organelle;binding;regulation of RNA metabolic process;regulation of nucleobase-containing compound metabolic process;nucleus;regulation of RNA biosynthetic process;regulation of transcription, DNA-templated;ion binding;regulation of biosynthetic process;regulation of cellular process;regulation of cellular biosynthetic process;intracellular organelle;regulation of m…
BaRT2v18chr4HG213140	HORVU.MOREX.r3.4HG0406920	Transmembrane protein like	1.97478	GO:0031224;GO:0110165;GO:0016021;GO:0016020	cellular anatomical entity;integral component of membrane;membrane;intrinsic component of membrane
BaRT2v18chr3HG119630	HORVU.MOREX.r3.3HG0227720	Repressor of RNA polymerase III transcription	1.97256	GO:0006355;GO:0045934;GO:0050789;GO:0065007;GO:1902679;GO:0043229;GO:0019222;GO:0019219;GO:0070063;GO:0010468;GO:0019899;GO:0000994;GO:0003824;GO:0043175;GO:0048523;GO:0043226;GO:0005515;GO:0051253;GO:2000113;GO:1903506;GO:0016480;GO:0043227;GO:0031327;GO:1903507;GO:0050794;GO:0045892;GO:0043231;GO:2001141;GO:2000112;GO:0048519;GO:0005634;GO:0031323;GO:0010558;GO:0051172;GO:0060255;GO:0031324;GO:…	intracellular membrane-bounded organelle;protein binding;binding;negative regulation of biosynthetic process;regulation of RNA metabolic process;regulation of nucleobase-containing compound metabolic process;biological regulation;nucleus;negative regulation of biological process;negative regulation of nucleic acid-templated transcription;negative regulation of macromolecule metabolic process;hydr…
BaRT2v18chr7HG365400	HORVU.MOREX.r3.7HG0711430	Phosphatidylinositol 4-kinase gamma 4;Putative 1-phosphatidylinositol 4-kinase	1.96672	GO:0004430;GO:0051093;GO:0033554;GO:0030554;GO:0009791;GO:0048586;GO:0017076;GO:0048608;GO:0071704;GO:0006796;GO:0006629;GO:0043226;GO:0006644;GO:0048367;GO:0036294;GO:0048580;GO:0005777;GO:0016772;GO:0032559;GO:0008152;GO:0035639;GO:0070482;GO:0046854;GO:0071456;GO:0006950;GO:0110165;GO:0043168;GO:0016301;GO:0070887;GO:0097367;GO:0000166;GO:0019637;GO:0048831;GO:0006464;GO:1901564;GO:0044267;GO:…	intracellular membrane-bounded organelle;phosphatidylinositol binding;organophosphate metabolic process;response to chemical;shoot system development;organic substance metabolic process;response to oxygen levels;transferase activity;phosphorylation;lipid phosphorylation;adenyl ribonucleotide binding;multicellular organismal process;cellular metabolic process;protein serine/threonine kinase activi…
BaRT2v18chr2HG109350	HORVU.MOREX.r3.2HG0200050	Fe2OG dioxygenase domain-containing protein;Putative flavonol synthase/flavanone 3-hydroxylase;Hyoscyamine 6-dioxygenase;Flavanone 3-dioxygenase 3	1.96661	0	0
BaRT2v18chr5HG266270	HORVU.MOREX.r3.5HG0511700	Glycosyltransferase;UDP-glucoronosyl and UDP-glucosyl transferase family protein, expressed;Putative UDP-glucosyltransferase	1.95874	GO:0097159;GO:0006355;GO:0090575;GO:0140110;GO:0003723;GO:0050789;GO:0000981;GO:0140513;GO:0065007;GO:1990837;GO:0043229;GO:0000976;GO:0019222;GO:0019219;GO:0016757;GO:0010468;GO:0005667;GO:0003824;GO:0043226;GO:0016758;GO:1903506;GO:0043227;GO:0003700;GO:0035251;GO:0050794;GO:0003676;GO:0043231;GO:2001141;GO:0032991;GO:2000112;GO:0016602;GO:0005634;GO:0000978;GO:0080044;GO:0031323;GO:0060255;GO:…	intracellular membrane-bounded organelle;binding;regulation of RNA metabolic process;UDP-glycosyltransferase activity;quercetin 7-O-glucosyltransferase activity;regulation of nucleobase-containing compound metabolic process;nucleus;regulation of RNA biosynthetic process;regulation of transcription, DNA-templated;RNA polymerase II transcription regulatory region sequence-specific DNA binding;seque…
BaRT2v18chr2HG108880	HORVU.MOREX.r3.2HG0207520	0	1.95663	0	0
BaRT2v18chr7HG381250	HORVU.MOREX.r3.7HG0740370	AP2-like ethylene-responsive transcription factor AIL5	1.95633	GO:0097159;GO:0006355;GO:0140110;GO:0050789;GO:0065007;GO:0019222;GO:0043229;GO:0019219;GO:0010468;GO:0043226;GO:1903506;GO:0043227;GO:0003700;GO:0050794;GO:0003676;GO:0043231;GO:1901363;GO:2000112;GO:0003677;GO:2001141;GO:0005634;GO:0031323;GO:0060255;GO:0005488;GO:0080090;GO:0110165;GO:0051171;GO:0010556;GO:0031326;GO:0005622;GO:0051252;GO:0009889	intracellular membrane-bounded organelle;binding;regulation of RNA metabolic process;regulation of nucleobase-containing compound metabolic process;nucleus;regulation of RNA biosynthetic process;regulation of transcription, DNA-templated;DNA binding;regulation of biosynthetic process;heterocyclic compound binding;regulation of cellular process;regulation of cellular biosynthetic process;intracell…
BaRT2v18chr7HG386810	HORVU.MOREX.r3.5HG0431410	Protein kinase domain-containing protein	1.95245	GO:0097159;GO:0006355;GO:0036094;GO:0050789;GO:0065007;GO:0019222;GO:0030554;GO:0140096;GO:0016773;GO:0017076;GO:0019219;GO:0010468;GO:0016310;GO:0071704;GO:0006796;GO:0044260;GO:0003824;GO:0043167;GO:0006468;GO:1903506;GO:0032555;GO:0004672;GO:0006793;GO:0016772;GO:0050794;GO:0032559;GO:0044237;GO:0008152;GO:1901363;GO:0003677;GO:0035639;GO:2001141;GO:0043170;GO:2000112;GO:0031323;GO:0036211;GO:…	protein phosphorylation;binding;small molecule binding;anion binding;regulation of RNA metabolic process;regulation of nucleobase-containing compound metabolic process;cellular protein modification process;kinase activity;integral component of membrane;regulation of cellular metabolic process;transferase activity, transferring phosphorus-containing groups;regulation of RNA biosynthetic process;or…
BaRT2v18chr7HG339320	HORVU.MOREX.r3.2HG0106560	0	1.94417	0	0
BaRT2v18chr5HG249240	HORVU.MOREX.r3.5HG0483030	Coleoptile phototropism protein 1;BTB/POZ domain-containing protein NPY1-like;BTB/POZ domain-containing protein NPY;Non-phototropic hypocotyl 3-like;BTB/POZ domain-containing protein NPY1;NPH3 domain-containing protein	1.94306	GO:0051094;GO:0009791;GO:0005770;GO:0048608;GO:0031410;GO:0010817;GO:0071704;GO:0043226;GO:0048367;GO:0060918;GO:0048580;GO:0051179;GO:0008152;GO:0045176;GO:0009790;GO:0010540;GO:0048827;GO:0110165;GO:0010229;GO:0006464;GO:1901564;GO:0048831;GO:0044267;GO:0048582;GO:0010154;GO:0000003;GO:0071944;GO:2000241;GO:0012505;GO:0090567;GO:0048366;GO:0044237;GO:0043170;GO:0019538;GO:0009908;GO:0048856;GO:…	plasma membrane;hormone transport;shoot system development;organic substance metabolic process;auxin polar transport;multicellular organismal process;cellular metabolic process;embryo development;biological regulation;cotyledon development;macromolecule localization;positive regulation of developmental process;reproductive system development;nitrogen compound metabolic process;positive regulation…
BaRT2v18chr5HG253530	HORVU.MOREX.r3.5HG0490430	Phospholipase-like protein (Fragment)	1.94244	0	0
BaRT2v18chr7HG337360	HORVU.MOREX.r3.7HG0652060	FBD domain-containing protein	1.93893	0	0
BaRT2v18chr3HG117170-BaRT2v18chr3HG117180	HORVU.MOREX.r3.3HG0222130	Transmembrane protein like	1.93416	GO:0016020;GO:0005783;GO:0043226;GO:0031090;GO:0012505;GO:0098827;GO:0043227;GO:0005789;GO:0043229;GO:0031224;GO:0110165;GO:0016021;GO:0042175;GO:0005622;GO:0005794;GO:0005737;GO:0043231;GO:0031984	organelle membrane;intracellular anatomical structure;intracellular membrane-bounded organelle;organelle;cytoplasm;membrane;endoplasmic reticulum subcompartment;intrinsic component of membrane;membrane-bounded organelle;cellular anatomical entity;nuclear outer membrane-endoplasmic reticulum membrane network;Golgi apparatus;organelle subcompartment;integral component of membrane;endoplasmic reticu…
BaRT2v18chr2HG058100	HORVU.MOREX.r3.2HG0111290	Thioredoxin domain-containing protein;Thioredoxin-like 1-1, chloroplastic;thioredoxin-like 1-1, chloroplastic	1.93184	0	0
BaRT2v18chr1HG004600	HORVU.MOREX.r3.7HG0672700	BHLH domain-containing protein;Transcription factor bHLH62	1.9311	GO:0006355;GO:0050789;GO:0065007;GO:0019222;GO:0043229;GO:0019219;GO:0010468;GO:0043226;GO:0005515;GO:1903506;GO:0043227;GO:0050794;GO:0043231;GO:2000112;GO:2001141;GO:0005634;GO:0031323;GO:0060255;GO:0005488;GO:0080090;GO:0110165;GO:0051171;GO:0010556;GO:0046983;GO:0031326;GO:0005622;GO:0051252;GO:0009889	protein binding;intracellular membrane-bounded organelle;binding;regulation of RNA metabolic process;regulation of nucleobase-containing compound metabolic process;nucleus;regulation of RNA biosynthetic process;regulation of transcription, DNA-templated;protein dimerization activity;regulation of biosynthetic process;regulation of cellular process;regulation of cellular biosynthetic process;intra…
BaRT2v18chr6HG308440	HORVU.MOREX.r3.6HG0598520	Protein kinase domain-containing protein	1.92841	GO:1901605;GO:0030554;GO:0017076;GO:0006082;GO:0071704;GO:0006796;GO:0016053;GO:0006576;GO:0006952;GO:0002229;GO:0023052;GO:0016772;GO:0004888;GO:0032559;GO:0008152;GO:0042430;GO:1901362;GO:0035639;GO:0044106;GO:0009617;GO:0006950;GO:0110165;GO:0043168;GO:0030246;GO:0016301;GO:0097367;GO:0000166;GO:0006464;GO:1901564;GO:0044267;GO:0071944;GO:0098542;GO:0019438;GO:0009072;GO:0009308;GO:0016773;GO:…	aromatic compound biosynthetic process;response to oomycetes;transmembrane receptor protein serine/threonine kinase signaling pathway;plasma membrane;protein serine kinase activity;organic substance metabolic process;phosphorylation;transferase activity;tryptophan metabolic process;adenyl ribonucleotide binding;cellular nitrogen compound biosynthetic process;defense response to bacterium;cellular…
BaRT2v18chr7HG335940	HORVU.MOREX.r3.7HG0649350	Protein kinase domain-containing protein	1.92281	GO:0097159;GO:0036094;GO:0050789;GO:0065007;GO:0016043;GO:0030554;GO:0140096;GO:0007154;GO:0016773;GO:0017076;GO:0043169;GO:0016310;GO:0071704;GO:0006796;GO:0044260;GO:0003824;GO:0043167;GO:0006468;GO:0007166;GO:0023052;GO:0032555;GO:0004672;GO:0006793;GO:0016772;GO:0050896;GO:0030247;GO:0050794;GO:0032559;GO:0044237;GO:1901363;GO:0008152;GO:0035639;GO:0043170;GO:0036211;GO:0019538;GO:0005524;GO:…	protein phosphorylation;binding;small molecule binding;anion binding;cell surface receptor signaling pathway;cellular protein modification process;kinase activity;plasma membrane;integral component of membrane;cellular component organization;transferase activity, transferring phosphorus-containing groups;signaling;organic substance metabolic process;phosphotransferase activity, alcohol group as a…
BaRT2v18chr5HG261350	HORVU.MOREX.r3.5HG0502990	NAC domain-containing protein	1.91843	GO:0097159;GO:0006355;GO:0050789;GO:0065007;GO:0019222;GO:0019219;GO:0010468;GO:1903506;GO:0050794;GO:0003676;GO:1901363;GO:0003677;GO:2000112;GO:2001141;GO:0031323;GO:0060255;GO:0005488;GO:0080090;GO:0051171;GO:0010556;GO:0031326;GO:0051252;GO:0009889	binding;regulation of RNA metabolic process;regulation of nucleobase-containing compound metabolic process;regulation of RNA biosynthetic process;regulation of transcription, DNA-templated;DNA binding;regulation of biosynthetic process;heterocyclic compound binding;regulation of cellular process;regulation of cellular biosynthetic process;regulation of macromolecule metabolic process;organic cycl…
BaRT2v18chr1HG044080	HORVU.MOREX.r3.1HG0085840	Domain X;Putative mitochondrial protein ymf40;Putative 91 kDa protein in cob intron;Reverse transcriptase domain-containing protein;nuclear intron maturase 3, mitochondrial	1.91477	GO:0006139;GO:0044249;GO:1901576;GO:0016071;GO:0043229;GO:0005739;GO:0071897;GO:0140097;GO:0071704;GO:0044260;GO:0003824;GO:0043226;GO:0006314;GO:0043227;GO:0000959;GO:0016772;GO:0009058;GO:0018130;GO:0000963;GO:0043231;GO:1901362;GO:0006725;GO:0044237;GO:0008152;GO:0016070;GO:0034061;GO:0034641;GO:0043170;GO:0044238;GO:0006396;GO:0006310;GO:0003964;GO:0110165;GO:0006807;GO:0044271;GO:0019438;GO:…	intracellular membrane-bounded organelle;homing of group II introns;mRNA processing;aromatic compound biosynthetic process;gene expression;intron homing;organic cyclic compound biosynthetic process;transferase activity, transferring phosphorus-containing groups;RNA-directed DNA polymerase activity;RNA metabolic process;cellular macromolecule biosynthetic process;organic substance metabolic proces…
BaRT2v18chr7HG332560	HORVU.MOREX.r3.7HG0642050	Oligopeptide transporter 7;Glutathione transporter;Putative sexual differentiation process protein isp4	1.90833	GO:0097159;GO:0008509;GO:0035672;GO:0006139;GO:0003723;GO:0035673;GO:0043229;GO:0005215;GO:0098656;GO:0033036;GO:0031226;GO:0071704;GO:0006811;GO:0008104;GO:0043226;GO:0055085;GO:0071705;GO:0043227;GO:0051179;GO:0042886;GO:0071944;GO:0015075;GO:0022857;GO:0003676;GO:0043231;GO:1901363;GO:0005887;GO:0006725;GO:0045184;GO:0016070;GO:0043170;GO:0034641;GO:0044237;GO:1904680;GO:0044238;GO:0006820;GO:…	intracellular membrane-bounded organelle;binding;intrinsic component of plasma membrane;establishment of protein localization;anion transmembrane transporter activity;integral component of membrane;plasma membrane;establishment of localization;RNA metabolic process;ion transmembrane transporter activity;transporter activity;peptide transport;anion transport;nucleobase-containing compound metaboli…
BaRT2v18chr3HG132600	HORVU.MOREX.r3.3HG0252710	BHLH domain-containing protein;Transcription factor bHLH93;Transcription factor bHLH61	1.90448	GO:0097159;GO:0006355;GO:0140110;GO:0050789;GO:0065007;GO:0019222;GO:0043229;GO:0019219;GO:0010468;GO:0043226;GO:0005515;GO:1903506;GO:0043227;GO:0003700;GO:0050794;GO:0003676;GO:0043231;GO:2000112;GO:2001141;GO:0003677;GO:1901363;GO:0005634;GO:0031323;GO:0060255;GO:0005488;GO:0080090;GO:0110165;GO:0051171;GO:0010556;GO:0046983;GO:0031326;GO:0043565;GO:0005622;GO:0051252;GO:0009889	intracellular membrane-bounded organelle;protein binding;binding;regulation of RNA metabolic process;regulation of nucleobase-containing compound metabolic process;nucleus;sequence-specific DNA binding;regulation of transcription, DNA-templated;regulation of RNA biosynthetic process;DNA binding;protein dimerization activity;regulation of biosynthetic process;heterocyclic compound binding;regulati…
BaRT2v18chr4HG174700	HORVU.MOREX.r3.4HG0331870	NBS-LRR disease resistance protein homologue;AAA domain-containing protein	1.89064	GO:0097159;GO:0036094;GO:0006139;GO:0090305;GO:0030554;GO:0043531;GO:0017076;GO:0071704;GO:0030117;GO:0004523;GO:0003824;GO:0098796;GO:0043167;GO:0016893;GO:0044237;GO:0016891;GO:0140098;GO:0032555;GO:0004521;GO:0048475;GO:0032559;GO:0030119;GO:0032991;GO:0044599;GO:0006725;GO:0016070;GO:0035639;GO:0034641;GO:0043170;GO:0005524;GO:0044238;GO:1901363;GO:0005488;GO:0090501;GO:0043168;GO:0110165;GO:…	binding;endonuclease activity;small molecule binding;anion binding;hydrolase activity, acting on ester bonds;coated membrane;membrane protein complex;ADP binding;hydrolase activity;RNA metabolic process;catalytic activity, acting on RNA;organic substance metabolic process;endoribonuclease activity;ion binding;nucleobase-containing compound metabolic process;adenyl ribonucleotide binding;heterocyc…
BaRT2v18chr2HG066560	HORVU.MOREX.r3.2HG0127360	PI-PLC X domain-containing protein	1.89003	GO:0016310;GO:0071704;GO:0006796;GO:0006629;GO:0003824;GO:0006793;GO:0016772;GO:0008152;GO:0044237;GO:0044238;GO:0008081;GO:0031224;GO:0110165;GO:0016021;GO:0016301;GO:0009987;GO:0016787;GO:0016740;GO:0016788;GO:0042578;GO:0016020	hydrolase activity, acting on ester bonds;kinase activity;integral component of membrane;transferase activity, transferring phosphorus-containing groups;hydrolase activity;organic substance metabolic process;phosphoric ester hydrolase activity;phosphorylation;transferase activity;cellular metabolic process;cellular process;phosphoric diester hydrolase activity;phosphate-containing compound metabo…
BaRT2v18chr3HG119290	HORVU.MOREX.r3.1HG0024650	0	1.88666	0	0
BaRT2v18chr7HG363670	HORVU.MOREX.r3.3HG0325130	DUF295 domain-containing protein	1.88419	GO:0031224;GO:0110165;GO:0016021;GO:0016020	cellular anatomical entity;integral component of membrane;membrane;intrinsic component of membrane
BaRT2v18chr3HG167380	HORVU.MOREX.r3.3HG0318470	Protein ACCELERATED CELL DEATH 6-like	1.88227	GO:0051539;GO:0051540;GO:0005488;GO:0031224;GO:0110165;GO:0016021;GO:0071944;GO:0051536;GO:0005886;GO:0016020	metal cluster binding;binding;membrane;4 iron, 4 sulfur cluster binding;intrinsic component of membrane;iron-sulfur cluster binding;cellular anatomical entity;integral component of membrane;plasma membrane;cell periphery
BaRT2v18chr2HG090900	HORVU.MOREX.r3.2HG0179930	F-box domain-containing protein	1.8753	GO:0016740;GO:0003824;GO:0031224;GO:0110165;GO:0016021;GO:0016757;GO:0016020	catalytic activity;transferase activity;membrane;intrinsic component of membrane;transferase activity, transferring glycosyl groups;cellular anatomical entity;integral component of membrane
BaRT2v18chr3HG118130	HORVU.MOREX.r3.3HG0224620	G patch domain-containing protein TGH homolog;sarcoplasmic reticulum histidine-rich calcium-binding protein;CAX-interacting protein 4;FAD/NAD(P)-binding oxidoreductase isoform 1;Histidine-rich calcium-binding protein;Histidine rich calcium binding protein	1.8748	0	0
BaRT2v18chr1HG022050	HORVU.MOREX.r3.1HG0050640	Group XIIA secretory phospholipase A2 (Fragment)	1.86665	0	0
BaRT2v18chr6HG307600	HORVU.MOREX.r3.6HG0596820	Gibberellin 2-oxidase4;Gibberellin 2-beta-dioxygenase 8;Fe2OG dioxygenase domain-containing protein	1.86453	0	0
BaRT2v18chr1HG012440	HORVU.MOREX.r3.1HG0026640	0	1.83932	0	0
BaRT2v18chr7HG349450	HORVU.MOREX.r3.6HG0600860	dnaJ protein homolog;CR-type domain-containing protein	1.83613	GO:0097159;GO:0036094;GO:0006457;GO:0043229;GO:0030554;GO:0017076;GO:0043169;GO:0016032;GO:0043226;GO:0005515;GO:0043167;GO:0043227;GO:0006952;GO:0044419;GO:0032555;GO:0050896;GO:0031072;GO:0009266;GO:0032559;GO:0043231;GO:1901363;GO:0035639;GO:0005634;GO:0009628;GO:0005524;GO:0051082;GO:0005488;GO:0031224;GO:0006950;GO:0110165;GO:0043168;GO:0016021;GO:0009987;GO:0005737;GO:0097367;GO:0046872;GO:…	protein binding;intracellular membrane-bounded organelle;response to heat;defense response;viral process;anion binding;small molecule binding;binding;unfolded protein binding;nucleus;integral component of membrane;biological process involved in symbiotic interaction;response to temperature stimulus;ion binding;adenyl ribonucleotide binding;heterocyclic compound binding;nucleoside phosphate bindin…
BaRT2v18chr6HG315990	HORVU.MOREX.r3.6HG0613150	0	1.83449	GO:0031224;GO:0110165;GO:0016021;GO:0016020	cellular anatomical entity;integral component of membrane;membrane;intrinsic component of membrane
BaRT2v18chr6HG287220	HORVU.MOREX.r3.6HG0548390	OTU domain-containing protein;Ubiquitinyl hydrolase 1	1.82936	GO:0019784;GO:0101005;GO:0006508;GO:0043229;GO:0140096;GO:0071108;GO:0019783;GO:0004843;GO:0071704;GO:0044260;GO:0003824;GO:0043226;GO:0005515;GO:0043227;GO:0018215;GO:0070647;GO:0008233;GO:0008152;GO:0043231;GO:0044237;GO:0070646;GO:0005634;GO:0043170;GO:0036211;GO:0019538;GO:0044238;GO:0005488;GO:0032182;GO:0016579;GO:0008234;GO:0031224;GO:0016021;GO:0110165;GO:0006807;GO:0009987;GO:0016787;GO:…	ubiquitin binding;intracellular membrane-bounded organelle;protein binding;binding;nucleus;cellular protein modification process;integral component of membrane;peptidase activity;protein modification by small protein removal;hydrolase activity;organic substance metabolic process;cysteine-type peptidase activity;NEDD8-specific protease activity;proteolysis;organonitrogen compound metabolic process…
BaRT2v18chr5HG247270	HORVU.MOREX.r3.5HG0479950	F-box domain containing protein	1.82886	GO:0031224;GO:0110165;GO:0016021;GO:0016020	cellular anatomical entity;integral component of membrane;membrane;intrinsic component of membrane
BaRT2v18chr4HG181980	HORVU.MOREX.r3.4HG0342260	Glycosyltransferase family 92 protein	1.82684	GO:0016740;GO:0003824;GO:0031224;GO:0110165;GO:0016021;GO:0016757;GO:0016020	catalytic activity;transferase activity;membrane;intrinsic component of membrane;transferase activity, transferring glycosyl groups;cellular anatomical entity;integral component of membrane
BaRT2v18chr2HG097290	HORVU.MOREX.r3.1HG0005770	0	1.82663	0	0
BaRT2v18chr5HG228900	HORVU.MOREX.r3.5HG0439710	0	1.82237	0	0
BaRT2v18chr2HG106430	HORVU.MOREX.r3.2HG0203350	AP2-like ethylene-responsive transcription factor PLT2;AP2-like factor, ANT lineage;AP2-like ethylene-responsive transcription factor AIL5;AP2-like ethylene-responsive transcription factor PLT1	1.82008	GO:0097159;GO:0006355;GO:0140110;GO:0098727;GO:0006139;GO:0050789;GO:0065007;GO:0019222;GO:0043229;GO:0040007;GO:0006996;GO:0016043;GO:0009888;GO:0019219;GO:0010468;GO:0071704;GO:0044260;GO:0042592;GO:0043226;GO:1903506;GO:0043227;GO:0006952;GO:0003700;GO:0032200;GO:0043170;GO:0044237;GO:0048589;GO:0099402;GO:0050896;GO:0050794;GO:0048507;GO:0007275;GO:0003676;GO:0043231;GO:1901363;GO:2000112;GO:…	telomere organization;tissue development;intracellular membrane-bounded organelle;binding;defense response;regulation of RNA metabolic process;stem cell population maintenance;regulation of nucleobase-containing compound metabolic process;root system development;telomere maintenance;anatomical structure homeostasis;system development;growth;nucleus;homeostatic process;cellular component organizat…
BaRT2v18chr7HG344290	HORVU.MOREX.r3.5HG0420380	Disease resistance protein RGA2	1.81874	GO:0097159;GO:0036094;GO:0030554;GO:0140096;GO:0043531;GO:0016773;GO:0017076;GO:0016310;GO:0071704;GO:0006796;GO:0044260;GO:0003824;GO:0043167;GO:0006468;GO:0006952;GO:0032555;GO:0004672;GO:0006793;GO:0016772;GO:0050896;GO:0032559;GO:0044237;GO:1901363;GO:0008152;GO:0035639;GO:0043170;GO:0036211;GO:0005524;GO:0019538;GO:0044238;GO:0005488;GO:0031224;GO:0006950;GO:0110165;GO:0016021;GO:0043168;GO:…	protein phosphorylation;binding;defense response;small molecule binding;anion binding;cellular protein modification process;kinase activity;integral component of membrane;ADP binding;transferase activity, transferring phosphorus-containing groups;organic substance metabolic process;ion binding;phosphotransferase activity, alcohol group as acceptor;organonitrogen compound metabolic process;phospho…
BaRT2v18chr5HG233740	HORVU.MOREX.r3.7HG0697740	0	1.81695	GO:0097159;GO:0036094;GO:0005694;GO:0006139;GO:0098813;GO:0006996;GO:0043229;GO:0033554;GO:0030554;GO:0007059;GO:0043228;GO:0016043;GO:0000819;GO:0017076;GO:0106068;GO:0071704;GO:0044260;GO:0007049;GO:0043226;GO:0043167;GO:0000793;GO:0006302;GO:0000724;GO:0043227;GO:0044237;GO:0032555;GO:0050896;GO:0006974;GO:0032559;GO:0000725;GO:0032991;GO:0043231;GO:0043232;GO:0035639;GO:0005634;GO:1901363;GO:…	intracellular membrane-bounded organelle;binding;small molecule binding;anion binding;recombinational repair;sister chromatid cohesion;nucleus;cellular component organization;DNA repair;Smc5-Smc6 complex;organic substance metabolic process;ion binding;nucleobase-containing compound metabolic process;nucleic acid metabolic process;adenyl ribonucleotide binding;intracellular non-membrane-bounded or…
BaRT2v18chr2HG083660	HORVU.MOREX.r3.2HG0167200	DUF1279 domain-containing protein (Fragment)	1.81449	GO:0009534;GO:0055035;GO:0043229;GO:0043226;GO:0009579;GO:0043227;GO:0031984;GO:0043231;GO:0009507;GO:0034357;GO:0031224;GO:0110165;GO:0016021;GO:0005737;GO:0031976;GO:0009536;GO:0005622;GO:0042651;GO:0009535;GO:0016020	intracellular membrane-bounded organelle;chloroplast thylakoid membrane;chloroplast;integral component of membrane;thylakoid membrane;thylakoid;chloroplast thylakoid;intracellular organelle;plastid thylakoid;cytoplasm;membrane;intrinsic component of membrane;membrane-bounded organelle;cellular anatomical entity;organelle;plastid;intracellular anatomical structure;photosynthetic membrane;organelle…
BaRT2v18chr4HG178310	HORVU.MOREX.r3.4HG0336780	F-box domain containing protein, expressed;DUF295 domain-containing protein	1.81356	0	0
BaRT2v18chr3HG163740	HORVU.MOREX.r3.3HG0311610	Glutathione-S-transferase Cla47;Putative glutathione S-transferase GSTU6	1.81337	GO:0050789;GO:0006749;GO:0065007;GO:0006790;GO:0071704;GO:0003824;GO:0050794;GO:0004364;GO:0008152;GO:0044237;GO:0043603;GO:0006518;GO:0034641;GO:0010119;GO:0110165;GO:0006807;GO:0016765;GO:0009987;GO:0005737;GO:0016740;GO:1901564;GO:0005622;GO:0006575	sulfur compound metabolic process;peptide metabolic process;organic substance metabolic process;regulation of stomatal movement;transferase activity, transferring alkyl or aryl (other than methyl) groups;glutathione metabolic process;organonitrogen compound metabolic process;transferase activity;regulation of cellular process;cellular metabolic process;cellular amide metabolic process;cellular pr…
BaRT2v18chr2HG076480	HORVU.MOREX.r3.6HG0624570	0	1.80782	0	0
BaRT2v18chr2HG054110	HORVU.MOREX.r3.2HG0103670	Ubiquitinyl hydrolase 1	1.79866	GO:0019784;GO:0101005;GO:0006508;GO:0043229;GO:0140096;GO:0071108;GO:0019783;GO:0004843;GO:0071704;GO:0044260;GO:0003824;GO:0043226;GO:0005515;GO:0043227;GO:0018215;GO:0070647;GO:0008233;GO:0008152;GO:0043231;GO:0044237;GO:0070646;GO:0005634;GO:0043170;GO:0036211;GO:0019538;GO:0044238;GO:0005488;GO:0032182;GO:0016579;GO:0008234;GO:0031224;GO:0016021;GO:0110165;GO:0006807;GO:0009987;GO:0016787;GO:…	ubiquitin binding;intracellular membrane-bounded organelle;protein binding;binding;nucleus;cellular protein modification process;integral component of membrane;peptidase activity;protein modification by small protein removal;hydrolase activity;organic substance metabolic process;cysteine-type peptidase activity;NEDD8-specific protease activity;proteolysis;organonitrogen compound metabolic process…
BaRT2v18chr4HG219420	HORVU.MOREX.r3.4HG0416700	Protein kinase domain-containing protein	1.79809	GO:0097159;GO:0036094;GO:0030554;GO:0140096;GO:0016773;GO:0017076;GO:0016310;GO:0071704;GO:0006796;GO:0044260;GO:0003824;GO:0043167;GO:0006468;GO:0032555;GO:0004672;GO:0006793;GO:0016772;GO:0032559;GO:0044237;GO:0008152;GO:1901363;GO:0035639;GO:0043170;GO:0036211;GO:0005524;GO:0019538;GO:0044238;GO:0005488;GO:0110165;GO:0006807;GO:0016301;GO:0043168;GO:0009987;GO:0097367;GO:0000166;GO:0016740;GO:…	protein phosphorylation;binding;small molecule binding;anion binding;cellular protein modification process;kinase activity;plasma membrane;transferase activity, transferring phosphorus-containing groups;organic substance metabolic process;phosphotransferase activity, alcohol group as acceptor;ion binding;organonitrogen compound metabolic process;phosphorylation;transferase activity;adenyl ribonuc…
BaRT2v18chr3HG161730	HORVU.MOREX.r3.3HG0308810	0	1.79635	GO:0031224;GO:0110165;GO:0016021;GO:0016020	cellular anatomical entity;integral component of membrane;membrane;intrinsic component of membrane
BaRT2v18chr5HG249980	HORVU.MOREX.r3.5HG0492130	F-box domain containing protein, expressed;F-box domain-containing protein	1.79168	0	0
BaRT2v18chr5HG278120	HORVU.MOREX.r3.5HG0531820	Ice recrystallization inhibition protein IRI;Phytosulfokine receptor 2;Ice-binding protein (Fragment)	1.78795	GO:0016740;GO:0003824;GO:0008152;GO:0016301;GO:0006793;GO:0016772;GO:0009987;GO:0016310;GO:0044237;GO:0006796	catalytic activity;phosphorylation;phosphorus metabolic process;transferase activity;kinase activity;cellular metabolic process;cellular process;metabolic process;transferase activity, transferring phosphorus-containing groups;phosphate-containing compound metabolic process
BaRT2v18chr2HG094720	HORVU.MOREX.r3.2HG0185980	HMA domain-containing protein;heavy metal-associated isoprenylated plant protein 30	1.78772	GO:0043167;GO:0006812;GO:0005488;GO:0030001;GO:0051179;GO:0006810;GO:0043169;GO:0051234;GO:0046872;GO:0006811	transport;localization;binding;ion binding;cation transport;metal ion transport;metal ion binding;establishment of localization;cation binding;ion transport
BaRT2v18chr7HG352350	HORVU.MOREX.r3.7HG0681410	CW-type domain-containing protein;MBD domain-containing protein;Methyl-CpG-binding domain-containing protein 2	1.78442	GO:0097159;GO:0005634;GO:0043226;GO:0008270;GO:0043167;GO:1901363;GO:0046914;GO:0043227;GO:0005488;GO:0043229;GO:0003676;GO:0110165;GO:0005622;GO:0043169;GO:0046872;GO:0043231;GO:0003677	nucleic acid binding;intracellular anatomical structure;intracellular membrane-bounded organelle;DNA binding;ion binding;organic cyclic compound binding;binding;organelle;heterocyclic compound binding;membrane-bounded organelle;nucleus;cellular anatomical entity;zinc ion binding;metal ion binding;cation binding;intracellular organelle;transition metal ion binding
BaRT2v18chr1HG016520	HORVU.MOREX.r3.1HG0038070	0	1.78393	GO:0031224;GO:0110165;GO:0016021;GO:0016020	cellular anatomical entity;integral component of membrane;membrane;intrinsic component of membrane
BaRT2v18chr1HG011380	HORVU.MOREX.r3.5HG0519390	Transposase, putative, expressed;HAT transposon superfamily protein;DUF659 domain-containing protein	1.78261	GO:0031224;GO:0110165;GO:0016021;GO:0016020	cellular anatomical entity;integral component of membrane;membrane;intrinsic component of membrane
BaRT2v18chr6HG328220	HORVU.MOREX.r3.6HG0633820	ARGONAUTE 1;Argonaute;Argonaute/Dicer protein;Eukaryotic translation initiation factor 2c	1.77684	GO:0097159;GO:0050789;GO:0003723;GO:0044249;GO:0045182;GO:0010629;GO:1901576;GO:0065007;GO:0019222;GO:0010468;GO:0071704;GO:0044260;GO:1901566;GO:0008135;GO:0009058;GO:0016458;GO:0003676;GO:0043603;GO:1901363;GO:0043043;GO:0048519;GO:0044237;GO:0008152;GO:0043170;GO:0006518;GO:0060255;GO:0090079;GO:0019538;GO:0034641;GO:0044238;GO:0005488;GO:0010605;GO:0031224;GO:0110165;GO:0016021;GO:0006807;GO:…	binding;amide biosynthetic process;gene expression;negative regulation of biological process;integral component of membrane;translation initiation factor activity;negative regulation of macromolecule metabolic process;peptide metabolic process;cellular macromolecule biosynthetic process;organic substance metabolic process;RNA binding;organonitrogen compound metabolic process;cellular biosynthetic…
BaRT2v18chr3HG173950	HORVU.MOREX.r3.3HG0330960	PWWP domain-containing protein	1.77681	GO:0097159;GO:0005488;GO:0003676;GO:1901363	nucleic acid binding;organic cyclic compound binding;binding;heterocyclic compound binding
BaRT2v18chr4HG210200	HORVU.MOREX.r3.2HG0111570	0	1.77553	GO:0003824;GO:0005515;GO:0017111;GO:0005488;GO:0016818;GO:0008092;GO:0016787;GO:0003924;GO:0110165;GO:0005622;GO:0016462;GO:0015631;GO:0005737;GO:0016817;GO:0008017;GO:0016020	intracellular anatomical structure;microtubule binding;protein binding;binding;cytoskeletal protein binding;catalytic activity;cytoplasm;membrane;pyrophosphatase activity;cellular anatomical entity;nucleoside-triphosphatase activity;GTPase activity;hydrolase activity;tubulin binding;hydrolase activity, acting on acid anhydrides;hydrolase activity, acting on acid anhydrides, in phosphorus-containi…
BaRT2v18chr1HG047280	HORVU.MOREX.r3.1HG0092020	ADP-glucose pyrophosphorylase, conserved site-containing protein;Glucose-1-phosphate adenylyltransferase;ADP-glucose pyrophosphorylase	1.77422	GO:0097159;GO:0036094;GO:0016051;GO:0044249;GO:1901576;GO:0043229;GO:0030554;GO:0019252;GO:0017076;GO:0061695;GO:0005975;GO:0071704;GO:0010170;GO:1902503;GO:0044042;GO:0044260;GO:0003824;GO:0005982;GO:0006073;GO:0043226;GO:0044264;GO:0043167;GO:0000271;GO:0043227;GO:0070566;GO:0032555;GO:0044262;GO:0016772;GO:0008878;GO:0009058;GO:0032559;GO:0043231;GO:0009507;GO:0032991;GO:1901363;GO:0035639;GO:…	intracellular membrane-bounded organelle;binding;small molecule binding;anion binding;energy reserve metabolic process;cellular polysaccharide metabolic process;chloroplast;polysaccharide metabolic process;transferase activity, transferring phosphorus-containing groups;cellular macromolecule biosynthetic process;transferase complex, transferring phosphorus-containing groups;organic substance meta…
BaRT2v18chr3HG135510	HORVU.MOREX.r3.3HG0258850	0	1.7626	GO:0006355;GO:0050789;GO:0065007;GO:0019222;GO:0019219;GO:0010468;GO:0048511;GO:0007623;GO:1903506;GO:0050794;GO:2000112;GO:2001141;GO:0031323;GO:0060255;GO:0080090;GO:0051171;GO:0010556;GO:0031326;GO:0051252;GO:0009889	regulation of RNA metabolic process;regulation of nucleobase-containing compound metabolic process;regulation of RNA biosynthetic process;regulation of transcription, DNA-templated;regulation of biosynthetic process;regulation of cellular process;regulation of cellular biosynthetic process;rhythmic process;regulation of macromolecule metabolic process;regulation of gene expression;regulation of n…
BaRT2v18chr6HG290880	HORVU.MOREX.r3.6HG0555820	0	1.76193	GO:0005634;GO:0043226;GO:0043227;GO:0043229;GO:0110165;GO:0005622;GO:0043231	intracellular anatomical structure;intracellular membrane-bounded organelle;organelle;membrane-bounded organelle;nucleus;cellular anatomical entity;intracellular organelle
BaRT2v18chr2HG098440	HORVU.MOREX.r3.2HG0191810	0	1.75996	0	0
BaRT2v18chr6HG304550	HORVU.MOREX.r3.6HG0589930	0	1.75682	0	0
BaRT2v18chr2HG097790	HORVU.MOREX.r3.2HG0190790	TRP-like ion channel pkd2	1.75548	GO:0031224;GO:0110165;GO:0016021;GO:0016020	cellular anatomical entity;integral component of membrane;membrane;intrinsic component of membrane
BaRT2v18chr6HG293650	HORVU.MOREX.r3.5HG0537440	0	1.7469	0	0
BaRT2v18chr5HG264980	HORVU.MOREX.r3.5HG0509820	Sulfate adenylyltransferase	1.74572	GO:0097159;GO:0036094;GO:0030554;GO:0016773;GO:0017076;GO:0004020;GO:0006790;GO:0016310;GO:0006796;GO:0003824;GO:0043167;GO:0070566;GO:0032555;GO:0006793;GO:0016772;GO:0008152;GO:0032559;GO:0044237;GO:1901363;GO:0035639;GO:0005524;GO:0005488;GO:0043168;GO:0016301;GO:0004779;GO:0009987;GO:0097367;GO:0000166;GO:0016740;GO:0004781;GO:0000103;GO:0032553;GO:1901265;GO:0016779	binding;small molecule binding;anion binding;sulfate adenylyltransferase activity;kinase activity;sulfur compound metabolic process;transferase activity, transferring phosphorus-containing groups;ion binding;phosphotransferase activity, alcohol group as acceptor;nucleotidyltransferase activity;phosphorylation;transferase activity;adenyl ribonucleotide binding;sulfate adenylyltransferase (ATP) act…
BaRT2v18chr4HG217530	HORVU.MOREX.r3.4HG0413710	F-box family protein, putative, expressed;F-box protein isoform A	1.74333	0	0
BaRT2v18chr3HG116240	HORVU.MOREX.r3.3HG0220160	Germin-like protein 8-8	1.74222	GO:0030312;GO:0048046;GO:0016020;GO:0043167;GO:0046914;GO:0005488;GO:0005576;GO:0031224;GO:0030145;GO:0110165;GO:0016021;GO:0071944;GO:0043169;GO:0046872;GO:0005618	binding;ion binding;apoplast;external encapsulating structure;membrane;manganese ion binding;intrinsic component of membrane;cellular anatomical entity;extracellular region;integral component of membrane;cell wall;metal ion binding;cation binding;transition metal ion binding;cell periphery
BaRT2v18chr1HG039100	HORVU.MOREX.r3.1HG0078100	FBD domain-containing protein	1.73261	GO:0003824;GO:0016829	lyase activity;catalytic activity
BaRT2v18chr4HG189340	HORVU.MOREX.r3.4HG0358240	35 kDa SR repressor protein;RRM domain-containing protein	1.72273	GO:1903311;GO:0097159;GO:0045292;GO:0003723;GO:0050789;GO:0006139;GO:0065007;GO:0019222;GO:0043229;GO:0031974;GO:0016071;GO:0016604;GO:0019219;GO:0010468;GO:0071704;GO:0043226;GO:0000377;GO:0000375;GO:0043227;GO:0043170;GO:0000381;GO:0050794;GO:0003676;GO:0043231;GO:1901363;GO:0006725;GO:0044237;GO:0008152;GO:0005634;GO:0016070;GO:0031981;GO:0043484;GO:0031323;GO:0006396;GO:0070013;GO:0060255;GO:…	binding;intracellular membrane-bounded organelle;mRNA processing;regulation of RNA metabolic process;regulation of nucleobase-containing compound metabolic process;gene expression;nucleus;integral component of membrane;metabolic process;mRNA splicing, via spliceosome;nuclear body;organelle lumen;RNA metabolic process;organic substance metabolic process;nucleobase-containing compound metabolic pro…
BaRT2v18chr4HG190360	HORVU.MOREX.r3.6HG0588920	Putative transposase	1.72238	0	0
BaRT2v18chr6HG290010	HORVU.MOREX.r3.6HG0554070	Zinc finger protein	1.71969	GO:0006508;GO:0030163;GO:0043229;GO:0051603;GO:0140096;GO:0009057;GO:0019899;GO:0071704;GO:0061630;GO:0009056;GO:0044260;GO:0003824;GO:0006511;GO:0019787;GO:0043226;GO:0005515;GO:0016020;GO:0000209;GO:0019941;GO:0044390;GO:0031624;GO:0043227;GO:0070647;GO:0010498;GO:0044257;GO:0044265;GO:0044248;GO:0008152;GO:0043231;GO:0061659;GO:0032991;GO:0030332;GO:0044237;GO:0005634;GO:0043170;GO:0036211;GO:…	intracellular membrane-bounded organelle;protein binding;binding;protein modification by small protein conjugation;proteasomal protein catabolic process;nucleus;integral component of membrane;cellular protein modification process;organic substance metabolic process;protein polyubiquitination;cellular catabolic process;proteolysis;organonitrogen compound metabolic process;transferase activity;ubiq…
BaRT2v18chr3HG173280	HORVU.MOREX.r3.3HG0329840	Disease resistance protein RGA2	1.71576	GO:0035639;GO:0097159;GO:0036094;GO:0005524;GO:0043167;GO:0005488;GO:0032553;GO:1901265;GO:0030554;GO:0032555;GO:0043531;GO:0017076;GO:0097367;GO:0043168;GO:0032559;GO:0000166;GO:1901363	adenyl nucleotide binding;organic cyclic compound binding;binding;ion binding;purine ribonucleoside triphosphate binding;small molecule binding;anion binding;nucleotide binding;adenyl ribonucleotide binding;purine nucleotide binding;heterocyclic compound binding;ribonucleotide binding;nucleoside phosphate binding;ADP binding;carbohydrate derivative binding;ATP binding;purine ribonucleotide binding
BaRT2v18chr4HG177370	HORVU.MOREX.r3.4HG0335440	0	1.71356	0	0
BaRT2v18chr2HG055500	HORVU.MOREX.r3.2HG0106450	Glycosyltransferase;UDP-glucosyltransferase UGT13248;UDP-glycosyltransferase 79;Crocetin glucosyltransferase 2	1.71034	GO:0097159;GO:0036094;GO:0016757;GO:0003824;GO:0016758;GO:0042221;GO:0035251;GO:0050896;GO:1901363;GO:0080044;GO:0005488;GO:0098754;GO:0031224;GO:0110165;GO:0016021;GO:0000166;GO:0008194;GO:0016740;GO:0046527;GO:1901265;GO:0009636;GO:0080043;GO:0016020	binding;small molecule binding;UDP-glycosyltransferase activity;quercetin 7-O-glucosyltransferase activity;integral component of membrane;response to chemical;detoxification;transferase activity;heterocyclic compound binding;nucleoside phosphate binding;organic cyclic compound binding;catalytic activity;membrane;response to toxic substance;intrinsic component of membrane;cellular anatomical entit…
BaRT2v18chr5HG242520	HORVU.MOREX.r3.5HG0470290	F-box domain-containing protein	1.7101	0	0
BaRT2v18chr3HG157450	HORVU.MOREX.r3.3HG0302310	NABP domain-containing protein;Pumilio-like protein 2;Coatomer beta subunit;PUM-HD domain-containing protein;Pumilio RNA-binding repeat	1.70968	GO:0097159;GO:0006355;GO:0032268;GO:0006139;GO:0003723;GO:0050789;GO:0090305;GO:0065007;GO:0019222;GO:0043229;GO:0019219;GO:0003729;GO:0010468;GO:0071704;GO:0004523;GO:0003824;GO:0043226;GO:0016893;GO:1903506;GO:0043227;GO:0016891;GO:0044237;GO:0140098;GO:0004521;GO:0050794;GO:0003676;GO:0043231;GO:2000112;GO:1901363;GO:0003677;GO:0004519;GO:0005634;GO:0031323;GO:2001141;GO:0060255;GO:0016070;GO:…	intracellular membrane-bounded organelle;binding;endonuclease activity;hydrolase activity, acting on ester bonds;regulation of RNA metabolic process;regulation of nucleobase-containing compound metabolic process;nucleus;metabolic process;hydrolase activity;catalytic activity, acting on RNA;RNA metabolic process;regulation of RNA biosynthetic process;regulation of transcription, DNA-templated;orga…
BaRT2v18chr3HG145450	HORVU.MOREX.r3.3HG0282740	Glycosyltransferase;Anthocyanidin 5,3-O-glucosyltransferase	1.70823	GO:0016740;GO:0016741;GO:0016020;GO:0003824;GO:0097159;GO:1901363;GO:0005488;GO:0032259;GO:0031224;GO:0110165;GO:0016021;GO:0008168;GO:0003676;GO:0016757;GO:0008152;GO:0008194	nucleic acid binding;organic cyclic compound binding;binding;catalytic activity;UDP-glycosyltransferase activity;transferase activity;membrane;intrinsic component of membrane;transferase activity, transferring glycosyl groups;methylation;cellular anatomical entity;integral component of membrane;heterocyclic compound binding;transferase activity, transferring one-carbon groups;metabolic process;me…
BaRT2v18chr6HG297010	HORVU.MOREX.r3.7HG0726530	0	1.70632	0	0
BaRT2v18chr3HG126680	HORVU.MOREX.r3.3HG0240580	Glycosyltransferase	1.70297	GO:0016740;GO:0003824;GO:0016757;GO:0008194	UDP-glycosyltransferase activity;transferase activity;transferase activity, transferring glycosyl groups;catalytic activity
BaRT2v18chr5HG240340	HORVU.MOREX.r3.5HG0466060	Leucoanthocyanidin dioxygenase;probable 2-oxoglutarate-dependent dioxygenase ANS;probable 2-oxoglutarate-dependent dioxygenase At3g111800;Deacetoxyvindoline 4-hydroxylase;feruloyl CoA ortho-hydroxylase 1-like;probable 2-oxoglutarate-dependent dioxygenase At5g05600;Putative anthocyanidin synthase;Fe2OG dioxygenase domain-containing protein	1.70078	0	0
BaRT2v18chr2HG100240	HORVU.MOREX.r3.2HG0195290	Protein kinase domain-containing protein	1.70043	GO:0071310;GO:0030234;GO:0010563;GO:0032268;GO:0030554;GO:0017076;GO:0071704;GO:0006796;GO:0019888;GO:0043226;GO:0043666;GO:0023052;GO:0035303;GO:0016772;GO:0032559;GO:0008152;GO:0035639;GO:0031323;GO:0009755;GO:0031324;GO:0010605;GO:0010427;GO:0080090;GO:0110165;GO:0043168;GO:0016301;GO:0071396;GO:0070887;GO:0019840;GO:0097367;GO:0000166;GO:0006464;GO:1901564;GO:0044267;GO:0065009;GO:0009892;GO:…	intracellular membrane-bounded organelle;regulation of phosphoprotein phosphatase activity;regulation of catalytic activity;plasma membrane;response to chemical;phosphatase inhibitor activity;regulation of protein serine/threonine phosphatase activity;negative regulation of phosphoprotein phosphatase activity;regulation of phosphate metabolic process;organic substance metabolic process;cellular r…
BaRT2v18chr1HG021060	HORVU.MOREX.r3.2HG0216150	0	1.6999	0	0
BaRT2v18chr4HG183550	HORVU.MOREX.r3.4HG0344950	Coatomer subunit beta'-2;NB-ARC domain-containing protein;Disease resistance protein RPM1	1.69881	GO:0097159;GO:0036094;GO:0030554;GO:0043531;GO:0017076;GO:0043167;GO:0006952;GO:0032555;GO:0050896;GO:0032559;GO:1901363;GO:0035639;GO:0005524;GO:0005488;GO:0006950;GO:0043168;GO:0097367;GO:0000166;GO:0032553;GO:1901265	binding;defense response;small molecule binding;anion binding;ADP binding;ion binding;adenyl ribonucleotide binding;heterocyclic compound binding;nucleoside phosphate binding;purine ribonucleotide binding;adenyl nucleotide binding;organic cyclic compound binding;purine nucleotide binding;response to stress;ribonucleotide binding;response to stimulus;purine ribonucleoside triphosphate binding;nucl…
BaRT2v18chr2HG099260	HORVU.MOREX.r3.2HG0193090	Protein kinase domain-containing protein	1.69875	GO:0030554;GO:0017076;GO:0071704;GO:0006796;GO:0018108;GO:0043226;GO:0016772;GO:0032559;GO:0008152;GO:0035639;GO:0031323;GO:0080090;GO:0110165;GO:0043168;GO:0016301;GO:0097367;GO:0000166;GO:0006464;GO:0018210;GO:1901564;GO:0044267;GO:0010556;GO:0031326;GO:0009889;GO:0019222;GO:0043229;GO:0016773;GO:0006468;GO:1903506;GO:0003700;GO:0004672;GO:0006793;GO:0018209;GO:0044237;GO:0043170;GO:0005524;GO:…	intracellular membrane-bounded organelle;organic substance metabolic process;phosphorylation;transferase activity;adenyl ribonucleotide binding;protein tyrosine kinase activity;cellular metabolic process;protein serine/threonine kinase activity;phosphate-containing compound metabolic process;organic cyclic compound binding;regulation of nitrogen compound metabolic process;biological regulation;re…
BaRT2v18chr1HG011680	HORVU.MOREX.r3.1HG0024500	DNA-directed RNA polymerase V subunit 7	1.69745	GO:0034062;GO:0097159;GO:0006139;GO:0003723;GO:0044249;GO:1901576;GO:0071704;GO:0044260;GO:0003824;GO:0140098;GO:0003697;GO:0016772;GO:0009058;GO:0018130;GO:1901362;GO:0003676;GO:0003677;GO:0006725;GO:1901363;GO:0044237;GO:0003899;GO:0016070;GO:0097659;GO:0034641;GO:0043170;GO:0044238;GO:0005488;GO:0031224;GO:0110165;GO:0016021;GO:0006807;GO:0044271;GO:0034645;GO:0009987;GO:0010467;GO:0016740;GO:…	aromatic compound biosynthetic process;binding;gene expression;integral component of membrane;organic cyclic compound biosynthetic process;transferase activity, transferring phosphorus-containing groups;nucleic acid-templated transcription;catalytic activity, acting on RNA;RNA metabolic process;cellular macromolecule biosynthetic process;organic substance metabolic process;DNA binding;nucleobase-…
BaRT2v18chr2HG105200	HORVU.MOREX.r3.2HG0201440	Auxin-induced protein 10A5;SAUR-like auxin-responsive protein family;Auxin-induced protein X10A;SAUR23-auxin-responsive SAUR family member	1.6966	GO:0005694;GO:0018193;GO:0043229;GO:0043228;GO:0140096;GO:0009725;GO:0061665;GO:0071704;GO:0044260;GO:0003824;GO:0019787;GO:0018205;GO:0043226;GO:0009719;GO:0042221;GO:0000785;GO:0070647;GO:0050896;GO:0009733;GO:0019789;GO:0044237;GO:0061659;GO:0008152;GO:0043232;GO:0043170;GO:0036211;GO:0019538;GO:0044238;GO:0110165;GO:0006807;GO:0009987;GO:0010033;GO:0016925;GO:0016740;GO:0006464;GO:1901564;GO:…	response to hormone;protein modification by small protein conjugation;response to organic substance;cellular protein modification process;response to chemical;response to endogenous stimulus;organic substance metabolic process;organonitrogen compound metabolic process;transferase activity;ubiquitin-like protein transferase activity;cellular protein metabolic process;intracellular non-membrane-bou…
BaRT2v18chr7HG356060	HORVU.MOREX.r3.2HG0143170	0	1.69484	GO:0016741;GO:1901605;GO:0044249;GO:1901576;GO:0044281;GO:0043229;GO:0044283;GO:0006082;GO:0071704;GO:0003824;GO:0016053;GO:1901566;GO:0043226;GO:0043227;GO:0043436;GO:0008652;GO:0009058;GO:0019752;GO:0008152;GO:0043231;GO:0044237;GO:0006591;GO:0004585;GO:0044238;GO:0042450;GO:0046394;GO:0009064;GO:0019240;GO:0110165;GO:0006807;GO:0009987;GO:0016740;GO:1901564;GO:0006525;GO:0006526;GO:0016743;GO:…	intracellular membrane-bounded organelle;ornithine metabolic process;glutamine family amino acid biosynthetic process;cellular amino acid biosynthetic process;arginine biosynthetic process via ornithine;carboxylic acid metabolic process;ornithine carbamoyltransferase activity;organic substance metabolic process;organonitrogen compound metabolic process;transferase activity;cellular biosynthetic p…
BaRT2v18chr4HG188830	HORVU.MOREX.r3.4HG0356850	Pentatricopeptide, putative, expressed;Pentatricopeptide repeat-containing protein	1.69475	GO:0006139;GO:0090305;GO:0043169;GO:0071704;GO:0003824;GO:0043167;GO:0046914;GO:0008152;GO:0044237;GO:0006725;GO:0004519;GO:0043170;GO:0034641;GO:0044238;GO:0005488;GO:0031224;GO:0110165;GO:0016021;GO:0006807;GO:0009987;GO:0004518;GO:0016787;GO:0046872;GO:0008270;GO:0016788;GO:0090304;GO:1901360;GO:0046483;GO:0016020	binding;endonuclease activity;hydrolase activity, acting on ester bonds;integral component of membrane;hydrolase activity;organic substance metabolic process;ion binding;nucleobase-containing compound metabolic process;nucleic acid phosphodiester bond hydrolysis;cellular metabolic process;cellular process;catalytic activity;membrane;intrinsic component of membrane;cellular nitrogen compound metab…
BaRT2v18chr2HG091290	HORVU.MOREX.r3.2HG0180530	Transcription factor MYB62;MYB transcription factor;Transcription factor MYB48	1.69288	GO:0097159;GO:0006355;GO:0140110;GO:0050789;GO:0065007;GO:0019222;GO:0043229;GO:0019219;GO:0010468;GO:0043226;GO:0005515;GO:1903506;GO:0043227;GO:0003700;GO:0050794;GO:0003676;GO:0043231;GO:2001141;GO:1901363;GO:2000112;GO:0003677;GO:0005634;GO:0031323;GO:0060255;GO:0005488;GO:0080090;GO:0110165;GO:0051171;GO:0010556;GO:0031326;GO:0043565;GO:0005622;GO:0051252;GO:0009889	intracellular membrane-bounded organelle;binding;protein binding;regulation of RNA metabolic process;regulation of nucleobase-containing compound metabolic process;nucleus;sequence-specific DNA binding;regulation of transcription, DNA-templated;regulation of RNA biosynthetic process;DNA binding;regulation of biosynthetic process;heterocyclic compound binding;regulation of cellular process;regulat…
BaRT2v18chr3HG119760	HORVU.MOREX.r3.3HG0227940	Glycosyltransferase;Anthocyanidin 5,3-O-glucosyltransferase	1.6889	GO:0016740;GO:0016741;GO:0016020;GO:0003824;GO:0097159;GO:1901363;GO:0005488;GO:0032259;GO:0031224;GO:0110165;GO:0016021;GO:0008168;GO:0003676;GO:0016757;GO:0008152;GO:0008194	nucleic acid binding;organic cyclic compound binding;binding;catalytic activity;UDP-glycosyltransferase activity;transferase activity;membrane;intrinsic component of membrane;transferase activity, transferring glycosyl groups;methylation;cellular anatomical entity;integral component of membrane;heterocyclic compound binding;transferase activity, transferring one-carbon groups;metabolic process;me…
BaRT2v18chr2HG060330	HORVU.MOREX.r3.2HG0115220	ATP-dependent DNA helicase DDM1	1.68813	GO:0003824;GO:0017111;GO:0004386;GO:0016818;GO:0016887;GO:0016462;GO:0016787;GO:0016817	catalytic activity;helicase activity;pyrophosphatase activity;ATPase activity;nucleoside-triphosphatase activity;hydrolase activity;hydrolase activity, acting on acid anhydrides;hydrolase activity, acting on acid anhydrides, in phosphorus-containing anhydrides
BaRT2v18chr2HG082950	HORVU.MOREX.r3.2HG0165360	Uridylate kinase;Uridylate kinase isoform A;Uridine monophosphate kinase	1.68774	GO:0030554;GO:0017076;GO:0071704;GO:0006796;GO:0009142;GO:0033862;GO:0009260;GO:0009165;GO:0016772;GO:0032559;GO:1901362;GO:0008152;GO:0035639;GO:0050145;GO:0016776;GO:0110165;GO:0043168;GO:0016301;GO:0097367;GO:0000166;GO:0019637;GO:1901135;GO:1901564;GO:0019205;GO:0009199;GO:0019438;GO:0009193;GO:0009201;GO:0009117;GO:0072528;GO:0009138;GO:1901566;GO:0009259;GO:0044210;GO:0006793;GO:0009058;GO:…	organophosphate biosynthetic process;'de novo' CTP biosynthetic process;aromatic compound biosynthetic process;organophosphate metabolic process;uridylate kinase activity;CTP metabolic process;ribonucleotide metabolic process;organic substance metabolic process;transferase activity;phosphorylation;adenyl ribonucleotide binding;pyrimidine-containing compound biosynthetic process;pyrimidine ribonuc…
BaRT2v18chr1HG022960	HORVU.MOREX.r3.1HG0052410	GTP binding domain;Mitochondrial GTPase 1;G domain-containing protein	1.68733	GO:0097159;GO:0019866;GO:0036094;GO:0043229;GO:0032550;GO:0017076;GO:0005740;GO:0005739;GO:0003824;GO:0043226;GO:0031975;GO:0043167;GO:0043227;GO:0016818;GO:0032549;GO:0032555;GO:0005525;GO:0032561;GO:0043231;GO:0031967;GO:1901363;GO:0035639;GO:0005743;GO:0031090;GO:0017111;GO:0005488;GO:0043168;GO:0110165;GO:0003924;GO:0016462;GO:0001883;GO:0005737;GO:0016817;GO:0097367;GO:0000166;GO:0016787;GO:…	intracellular membrane-bounded organelle;organelle envelope;binding;small molecule binding;purine ribonucleoside binding;anion binding;mitochondrial membrane;GTPase activity;nucleoside binding;hydrolase activity;hydrolase activity, acting on acid anhydrides;hydrolase activity, acting on acid anhydrides, in phosphorus-containing anhydrides;ion binding;pyrophosphatase activity;heterocyclic compound…
BaRT2v18chr5HG267870	HORVU.MOREX.r3.5HG0513940	0	1.68699	GO:0097159;GO:0044085;GO:0140110;GO:0006355;GO:0050789;GO:0016226;GO:0065007;GO:0019222;GO:0043229;GO:0051604;GO:0016043;GO:0019219;GO:0010468;GO:0006790;GO:0071704;GO:0022607;GO:0043226;GO:1903506;GO:0043227;GO:0003700;GO:0031163;GO:0050794;GO:0003676;GO:0043231;GO:1901363;GO:0003677;GO:0008152;GO:0044237;GO:0005634;GO:0043170;GO:2001141;GO:2000112;GO:0019538;GO:0044238;GO:0031323;GO:0060255;GO:…	intracellular membrane-bounded organelle;binding;regulation of RNA metabolic process;regulation of nucleobase-containing compound metabolic process;gene expression;nucleus;cellular component organization;plasma membrane;metallo-sulfur cluster assembly;integral component of membrane;regulation of cellular metabolic process;sulfur compound metabolic process;sequence-specific DNA binding;organic sub…
BaRT2v18chr4HG211450	HORVU.MOREX.r3.6HG0567470	SWIM-type domain-containing protein	1.67841	GO:0097159;GO:0006139;GO:0043169;GO:0071704;GO:0140097;GO:0044260;GO:0003824;GO:0043167;GO:0046914;GO:0003676;GO:0044237;GO:0003677;GO:0006725;GO:1901363;GO:0008152;GO:0043170;GO:0034641;GO:0044238;GO:0006310;GO:0005488;GO:0006807;GO:0032196;GO:0009987;GO:0006259;GO:0046872;GO:0008270;GO:0006313;GO:0090304;GO:0004803;GO:1901360;GO:0046483	binding;transposition, DNA-mediated;organic substance metabolic process;DNA binding;nucleobase-containing compound metabolic process;ion binding;heterocyclic compound binding;cellular metabolic process;cellular macromolecule metabolic process;cellular process;organic cyclic compound binding;catalytic activity;cellular nitrogen compound metabolic process;primary metabolic process;zinc ion binding;…
BaRT2v18chr3HG162660-BaRT2v18chr3HG162670	HORVU.MOREX.r3.3HG0310090	RING-type domain-containing protein;Putative histone acetyltransferase HAC-like protein 1	1.67656	GO:0006355;GO:0140110;GO:0050789;GO:0065007;GO:0019222;GO:0043229;GO:0019219;GO:0098772;GO:0010468;GO:0003824;GO:0043226;GO:1903506;GO:0043227;GO:0003712;GO:0050794;GO:0043231;GO:2000112;GO:2001141;GO:0005634;GO:0031323;GO:0060255;GO:0080090;GO:0110165;GO:0051171;GO:0016740;GO:0010556;GO:0031326;GO:0005622;GO:0051252;GO:0009889	intracellular membrane-bounded organelle;regulation of RNA metabolic process;regulation of nucleobase-containing compound metabolic process;nucleus;regulation of RNA biosynthetic process;regulation of transcription, DNA-templated;regulation of biosynthetic process;transferase activity;regulation of cellular process;regulation of cellular biosynthetic process;intracellular organelle;regulation of …
BaRT2v18chr7HG349990	HORVU.MOREX.r3.7HG0676570	tRNA-specific adenosine deaminase, chloroplastic;tRNA(adenine(34)) deaminase	1.6747	GO:0006400;GO:0006139;GO:0006382;GO:0043229;GO:0016810;GO:0016553;GO:0071704;GO:0008033;GO:0003824;GO:0043226;GO:0034470;GO:0008251;GO:0043227;GO:0002100;GO:0052718;GO:0004000;GO:0008152;GO:0009507;GO:0032991;GO:0043231;GO:0006725;GO:0044237;GO:0002097;GO:0016070;GO:0034641;GO:0043170;GO:0044238;GO:0052717;GO:0006396;GO:0006399;GO:0009451;GO:0110165;GO:0006807;GO:0016814;GO:0009987;GO:0034660;GO:…	intracellular membrane-bounded organelle;hydrolase activity, acting on ester bonds;base conversion or substitution editing;tRNA processing;tRNA metabolic process;gene expression;chloroplast;plasma membrane;tRNA-specific adenosine-34 deaminase activity;hydrolase activity;RNA metabolic process;organic substance metabolic process;ncRNA metabolic process;nucleobase-containing compound metabolic proce…
BaRT2v18chr1HG048330	HORVU.MOREX.r3.1HG0093500	0	1.67301	0	0
BaRT2v18chr3HG145530	HORVU.MOREX.r3.3HG0282820	zinc finger BED domain-containing protein RICESLEEPER 2-like;BED-type domain-containing protein;AC transposase	1.66982	GO:0097159;GO:0043229;GO:0043169;GO:0043226;GO:0005515;GO:0043167;GO:0043227;GO:0003676;GO:0043231;GO:1901363;GO:0003677;GO:0005634;GO:0005488;GO:0031224;GO:0110165;GO:0016021;GO:0046872;GO:0046983;GO:0005622;GO:0016020	intracellular membrane-bounded organelle;protein binding;binding;nucleus;integral component of membrane;DNA binding;protein dimerization activity;ion binding;heterocyclic compound binding;intracellular organelle;organic cyclic compound binding;membrane;intrinsic component of membrane;membrane-bounded organelle;cellular anatomical entity;organelle;nucleic acid binding;intracellular anatomical stru…
BaRT2v18chr3HG154840	HORVU.MOREX.r3.3HG0298130	PHD domain-containing protein	1.6697	GO:0043167;GO:0005488;GO:0031224;GO:0110165;GO:0016021;GO:0043169;GO:0046872;GO:0016020	binding;ion binding;membrane;intrinsic component of membrane;cellular anatomical entity;integral component of membrane;metal ion binding;cation binding
BaRT2v18chr1HG015340	HORVU.MOREX.r3.1HG0034970	Charged multivesicular body protein 6;vacuolar protein sorting-associated protein 20 homolog 2-like	1.66919	GO:0097708;GO:0006900;GO:0012505;GO:0016197;GO:0061024;GO:0006996;GO:0016043;GO:0005770;GO:0000815;GO:0033036;GO:0031982;GO:0031410;GO:0006811;GO:0008104;GO:0010008;GO:0043226;GO:0005515;GO:0098796;GO:0051649;GO:0071705;GO:0071985;GO:0043227;GO:0051179;GO:0042886;GO:0005771;GO:0071944;GO:0032991;GO:0045324;GO:0045184;GO:0031090;GO:0010256;GO:0071840;GO:0005488;GO:0005768;GO:0006820;GO:0110165;GO:…	late endosome to vacuole transport via multivesicular body sorting pathway;late endosome to vacuole transport;protein binding;binding;establishment of protein localization;endosome transport via multivesicular body sorting pathway;ion transport;membrane protein complex;cellular component organization;plasma membrane;vacuolar transport;endosome;establishment of localization;ESCRT III complex;endom…
BaRT2v18chr4HG188280	HORVU.MOREX.r3.4HG0355650	PRK domain-containing protein	1.66412	GO:0009174;GO:0030554;GO:0017076;GO:0071704;GO:0006796;GO:0043226;GO:0009260;GO:0009165;GO:0016772;GO:0009173;GO:0032559;GO:0009507;GO:0008152;GO:1901362;GO:0035639;GO:0009129;GO:0110165;GO:0043168;GO:0016301;GO:0097367;GO:0000166;GO:0019637;GO:1901135;GO:1901564;GO:0019205;GO:0006222;GO:0008655;GO:0019438;GO:0043229;GO:0009117;GO:0072528;GO:0043094;GO:1901566;GO:0009259;GO:0004845;GO:0006793;GO:…	organophosphate biosynthetic process;intracellular membrane-bounded organelle;aromatic compound biosynthetic process;cellular metabolic compound salvage;organophosphate metabolic process;pyrimidine nucleoside monophosphate biosynthetic process;ribonucleotide metabolic process;pyrimidine nucleoside monophosphate metabolic process;uracil phosphoribosyltransferase activity;organic substance metaboli…
BaRT2v18chr4HG180980	HORVU.MOREX.r3.4HG0340640	F-box domain containing protein-like	1.66303	GO:0031224;GO:0110165;GO:0016021;GO:0016020	cellular anatomical entity;integral component of membrane;membrane;intrinsic component of membrane
BaRT2v18chr3HG141170	HORVU.MOREX.r3.3HG0273810	Urophorphyrin methylase 1;S-adenosyl-L-methionine-dependent uroporphyrinogen III methyltransferase, chloroplastic;Tetrapyrrole methylase;Siroheme synthase	1.65974	GO:0016741;GO:0044249;GO:1901576;GO:0032259;GO:0006783;GO:0071704;GO:0046156;GO:0003824;GO:1901566;GO:0042440;GO:0009058;GO:0018130;GO:1901362;GO:0044237;GO:0008152;GO:0006725;GO:0046148;GO:0034641;GO:0006778;GO:0033014;GO:0006807;GO:0008168;GO:0009987;GO:0019354;GO:0016740;GO:0006779;GO:1901564;GO:0033013;GO:0046483;GO:1901360;GO:0044271;GO:0019438;GO:0042168	aromatic compound biosynthetic process;tetrapyrrole biosynthetic process;methylation;organic cyclic compound biosynthetic process;siroheme metabolic process;pigment metabolic process;organic substance metabolic process;organonitrogen compound metabolic process;transferase activity;cellular biosynthetic process;biosynthetic process;pigment biosynthetic process;cellular nitrogen compound biosynthet…
BaRT2v18chr2HG054910	HORVU.MOREX.r3.2HG0105200	F-box domain-containing protein	1.65661	GO:0031224;GO:0110165;GO:0016021;GO:0016020	cellular anatomical entity;integral component of membrane;membrane;intrinsic component of membrane
BaRT2v18chr1HG022800	HORVU.MOREX.r3.1HG0052020	heavy metal-associated isoprenylated plant protein 39;Late blight resistance protein like R1A-3;HMA domain-containing protein;Heavy metal-associated domain containing protein, expressed	1.65388	GO:0043167;GO:0006812;GO:0005488;GO:0030001;GO:0051179;GO:0006810;GO:0043169;GO:0051234;GO:0046872;GO:0006811	transport;localization;binding;ion binding;cation transport;metal ion transport;metal ion binding;establishment of localization;cation binding;ion transport
BaRT2v18chr4HG215920	HORVU.MOREX.r3.4HG0411210	Beta-carotene 3-hydroxylase, chloroplastic isoform B;beta-carotene 3-hydroxylase 1, chloroplastic-like isoform X1;Aldehyde oxygenase (deformylating)	1.6532	GO:0031224;GO:0110165;GO:0016021;GO:0016020	cellular anatomical entity;integral component of membrane;membrane;intrinsic component of membrane
BaRT2v18chr6HG286860	HORVU.MOREX.r3.6HG0547730	HAT family dimerisation domain containing protein;zinc finger BED domain-containing protein RICESLEEPER 2-like;BED-type domain-containing protein	1.65261	GO:0097159;GO:0005634;GO:0043226;GO:0005515;GO:0046983;GO:1901363;GO:0043167;GO:0043227;GO:0005488;GO:0043229;GO:0110165;GO:0005622;GO:0043169;GO:0046872;GO:0003676;GO:0043231;GO:0003677	nucleic acid binding;intracellular anatomical structure;intracellular membrane-bounded organelle;protein binding;DNA binding;protein dimerization activity;organic cyclic compound binding;ion binding;organelle;binding;heterocyclic compound binding;membrane-bounded organelle;nucleus;cellular anatomical entity;metal ion binding;intracellular organelle;cation binding
BaRT2v18chr3HG166690	HORVU.MOREX.r3.3HG0310700	Putative P-loop containing nucleoside triphosphate hydrolase, leucine-rich repeat domain, L	1.64685	GO:0097159;GO:0003824;GO:0036094;GO:0043167;GO:0005488;GO:0032553;GO:1901265;GO:0030554;GO:0032555;GO:0043531;GO:0017076;GO:0097367;GO:0043168;GO:0016787;GO:0032559;GO:0000166;GO:1901363	adenyl nucleotide binding;organic cyclic compound binding;binding;ion binding;small molecule binding;anion binding;catalytic activity;nucleotide binding;adenyl ribonucleotide binding;purine nucleotide binding;heterocyclic compound binding;ribonucleotide binding;nucleoside phosphate binding;ADP binding;hydrolase activity;carbohydrate derivative binding;purine ribonucleotide binding
BaRT2v18chr4HG195370	HORVU.MOREX.r3.6HG0574590	0	1.64605	0	0
BaRT2v18chr1HG029500	HORVU.MOREX.r3.1HG0063560	Sulfotransferase	1.64471	GO:0016782;GO:0005681;GO:0006139;GO:0140513;GO:0016071;GO:0043229;GO:0071704;GO:0003824;GO:0043226;GO:0000377;GO:0000375;GO:0043227;GO:0008146;GO:0008152;GO:0043231;GO:0009507;GO:0006725;GO:0032991;GO:0044237;GO:0016070;GO:0005634;GO:0034641;GO:0043170;GO:0044238;GO:0006396;GO:0000398;GO:0031224;GO:0110165;GO:0016021;GO:0006807;GO:0009987;GO:0016787;GO:0010467;GO:0005737;GO:0016740;GO:0006397;GO:…	intracellular membrane-bounded organelle;mRNA processing;gene expression;transferase activity, transferring sulfur-containing groups;nucleus;integral component of membrane;chloroplast;spliceosomal complex;mRNA splicing, via spliceosome;hydrolase activity;RNA metabolic process;organic substance metabolic process;nucleobase-containing compound metabolic process;cellular aromatic compound metabolic …
BaRT2v18chr3HG169320	HORVU.MOREX.r3.3HG0322080	Non-specific phospholipase C2;Non-specific phospholipase C4 (Fragment)	1.64405	GO:0016298;GO:0043229;GO:0009395;GO:0071704;GO:0006629;GO:0009056;GO:0046434;GO:0003824;GO:0006796;GO:0043226;GO:0006644;GO:0004620;GO:0043227;GO:0006793;GO:0099402;GO:0007275;GO:0032502;GO:0044248;GO:0008152;GO:0043231;GO:0009507;GO:0032501;GO:0044237;GO:0044242;GO:0008081;GO:0044238;GO:1901575;GO:0005576;GO:0034480;GO:0031224;GO:0016042;GO:0016021;GO:0110165;GO:0048856;GO:0009987;GO:0016787;GO:…	cellular lipid catabolic process;intracellular membrane-bounded organelle;hydrolase activity, acting on ester bonds;lipase activity;root system development;system development;organophosphate metabolic process;chloroplast;integral component of membrane;gametophyte development;phospholipid metabolic process;hydrolase activity;phospholipid catabolic process;phospholipase C activity;cellular cataboli…
BaRT2v18chr3HG155940	HORVU.MOREX.r3.5HG0522170	Glycosyltransferase;UDP-glucuronosyl/UDP-glucosyltransferase;Anthocyanidin 3-O-glucosyltransferase;UDPGT domain-containing protein	1.64259	GO:0055086;GO:0006139;GO:0046034;GO:0044281;GO:0006163;GO:0043229;GO:0016773;GO:0009117;GO:0005975;GO:0016757;GO:0006082;GO:0016310;GO:0071704;GO:0009056;GO:0006796;GO:0003824;GO:0006165;GO:0043226;GO:0016758;GO:0006096;GO:0043227;GO:0009259;GO:0043436;GO:0009150;GO:0035251;GO:0006793;GO:0016772;GO:0019752;GO:0008152;GO:0043231;GO:0044237;GO:0006725;GO:0050505;GO:0034641;GO:0072521;GO:0044238;GO:…	ribonucleoside diphosphate metabolic process;intracellular membrane-bounded organelle;ATP metabolic process;carbohydrate derivative metabolic process;UDP-glycosyltransferase activity;hydroquinone glucosyltransferase activity;monocarboxylic acid metabolic process;organophosphate metabolic process;ribose phosphate metabolic process;carboxylic acid metabolic process;integral component of membrane;so…
BaRT2v18chr4HG218280	HORVU.MOREX.r3.4HG0414920	0	1.63928	GO:0032268;GO:0050789;GO:0000079;GO:1904029;GO:0050790;GO:0019222;GO:0065007;GO:0031399;GO:0001932;GO:0043549;GO:0007346;GO:0045859;GO:0019220;GO:0050794;GO:0051726;GO:0031323;GO:0060255;GO:0071900;GO:0051246;GO:0080090;GO:0042325;GO:0051171;GO:0051174;GO:0065009;GO:0051338	regulation of mitotic cell cycle;regulation of catalytic activity;regulation of phosphate metabolic process;regulation of protein kinase activity;regulation of cellular protein metabolic process;regulation of protein serine/threonine kinase activity;regulation of molecular function;regulation of cellular process;regulation of macromolecule metabolic process;regulation of phosphorylation;regulatio…
BaRT2v18chr3HG162750	HORVU.MOREX.r3.3HG0310240	0	1.63843	0	0
BaRT2v18chr3HG155900	HORVU.MOREX.r3.3HG0299950	PAM2 domain-containing protein;Protein EARLY RESPONSIVE TO DEHYDRATION 15	1.6328	GO:0009607;GO:0009628;GO:0009617;GO:0009642;GO:0044419;GO:0009416;GO:0043207;GO:0009644;GO:0050896;GO:0009314;GO:0009605;GO:0051707	response to other organism;response to biotic stimulus;response to external stimulus;response to external biotic stimulus;response to radiation;biological process involved in interspecies interaction between organisms;response to abiotic stimulus;response to light stimulus;response to stimulus;response to high light intensity;response to light intensity;response to bacterium
BaRT2v18chr3HG170180	HORVU.MOREX.r3.3HG0323490	DNA mismatch repair protein MLH1;MutL-like protein 1	1.63125	GO:0005694;GO:0003723;GO:0032389;GO:0032300;GO:0033554;GO:0031974;GO:0030554;GO:0009791;GO:0017076;GO:0048608;GO:0071704;GO:0043226;GO:0090351;GO:0032559;GO:0003676;GO:0003677;GO:0008152;GO:0035639;GO:0006281;GO:0006950;GO:0043168;GO:0110165;GO:0016462;GO:0006259;GO:0097367;GO:1990391;GO:0000166;GO:0010154;GO:0000003;GO:0005712;GO:0043229;GO:0009555;GO:0006974;GO:0044237;GO:0043170;GO:0031981;GO:…	intracellular membrane-bounded organelle;gametophyte development;hydrolase activity;organelle lumen;organic substance metabolic process;seedling development;multicellular organismal process;adenyl ribonucleotide binding;cellular metabolic process;cellular response to stress;seed germination;organic cyclic compound binding;ribonucleotide binding;nucleic acid binding;purine ribonucleoside triphosph…
BaRT2v18chr3HG144780	HORVU.MOREX.r3.3HG0281270	(Rice Genome Annotation Project) OsWAK10a - OsWAK receptor-like cytoplasmic kinase;Protein kinase domain-containing protein	1.63059	GO:0090575;GO:0030554;GO:0017076;GO:0071704;GO:0006796;GO:0043226;GO:0023052;GO:0016772;GO:0008152;GO:0032559;GO:0003677;GO:0003676;GO:0035639;GO:0031323;GO:0080090;GO:0110165;GO:0043168;GO:0030246;GO:0016301;GO:0097367;GO:0000166;GO:0006464;GO:1901564;GO:0010556;GO:0044267;GO:0001067;GO:0031326;GO:0000977;GO:0071944;GO:0009889;GO:0019222;GO:0043229;GO:0016773;GO:0006468;GO:1903506;GO:0003700;GO:…	intracellular membrane-bounded organelle;plasma membrane;RNA polymerase II transcription regulatory region sequence-specific DNA binding;organic substance metabolic process;sequence-specific DNA binding;phosphorylation;transferase activity;adenyl ribonucleotide binding;cellular metabolic process;protein serine/threonine kinase activity;phosphate-containing compound metabolic process;organic cycli…
BaRT2v18chr2HG092580	HORVU.MOREX.r3.2HG0182810	Putative metal-nicotianamine transporter YSL13;Putative metal-nicotianamine transporter YSL7;Probable metal-nicotianamine transporter YSL14;Putative iron(III)-phytosiderophore uptake mediator (Yellow stripe like transporter) (Fragment);Putative metal-nicotianamine transporter YSL12	1.62723	GO:0005886;GO:0055085;GO:0051179;GO:0031224;GO:0110165;GO:0016021;GO:0071944;GO:0006810;GO:0009987;GO:0051234;GO:0016020	transport;localization;transmembrane transport;membrane;intrinsic component of membrane;cellular anatomical entity;integral component of membrane;plasma membrane;cellular process;establishment of localization;cell periphery
BaRT2v18chr1HG012690	HORVU.MOREX.r3.1HG0027140	Methylmalonyl-CoA epimerase, mitochondrial-like protein;VOC domain-containing protein	1.61953	GO:0033388;GO:0006596;GO:1901605;GO:0044249;GO:1901576;GO:0044281;GO:0006595;GO:0009308;GO:0016810;GO:0006082;GO:0071704;GO:0033389;GO:0003824;GO:0009446;GO:1901566;GO:0006576;GO:0042401;GO:0043436;GO:0016829;GO:0009309;GO:0009058;GO:0019752;GO:0008152;GO:0044237;GO:0034641;GO:0044106;GO:0044238;GO:0009064;GO:0006807;GO:0016813;GO:0009987;GO:0016787;GO:0016740;GO:0008783;GO:1901564;GO:0006525;GO:…	polyamine metabolic process;amine metabolic process;carboxylic acid metabolic process;putrescine biosynthetic process;cellular biogenic amine metabolic process;hydrolase activity;putrescine biosynthetic process from arginine, using agmatinase;organic substance metabolic process;putrescine metabolic process;organonitrogen compound metabolic process;transferase activity;cellular biosynthetic proces…
BaRT2v18chr3HG126090	HORVU.MOREX.r3.3HG0239370	0	1.61887	0	0
BaRT2v18chr2HG098780	HORVU.MOREX.r3.2HG0192430	SPOUT methyltransferase;Putative RNA methyltransferase	1.61885	GO:0016741;GO:0044085;GO:0006139;GO:0022613;GO:0032259;GO:0006364;GO:0071704;GO:0042254;GO:0003824;GO:0034470;GO:0016072;GO:0044237;GO:0008152;GO:0006725;GO:0016070;GO:0043170;GO:0034641;GO:0044238;GO:0006396;GO:0071840;GO:0006807;GO:0008168;GO:0009987;GO:0034660;GO:0010467;GO:0016740;GO:0090304;GO:1901360;GO:0046483	rRNA metabolic process;ribosome biogenesis;gene expression;methylation;RNA metabolic process;organic substance metabolic process;ncRNA metabolic process;nucleobase-containing compound metabolic process;transferase activity;cellular component biogenesis;cellular metabolic process;cellular process;methyltransferase activity;catalytic activity;cellular nitrogen compound metabolic process;ribonucleop…
BaRT2v18chr4HG183770	HORVU.MOREX.r3.4HG0345360	mRNA-capping enzyme;mRNA-capping enzyme-like isoform X2;mRNA capping enzyme family protein;GTP--RNA guanylyltransferase	1.6184	GO:0009452;GO:0004721;GO:0004484;GO:0036094;GO:0097159;GO:0006139;GO:0036260;GO:0016071;GO:0004725;GO:0032550;GO:0140096;GO:0017076;GO:0071704;GO:0006796;GO:0070568;GO:0044260;GO:0003824;GO:0008138;GO:0098507;GO:0043167;GO:0032549;GO:0032555;GO:0005525;GO:0006793;GO:0016772;GO:0016311;GO:0008192;GO:0008152;GO:0032561;GO:0044237;GO:0006725;GO:1901363;GO:0035639;GO:0016070;GO:0043170;GO:0034641;GO:…	protein tyrosine/serine/threonine phosphatase activity;binding;mRNA processing;hydrolase activity, acting on ester bonds;purine ribonucleoside binding;anion binding;small molecule binding;gene expression;peptidyl-tyrosine dephosphorylation;7-methylguanosine mRNA capping;cellular protein modification process;integral component of membrane;7-methylguanosine RNA capping;transferase activity, transfe…
BaRT2v18chr5HG278560	HORVU.MOREX.r3.5HG0532710	Thiocyanate methyltransferase 1;Putative thiol methyltransferase 2	1.6142	GO:0016741;GO:0097159;GO:0006139;GO:0090305;GO:0032259;GO:0018708;GO:0071704;GO:0004523;GO:0003824;GO:0016893;GO:0016891;GO:0140098;GO:0008757;GO:0004521;GO:0008152;GO:0044237;GO:0003676;GO:0006725;GO:0008172;GO:0004519;GO:0016070;GO:0043170;GO:0034641;GO:1901363;GO:0044238;GO:0005488;GO:0031224;GO:0090501;GO:0110165;GO:0016021;GO:0008168;GO:0006807;GO:0009987;GO:0004518;GO:0016787;GO:0016740;GO:…	endonuclease activity;binding;hydrolase activity, acting on ester bonds;methylation;integral component of membrane;hydrolase activity;RNA metabolic process;catalytic activity, acting on RNA;organic substance metabolic process;endoribonuclease activity;nucleobase-containing compound metabolic process;transferase activity;S-adenosylmethionine-dependent methyltransferase activity;heterocyclic compou…
BaRT2v18chr2HG069910	HORVU.MOREX.r3.5HG0493760	Skp1 domain-containing protein	1.61371	GO:0006508;GO:0031146;GO:0030163;GO:0043229;GO:0051603;GO:0009057;GO:0071704;GO:0009056;GO:0044260;GO:0006511;GO:0097602;GO:0005515;GO:0043226;GO:0019941;GO:0043227;GO:0070647;GO:0010498;GO:0044257;GO:0044265;GO:0044248;GO:0008152;GO:0043231;GO:0044237;GO:0005634;GO:0043170;GO:0036211;GO:0019538;GO:1901575;GO:0044238;GO:0005488;GO:0110165;GO:0006807;GO:0043161;GO:0009987;GO:0005737;GO:0006464;GO:…	protein binding;intracellular membrane-bounded organelle;binding;protein modification by small protein conjugation;nucleus;cellular protein modification process;proteasomal protein catabolic process;organic substance metabolic process;cellular catabolic process;proteolysis;organonitrogen compound metabolic process;organic substance catabolic process;cellular protein metabolic process;cullin famil…
BaRT2v18chr2HG061900	HORVU.MOREX.r3.2HG0118240	Retrovirus-related Pol polyprotein from transposon TNT 1-94	1.61127	GO:0031224;GO:0110165;GO:0016021;GO:0016020	cellular anatomical entity;integral component of membrane;membrane;intrinsic component of membrane
BaRT2v18chr3HG133420	HORVU.MOREX.r3.1HG0079020	0	1.60954	GO:0097159;GO:0036094;GO:0018193;GO:0030554;GO:0140096;GO:0004713;GO:0016773;GO:0017076;GO:0016310;GO:0071704;GO:0006796;GO:0044260;GO:0003824;GO:0018108;GO:0043167;GO:0006468;GO:0032555;GO:0004672;GO:0006793;GO:0016772;GO:0032559;GO:0044237;GO:0008152;GO:1901363;GO:0035639;GO:0043170;GO:0036211;GO:0005524;GO:0019538;GO:0044238;GO:0005488;GO:0031224;GO:0110165;GO:0016021;GO:0016301;GO:0006807;GO:…	protein phosphorylation;binding;small molecule binding;anion binding;cellular protein modification process;kinase activity;integral component of membrane;transferase activity, transferring phosphorus-containing groups;organic substance metabolic process;phosphotransferase activity, alcohol group as acceptor;ion binding;organonitrogen compound metabolic process;phosphorylation;transferase activity…
BaRT2v18chr2HG108790	HORVU.MOREX.r3.2HG0207370	SPRY domain-containing protein;Heterogeneous nuclear ribonucleoprotein U-like protein 1;SPla/RYanodine receptor subgroup	1.60731	0	0
BaRT2v18chr7HG344790	HORVU.MOREX.r3.7HG0665870	0	1.60487	0	0
BaRT2v18chr6HG318150	HORVU.MOREX.r3.6HG0616680	0	1.60213	GO:0031224;GO:0110165;GO:0016021;GO:0016020	cellular anatomical entity;integral component of membrane;membrane;intrinsic component of membrane
BaRT2v18chr2HG098460	HORVU.MOREX.r3.2HG0191880	0	1.60174	0	0
BaRT2v18chr2HG067730	HORVU.MOREX.r3.2HG0129580	Pentatricopeptide repeat-containing protein	1.60039	GO:0003723;GO:0006996;GO:0030554;GO:0017076;GO:0071704;GO:0006796;GO:0043226;GO:0046914;GO:0003779;GO:0016772;GO:0003676;GO:0008152;GO:0032559;GO:0035639;GO:0071840;GO:0009451;GO:0110165;GO:0043168;GO:0016301;GO:0097367;GO:0000166;GO:0006464;GO:1901564;GO:0008270;GO:0044267;GO:0043229;GO:0016773;GO:0006468;GO:0004672;GO:0006793;GO:0044237;GO:0043170;GO:0005524;GO:0030036;GO:0019538;GO:0005488;GO:…	intracellular membrane-bounded organelle;cellular component organization;protein serine kinase activity;hydrolase activity;organic substance metabolic process;phosphorylation;transferase activity;adenyl ribonucleotide binding;cellular metabolic process;protein serine/threonine kinase activity;phosphate-containing compound metabolic process;organic cyclic compound binding;cell junction;ribonucleot…
BaRT2v18chr7HG328960	HORVU.MOREX.r3.7HG0634660	0	1.59446	0	0
BaRT2v18chr6HG308720	HORVU.MOREX.r3.6HG0599010	Protein kinase domain-containing protein	1.59169	GO:0005694;GO:1902680;GO:0030554;GO:0017076;GO:0051254;GO:0071704;GO:0006796;GO:0018108;GO:0043226;GO:0097472;GO:0023052;GO:0009891;GO:0016772;GO:0032559;GO:0008152;GO:0051726;GO:0035639;GO:0031323;GO:0045935;GO:0080090;GO:0043168;GO:0110165;GO:0016301;GO:0097367;GO:0000166;GO:0006464;GO:1901564;GO:0010556;GO:0044267;GO:0031326;GO:1902494;GO:0034243;GO:0009889;GO:1902911;GO:0019222;GO:0043229;GO:…	intracellular membrane-bounded organelle;cyclin-dependent protein kinase activity;positive regulation of cellular metabolic process;positive regulation of RNA metabolic process;organic substance metabolic process;phosphorylation;transferase activity;adenyl ribonucleotide binding;protein tyrosine kinase activity;cellular metabolic process;protein serine/threonine kinase activity;phosphate-containi…
BaRT2v18chr2HG098480	HORVU.MOREX.r3.2HG0191910	0	1.59066	GO:0031224;GO:0110165;GO:0016021;GO:0016020	cellular anatomical entity;integral component of membrane;membrane;intrinsic component of membrane
BaRT2v18chr5HG222670	HORVU.MOREX.r3.3HG0242000	0	1.59035	0	0
BaRT2v18chr3HG117210	HORVU.MOREX.r3.3HG0222300	Cysteine-rich receptor-like protein kinase 29;Protein kinase domain-containing protein	1.58803	GO:0097159;GO:0036094;GO:0030554;GO:0140096;GO:0106310;GO:0016773;GO:0017076;GO:0016310;GO:0071704;GO:0006796;GO:0044260;GO:0003824;GO:0043167;GO:0006468;GO:0032555;GO:0004672;GO:0006793;GO:0016772;GO:0106311;GO:0032559;GO:0044237;GO:0008152;GO:1901363;GO:0035639;GO:0043170;GO:0036211;GO:0005524;GO:0019538;GO:0044238;GO:0005488;GO:0110165;GO:0043168;GO:0016301;GO:0006807;GO:0030246;GO:0009987;GO:…	protein phosphorylation;binding;small molecule binding;anion binding;cellular protein modification process;kinase activity;plasma membrane;transferase activity, transferring phosphorus-containing groups;protein serine kinase activity;organic substance metabolic process;protein threonine kinase activity;phosphotransferase activity, alcohol group as acceptor;ion binding;organonitrogen compound meta…
BaRT2v18chr4HG208170	HORVU.MOREX.r3.4HG0399270	methyltransferase-like protein 2 isoform X2;Methyltransferase 2;Methyltransferase-like protein 2;DNA glycosylase superfamily protein;Putative methyltransferase-like protein 2 (Fragment)	1.58718	GO:0016741;GO:0006306;GO:0097159;GO:0006305;GO:0006139;GO:0032259;GO:0043229;GO:0008725;GO:0140097;GO:0071704;GO:0009007;GO:0044260;GO:0003824;GO:0043226;GO:0003905;GO:0043227;GO:0044237;GO:0008757;GO:0003676;GO:0043231;GO:1901363;GO:0008152;GO:0006725;GO:0006304;GO:0005634;GO:0016799;GO:0034641;GO:0043170;GO:0044238;GO:0005488;GO:0043733;GO:0031224;GO:0043414;GO:0110165;GO:0016021;GO:0008168;GO:…	alkylbase DNA N-glycosylase activity;intracellular membrane-bounded organelle;binding;methylation;nucleus;integral component of membrane;hydrolase activity, acting on glycosyl bonds;hydrolase activity;DNA methylation or demethylation;organic substance metabolic process;nucleobase-containing compound metabolic process;DNA methylation on adenine;transferase activity;S-adenosylmethionine-dependent m…
BaRT2v18chr6HG299650	HORVU.MOREX.r3.6HG0577650	Peptidylprolyl isomerase;Peptidyl-prolyl cis-trans isomerase CYP95	1.582	GO:0018193;GO:0006457;GO:0140096;GO:0071704;GO:0008144;GO:0044260;GO:0003824;GO:0016859;GO:0003755;GO:0000413;GO:0044237;GO:0008152;GO:0043170;GO:0036211;GO:0019538;GO:0044238;GO:0005488;GO:0042277;GO:0031224;GO:0110165;GO:0016021;GO:0006807;GO:0009987;GO:0016853;GO:0005737;GO:0016018;GO:0006464;GO:1901564;GO:0044267;GO:0043412;GO:0005622;GO:0033218;GO:0018208;GO:0016020	binding;cellular protein modification process;integral component of membrane;organic substance metabolic process;organonitrogen compound metabolic process;cellular protein metabolic process;catalytic activity, acting on a protein;cellular metabolic process;cellular macromolecule metabolic process;cyclosporin A binding;cellular process;peptidyl-prolyl cis-trans isomerase activity;catalytic activit…
BaRT2v18chr3HG153720	HORVU.MOREX.r3.3HG0296430	F-box protein SKIP24	1.58043	GO:0008092;GO:0005488;GO:0005515;GO:0017022	binding;cytoskeletal protein binding;protein binding;myosin binding
BaRT2v18chr2HG109540	HORVU.MOREX.r3.2HG0208740	F-box only protein 7;F-box domain containing protein, expressed;F-box domain-containing protein	1.57765	0	0
BaRT2v18chr5HG237100	HORVU.MOREX.r3.5HG0459370	Pyruvate kinase	1.57733	GO:0003723;GO:0030554;GO:0017076;GO:0006082;GO:0071704;GO:0006796;GO:0006165;GO:0016772;GO:0032559;GO:0003676;GO:0008152;GO:0030955;GO:0035639;GO:0110165;GO:0043168;GO:0016301;GO:0009179;GO:0097367;GO:0000166;GO:0019637;GO:1901135;GO:1901564;GO:0016773;GO:0009117;GO:0005975;GO:0031420;GO:0009259;GO:0006793;GO:0019752;GO:0044237;GO:0005524;GO:0072521;GO:0005488;GO:0006091;GO:0009135;GO:0009987;GO:…	organophosphate metabolic process;response to chemical;ribonucleotide metabolic process;organic substance metabolic process;photosynthesis;transferase activity;phosphorylation;adenyl ribonucleotide binding;organic substance catabolic process;purine ribonucleoside diphosphate metabolic process;cellular metabolic process;nucleoside phosphate metabolic process;organic acid metabolic process;phosphat…
BaRT2v18chr2HG109890	HORVU.MOREX.r3.2HG0209190	Smr domain-containing protein	1.57372	GO:0032300;GO:0033554;GO:0030554;GO:0017076;GO:0016810;GO:0071704;GO:0043226;GO:0046914;GO:0003676;GO:0008152;GO:0003677;GO:0032559;GO:0035639;GO:0031323;GO:0031324;GO:0010605;GO:0080090;GO:1901361;GO:0006950;GO:0110165;GO:0043168;GO:0016462;GO:0004518;GO:0006259;GO:0097367;GO:1990391;GO:0000166;GO:0008094;GO:1901564;GO:0016812;GO:0008270;GO:0009892;GO:0046483;GO:1901565;GO:0045934;GO:0000018;GO:…	intracellular membrane-bounded organelle;hydrolase activity, acting on carbon-nitrogen (but not peptide) bonds, in cyclic amides;hydrolase activity;organic substance metabolic process;adenyl ribonucleotide binding;organic substance catabolic process;cellular metabolic process;cellular response to stress;organic cyclic compound binding;regulation of nitrogen compound metabolic process;biological r…
BaRT2v18chr7HG379170	HORVU.MOREX.r3.7HG0736990	Transducin family protein / WD-40 repeat family protein;Vacuolar protein sorting-associated protein 8	1.57356	GO:0097708;GO:0012505;GO:0031267;GO:0061024;GO:0006996;GO:0016043;GO:0005770;GO:0033036;GO:0033365;GO:0034613;GO:0031982;GO:0031410;GO:0019899;GO:0006811;GO:0008104;GO:0006886;GO:0043226;GO:0005515;GO:0090174;GO:0098796;GO:0051649;GO:0071705;GO:0043227;GO:0051179;GO:0042886;GO:0006623;GO:0072594;GO:0032991;GO:0045184;GO:0030897;GO:0072666;GO:0006820;GO:0005488;GO:0005768;GO:0071840;GO:0031224;GO:…	protein binding;binding;establishment of protein localization;endosomal vesicle fusion;membrane protein complex;cellular component organization;integral component of membrane;vacuolar transport;organelle fusion;endosome;establishment of localization;intracellular vesicle;endomembrane system;vesicle tethering complex;vesicle fusion;peptide transport;anion transport;cellular macromolecule localizat…
BaRT2v18chr5HG255160	HORVU.MOREX.r3.5HG0492860	DNA topoisomerase	1.56965	GO:0097159;GO:0006139;GO:0003723;GO:0006996;GO:0043229;GO:0016043;GO:0003729;GO:0043169;GO:0003917;GO:0140097;GO:0071704;GO:0044260;GO:0003824;GO:0043226;GO:0043167;GO:0043227;GO:0071103;GO:0003916;GO:0003676;GO:0043231;GO:0003677;GO:1901363;GO:0006725;GO:0044237;GO:0005634;GO:0043170;GO:0034641;GO:0008152;GO:0044238;GO:0006265;GO:0071840;GO:0005488;GO:0110165;GO:0006807;GO:0009987;GO:0016853;GO:…	intracellular membrane-bounded organelle;binding;nucleus;cellular component organization;organic substance metabolic process;DNA topological change;DNA binding;nucleobase-containing compound metabolic process;RNA binding;ion binding;DNA conformation change;heterocyclic compound binding;cellular metabolic process;cellular macromolecule metabolic process;cellular process;cation binding;intracellula…
BaRT2v18chr6HG287070	HORVU.MOREX.r3.6HG0548150	OTU domain-containing protein;Ubiquitinyl hydrolase 1	1.568	GO:0101005;GO:0006508;GO:0043229;GO:0140096;GO:0071108;GO:0019783;GO:0004843;GO:0071704;GO:0044260;GO:0003824;GO:0043226;GO:0005515;GO:0043227;GO:0018215;GO:0070647;GO:0008233;GO:0008152;GO:0044237;GO:0043231;GO:0070646;GO:0005634;GO:0043170;GO:0036211;GO:0019538;GO:0044238;GO:0043130;GO:0005488;GO:0032182;GO:0008234;GO:0016579;GO:0031224;GO:0006807;GO:0016021;GO:0110165;GO:0009987;GO:0016787;GO:…	ubiquitin binding;intracellular membrane-bounded organelle;protein binding;binding;cellular protein modification process;peptidase activity;nucleus;integral component of membrane;protein modification by small protein removal;hydrolase activity;organic substance metabolic process;cysteine-type peptidase activity;NEDD8-specific protease activity;proteolysis;organonitrogen compound metabolic process…
BaRT2v18chr3HG120170	HORVU.MOREX.r3.3HG0228770	F-box only protein 7;F-box domain containing protein, expressed;F-box domain-containing protein	1.56493	0	0
BaRT2v18chr6HG294090	HORVU.MOREX.r3.6HG0564870	F-box/FBD/LRR-repeat protein At1g13570;FBD domain-containing protein	1.56261	GO:0031224;GO:0110165;GO:0016021;GO:0016020	cellular anatomical entity;integral component of membrane;membrane;intrinsic component of membrane
BaRT2v18chr1HG042680	HORVU.MOREX.r3.1HG0083670	0	1.56192	0	0
BaRT2v18chr3HG140770	HORVU.MOREX.r3.5HG0439420	Reverse transcriptase Ty1/copia-type domain-containing protein	1.56076	GO:0097159;GO:0006139;GO:0044249;GO:1901576;GO:0071897;GO:0140097;GO:0016310;GO:0006796;GO:0044260;GO:0003824;GO:0071704;GO:0006793;GO:0016772;GO:0009058;GO:0018130;GO:0003676;GO:1901362;GO:1901363;GO:0006725;GO:0044237;GO:0008152;GO:0034061;GO:0034641;GO:0043170;GO:0044238;GO:0005488;GO:0003964;GO:0031224;GO:0110165;GO:0016021;GO:0016301;GO:0006807;GO:0003887;GO:0015074;GO:0034645;GO:0044271;GO:…	aromatic compound biosynthetic process;binding;kinase activity;integral component of membrane;organic cyclic compound biosynthetic process;transferase activity, transferring phosphorus-containing groups;RNA-directed DNA polymerase activity;cellular macromolecule biosynthetic process;organic substance metabolic process;nucleobase-containing compound metabolic process;nucleotidyltransferase activit…
BaRT2v18chr6HG290290	HORVU.MOREX.r3.6HG0554620	0	1.55811	GO:0030234;GO:0006355;GO:0032268;GO:0050789;GO:0000079;GO:1904029;GO:0050790;GO:0019222;GO:0065007;GO:0019219;GO:0098772;GO:0010468;GO:0031399;GO:0001932;GO:0043549;GO:1903506;GO:0045859;GO:0019220;GO:0050794;GO:0019887;GO:2001141;GO:2000112;GO:0051726;GO:0016538;GO:0031323;GO:0060255;GO:0071900;GO:0051246;GO:0019207;GO:0080090;GO:0042325;GO:0051171;GO:0051174;GO:0010556;GO:0065009;GO:0031326;GO:…	enzyme regulator activity;regulation of RNA metabolic process;regulation of nucleobase-containing compound metabolic process;regulation of catalytic activity;kinase regulator activity;regulation of phosphate metabolic process;regulation of RNA biosynthetic process;regulation of transcription, DNA-templated;regulation of biosynthetic process;regulation of protein kinase activity;regulation of cell…
BaRT2v18chr7HG350430	HORVU.MOREX.r3.7HG0677380	Alpha-glucan water dikinase, chloroplastic;J domain-containing protein;Pyruvate phosphate dikinase, PEP/pyruvate-binding protein	1.55691	GO:0003723;GO:0009610;GO:0030554;GO:0017076;GO:0050521;GO:0071704;GO:0006796;GO:0005982;GO:0043226;GO:0016772;GO:0009266;GO:0032559;GO:0009507;GO:0003676;GO:0031967;GO:0008152;GO:0035639;GO:0006950;GO:0043168;GO:0110165;GO:0016301;GO:0097367;GO:0000166;GO:0000272;GO:0043229;GO:0009057;GO:0005975;GO:0009620;GO:0044042;GO:0044419;GO:0006793;GO:0051536;GO:0009526;GO:0044237;GO:0043170;GO:0005524;GO:…	cold acclimation;intracellular membrane-bounded organelle;cellular polysaccharide metabolic process;plastid envelope;organic substance metabolic process;phosphorylation;transferase activity;adenyl ribonucleotide binding;organic substance catabolic process;cellular metabolic process;phosphate-containing compound metabolic process;organic cyclic compound binding;starch catabolic process;ribonucleot…
BaRT2v18chr7HG380550	HORVU.MOREX.r3.7HG0739290	0	1.555	0	0
BaRT2v18chr6HG282920	HORVU.MOREX.r3.6HG0540500	0	1.55442	GO:0005886;GO:0055085;GO:0051179;GO:0031224;GO:0110165;GO:0016021;GO:0005215;GO:0071944;GO:0006810;GO:0009987;GO:0051234;GO:0022857;GO:0016020	transporter activity;transport;localization;transmembrane transporter activity;transmembrane transport;membrane;intrinsic component of membrane;cellular anatomical entity;integral component of membrane;plasma membrane;cellular process;establishment of localization;cell periphery
BaRT2v18chr7HG377140	HORVU.MOREX.r3.7HG0648770	0	1.55262	0	0
BaRT2v18chr1HG013760	HORVU.MOREX.r3.7HG0653620	Lysosomal beta glucosidase (Fragment);Glycosyl hydrolase family protein	1.55123	GO:0009057;GO:0005975;GO:0071704;GO:0009056;GO:0044042;GO:0003824;GO:0004553;GO:0008152;GO:0043170;GO:0044238;GO:1901575;GO:0009251;GO:0005976;GO:0005576;GO:0110165;GO:0015926;GO:0016798;GO:0016787;GO:0000272;GO:0008422;GO:0016052	hydrolase activity, acting on glycosyl bonds;polysaccharide metabolic process;hydrolase activity;organic substance metabolic process;glucosidase activity;organic substance catabolic process;glucan metabolic process;hydrolase activity, hydrolyzing O-glycosyl compounds;carbohydrate catabolic process;macromolecule catabolic process;catalytic activity;cellular anatomical entity;extracellular region;p…
BaRT2v18chr2HG105230	HORVU.MOREX.r3.2HG0201490	Auxin-induced protein X10A;SAUR-like auxin-responsive protein family;Indole-3-acetic acid-induced protein ARG7;Auxin-responsive protein SAUR22;SAUR23-auxin-responsive SAUR family member;Auxin-induced protein 10A5	1.55044	GO:0071310;GO:0005694;GO:0050789;GO:0018193;GO:0065007;GO:0043229;GO:0140096;GO:0043228;GO:0009725;GO:0007154;GO:0061665;GO:0071704;GO:0044260;GO:0003824;GO:0019787;GO:0018205;GO:0043226;GO:0009719;GO:0042221;GO:0032870;GO:0000785;GO:0023052;GO:0070647;GO:0071495;GO:0050896;GO:0050794;GO:0009733;GO:0019789;GO:0044237;GO:0061659;GO:0008152;GO:0043232;GO:0043170;GO:0036211;GO:0009755;GO:0019538;GO:…	response to hormone;protein modification by small protein conjugation;response to organic substance;cellular protein modification process;plasma membrane;response to chemical;response to endogenous stimulus;signaling;organic substance metabolic process;organonitrogen compound metabolic process;transferase activity;ubiquitin-like protein transferase activity;cellular protein metabolic process;intr…
BaRT2v18chr7HG376830	HORVU.MOREX.r3.7HG0732120	Glycosyltransferase;UDP-glycosyltransferase 75C1;UDP-glycosyltransferase 75B1	1.54964	GO:0016740;GO:0003824;GO:0080044;GO:0016758;GO:0046527;GO:0080043;GO:0035251;GO:0016757;GO:0008194	transferase activity, transferring hexosyl groups;catalytic activity;UDP-glycosyltransferase activity;quercetin 7-O-glucosyltransferase activity;transferase activity;transferase activity, transferring glycosyl groups;quercetin 3-O-glucosyltransferase activity;UDP-glucosyltransferase activity;glucosyltransferase activity
BaRT2v18chr2HG114010	HORVU.MOREX.r3.5HG0478130	0	1.54908	0	0
BaRT2v18chr1HG046200	HORVU.MOREX.r3.1HG0090070	0	1.54641	0	0
BaRT2v18chr3HG121080	HORVU.MOREX.r3.3HG0230520	putative disease resistance protein RGA3	1.5392	GO:0097159;GO:0036094;GO:0030554;GO:0043531;GO:0017076;GO:0043169;GO:0043167;GO:0006952;GO:0032555;GO:0050896;GO:0032559;GO:1901363;GO:0035639;GO:0005524;GO:0005488;GO:0006950;GO:0043168;GO:0097367;GO:0000166;GO:0046872;GO:0032553;GO:1901265	binding;defense response;small molecule binding;anion binding;ADP binding;ion binding;adenyl ribonucleotide binding;heterocyclic compound binding;nucleoside phosphate binding;cation binding;purine ribonucleotide binding;adenyl nucleotide binding;organic cyclic compound binding;response to stress;purine nucleotide binding;ribonucleotide binding;response to stimulus;purine ribonucleoside triphospha…
BaRT2v18chr7HG335970	HORVU.MOREX.r3.7HG0649380	Protein kinase domain-containing protein	1.53911	GO:0097159;GO:0036094;GO:0050789;GO:0065007;GO:0016043;GO:0030554;GO:0140096;GO:0007154;GO:0016773;GO:0017076;GO:0043169;GO:0016310;GO:0071704;GO:0006796;GO:0044260;GO:0003824;GO:0043167;GO:0006468;GO:0007166;GO:0023052;GO:0032555;GO:0004672;GO:0006793;GO:0016772;GO:0050896;GO:0030247;GO:0050794;GO:0032559;GO:0044237;GO:1901363;GO:0008152;GO:0035639;GO:0043170;GO:0036211;GO:0019538;GO:0005524;GO:…	protein phosphorylation;binding;small molecule binding;anion binding;cell surface receptor signaling pathway;cellular protein modification process;kinase activity;plasma membrane;integral component of membrane;cellular component organization;transferase activity, transferring phosphorus-containing groups;signaling;organic substance metabolic process;phosphotransferase activity, alcohol group as a…
BaRT2v18chr6HG314560	HORVU.MOREX.r3.3HG0225770	0	1.53895	0	0
BaRT2v18chr7HG373440	HORVU.MOREX.r3.7HG0726410	Glycosyltransferase;Cytokinin-O-glucosyltransferase 2;UDP-glycosyltransferase 85A2	1.53886	GO:0016740;GO:0003824;GO:0016020;GO:0080044;GO:0016758;GO:0046527;GO:0031224;GO:0110165;GO:0016021;GO:0080043;GO:0035251;GO:0016757;GO:0008194	transferase activity, transferring hexosyl groups;catalytic activity;UDP-glycosyltransferase activity;transferase activity;quercetin 7-O-glucosyltransferase activity;membrane;intrinsic component of membrane;transferase activity, transferring glycosyl groups;cellular anatomical entity;integral component of membrane;quercetin 3-O-glucosyltransferase activity;UDP-glucosyltransferase activity;glucosy…
BaRT2v18chr5HG276360	HORVU.MOREX.r3.5HG0528340	F-box domain-containing protein	1.53064	GO:0031224;GO:0110165;GO:0016021;GO:0016020	cellular anatomical entity;integral component of membrane;membrane;intrinsic component of membrane
BaRT2v18chr3HG164320	HORVU.MOREX.r3.3HG0312490	Short-chain dehydrogenase/reductase 2b;Carbonyl reductase;(+)-neomenthol dehydrogenase-like (Fragment);(+)-neomenthol dehydrogenase isoform X1;(+)-neomenthol dehydrogenase;NAD(P)-binding Rossmann-fold superfamily protein;Glucose/ribitol dehydrogenase	1.52515	0	0
BaRT2v18chr5HG248580	HORVU.MOREX.r3.5HG0482060	Low molecular mass early light-inducible protein HV90, chloroplastic	1.52464	GO:0009534;GO:0055035;GO:0043229;GO:0042170;GO:0016020;GO:0043226;GO:0009579;GO:0031975;GO:0043227;GO:0031969;GO:0009526;GO:0008152;GO:0044237;GO:0009507;GO:0043231;GO:0031967;GO:0034357;GO:0031090;GO:0031224;GO:0110165;GO:0016021;GO:0009987;GO:0005737;GO:0031976;GO:0009536;GO:0009941;GO:0015979;GO:0005622;GO:0042651;GO:0009535;GO:0031984	intracellular membrane-bounded organelle;chloroplast thylakoid membrane;organelle envelope;chloroplast envelope;chloroplast;integral component of membrane;chloroplast membrane;plastid envelope;thylakoid membrane;photosynthesis;thylakoid;cellular metabolic process;cellular process;chloroplast thylakoid;intracellular organelle;plastid thylakoid;cytoplasm;membrane;intrinsic component of membrane;mem…
BaRT2v18chr1HG049420	HORVU.MOREX.r3.1HG0094850	0	1.52412	0	0
BaRT2v18chr7HG355200	HORVU.MOREX.r3.5HG0500940	0	1.51757	0	0
BaRT2v18chr6HG323560	HORVU.MOREX.r3.6HG0625830	0	1.51608	GO:0006355;GO:0047635;GO:0140110;GO:0050789;GO:0065007;GO:0019222;GO:0043229;GO:0019219;GO:0098772;GO:0070063;GO:0010468;GO:0019899;GO:0003824;GO:0043226;GO:0005515;GO:1903506;GO:0043227;GO:0004021;GO:0003712;GO:0050794;GO:0016769;GO:0043231;GO:2000112;GO:2001141;GO:0005634;GO:0031323;GO:0060255;GO:0005488;GO:0080090;GO:0008483;GO:0110165;GO:0051171;GO:0016740;GO:0010556;GO:0031326;GO:0005622;GO:…	intracellular membrane-bounded organelle;protein binding;binding;regulation of RNA metabolic process;regulation of nucleobase-containing compound metabolic process;alanine-oxo-acid transaminase activity;nucleus;L-alanine:2-oxoglutarate aminotransferase activity;transferase activity, transferring nitrogenous groups;regulation of RNA biosynthetic process;regulation of transcription, DNA-templated;r…
BaRT2v18chr2HG070240	HORVU.MOREX.r3.2HG0135030	0	1.51419	0	0
BaRT2v18chr2HG098950	HORVU.MOREX.r3.2HG0192770	Calcium-transporting ATPase	1.51385	GO:0022890;GO:0097159;GO:0036094;GO:0005516;GO:0098655;GO:0098660;GO:0001101;GO:0042625;GO:0006812;GO:0009415;GO:0043229;GO:0030554;GO:0005388;GO:0005215;GO:0015318;GO:0017076;GO:0009414;GO:0043169;GO:0031226;GO:0070588;GO:0006811;GO:0043226;GO:0005515;GO:0055085;GO:0006816;GO:0042221;GO:0043227;GO:0043167;GO:0030001;GO:0051179;GO:1901700;GO:0098662;GO:0032555;GO:0050896;GO:0015075;GO:0022857;GO:…	protein binding;intracellular membrane-bounded organelle;binding;intrinsic component of plasma membrane;anion binding;small molecule binding;inorganic cation transmembrane transport;ATPase-coupled ion transmembrane transporter activity;ATPase-coupled cation transmembrane transporter activity;metal ion transport;integral component of membrane;plasma membrane;ion transmembrane transporter activity,…
BaRT2v18chr4HG215680	HORVU.MOREX.r3.4HG0410820	FHA-transcription factor 1;Forkhead-associated (FHA) domain;SMAD/FHA domain-containing family protein isoform 1;Restin;trichohyalin isoform X2;golgin subfamily A member 6-like protein 1 isoform X3;myosin heavy chain, non-muscle isoform X4;FHA domain-containing protein	1.51151	GO:0031224;GO:0110165;GO:0016021;GO:0016020	cellular anatomical entity;integral component of membrane;membrane;intrinsic component of membrane
BaRT2v18chr4HG209640	HORVU.MOREX.r3.4HG0401530	YTH domain-containing protein;Evolutionarily conserved C-terminal region 2	1.51118	GO:0032268;GO:0003723;GO:0017148;GO:0051254;GO:0071704;GO:0009896;GO:0031327;GO:0003676;GO:0008152;GO:0031323;GO:0006518;GO:0031324;GO:0045935;GO:0010605;GO:0080090;GO:0110165;GO:0034248;GO:1901564;GO:0010556;GO:0009892;GO:0031326;GO:0009890;GO:0009889;GO:1903311;GO:0032269;GO:0019222;GO:0031331;GO:0044237;GO:0050779;GO:0010558;GO:0051172;GO:0051246;GO:0005488;GO:0009987;GO:0005737;GO:0051171;GO:…	positive regulation of cellular metabolic process;positive regulation of RNA metabolic process;mRNA destabilization;organic substance metabolic process;glutathione metabolic process;negative regulation of protein metabolic process;cellular metabolic process;organic cyclic compound binding;regulation of nitrogen compound metabolic process;biological regulation;regulation of catabolic process;nucle…
BaRT2v18chr7HG362280-BaRT2v18chr7HG362290	HORVU.MOREX.r3.7HG0704900	SWI/SNF-related matrix-associated actin-dependent regulator of chromatin subfamily A member 3-like 2;E3 ubiquitin-protein ligase SHPRH;Putative DNA helicase chromatin regulator PHD family;Zinc ion binding	1.50989	GO:0097159;GO:0006355;GO:0036094;GO:0140110;GO:0050789;GO:0065007;GO:0019222;GO:0043229;GO:0030554;GO:0019219;GO:0017076;GO:0043169;GO:0010468;GO:0016310;GO:0006796;GO:0003824;GO:0016746;GO:0043226;GO:0016874;GO:0043167;GO:1903506;GO:0043227;GO:0003700;GO:0016818;GO:0032555;GO:0006793;GO:0016772;GO:0050794;GO:0032559;GO:0043231;GO:2000112;GO:2001141;GO:1901363;GO:0035639;GO:0005634;GO:0031323;GO:…	intracellular membrane-bounded organelle;binding;regulation of RNA metabolic process;anion binding;regulation of nucleobase-containing compound metabolic process;small molecule binding;nucleus;kinase activity;metabolic process;transferase activity, transferring phosphorus-containing groups;hydrolase activity;hydrolase activity, acting on acid anhydrides;hydrolase activity, acting on acid anhydrid…
BaRT2v18chr3HG122340	HORVU.MOREX.r3.3HG0232280	Pentatricopeptide repeat-containing protein	1.50638	GO:0003723;GO:0006508;GO:0006996;GO:0071704;GO:0140097;GO:0006796;GO:0043226;GO:0046914;GO:0003678;GO:0016772;GO:0003676;GO:0008152;GO:0071840;GO:0009451;GO:0110165;GO:0016301;GO:0016462;GO:0004518;GO:0006464;GO:1901564;GO:0008270;GO:0044267;GO:0032392;GO:0071944;GO:0043229;GO:0016773;GO:0006468;GO:0071103;GO:0004672;GO:0006793;GO:0008233;GO:0044237;GO:0043170;GO:0019538;GO:0005488;GO:0008236;GO:…	intracellular membrane-bounded organelle;cellular component organization;peptidase activity;plasma membrane;hydrolase activity;organic substance metabolic process;phosphorylation;transferase activity;cellular metabolic process;protein serine/threonine kinase activity;phosphate-containing compound metabolic process;organic cyclic compound binding;extracellular region;DNA duplex unwinding;nucleic a…
BaRT2v18chr6HG302870	HORVU.MOREX.r3.6HG0585610	zinc finger transcription factor YY1;Transcription factor YY2;TFIIH C1-like domain containing protein	1.50605	GO:0005694;GO:0001101;GO:1902680;GO:0009966;GO:0009414;GO:0051254;GO:0043226;GO:0051253;GO:0031327;GO:0009891;GO:0003676;GO:0003677;GO:0010646;GO:0031323;GO:0031324;GO:0045935;GO:0010605;GO:0080090;GO:0006950;GO:0110165;GO:0023051;GO:0010556;GO:0001067;GO:0031326;GO:0009892;GO:0000977;GO:1901419;GO:0002831;GO:0031347;GO:0009890;GO:0009889;GO:0045934;GO:0019222;GO:0043229;GO:0009737;GO:0009651;GO:…	intracellular membrane-bounded organelle;positive regulation of cellular metabolic process;response to chemical;positive regulation of RNA metabolic process;negative regulation of abscisic acid-activated signaling pathway;RNA polymerase II transcription regulatory region sequence-specific DNA binding;sequence-specific DNA binding;regulation of response to biotic stimulus;response to radiation;reg…
BaRT2v18chr4HG220810	HORVU.MOREX.r3.4HG0418780	Restriction endonuclease, type II-like superfamily protein;DNA repair endonuclease UVH1;ERCC4 domain-containing protein	1.50504	GO:0006996;GO:0033554;GO:0071704;GO:0140097;GO:0004520;GO:0043226;GO:0140527;GO:0016859;GO:0007127;GO:0003676;GO:0003755;GO:0003677;GO:0008152;GO:0006296;GO:0051307;GO:0016831;GO:0071840;GO:0045132;GO:0006950;GO:0110165;GO:0004518;GO:0006259;GO:1990391;GO:0022402;GO:0000712;GO:0036297;GO:0006464;GO:0140013;GO:1901564;GO:0044267;GO:0000003;GO:0006290;GO:0046483;GO:0016830;GO:0004536;GO:0051304;GO:…	intracellular membrane-bounded organelle;nucleotide-excision repair involved in interstrand cross-link repair;recombinational repair;meiotic cell cycle;cellular component organization;hydrolase activity;organic substance metabolic process;nucleotide-excision repair, DNA incision, 5'-to lesion;response to radiation;carbon-carbon lyase activity;cellular metabolic process;meiosis I;cellular response…
BaRT2v18chr2HG101970	HORVU.MOREX.r3.2HG0096800	0	-1.50103	0	0
BaRT2v18chr6HG294390	HORVU.MOREX.r3.6HG0565930	0	-1.50353	0	0
BaRT2v18chr7HG382020	HORVU.MOREX.r3.7HG0741750	0	-1.50627	GO:0003824;GO:0016874	ligase activity;catalytic activity
BaRT2v18chr2HG056320	HORVU.MOREX.r3.2HG0107940	0	-1.50718	GO:0009607;GO:0097159;GO:0036094;GO:0005516;GO:0030554;GO:0140096;GO:0016773;GO:0017076;GO:0016310;GO:0071704;GO:0006796;GO:0044260;GO:0003824;GO:0005515;GO:0043167;GO:0006468;GO:0006952;GO:0032555;GO:0004672;GO:0006793;GO:0016772;GO:0050896;GO:0032559;GO:0044237;GO:0008152;GO:1901363;GO:0035639;GO:0043170;GO:0036211;GO:0005524;GO:0019538;GO:0044238;GO:0005488;GO:0031224;GO:0006950;GO:0110165;GO:…	protein binding;binding;defense response;protein phosphorylation;anion binding;small molecule binding;kinase activity;cellular protein modification process;integral component of membrane;transferase activity, transferring phosphorus-containing groups;response to biotic stimulus;organic substance metabolic process;phosphotransferase activity, alcohol group as acceptor;ion binding;organonitrogen co…
BaRT2v18chr2HG096700	HORVU.MOREX.r3.2HG0189110	MSP domain-containing protein;Plant VAMP (Vesicle-associated membrane protein) family protein;vesicle-associated protein 1-3-like isoform X1;Vesicle-associated protein 1-3	-1.50722	GO:0005783;GO:0061024;GO:0098827;GO:0012505;GO:0006996;GO:0043229;GO:0016043;GO:0090158;GO:0051643;GO:0016020;GO:0043226;GO:0043227;GO:0005789;GO:0051179;GO:0031984;GO:0043231;GO:0031090;GO:0010256;GO:0071840;GO:0031224;GO:0110165;GO:0016021;GO:0009987;GO:0005737;GO:0042175;GO:0140056;GO:0061817;GO:0022406;GO:0051640;GO:0005622;GO:0071944;GO:0005886;GO:0051641;GO:0007029	intracellular membrane-bounded organelle;cellular component organization;integral component of membrane;plasma membrane;membrane docking;endomembrane system;endoplasmic reticulum;endoplasmic reticulum localization;organelle localization;endoplasmic reticulum-plasma membrane tethering;endomembrane system organization;endoplasmic reticulum organization;cellular process;intracellular organelle;cytop…
BaRT2v18chr7HG343290	HORVU.MOREX.r3.7HG0663730	Fucosyltransferase	-1.50844	GO:0031985;GO:0044085;GO:0016051;GO:0012505;GO:0044249;GO:1901576;GO:0031127;GO:0016043;GO:0043229;GO:0005975;GO:0009969;GO:0016757;GO:0098791;GO:0010410;GO:0036065;GO:0071704;GO:0044042;GO:0070592;GO:0003824;GO:0016020;GO:0042546;GO:0043226;GO:0006073;GO:0010383;GO:0008107;GO:0016758;GO:0044264;GO:0071554;GO:0043227;GO:0008417;GO:0000271;GO:0044262;GO:0000139;GO:0005794;GO:0031984;GO:0009058;GO:…	fucosyltransferase activity;cell wall polysaccharide biosynthetic process;intracellular membrane-bounded organelle;Golgi stack;xyloglucan biosynthetic process;cellular component organization;cellular polysaccharide metabolic process;integral component of membrane;external encapsulating structure organization;Golgi membrane;polysaccharide metabolic process;endomembrane system;cellular macromolecul…
BaRT2v18chr2HG057740	HORVU.MOREX.r3.2HG0110770	Phospholipase/carboxyhydrolase;FSH1 domain-containing protein	-1.50862	GO:0003824;GO:0005634;GO:0043226;GO:0043167;GO:0043227;GO:0005488;GO:0043229;GO:0043231;GO:0016787;GO:0110165;GO:0005622;GO:0043169;GO:0005737;GO:0046872;GO:0005509	intracellular anatomical structure;intracellular membrane-bounded organelle;ion binding;calcium ion binding;binding;catalytic activity;organelle;cytoplasm;membrane-bounded organelle;nucleus;cellular anatomical entity;metal ion binding;intracellular organelle;hydrolase activity;cation binding
BaRT2v18chr5HG230910	HORVU.MOREX.r3.5HG0444150	Major pollen allergen Bet v 1-L;Pathogenesis-related protein STH-21;Pathogenesis-related protein 10;Major allergen Api g 1, isoallergen 1-like	-1.50952	GO:0071310;GO:0030234;GO:0010563;GO:0032268;GO:0019888;GO:0043226;GO:0043666;GO:0006952;GO:0023052;GO:0035303;GO:0031323;GO:0009755;GO:0031324;GO:0010605;GO:0010427;GO:0080090;GO:0006950;GO:0110165;GO:0071396;GO:0043168;GO:0070887;GO:0019840;GO:0065009;GO:0009892;GO:0032269;GO:0008289;GO:0050790;GO:0019222;GO:0043229;GO:0009737;GO:0098772;GO:0035305;GO:0009719;GO:0035304;GO:1901700;GO:0019220;GO:…	intracellular membrane-bounded organelle;regulation of phosphoprotein phosphatase activity;regulation of catalytic activity;response to chemical;phosphatase inhibitor activity;regulation of protein serine/threonine phosphatase activity;negative regulation of phosphoprotein phosphatase activity;regulation of phosphate metabolic process;cellular response to alcohol;hormone binding;negative regulati…
BaRT2v18chr7HG356200	HORVU.MOREX.r3.7HG0690090	PLATZ transcription factor family protein	-1.5113	GO:0008270;GO:0043167;GO:0046914;GO:0005488;GO:0110165;GO:0043169;GO:0046872;GO:0016020	binding;ion binding;membrane;cellular anatomical entity;zinc ion binding;metal ion binding;cation binding;transition metal ion binding
BaRT2v18chr7HG347360	HORVU.MOREX.r3.7HG0670790	0	-1.51218	GO:0031224;GO:0110165;GO:0016021;GO:0016020	cellular anatomical entity;integral component of membrane;membrane;intrinsic component of membrane
BaRT2v18chr5HG281140	HORVU.MOREX.r3.5HG0537270	RNA polymerase sigma factor	-1.51467	GO:1902680;GO:0009791;GO:0051254;GO:0071704;GO:0006352;GO:0043226;GO:0009891;GO:0090351;GO:1901362;GO:0003676;GO:0009507;GO:0003677;GO:0008152;GO:0031323;GO:0045935;GO:0080090;GO:0110165;GO:0010556;GO:0031326;GO:0019438;GO:0009889;GO:0104004;GO:0019222;GO:0043229;GO:1903506;GO:0003700;GO:0009058;GO:0018130;GO:0009314;GO:0044237;GO:0097659;GO:0043170;GO:0005488;GO:0009637;GO:0048856;GO:0009987;GO:…	intracellular membrane-bounded organelle;aromatic compound biosynthetic process;positive regulation of cellular metabolic process;positive regulation of RNA metabolic process;cellular macromolecule biosynthetic process;organic substance metabolic process;seedling development;multicellular organismal process;response to radiation;cellular nitrogen compound biosynthetic process;cellular metabolic p…
BaRT2v18chr2HG086750	HORVU.MOREX.r3.2HG0173330	Amino acid/polyamine transporter II	-1.51651	GO:0005774;GO:0043229;GO:0006811;GO:0006865;GO:0043226;GO:0071705;GO:0043227;GO:0051179;GO:0005773;GO:0043231;GO:0031090;GO:0006820;GO:0015849;GO:0031224;GO:0110165;GO:0016021;GO:0006810;GO:0098588;GO:0051234;GO:0005737;GO:0071702;GO:0005622;GO:0071944;GO:0005886;GO:0016020	intracellular membrane-bounded organelle;vacuole;plasma membrane;integral component of membrane;establishment of localization;anion transport;intracellular organelle;bounding membrane of organelle;transport;nitrogen compound transport;organic acid transport;membrane;cytoplasm;vacuolar membrane;intrinsic component of membrane;membrane-bounded organelle;cellular anatomical entity;organelle;cell per…
BaRT2v18chr7HG359740	HORVU.MOREX.r3.3HG0245760	0	-1.51949	0	0
BaRT2v18chr1HG047780	HORVU.MOREX.r3.3HG0273430	0	-1.52098	GO:0005886;GO:0016020;GO:0110165;GO:0071944	cellular anatomical entity;plasma membrane;membrane;cell periphery
BaRT2v18chr4HG186730	HORVU.MOREX.r3.4HG0351550	SRP54 domain-containing protein;Signal recognition particle 54 kDa protein, chloroplastic	-1.52137	GO:0003723;GO:0045047;GO:0017076;GO:0022607;GO:0043226;GO:0070972;GO:0051649;GO:0071705;GO:0051179;GO:0032549;GO:0072594;GO:0009507;GO:0003676;GO:0035639;GO:0005786;GO:0006820;GO:0071840;GO:0110165;GO:0043168;GO:0016462;GO:0097367;GO:0000166;GO:0051641;GO:0015031;GO:0043229;GO:0072599;GO:0051259;GO:0005488;GO:0006605;GO:0006810;GO:0009987;GO:0005737;GO:0005840;GO:0071702;GO:0006612;GO:0009532;GO:…	intracellular membrane-bounded organelle;establishment of protein localization;cellular component organization;hydrolase activity;protein targeting to membrane;cellular macromolecule localization;protein localization to endoplasmic reticulum;purine nucleoside binding;organic cyclic compound binding;amide transport;protein transport;establishment of localization in cell;establishment of protein lo…
BaRT2v18chr5HG275990	HORVU.MOREX.r3.5HG0527770	GDP-mannose transporter GONST2;TPT domain-containing protein;GDP-mannose transporter GONST1;GDP-mannose transporter like	-1.5215	GO:0008509;GO:0015297;GO:0012505;GO:0043229;GO:0098656;GO:0005215;GO:0005458;GO:0006811;GO:0043226;GO:0055085;GO:0071705;GO:0090480;GO:0043227;GO:0015291;GO:0051179;GO:1901505;GO:0005794;GO:0015075;GO:0022857;GO:0043231;GO:1990570;GO:0006820;GO:1901264;GO:0015780;GO:0031224;GO:0110165;GO:0016021;GO:0005338;GO:0015931;GO:0022804;GO:0006810;GO:0051234;GO:0005737;GO:0009987;GO:0008643;GO:0071702;GO:…	GDP-mannose transmembrane transport;intracellular membrane-bounded organelle;anion transmembrane transporter activity;integral component of membrane;establishment of localization;endomembrane system;nucleotide-sugar transmembrane transport;ion transmembrane transporter activity;transporter activity;anion transport;antiporter activity;carbohydrate transport;transmembrane transporter activity;anion…
BaRT2v18chr2HG086480	HORVU.MOREX.r3.2HG0172940	glutathione hydrolase 1;Gamma-glutamyl transpeptidase 1 isoform 1;Gamma-glutamyltranspeptidase 1;Gamma-glutamyltranspeptidase 1-like protein;gamma-glutamyltranspeptidase 1-like isoform X1;Gamma-glutamyl transpeptidase	-1.52411	GO:0016741;GO:0006508;GO:0044249;GO:0006749;GO:1901576;GO:0032259;GO:0140096;GO:0006575;GO:0006790;GO:0071704;GO:0016755;GO:0009056;GO:0044260;GO:0016746;GO:0003824;GO:1901566;GO:0036374;GO:0070003;GO:0008233;GO:0008757;GO:0009058;GO:0044248;GO:0008152;GO:0043603;GO:0044237;GO:0043043;GO:0006725;GO:0043170;GO:0006518;GO:0034641;GO:0019538;GO:0044238;GO:1901575;GO:0044273;GO:0031224;GO:0110165;GO:…	aromatic compound biosynthetic process;amide biosynthetic process;cellular biosynthetic process;gene expression;methylation;peptidase activity;plasma membrane;integral component of membrane;peptide catabolic process;sulfur compound metabolic process;hydrolase activity;glutathione catabolic process;peptide metabolic process;cellular macromolecule biosynthetic process;organic substance metabolic pr…
BaRT2v18chr5HG235910	HORVU.MOREX.r3.5HG0456170	zinc finger CCCH domain-containing protein ZFN-like isoform X1	-1.52739	GO:0016740;GO:0097159;GO:0047792;GO:0003824;GO:0003723;GO:0016758;GO:0043167;GO:1901363;GO:0046527;GO:0005488;GO:0008194;GO:0035251;GO:0003729;GO:0043169;GO:0016757;GO:0003676;GO:0046872;GO:0003677	nucleic acid binding;organic cyclic compound binding;binding;DNA binding;ion binding;mRNA binding;RNA binding;UDP-glycosyltransferase activity;transferase activity, transferring hexosyl groups;transferase activity;catalytic activity;heterocyclic compound binding;transferase activity, transferring glycosyl groups;cyanohydrin beta-glucosyltransferase activity;metal ion binding;UDP-glucosyltransfera…
BaRT2v18chr6HG293300	HORVU.MOREX.r3.6HG0561600	Tyrosine-sulfated glycopeptide receptor 1;Putative Phytosulfokine receptor;Protein kinase domain-containing protein	-1.52863	GO:0097159;GO:0036094;GO:0018193;GO:0030554;GO:0140096;GO:0004713;GO:0016773;GO:0017076;GO:0016310;GO:0071704;GO:0006796;GO:0044260;GO:0003824;GO:0018108;GO:0043167;GO:0006468;GO:0032555;GO:0004672;GO:0006793;GO:0016772;GO:0032559;GO:0044237;GO:0008152;GO:1901363;GO:0035639;GO:0043170;GO:0036211;GO:0005524;GO:0019538;GO:0044238;GO:0005488;GO:0031224;GO:0110165;GO:0016021;GO:0016301;GO:0006807;GO:…	protein phosphorylation;binding;small molecule binding;anion binding;cellular protein modification process;kinase activity;integral component of membrane;plasma membrane;transferase activity, transferring phosphorus-containing groups;organic substance metabolic process;phosphotransferase activity, alcohol group as acceptor;ion binding;organonitrogen compound metabolic process;phosphorylation;tran…
BaRT2v18chr4HG217270	HORVU.MOREX.r3.4HG0413370	L-allo-threonine aldolase	-1.52964	GO:1901605;GO:0009070;GO:0012505;GO:0044249;GO:1901576;GO:0044281;GO:0043229;GO:1901606;GO:0044282;GO:0006544;GO:0044283;GO:1901607;GO:0006082;GO:0071704;GO:0009056;GO:0003824;GO:0016053;GO:1901566;GO:0043226;GO:0008732;GO:0016832;GO:0043227;GO:0043436;GO:0008652;GO:0016829;GO:0004793;GO:0005794;GO:0019752;GO:0044248;GO:0009068;GO:0043231;GO:0044237;GO:1901565;GO:0008152;GO:0009058;GO:0009063;GO:…	intracellular membrane-bounded organelle;organic acid catabolic process;threonine metabolic process;cellular amino acid biosynthetic process;threonine catabolic process;serine family amino acid biosynthetic process;carboxylic acid metabolic process;carboxylic acid catabolic process;small molecule catabolic process;aspartate family amino acid metabolic process;endomembrane system;glycine biosynthe…
BaRT2v18chr7HG344570	HORVU.MOREX.r3.7HG0665590	FLZ-type domain-containing protein;FCS-Like Zinc finger 5-like	-1.53205	0	0
BaRT2v18chr2HG083920	HORVU.MOREX.r3.2HG0167620	probable plastid-lipid-associated protein 7, chloroplastic;Plastid-lipid associated protein PAP / fibrillin family protein isoform 1;Structural molecule;Putative plastid-lipid-associated protein 7, chloroplastic;Plastid-lipid-associated protein 7;Putative plastid lipid-associated protein/fibrillin	-1.53275	GO:0009506;GO:0044249;GO:1901576;GO:0044281;GO:0009570;GO:0043229;GO:0042181;GO:0044283;GO:0031225;GO:0071704;GO:0042180;GO:0031226;GO:0043226;GO:0005515;GO:0043227;GO:0005911;GO:0009058;GO:0008152;GO:0043231;GO:0009507;GO:0044237;GO:1901663;GO:0005488;GO:0031224;GO:0110165;GO:0055044;GO:0009987;GO:0005737;GO:0046658;GO:0010236;GO:0009532;GO:0009536;GO:0070161;GO:1901661;GO:0030054;GO:0005622;GO:…	protein binding;binding;intracellular membrane-bounded organelle;intrinsic component of plasma membrane;anchored component of membrane;plastoquinone biosynthetic process;chloroplast;plasma membrane;chloroplast stroma;organic substance metabolic process;symplast;anchoring junction;cellular biosynthetic process;biosynthetic process;cellular metabolic process;cellular process;intracellular organelle…
BaRT2v18chr3HG124640	HORVU.MOREX.r3.3HG0236310	Argininosuccinate synthase;EEIG1/EHBP1 N-terminal domain-containing protein;C2 NT-type domain-containing protein	-1.53399	0	0
BaRT2v18chr2HG066530	HORVU.MOREX.r3.2HG0127260	COBRA-like protein 6	-1.54426	GO:0009664;GO:0044085;GO:0016051;GO:0044249;GO:0051274;GO:1901576;GO:0016043;GO:0030244;GO:0034406;GO:0005975;GO:0010215;GO:0031226;GO:0031225;GO:0022607;GO:0071704;GO:0044042;GO:0070592;GO:0044260;GO:0042546;GO:0006073;GO:0044264;GO:0010383;GO:0071554;GO:0000271;GO:0071668;GO:0043062;GO:0044262;GO:0009058;GO:0008152;GO:0044237;GO:0052324;GO:0052541;GO:0033692;GO:0043170;GO:0044238;GO:0030243;GO:…	cell wall polysaccharide biosynthetic process;extracellular matrix organization;intrinsic component of plasma membrane;extracellular structure organization;anchored component of membrane;cellular component organization;cell wall beta-glucan biosynthetic process;plasma membrane;integral component of membrane;external encapsulating structure organization;cellular polysaccharide metabolic process;po…
BaRT2v18chr7HG355340	HORVU.MOREX.r3.7HG0687940	0	-1.55445	0	0
BaRT2v18chr7HG363360	HORVU.MOREX.r3.7HG0707160	NAC domain-containing protein	-1.55707	GO:0071310;GO:0048437;GO:1902680;GO:0009901;GO:0009791;GO:0009888;GO:0009900;GO:0048608;GO:0010089;GO:0051254;GO:0071704;GO:0043226;GO:0048367;GO:0010393;GO:0006952;GO:0009891;GO:0010047;GO:0003676;GO:0009733;GO:0003677;GO:0008152;GO:0031323;GO:0048827;GO:0045935;GO:0080090;GO:0006950;GO:0110165;GO:0070887;GO:0009741;GO:0032504;GO:0030154;GO:0042802;GO:0010556;GO:0000272;GO:0001067;GO:0031326;GO:…	multicellular organism reproduction;intracellular membrane-bounded organelle;positive regulation of cellular metabolic process;cellular polysaccharide metabolic process;response to chemical;positive regulation of RNA metabolic process;shoot system development;response to cytokinin;positive regulation of cellular component biogenesis;sequence-specific DNA binding;organic substance metabolic proces…
BaRT2v18chr5HG249640	HORVU.MOREX.r3.5HG0484270	0	-1.55758	0	0
BaRT2v18chr5HG237390	HORVU.MOREX.r3.5HG0459970	Purple acid phosphatase	-1.56046	GO:0043169;GO:0006796;GO:0003824;GO:0043167;GO:0006793;GO:0016311;GO:0008152;GO:0044237;GO:0005488;GO:0031224;GO:0110165;GO:0016021;GO:0003993;GO:0009987;GO:0016787;GO:0046872;GO:0016791;GO:0016788;GO:0042578;GO:0016020	binding;hydrolase activity, acting on ester bonds;integral component of membrane;hydrolase activity;ion binding;phosphoric ester hydrolase activity;cellular metabolic process;cellular process;dephosphorylation;phosphate-containing compound metabolic process;catalytic activity;phosphorus metabolic process;membrane;intrinsic component of membrane;cellular anatomical entity;acid phosphatase activity…
BaRT2v18chr5HG258470	HORVU.MOREX.r3.5HG0498140	Rhodanese domain-containing protein;Senescence-associated protein DIN1;Rhodanese-like domain-containing family protein;Thiosulfate sulfurtransferase, chloroplastic-like protein;Rhodanese/Cell cycle control phosphatase superfamily protein isoform 1;rhodanese-like domain-containing protein 14, chloroplastic;Rhodanese-like domain-containing protein 14	-1.56329	GO:0009534;GO:0055035;GO:0043229;GO:0003824;GO:0016020;GO:0043226;GO:0009579;GO:0031975;GO:0043227;GO:0009526;GO:0043231;GO:0009507;GO:0031967;GO:0034357;GO:0031224;GO:0110165;GO:0016021;GO:0005737;GO:0016740;GO:0031976;GO:0009536;GO:0009941;GO:0005622;GO:0042651;GO:0009535;GO:0031984	intracellular membrane-bounded organelle;chloroplast thylakoid membrane;organelle envelope;chloroplast envelope;chloroplast;integral component of membrane;plastid envelope;thylakoid membrane;transferase activity;thylakoid;chloroplast thylakoid;intracellular organelle;plastid thylakoid;catalytic activity;cytoplasm;membrane;intrinsic component of membrane;membrane-bounded organelle;envelope;cellula…
BaRT2v18chr2HG104650	HORVU.MOREX.r3.2HG0200370	BT1 domain-containing protein;Putative folate-biopterin transporter, major facilitator superfamily domain-containing protein;Integral membrane transporter-like protein;probable folate-biopterin transporter 2	-1.56341	GO:0006811;GO:0006820;GO:0006817;GO:0015698;GO:0051179;GO:0031224;GO:0110165;GO:0016021;GO:0006810;GO:0051234;GO:0016020	inorganic anion transport;transport;localization;anion transport;membrane;intrinsic component of membrane;cellular anatomical entity;integral component of membrane;establishment of localization;phosphate ion transport;ion transport
BaRT2v18chr3HG160080	HORVU.MOREX.r3.3HG0306130	Trigger factor	-1.56383	GO:0018193;GO:0006457;GO:0044877;GO:0140096;GO:0033036;GO:0044183;GO:0071704;GO:0006811;GO:0061077;GO:0008104;GO:0003824;GO:0044260;GO:0071705;GO:0016859;GO:0051179;GO:0043021;GO:0042886;GO:0003755;GO:0000413;GO:0044237;GO:0008152;GO:0043335;GO:0045184;GO:0043170;GO:0036211;GO:0019538;GO:0044238;GO:0051083;GO:0006820;GO:0005488;GO:0006807;GO:0006810;GO:0009987;GO:0051234;GO:0016853;GO:0015833;GO:…	protein folding chaperone;binding;ribosome binding;establishment of protein localization;cellular protein modification process;chaperone-mediated protein folding;establishment of localization;organic substance metabolic process;peptide transport;anion transport;organonitrogen compound metabolic process;cellular protein metabolic process;protein localization;catalytic activity, acting on a protein…
BaRT2v18chr5HG275700	HORVU.MOREX.r3.5HG0527380	Cell number regulator 13-like;Protein MID1-COMPLEMENTING ACTIVITY 1	-1.56881	GO:0050789;GO:0051716;GO:0007166;GO:0023052;GO:0065007;GO:0007154;GO:0009987;GO:0050896;GO:0050794;GO:0007165	signaling;biological regulation;cell surface receptor signaling pathway;cell communication;regulation of cellular process;regulation of biological process;response to stimulus;cellular process;signal transduction;cellular response to stimulus
BaRT2v18chr5HG281060	HORVU.MOREX.r3.5HG0537150	Protein DETOXIFICATION	-1.57624	GO:0097159;GO:0015297;GO:0050789;GO:0065007;GO:0005215;GO:0055085;GO:0042221;GO:0015291;GO:0051179;GO:1901700;GO:0042908;GO:0010037;GO:0050896;GO:0050794;GO:0022857;GO:0003676;GO:0003677;GO:1901363;GO:0010035;GO:0010119;GO:0005488;GO:0031224;GO:0110165;GO:0016021;GO:0070887;GO:0022804;GO:0006810;GO:0009987;GO:0071241;GO:0051234;GO:0010033;GO:0051716;GO:0042910;GO:0071244;GO:0071944;GO:0005886;GO:…	binding;response to organic substance;integral component of membrane;plasma membrane;response to chemical;cellular response to inorganic substance;establishment of localization;transporter activity;regulation of stomatal movement;DNA binding;antiporter activity;transmembrane transporter activity;heterocyclic compound binding;regulation of cellular process;cellular process;xenobiotic transport;act…
BaRT2v18chr3HG169920	HORVU.MOREX.r3.3HG0322970	Glycosyltransferase;Anthocyanidin 3-O-glucosyltransferase	-1.57934	GO:1901576;GO:0043229;GO:0016757;GO:0071704;GO:0009718;GO:0046283;GO:0003824;GO:0043226;GO:0016758;GO:0043227;GO:0009813;GO:0035251;GO:0042440;GO:0050896;GO:0009058;GO:0008152;GO:0043231;GO:0046148;GO:0009628;GO:0110165;GO:0080167;GO:0008194;GO:0016740;GO:0047213;GO:0046527;GO:0009812;GO:0080043;GO:0005622	intracellular membrane-bounded organelle;UDP-glycosyltransferase activity;anthocyanin-containing compound biosynthetic process;flavonoid biosynthetic process;anthocyanidin 3-O-glucosyltransferase activity;pigment metabolic process;organic substance metabolic process;transferase activity;biosynthetic process;pigment biosynthetic process;intracellular organelle;response to karrikin;flavonoid metabo…
BaRT2v18chr7HG328520	HORVU.MOREX.r3.7HG0634930	Disease resistance protein RPP13;NB-ARC domain-containing protein	-1.58189	GO:0097159;GO:0036094;GO:0030554;GO:0043531;GO:0017076;GO:0043167;GO:0006952;GO:0032555;GO:0050896;GO:0032559;GO:1901363;GO:0035639;GO:0005524;GO:0005488;GO:0031224;GO:0006950;GO:0110165;GO:0016021;GO:0043168;GO:0097367;GO:0000166;GO:0032553;GO:1901265;GO:0016020	binding;defense response;small molecule binding;anion binding;integral component of membrane;ADP binding;ion binding;adenyl ribonucleotide binding;heterocyclic compound binding;nucleoside phosphate binding;purine ribonucleotide binding;adenyl nucleotide binding;organic cyclic compound binding;membrane;response to stress;intrinsic component of membrane;purine nucleotide binding;ribonucleotide bind…
BaRT2v18chr1HG025670	HORVU.MOREX.r3.1HG0056810	HAD hydrolase;Putative sugar-terminal-phosphatase;Haloacid dehalogenase-like hydrolase domain-containing protein Sgpp;Putative Phosphorylated carbohydrates phosphatase	-1.58409	GO:0016773;GO:0050308;GO:0016310;GO:0006796;GO:0003824;GO:0006793;GO:0016772;GO:0016311;GO:0008152;GO:0044237;GO:0110165;GO:0016301;GO:0009987;GO:0016787;GO:0005737;GO:0016740;GO:0016791;GO:0016788;GO:0019203;GO:0005829;GO:0005622;GO:0071944;GO:0008531;GO:0005886;GO:0042578;GO:0016020	hydrolase activity, acting on ester bonds;kinase activity;plasma membrane;transferase activity, transferring phosphorus-containing groups;hydrolase activity;sugar-phosphatase activity;riboflavin kinase activity;phosphotransferase activity, alcohol group as acceptor;phosphoric ester hydrolase activity;phosphorylation;transferase activity;cellular metabolic process;cellular process;dephosphorylatio…
BaRT2v18chr2HG082660	HORVU.MOREX.r3.2HG0166090	Protein SELF-PRUNING;Centroradialis;Protein TERMINAL FLOWER 1	-1.58499	GO:0008289;GO:0022414;GO:0061458;GO:0050789;GO:0090567;GO:0065007;GO:0009791;GO:0048506;GO:0048608;GO:0048509;GO:0050793;GO:0048367;GO:0003006;GO:0008429;GO:0007275;GO:0032502;GO:0032501;GO:0005543;GO:0005488;GO:0048856;GO:0010229;GO:0000003;GO:0048510;GO:0040034;GO:0048731	binding;reproduction;system development;regulation of development, heterochronic;regulation of meristem development;reproductive structure development;shoot system development;regulation of developmental process;lipid binding;multicellular organismal process;phospholipid binding;reproductive shoot system development;regulation of timing of transition from vegetative to reproductive phase;reproduc…
BaRT2v18chr7HG368740	HORVU.MOREX.r3.7HG0718190	ABC transporter domain-containing protein;Pleiotropic drug resistance protein 12;ABC-2 and Plant PDR ABC-type transporter family protein	-1.58501	GO:0097159;GO:1901682;GO:0036094;GO:0008509;GO:0098660;GO:0015698;GO:1902358;GO:0030554;GO:0008272;GO:0005215;GO:0098656;GO:0017076;GO:0015318;GO:0005975;GO:0071704;GO:0015399;GO:0006811;GO:0015116;GO:0003824;GO:0055085;GO:0043167;GO:0015103;GO:0016818;GO:0051179;GO:0032555;GO:0042626;GO:0098661;GO:0072348;GO:0022857;GO:0032559;GO:0015075;GO:1901363;GO:0008152;GO:0035639;GO:0005524;GO:0017111;GO:…	inorganic anion transport;sulfur compound transport;binding;small molecule binding;anion binding;anion transmembrane transporter activity;integral component of membrane;hydrolase activity, acting on glycosyl bonds;establishment of localization;sulfate transmembrane transporter activity;primary active transmembrane transporter activity;hydrolase activity;hydrolase activity, acting on acid anhydrid…
BaRT2v18chr6HG300510	HORVU.MOREX.r3.6HG0579710	IFRD domain-containing protein	-1.58828	0	0
BaRT2v18chr5HG248230	HORVU.MOREX.r3.6HG0621930	Hexosyltransferase	-1.58956	GO:0012505;GO:0044249;GO:1901576;GO:0043229;GO:0016757;GO:0098791;GO:0071704;GO:0044260;GO:0003824;GO:1901566;GO:0016020;GO:0006486;GO:0043226;GO:0009100;GO:0043227;GO:0000139;GO:0005794;GO:0009058;GO:0008152;GO:0043231;GO:0044237;GO:0043413;GO:0043170;GO:0031090;GO:0036211;GO:0019538;GO:0044238;GO:0031224;GO:0110165;GO:0016021;GO:0006807;GO:0098588;GO:0009987;GO:0034645;GO:0005737;GO:0016740;GO:…	intracellular membrane-bounded organelle;carbohydrate derivative metabolic process;cellular protein modification process;integral component of membrane;Golgi membrane;endomembrane system;cellular macromolecule biosynthetic process;organic substance metabolic process;organonitrogen compound metabolic process;transferase activity;cellular biosynthetic process;biosynthetic process;cellular protein m…
BaRT2v18chr5HG247480	HORVU.MOREX.r3.5HG0480220	GDSL esterase/lipase	-1.58992	GO:0006457;GO:0061077;GO:0003824;GO:0005515;GO:0051085;GO:0051084;GO:0051082;GO:0005488;GO:0031224;GO:0110165;GO:0016021;GO:0009987;GO:0016787;GO:0005737;GO:0006458;GO:0051087;GO:0016788;GO:0005829;GO:0005622;GO:0016020	protein binding;binding;hydrolase activity, acting on ester bonds;unfolded protein binding;integral component of membrane;chaperone binding;chaperone-mediated protein folding;hydrolase activity;cellular process;catalytic activity;cytoplasm;chaperone cofactor-dependent protein refolding;membrane;intrinsic component of membrane;'de novo' protein folding;cellular anatomical entity;cytosol;'de novo' …
BaRT2v18chr4HG200770	HORVU.MOREX.r3.4HG0386780	Ankyrin repeat-containing protein;26S proteasome regulatory complex, subunit PSMD10	-1.59181	GO:0030234;GO:0032268;GO:0050789;GO:0050790;GO:0019222;GO:0065007;GO:0098772;GO:0000502;GO:0019899;GO:0031399;GO:0019888;GO:0005515;GO:0043666;GO:1905369;GO:0035304;GO:0035303;GO:0019220;GO:0019902;GO:0019208;GO:0050794;GO:0010921;GO:0032991;GO:0031323;GO:0060255;GO:0051246;GO:0005488;GO:0019903;GO:0080090;GO:0031224;GO:0110165;GO:0016021;GO:0051171;GO:0051174;GO:0051336;GO:1905368;GO:0140535;GO:…	protein binding;binding;enzyme regulator activity;regulation of hydrolase activity;regulation of phosphoprotein phosphatase activity;regulation of catalytic activity;integral component of membrane;plasma membrane;proteasome complex;regulation of protein dephosphorylation;regulation of cellular metabolic process;regulation of phosphate metabolic process;protein phosphatase regulator activity;regul…
BaRT2v18chr2HG094470	HORVU.MOREX.r3.2HG0185550	WRKY domain-containing protein	-1.59192	GO:0097159;GO:0006355;GO:0140110;GO:0050789;GO:0065007;GO:0019222;GO:0043229;GO:0019219;GO:0010468;GO:0016020;GO:0043226;GO:1903506;GO:0043227;GO:0003700;GO:0050794;GO:0003676;GO:0043231;GO:1901363;GO:2000112;GO:0003677;GO:2001141;GO:0005634;GO:0031323;GO:0060255;GO:0005488;GO:0080090;GO:0031224;GO:0110165;GO:0016021;GO:0051171;GO:0010556;GO:0031326;GO:0043565;GO:0005622;GO:0051252;GO:0009889	intracellular membrane-bounded organelle;binding;regulation of RNA metabolic process;regulation of nucleobase-containing compound metabolic process;nucleus;integral component of membrane;sequence-specific DNA binding;regulation of transcription, DNA-templated;regulation of RNA biosynthetic process;DNA binding;regulation of biosynthetic process;heterocyclic compound binding;regulation of cellular …
BaRT2v18chr7HG378990	HORVU.MOREX.r3.7HG0736780	Putative Myb family transcription factor;Myb-like DNA-binding domain, SHAQKYF class family protein;Putative Myb family transcription factor At1g14600 family;HTH myb-type domain-containing protein	-1.59294	GO:0097159;GO:0034657;GO:0006508;GO:0016567;GO:0030163;GO:0043229;GO:0051603;GO:0140096;GO:0009057;GO:0071704;GO:0009056;GO:0044260;GO:0003824;GO:0006511;GO:0019787;GO:0043226;GO:0019941;GO:0043227;GO:0070647;GO:0010498;GO:0044257;GO:0044265;GO:0044248;GO:0003676;GO:0043231;GO:1901363;GO:0003677;GO:0032991;GO:0044237;GO:0005634;GO:0043170;GO:0008152;GO:0036211;GO:0019538;GO:1901575;GO:0044238;GO:…	intracellular membrane-bounded organelle;binding;protein modification by small protein conjugation;nucleus;proteasomal protein catabolic process;integral component of membrane;cellular protein modification process;organic substance metabolic process;cellular catabolic process;DNA binding;proteolysis;organonitrogen compound metabolic process;transferase activity;ubiquitin-like protein transferase …
BaRT2v18chr7HG342020	HORVU.MOREX.r3.7HG0661070	0	-1.59964	GO:0031224;GO:0110165;GO:0016021;GO:0016020	cellular anatomical entity;integral component of membrane;membrane;intrinsic component of membrane
BaRT2v18chr7HG363550	HORVU.MOREX.r3.7HG0707850	serotonin N-acetyltransferase 2, chloroplastic;Putative N-acetyltransferase ycf52;Acyl-CoA N-acyltransferases superfamily protein	-1.60103	GO:0016410;GO:0050789;GO:0044249;GO:1901576;GO:0065007;GO:0019222;GO:0043229;GO:0042446;GO:0034754;GO:0010817;GO:0071704;GO:0016746;GO:0003824;GO:1901566;GO:0043226;GO:0043227;GO:0050794;GO:0004343;GO:0009058;GO:0018130;GO:0010109;GO:1901362;GO:0043231;GO:0009507;GO:0042430;GO:0043603;GO:0006725;GO:0004468;GO:0005634;GO:0034641;GO:0030186;GO:0044237;GO:0043467;GO:0008080;GO:0031323;GO:0042548;GO:…	melatonin biosynthetic process;intracellular membrane-bounded organelle;aromatic compound biosynthetic process;glucosamine 6-phosphate N-acetyltransferase activity;photosynthetic state transition;amide biosynthetic process;regulation of hormone levels;regulation of photosynthesis;nucleus;chloroplast;regulation of cellular metabolic process;organic cyclic compound biosynthetic process;N-acyltransf…
BaRT2v18chr6HG319520	HORVU.MOREX.r3.6HG0618760	WRKY domain-containing protein	-1.60106	GO:0097159;GO:0006355;GO:0140110;GO:0050789;GO:0065007;GO:0019222;GO:0043229;GO:0019219;GO:0010468;GO:0043226;GO:1903506;GO:0043227;GO:0003700;GO:0050794;GO:0003676;GO:0043231;GO:1901363;GO:2000112;GO:0003677;GO:2001141;GO:0005634;GO:0031323;GO:0060255;GO:0005488;GO:0080090;GO:0110165;GO:0051171;GO:0010556;GO:0031326;GO:0043565;GO:0005622;GO:0051252;GO:0009889	intracellular membrane-bounded organelle;binding;regulation of RNA metabolic process;regulation of nucleobase-containing compound metabolic process;nucleus;sequence-specific DNA binding;regulation of transcription, DNA-templated;regulation of RNA biosynthetic process;DNA binding;regulation of biosynthetic process;heterocyclic compound binding;regulation of cellular process;regulation of cellular …
BaRT2v18chr2HG086550	HORVU.MOREX.r3.2HG0173080	Aldose 1-epimerase	-1.60148	GO:0005996;GO:0046365;GO:0019320;GO:0044281;GO:0044282;GO:0005975;GO:0071704;GO:0009056;GO:0003824;GO:0006012;GO:0016854;GO:0006006;GO:0008152;GO:0044238;GO:1901575;GO:0005488;GO:0033499;GO:0030246;GO:0016853;GO:0004034;GO:0016857;GO:0019318;GO:0019388;GO:0016052	binding;galactose catabolic process;small molecule catabolic process;hexose metabolic process;hexose catabolic process;organic substance metabolic process;racemase and epimerase activity;galactose catabolic process via UDP-galactose;organic substance catabolic process;carbohydrate catabolic process;carbohydrate binding;glucose metabolic process;monosaccharide catabolic process;catalytic activity;…
BaRT2v18chr7HG363010	HORVU.MOREX.r3.7HG0706570	0	-1.60575	GO:0031224;GO:0110165;GO:0016021;GO:0016020	cellular anatomical entity;integral component of membrane;membrane;intrinsic component of membrane
BaRT2v18chr4HG218750	HORVU.MOREX.r3.4HG0415550	0	-1.60623	GO:0031224;GO:0110165;GO:0016021;GO:0016020	cellular anatomical entity;integral component of membrane;membrane;intrinsic component of membrane
BaRT2v18chr1HG033030	HORVU.MOREX.r3.1HG0069030	Calcium-transporting ATPase	-1.60632	GO:0022890;GO:0097159;GO:0036094;GO:0005516;GO:0098655;GO:0098660;GO:0042625;GO:0006812;GO:0043229;GO:0030554;GO:0005388;GO:0005215;GO:0015318;GO:0017076;GO:0043169;GO:0031226;GO:0070588;GO:0006811;GO:0043226;GO:0005515;GO:0055085;GO:0006816;GO:0043167;GO:0043227;GO:0030001;GO:0051179;GO:0098662;GO:0032555;GO:0015075;GO:0022857;GO:0032559;GO:0043231;GO:1901363;GO:0005887;GO:0035639;GO:0015662;GO:…	intracellular membrane-bounded organelle;protein binding;binding;intrinsic component of plasma membrane;anion binding;small molecule binding;inorganic cation transmembrane transport;ATPase-coupled ion transmembrane transporter activity;ATPase-coupled cation transmembrane transporter activity;metal ion transport;integral component of membrane;plasma membrane;ion transmembrane transporter activity,…
BaRT2v18chr3HG139230	HORVU.MOREX.r3.3HG0269030	FLZ-type domain-containing protein	-1.60952	GO:0003824;GO:0016874	ligase activity;catalytic activity
BaRT2v18chr5HG228830	HORVU.MOREX.r3.5HG0439620	Putative polyamine transporter;Amino acid/polyamine transporter I;Putative transporter	-1.61051	GO:0008509;GO:0005215;GO:0098656;GO:0006811;GO:0055085;GO:0071705;GO:0015203;GO:0051179;GO:0015075;GO:0022857;GO:0006820;GO:0031224;GO:0110165;GO:0016021;GO:0006810;GO:0009987;GO:0051234;GO:0071702;GO:0015846;GO:0034220;GO:1902047;GO:0016020	anion transmembrane transporter activity;integral component of membrane;establishment of localization;transporter activity;ion transmembrane transporter activity;anion transport;transmembrane transporter activity;anion transmembrane transport;cellular process;polyamine transport;transport;nitrogen compound transport;transmembrane transport;membrane;intrinsic component of membrane;ion transmembran…
BaRT2v18chr3HG118450	HORVU.MOREX.r3.3HG0225300	0	-1.61075	GO:0097159;GO:0006355;GO:0036094;GO:0140110;GO:0050789;GO:0000981;GO:0065007;GO:0019222;GO:0043229;GO:0000976;GO:0030554;GO:1990837;GO:0019219;GO:0017076;GO:0010468;GO:0043226;GO:0043167;GO:1903506;GO:0043227;GO:0003700;GO:0032555;GO:0050794;GO:0032559;GO:0043231;GO:2001141;GO:2000112;GO:1901363;GO:0035639;GO:0005634;GO:0031323;GO:0000978;GO:0060255;GO:0005524;GO:0003677;GO:0005488;GO:0080090;GO:…	intracellular membrane-bounded organelle;binding;regulation of RNA metabolic process;anion binding;regulation of nucleobase-containing compound metabolic process;small molecule binding;nucleus;regulation of RNA biosynthetic process;regulation of transcription, DNA-templated;RNA polymerase II transcription regulatory region sequence-specific DNA binding;sequence-specific DNA binding;ion binding;re…
BaRT2v18chr6HG284400	HORVU.MOREX.r3.6HG0542960	RuBisCO large subunit-binding protein subunit beta, chloroplastic;Chaperonin 60 subunit beta 1, chloroplastic	-1.6134	GO:0009607;GO:0097159;GO:0036094;GO:0003723;GO:0012505;GO:0009570;GO:0006457;GO:0010319;GO:0043229;GO:0030554;GO:0043228;GO:0043207;GO:0017076;GO:0003729;GO:0008219;GO:0009605;GO:0061077;GO:0048046;GO:0043226;GO:0005515;GO:0031975;GO:0043167;GO:0006952;GO:0043227;GO:0044419;GO:0051707;GO:0042026;GO:0032555;GO:0050896;GO:0009526;GO:0009266;GO:0005794;GO:0032559;GO:0009507;GO:0009409;GO:1901363;GO:…	response to external stimulus;intracellular membrane-bounded organelle;binding;defense response;small molecule binding;cytosolic ribosome;anion binding;protein binding;organelle envelope;chloroplast envelope;protein domain specific binding;nucleus;chloroplast;plasma membrane;chaperone-mediated protein folding;cell death;integral component of membrane;endomembrane system;chloroplast stroma;respons…
BaRT2v18chr3HG164080	HORVU.MOREX.r3.3HG0312160	Glycosyltransferase;Limonoid UDP-glucosyltransferase;Putative UDP-glucose glucosyltransferase;Gallate 1-beta-glucosyltransferase	-1.61574	GO:1901576;GO:0047215;GO:0016757;GO:0071704;GO:0009718;GO:0046283;GO:0003824;GO:0016758;GO:0009813;GO:0035251;GO:0042440;GO:0009058;GO:0008152;GO:0047913;GO:0046148;GO:0080044;GO:0050284;GO:0008194;GO:0016740;GO:0047213;GO:0046527;GO:0009812;GO:0080043	UDP-glycosyltransferase activity;quercetin 7-O-glucosyltransferase activity;anthocyanin-containing compound biosynthetic process;metabolic process;flavonoid biosynthetic process;anthocyanidin 3-O-glucosyltransferase activity;pigment metabolic process;organic substance metabolic process;transferase activity;biosynthetic process;pigment biosynthetic process;flavonoid metabolic process;catalytic act…
BaRT2v18chr4HG179080	HORVU.MOREX.r3.4HG0337820	UDP-glucose 6-dehydrogenase 4;UDP-glucose 6-dehydrogenase 3;UDP-glucose 6-dehydrogenase;UDP-glucose 6-dehydrogenase 5	-1.617	0	0
BaRT2v18chr7HG335250	HORVU.MOREX.r3.7HG0648170	Homeobox-leucine zipper protein HOX28;Homeobox domain-containing protein	-1.61747	GO:0097159;GO:0006355;GO:0140110;GO:0050789;GO:0000981;GO:0065007;GO:0019222;GO:0043229;GO:0019219;GO:0010468;GO:0043226;GO:1903506;GO:0043227;GO:0003700;GO:0050794;GO:0003676;GO:0043231;GO:2000112;GO:0003677;GO:2001141;GO:1901363;GO:0005634;GO:0031323;GO:0060255;GO:0005488;GO:0080090;GO:0110165;GO:0051171;GO:0010556;GO:0031326;GO:0043565;GO:0005622;GO:0006357;GO:0051252;GO:0009889	intracellular membrane-bounded organelle;binding;regulation of RNA metabolic process;regulation of nucleobase-containing compound metabolic process;nucleus;sequence-specific DNA binding;regulation of transcription, DNA-templated;regulation of RNA biosynthetic process;DNA binding;regulation of biosynthetic process;heterocyclic compound binding;regulation of cellular process;regulation of cellular …
BaRT2v18chr3HG126150	HORVU.MOREX.r3.3HG0239530	Acyl transferase 7;10-deacetylbaccatin III 10-O-acetyltransferase;HXXXD-type acyl-transferase family protein;3'-N-debenzoyl-2'-deoxytaxol N-benzoyltransferase	-1.61881	GO:0016740;GO:0016746;GO:0003824;GO:0016410;GO:0016747	catalytic activity;transferase activity;transferase activity, transferring acyl groups other than amino-acyl groups;N-acyltransferase activity;transferase activity, transferring acyl groups
BaRT2v18chr3HG127690	HORVU.MOREX.r3.7HG0666800	0	-1.62436	GO:0006508;GO:0017171;GO:0140096;GO:0004175;GO:0071704;GO:0003824;GO:0008233;GO:0004252;GO:0008152;GO:0043170;GO:0019538;GO:0044238;GO:0031224;GO:0110165;GO:0016021;GO:0006807;GO:0008236;GO:0016787;GO:1901564;GO:0016020	peptidase activity;integral component of membrane;hydrolase activity;organic substance metabolic process;proteolysis;organonitrogen compound metabolic process;catalytic activity, acting on a protein;endopeptidase activity;catalytic activity;membrane;serine hydrolase activity;intrinsic component of membrane;serine-type peptidase activity;cellular anatomical entity;primary metabolic process;protein…
BaRT2v18chr3HG128970	HORVU.MOREX.r3.3HG0245380	GDSL esterase/lipase	-1.62489	GO:0003824;GO:0016788;GO:0031224;GO:0110165;GO:0016021;GO:0016787;GO:0016020	hydrolase activity, acting on ester bonds;catalytic activity;membrane;intrinsic component of membrane;cellular anatomical entity;integral component of membrane;hydrolase activity
BaRT2v18chr1HG022180	HORVU.MOREX.r3.1HG0050920	Trehalase	-1.62789	GO:0009311;GO:0005975;GO:0043169;GO:0071704;GO:0004555;GO:0009056;GO:0003824;GO:0005886;GO:0015927;GO:0043167;GO:0009313;GO:0044262;GO:0044248;GO:0008152;GO:0044237;GO:0044238;GO:0044275;GO:1901575;GO:0016052;GO:0046352;GO:0005488;GO:0031224;GO:0110165;GO:0016021;GO:0016798;GO:0009987;GO:0016787;GO:0005984;GO:0046872;GO:0005509;GO:0005991;GO:0005993;GO:0071944;GO:0004553;GO:0016020	disaccharide catabolic process;binding;trehalase activity;alpha,alpha-trehalase activity;plasma membrane;hydrolase activity, acting on glycosyl bonds;integral component of membrane;hydrolase activity;oligosaccharide catabolic process;organic substance metabolic process;cellular catabolic process;ion binding;trehalose catabolic process;organic substance catabolic process;disaccharide metabolic pro…
BaRT2v18chr3HG161660	HORVU.MOREX.r3.3HG0308630	DUF868 domain-containing protein;Centrosomal protein	-1.62856	0	0
BaRT2v18chr3HG130090	HORVU.MOREX.r3.2HG0103720	GDT1-like protein 1, chloroplastic	-1.63294	GO:0022890;GO:0006874;GO:0098655;GO:0012505;GO:0006875;GO:0009534;GO:0098660;GO:0055035;GO:0006812;GO:0019725;GO:0043229;GO:0065007;GO:0042170;GO:0005215;GO:0015318;GO:0070588;GO:0055082;GO:0006811;GO:0006873;GO:0042592;GO:0055065;GO:0016020;GO:0043226;GO:0055074;GO:0072507;GO:0009579;GO:0006816;GO:0031975;GO:0032472;GO:0043227;GO:0030001;GO:0055085;GO:0051179;GO:0098662;GO:0032468;GO:0031969;GO:…	intracellular membrane-bounded organelle;chloroplast thylakoid membrane;organelle envelope;Golgi calcium ion homeostasis;cation homeostasis;manganese ion transport;inorganic cation transmembrane transport;chloroplast envelope;metal ion transport;chloroplast;integral component of membrane;inorganic ion homeostasis;chloroplast membrane;establishment of localization;endomembrane system;plastid envel…
BaRT2v18chr1HG026720	HORVU.MOREX.r3.1HG0058550	AP2/ERF domain-containing protein;Dwarf & irregular leaf1;AP2 domain transcription factor;AP2-like ethylene-responsive transcription factor	-1.63511	GO:0071310;GO:0097159;GO:0006355;GO:0140110;GO:0050789;GO:0065007;GO:0019222;GO:0043229;GO:0007154;GO:0019219;GO:0009725;GO:0043401;GO:0071365;GO:0010468;GO:0016020;GO:0043226;GO:0071407;GO:0014070;GO:0009719;GO:0042221;GO:1903506;GO:0043227;GO:0032870;GO:0003700;GO:0023052;GO:1901700;GO:0048545;GO:0071495;GO:0050896;GO:0050794;GO:0009733;GO:0003676;GO:0043231;GO:1901363;GO:2000112;GO:0003677;GO:…	response to lipid;intracellular membrane-bounded organelle;binding;regulation of RNA metabolic process;regulation of nucleobase-containing compound metabolic process;response to hormone;brassinosteroid mediated signaling pathway;response to organic substance;response to brassinosteroid;nucleus;integral component of membrane;auxin-activated signaling pathway;response to chemical;response to endoge…
BaRT2v18chr7HG361310	HORVU.MOREX.r3.7HG0702840	Metal ion transporter;Zinc transport protein ZntB;Putative magnesium transporter CorA-like family protein-like	-1.63575	GO:0022890;GO:0006812;GO:0005215;GO:0015318;GO:0006811;GO:0003824;GO:0102483;GO:0055085;GO:0030001;GO:0051179;GO:0015075;GO:0022857;GO:0008152;GO:0008324;GO:0031224;GO:0110165;GO:0016021;GO:0015926;GO:0006810;GO:0009987;GO:0051234;GO:0016798;GO:0016787;GO:0046873;GO:0008422;GO:0004553;GO:0016020	metal ion transport;integral component of membrane;hydrolase activity, acting on glycosyl bonds;establishment of localization;hydrolase activity;inorganic molecular entity transmembrane transporter activity;cation transmembrane transporter activity;ion transmembrane transporter activity;transporter activity;glucosidase activity;transmembrane transporter activity;hydrolase activity, hydrolyzing O-…
BaRT2v18chr7HG339870	HORVU.MOREX.r3.7HG0656900	Putative LRR receptor-like serine/threonine-protein kinase;Brassinosteroid insensitive1-associated receptor kinase 1;Somatic embryogenesis receptor kinase 1;Protein kinase domain-containing protein	-1.63603	GO:0097159;GO:0036094;GO:0018193;GO:0030554;GO:0140096;GO:0004713;GO:0016773;GO:0017076;GO:0106310;GO:0060089;GO:0038023;GO:0016310;GO:0071704;GO:0006796;GO:0044260;GO:0003824;GO:0004714;GO:0018108;GO:0043167;GO:0006468;GO:0032555;GO:0004672;GO:0006793;GO:0016772;GO:0004888;GO:0019199;GO:0032559;GO:0044237;GO:0008152;GO:1901363;GO:0106311;GO:0035639;GO:0043170;GO:0036211;GO:0005524;GO:0019538;GO:…	protein phosphorylation;binding;small molecule binding;anion binding;signaling receptor activity;cellular protein modification process;kinase activity;integral component of membrane;transferase activity, transferring phosphorus-containing groups;protein serine kinase activity;transmembrane receptor protein kinase activity;organic substance metabolic process;protein threonine kinase activity;phosp…
BaRT2v18chr2HG085880	HORVU.MOREX.r3.2HG0171890	Peptidase A1 domain-containing protein;Aspartic proteinase nepenthesin-1	-1.63609	GO:0006508;GO:0070001;GO:0140096;GO:0004175;GO:0071704;GO:0003824;GO:0008233;GO:0008152;GO:0043170;GO:0019538;GO:0044238;GO:0005576;GO:0031224;GO:0110165;GO:0004190;GO:0016021;GO:0006807;GO:0016787;GO:1901564;GO:0016020	peptidase activity;integral component of membrane;hydrolase activity;aspartic-type peptidase activity;organic substance metabolic process;proteolysis;organonitrogen compound metabolic process;catalytic activity, acting on a protein;endopeptidase activity;catalytic activity;membrane;intrinsic component of membrane;aspartic-type endopeptidase activity;extracellular region;cellular anatomical entity…
BaRT2v18chr5HG253720	HORVU.MOREX.r3.5HG0490650	Dilute domain-containing protein	-1.63747	GO:0031967;GO:0005635;GO:0005634;GO:0043226;GO:0016020;GO:0012505;GO:0031975;GO:0140513;GO:0043227;GO:0005643;GO:0043229;GO:0031224;GO:0110165;GO:0016021;GO:0005622;GO:0043231;GO:0032991	intracellular anatomical structure;intracellular membrane-bounded organelle;organelle envelope;organelle;nuclear envelope;protein-containing complex;membrane;intrinsic component of membrane;envelope;nucleus;nuclear pore;membrane-bounded organelle;integral component of membrane;cellular anatomical entity;intracellular organelle;endomembrane system;nuclear protein-containing complex
BaRT2v18chr3HG171690	HORVU.MOREX.r3.3HG0326770	0	-1.63779	GO:0031224;GO:0110165;GO:0016021;GO:0016020	cellular anatomical entity;integral component of membrane;membrane;intrinsic component of membrane
BaRT2v18chr4HG197850	HORVU.MOREX.r3.4HG0381620	0	-1.6475	0	0
BaRT2v18chr1HG033000	HORVU.MOREX.r3.1HG0068970	Putative glucan endo-1,3-beta-glucosidase GVI;Putative O-Glycosyl hydrolase superfamily protein;Glycoside hydrolase, family 17;Beta-1,3-glucanase	-1.64875	GO:0005975;GO:0031226;GO:0031225;GO:0071704;GO:0003824;GO:0006952;GO:0050896;GO:0004553;GO:0008152;GO:0042973;GO:0044238;GO:0031224;GO:0006950;GO:0110165;GO:0016021;GO:0015926;GO:0016798;GO:0016787;GO:0046658;GO:0008422;GO:0071944;GO:0005886;GO:0016020	defense response;intrinsic component of plasma membrane;anchored component of membrane;plasma membrane;hydrolase activity, acting on glycosyl bonds;integral component of membrane;hydrolase activity;organic substance metabolic process;glucosidase activity;hydrolase activity, hydrolyzing O-glycosyl compounds;catalytic activity;membrane;response to stress;intrinsic component of membrane;cellular ana…
BaRT2v18chr7HG340590	HORVU.MOREX.r3.7HG0658180	Storage protein-like	-1.64914	GO:0031224;GO:0110165;GO:0016021;GO:0016020	cellular anatomical entity;integral component of membrane;membrane;intrinsic component of membrane
BaRT2v18chr3HG145740	HORVU.MOREX.r3.3HG0283130	Subtilisin-like protease;Subtilisin-like protease isoform C	-1.65135	GO:0098727;GO:0006508;GO:0009888;GO:0004175;GO:0006082;GO:0071704;GO:0006796;GO:0006165;GO:0016772;GO:0008152;GO:0110165;GO:0016301;GO:0009179;GO:0010074;GO:0019637;GO:1901135;GO:1901564;GO:0016773;GO:0009117;GO:0005975;GO:0003872;GO:0009259;GO:0006793;GO:0008233;GO:0019752;GO:0044237;GO:0043170;GO:0019538;GO:0072521;GO:0061615;GO:0010073;GO:0031224;GO:0006091;GO:0048856;GO:0008236;GO:0009135;GO:…	organophosphate metabolic process;peptidase activity;ribonucleotide metabolic process;hydrolase activity;organic substance metabolic process;transferase activity;multicellular organismal process;phosphorylation;organic substance catabolic process;purine ribonucleoside diphosphate metabolic process;meristem development;cellular metabolic process;nucleoside phosphate metabolic process;organic acid …
BaRT2v18chr1HG030290	HORVU.MOREX.r3.1HG0064710	0	-1.65429	0	0
BaRT2v18chr3HG151710	HORVU.MOREX.r3.3HG0293450	0	-1.65616	0	0
BaRT2v18chr5HG245940	HORVU.MOREX.r3.5HG0477460	Trichome birefringence-like 27;Serine/threonine-protein kinase PBS1;Serine/threonine-protein kinase CDL1;Protein kinase domain-containing protein;probable serine/threonine-protein kinase PBL28	-1.65617	GO:0097159;GO:0036094;GO:0050789;GO:0065007;GO:1990837;GO:0000976;GO:0030554;GO:0140096;GO:0106310;GO:0016773;GO:0017076;GO:0007154;GO:0060089;GO:0038023;GO:0016310;GO:0071704;GO:0006796;GO:0044260;GO:0003824;GO:0043167;GO:0006468;GO:0007166;GO:0023052;GO:0007178;GO:0032555;GO:0007167;GO:0004672;GO:0006793;GO:0016772;GO:0050896;GO:0050794;GO:0004888;GO:0106311;GO:0032559;GO:0044237;GO:0008152;GO:…	protein phosphorylation;binding;small molecule binding;anion binding;cell surface receptor signaling pathway;transmembrane receptor protein serine/threonine kinase signaling pathway;signaling receptor activity;cellular protein modification process;kinase activity;transferase activity, transferring phosphorus-containing groups;protein serine kinase activity;transmembrane receptor protein kinase ac…
BaRT2v18chr2HG093440	HORVU.MOREX.r3.2HG0184180	Remorin	-1.66266	GO:0097159;GO:0050789;GO:0065007;GO:0140096;GO:0016773;GO:0004693;GO:0003824;GO:0097472;GO:0004672;GO:0016772;GO:0050794;GO:0003676;GO:1901363;GO:0003677;GO:0051726;GO:0005488;GO:0016301;GO:0016740;GO:0004674	binding;cyclin-dependent protein kinase activity;kinase activity;transferase activity, transferring phosphorus-containing groups;phosphotransferase activity, alcohol group as acceptor;DNA binding;transferase activity;regulation of cellular process;catalytic activity, acting on a protein;heterocyclic compound binding;protein serine/threonine kinase activity;protein kinase activity;biological regul…
BaRT2v18chr5HG250150	HORVU.MOREX.r3.5HG0485130	Plant viral-response family protein-like;Transmembrane protein 45A	-1.66529	GO:0031224;GO:0110165;GO:0016021;GO:0016020	cellular anatomical entity;integral component of membrane;membrane;intrinsic component of membrane
BaRT2v18chr6HG318540	HORVU.MOREX.r3.6HG0617240	RNA-binding protein 38-like;RNA-binding family protein with RRM/RBD/RNP motifs;RNA-binding protein 38;RNA-binding protein 24-B isoform X2;RRM domain-containing protein;Putative RNA-binding protein ARP1;RNA-binding protein 24;RNA-binding protein 38-like isoform X2	-1.66749	GO:0097159;GO:0003723;GO:0043229;GO:0003729;GO:0043169;GO:0043226;GO:0043167;GO:0046914;GO:0043227;GO:0003676;GO:0043231;GO:0032991;GO:1901363;GO:0005634;GO:0005488;GO:0031224;GO:0110165;GO:0016021;GO:0046872;GO:0008270;GO:1990904;GO:0005622;GO:0016020	intracellular membrane-bounded organelle;binding;nucleus;integral component of membrane;ion binding;RNA binding;heterocyclic compound binding;intracellular organelle;organic cyclic compound binding;mRNA binding;ribonucleoprotein complex;membrane;intrinsic component of membrane;membrane-bounded organelle;cellular anatomical entity;zinc ion binding;organelle;transition metal ion binding;nucleic aci…
BaRT2v18chr1HG006350	HORVU.MOREX.r3.1HG0013820	Calmodulin binding protein;IQ motif;IQ-domain 3;DUF4005 domain-containing protein (Fragment)	-1.67283	0	0
BaRT2v18chr2HG064340	HORVU.MOREX.r3.2HG0122600	0	-1.67343	0	0
BaRT2v18chr2HG092160	HORVU.MOREX.r3.2HG0182090	Phenylalanine ammonia-lyase	-1.67882	GO:0009803;GO:0042537;GO:0016841;GO:1901605;GO:0006559;GO:0044249;GO:1901576;GO:0044281;GO:0009072;GO:0009074;GO:1901606;GO:0044282;GO:0009699;GO:0044283;GO:0006082;GO:0016840;GO:0071704;GO:0009056;GO:0003824;GO:0016053;GO:0045548;GO:0006558;GO:0043436;GO:0016829;GO:1902221;GO:1902222;GO:0044248;GO:0019752;GO:1901362;GO:0009058;GO:0006725;GO:0044237;GO:0008152;GO:0009063;GO:0044238;GO:0009698;GO:…	L-phenylalanine catabolic process;olefinic compound metabolic process;aromatic compound biosynthetic process;ammonia-lyase activity;monocarboxylic acid biosynthetic process;secondary metabolic process;phenylpropanoid metabolic process;organic acid catabolic process;monocarboxylic acid metabolic process;olefinic compound biosynthetic process;benzene-containing compound metabolic process;carboxylic…
BaRT2v18chrUnG391970	HORVU.MOREX.r3.4HG0419240	0	-1.6807	GO:0030312;GO:0048046;GO:0043167;GO:0046914;GO:0005488;GO:0005576;GO:0030145;GO:0110165;GO:0071944;GO:0043169;GO:0046872;GO:0005618	binding;ion binding;apoplast;external encapsulating structure;manganese ion binding;cellular anatomical entity;extracellular region;cell wall;metal ion binding;cation binding;transition metal ion binding;cell periphery
BaRT2v18chr5HG252100	HORVU.MOREX.r3.5HG0487880	Purine permease 3	-1.68304	GO:0015211;GO:0008509;GO:0005337;GO:0015860;GO:0098656;GO:0005215;GO:0006811;GO:0055085;GO:0071705;GO:0051179;GO:1901505;GO:0072530;GO:0015075;GO:1901642;GO:0022857;GO:0006820;GO:1901264;GO:0015858;GO:0031224;GO:0110165;GO:0016021;GO:0015931;GO:0006810;GO:0009987;GO:0051234;GO:0071702;GO:0015932;GO:0034220;GO:0016020	anion transmembrane transporter activity;integral component of membrane;purine nucleoside transmembrane transport;establishment of localization;ion transmembrane transporter activity;transporter activity;anion transport;transmembrane transporter activity;anion transmembrane transport;nucleobase-containing compound transport;nucleoside transport;cellular process;nucleobase-containing compound tran…
BaRT2v18chr7HG374000	HORVU.MOREX.r3.6HG0558410	Auxin-induced protein 10A5;SAUR-like auxin-responsive protein family;Auxin-responsive protein SAUR22	-1.68498	GO:0009719;GO:0042221;GO:0031224;GO:0010033;GO:0009725;GO:0016021;GO:0110165;GO:0050896;GO:0009733;GO:0016020	response to auxin;response to hormone;membrane;response to organic substance;intrinsic component of membrane;cellular anatomical entity;integral component of membrane;response to chemical;response to stimulus;response to endogenous stimulus
BaRT2v18chr7HG333060	HORVU.MOREX.r3.7HG0642910	Putative wall-associated receptor kinase-like protein 16	-1.68631	GO:0097159;GO:0036094;GO:0050789;GO:0065007;GO:0043229;GO:0030554;GO:0140096;GO:0007154;GO:0016773;GO:0017076;GO:0046982;GO:0043169;GO:0016310;GO:0071704;GO:0006796;GO:0044260;GO:0003824;GO:0043226;GO:0005515;GO:0043167;GO:0006468;GO:0043227;GO:0007166;GO:0023052;GO:0032555;GO:0004672;GO:0006793;GO:0016772;GO:0050896;GO:0030247;GO:0050794;GO:0032559;GO:0043231;GO:0044237;GO:1901363;GO:0008152;GO:…	protein phosphorylation;intracellular membrane-bounded organelle;binding;small molecule binding;anion binding;protein binding;cell surface receptor signaling pathway;cellular protein modification process;kinase activity;integral component of membrane;plasma membrane;nucleus;transferase activity, transferring phosphorus-containing groups;signaling;organic substance metabolic process;phosphotransfe…
BaRT2v18chr3HG162100	HORVU.MOREX.r3.3HG0309330	Stomagen;EPIDERMAL PATTERNING FACTOR-like protein 9	-1.68697	GO:0051094;GO:0050789;GO:0033612;GO:0065007;GO:0019901;GO:0048518;GO:0010374;GO:0009791;GO:0009888;GO:0007154;GO:0005102;GO:2000123;GO:0019899;GO:0050793;GO:0048046;GO:0005515;GO:0048367;GO:0090698;GO:0048580;GO:2000038;GO:0023052;GO:0090626;GO:0007275;GO:0032502;GO:0007267;GO:0048731;GO:0032501;GO:0010052;GO:2000026;GO:0019900;GO:0010016;GO:0005488;GO:0090558;GO:0003002;GO:0005576;GO:0031224;GO:…	regionalization;tissue development;protein binding;signaling receptor binding;binding;plant epidermis development;cell-cell signaling;positive regulation of biological process;plant epidermis morphogenesis;system development;anatomical structure morphogenesis;stomatal complex patterning;regulation of multicellular organismal development;integral component of membrane;positive regulation of post-e…
BaRT2v18chr3HG171790	HORVU.MOREX.r3.3HG0326870	Putative root cap protein 1;Late embryogenesis abundant protein-related / LEA protein-related	-1.69137	0	0
BaRT2v18chr6HG309330	HORVU.MOREX.r3.6HG0600010	Taxadien-5-alpha-ol O-acetyltransferase;HXXXD-type acyl-transferase family protein;Agmatine coumaroyltransferase-1	-1.70476	GO:0016740;GO:0016746;GO:0016747;GO:0003824	transferase activity;transferase activity, transferring acyl groups;transferase activity, transferring acyl groups other than amino-acyl groups;catalytic activity
BaRT2v18chrUnG390540	HORVU.MOREX.r3.2HG0213100	Phytocyanin domain-containing protein;Blue copper protein;Mavicyanin;Uclacyanin 1	-1.71069	GO:0006508;GO:0030163;GO:0043229;GO:0051603;GO:0140096;GO:0043228;GO:0009057;GO:0004175;GO:0000502;GO:0031226;GO:0031225;GO:0071704;GO:0016491;GO:0009056;GO:0044260;GO:0003824;GO:0006511;GO:0043226;GO:0019941;GO:0008540;GO:1905369;GO:0043227;GO:0034515;GO:0010498;GO:0044257;GO:0044265;GO:0022900;GO:0008233;GO:0044248;GO:0008152;GO:0044237;GO:0032991;GO:0043231;GO:0043232;GO:0005634;GO:0043170;GO:…	proteasome storage granule;intracellular membrane-bounded organelle;intrinsic component of plasma membrane;anchored component of membrane;electron transfer activity;proteasomal protein catabolic process;peptidase activity;plasma membrane;proteasome complex;nucleus;integral component of membrane;proteasome regulatory particle;hydrolase activity;organic substance metabolic process;cellular cataboli…
BaRT2v18chr3HG135220	HORVU.MOREX.r3.3HG0258130	0	-1.71255	GO:0005886;GO:0055085;GO:0051179;GO:0031224;GO:0110165;GO:0016021;GO:0005215;GO:0071944;GO:0006810;GO:0009987;GO:0051234;GO:0022857;GO:0016020	transporter activity;transport;localization;transmembrane transporter activity;transmembrane transport;membrane;intrinsic component of membrane;cellular anatomical entity;integral component of membrane;plasma membrane;cellular process;establishment of localization;cell periphery
BaRT2v18chr1HG023940	HORVU.MOREX.r3.1HG0053960	Urea active transporter;Urea-proton symporter DUR3;SSF domain-containing protein	-1.71557	GO:0008509;GO:0015840;GO:0098656;GO:0005215;GO:0071918;GO:0006811;GO:0055085;GO:0071705;GO:0015291;GO:0051179;GO:0019755;GO:0042886;GO:0015075;GO:0022857;GO:0006820;GO:0015293;GO:0031224;GO:0110165;GO:0016021;GO:0022804;GO:0006810;GO:0009987;GO:0051234;GO:0042887;GO:0071702;GO:0034220;GO:0071944;GO:0015204;GO:0005886;GO:0016020	anion transmembrane transporter activity;plasma membrane;integral component of membrane;establishment of localization;ion transmembrane transporter activity;transporter activity;anion transport;symporter activity;transmembrane transporter activity;anion transmembrane transport;cellular process;urea transport;active transmembrane transporter activity;transport;amide transport;nitrogen compound tra…
BaRT2v18chr4HG211860	HORVU.MOREX.r3.4HG0404780	0	-1.72058	GO:0031224;GO:0110165;GO:0016021;GO:0016020	cellular anatomical entity;integral component of membrane;membrane;intrinsic component of membrane
BaRT2v18chr5HG240170	HORVU.MOREX.r3.5HG0465640	transcription repressor KAN1-like isoform X2;Putative Myb family transcription factor;Myb family transcription factor;HTH myb-type domain-containing protein	-1.72293	GO:0097159;GO:0005634;GO:0043226;GO:1901363;GO:0043227;GO:0005488;GO:0043229;GO:0110165;GO:0005622;GO:0003676;GO:0043231;GO:0003677	nucleic acid binding;organic cyclic compound binding;intracellular membrane-bounded organelle;DNA binding;binding;intracellular anatomical structure;organelle;heterocyclic compound binding;membrane-bounded organelle;nucleus;cellular anatomical entity;intracellular organelle
BaRT2v18chr3HG133460	HORVU.MOREX.r3.3HG0254450	0	-1.73317	0	0
BaRT2v18chr6HG301460	HORVU.MOREX.r3.2HG0168590	0	-1.73776	0	0
BaRT2v18chr5HG250760	HORVU.MOREX.r3.5HG0485860	Erwinia induced protein 1;LysM domain-containing GPI-anchored protein 1	-1.7414	GO:0009607;GO:0043207;GO:0031225;GO:0009605;GO:0002376;GO:0006952;GO:0044419;GO:0050896;GO:0051707;GO:0006955;GO:0031224;GO:0006950;GO:0110165;GO:0016021;GO:0071944;GO:0098542;GO:0005886;GO:0045087;GO:0016020	response to external stimulus;defense response;anchored component of membrane;innate immune response;plasma membrane;integral component of membrane;response to other organism;response to biotic stimulus;immune response;response to external biotic stimulus;membrane;immune system process;response to stress;intrinsic component of membrane;cellular anatomical entity;defense response to other organism…
BaRT2v18chr3HG121260	HORVU.MOREX.r3.3HG0230870	0	-1.74451	GO:0043086;GO:0030234;GO:0044092;GO:0065009;GO:0050790;GO:0065007;GO:0098772;GO:0004857	biological regulation;enzyme regulator activity;enzyme inhibitor activity;negative regulation of molecular function;regulation of molecular function;regulation of catalytic activity;negative regulation of catalytic activity;molecular function regulator
BaRT2v18chr6HG312210	HORVU.MOREX.r3.6HG0605890	Oligopeptide transporter 4;Putative sexual differentiation process protein isp4	-1.74664	GO:0008509;GO:0035672;GO:0035673;GO:0005215;GO:0098656;GO:0033036;GO:0031226;GO:0006811;GO:0008104;GO:0055085;GO:0071705;GO:0051179;GO:0042886;GO:0071944;GO:0015075;GO:0022857;GO:0005887;GO:0045184;GO:1904680;GO:0006820;GO:0031224;GO:0110165;GO:0016021;GO:0006810;GO:0009987;GO:0051234;GO:0015833;GO:0015031;GO:0071702;GO:0006857;GO:0034220;GO:0042887;GO:0005886;GO:0016020	intrinsic component of plasma membrane;establishment of protein localization;anion transmembrane transporter activity;integral component of membrane;plasma membrane;establishment of localization;ion transmembrane transporter activity;transporter activity;peptide transport;anion transport;transmembrane transporter activity;anion transmembrane transport;oligopeptide transmembrane transporter activi…
BaRT2v18chr5HG251930	HORVU.MOREX.r3.5HG0487570	Carbonic anhydrase	-1.74811	GO:0003824;GO:0008270;GO:0043167;GO:0046914;GO:0005488;GO:0015976;GO:0016829;GO:0016836;GO:0004089;GO:0043169;GO:0016835;GO:0046872	binding;ion binding;catalytic activity;carbonate dehydratase activity;lyase activity;carbon utilization;hydro-lyase activity;zinc ion binding;metal ion binding;cation binding;carbon-oxygen lyase activity;transition metal ion binding
BaRT2v18chr3HG131250	HORVU.MOREX.r3.3HG0249690	Putative E3 ubiquitin-protein ligase MARCH10;Ubiquitin ligase SINAT3;Period circadian protein like	-1.74971	GO:0003824;GO:0043226;GO:0016874;GO:0009536;GO:0043227;GO:0043229;GO:0110165;GO:0005622;GO:0009507;GO:0005737;GO:0043231	plastid;intracellular anatomical structure;intracellular membrane-bounded organelle;catalytic activity;ligase activity;organelle;cytoplasm;membrane-bounded organelle;cellular anatomical entity;chloroplast;intracellular organelle
BaRT2v18chr5HG252390	HORVU.MOREX.r3.5HG0488300	ABC transporter domain-containing protein	-1.75263	GO:0097159;GO:0036094;GO:0030554;GO:0005215;GO:0017076;GO:0015399;GO:0003824;GO:0055085;GO:0043167;GO:0016818;GO:0051179;GO:0032555;GO:0042626;GO:0022857;GO:0032559;GO:1901363;GO:0035639;GO:0005524;GO:0017111;GO:0005488;GO:0031224;GO:0016887;GO:0016021;GO:0110165;GO:0016462;GO:0022804;GO:0006810;GO:0009987;GO:0051234;GO:0043168;GO:0016817;GO:0097367;GO:0000166;GO:0016787;GO:0032553;GO:1901265;GO:…	binding;small molecule binding;anion binding;integral component of membrane;establishment of localization;primary active transmembrane transporter activity;hydrolase activity;hydrolase activity, acting on acid anhydrides;hydrolase activity, acting on acid anhydrides, in phosphorus-containing anhydrides;transporter activity;ion binding;transmembrane transporter activity;adenyl ribonucleotide bindi…
BaRT2v18chr3HG120610	HORVU.MOREX.r3.3HG0229420	Putative receptor serine/threonine kinase PR5K;Protein kinase domain-containing protein;Zeamatin	-1.7594	GO:0097159;GO:0036094;GO:0030554;GO:0140096;GO:0016773;GO:0017076;GO:0016310;GO:0071704;GO:0006796;GO:0044260;GO:0003824;GO:0043167;GO:0006468;GO:0006952;GO:0032555;GO:0004672;GO:0006793;GO:0016772;GO:0050896;GO:0030247;GO:0032559;GO:0044237;GO:0008152;GO:1901363;GO:0035639;GO:0043170;GO:0036211;GO:0005524;GO:0019538;GO:0044238;GO:0005488;GO:0005576;GO:0031224;GO:0006950;GO:0110165;GO:0016021;GO:…	protein phosphorylation;binding;defense response;small molecule binding;anion binding;cellular protein modification process;kinase activity;integral component of membrane;transferase activity, transferring phosphorus-containing groups;organic substance metabolic process;phosphotransferase activity, alcohol group as acceptor;ion binding;organonitrogen compound metabolic process;phosphorylation;tra…
BaRT2v18chr5HG251850	HORVU.MOREX.r3.5HG0487320	Farnesylated protein 2;Heavy metal-associated isoprenylated plant protein 26;HMA domain-containing protein;Heavy-metal-associated domain-containing family protein	-1.76533	GO:0006812;GO:1990170;GO:0065007;GO:0097501;GO:0043169;GO:0006811;GO:0071585;GO:0003824;GO:0055073;GO:0055065;GO:0055076;GO:0042592;GO:0072507;GO:0043167;GO:0042221;GO:0030001;GO:0051179;GO:0061687;GO:0050896;GO:0010035;GO:0005488;GO:0098754;GO:0006950;GO:0006810;GO:0051234;GO:0048878;GO:0046872;GO:0016740;GO:0055080;GO:0010038;GO:0098771;GO:0050801;GO:0065008;GO:0009636;GO:0046686	binding;cation homeostasis;metal ion transport;response to chemical;detoxification;inorganic ion homeostasis;stress response to cadmium ion;establishment of localization;chemical homeostasis;ion binding;regulation of biological quality;transferase activity;divalent inorganic cation homeostasis;cadmium ion homeostasis;detoxification of inorganic compound;stress response to metal ion;ion homeostasi…
BaRT2v18chr1HG023550	HORVU.MOREX.r3.1HG0053580	probable inactive shikimate kinase like 2, chloroplastic;Putative inactive shikimate kinase like 2, chloroplastic;CS domain-containing protein	-1.76826	GO:0044249;GO:1901576;GO:0044281;GO:0009072;GO:0043229;GO:0009311;GO:0016773;GO:1901615;GO:0005985;GO:0005975;GO:0044283;GO:0043169;GO:0016757;GO:0006082;GO:0016310;GO:0019632;GO:0006796;GO:0071704;GO:0016053;GO:0003824;GO:1901566;GO:0043226;GO:0016157;GO:0016758;GO:0043167;GO:0009073;GO:0043227;GO:0043436;GO:0035251;GO:0006793;GO:0016772;GO:0044262;GO:0009058;GO:0019752;GO:1901362;GO:0043231;GO:…	intracellular membrane-bounded organelle;binding;aromatic compound biosynthetic process;UDP-glycosyltransferase activity;monocarboxylic acid metabolic process;kinase activity;carboxylic acid metabolic process;shikimate kinase activity;shikimate metabolic process;chloroplast;magnesium ion binding;organic cyclic compound biosynthetic process;transferase activity, transferring phosphorus-containing …
BaRT2v18chr1HG020560	HORVU.MOREX.r3.1HG0054480	Myb-like DNA-binding domain containing protein;Transcription factor RAX3	-1.76981	GO:0097159;GO:0005634;GO:0043226;GO:1901363;GO:0043227;GO:0005488;GO:0043229;GO:0110165;GO:0005622;GO:0003676;GO:0043231;GO:0003677	nucleic acid binding;organic cyclic compound binding;intracellular membrane-bounded organelle;DNA binding;binding;intracellular anatomical structure;organelle;heterocyclic compound binding;membrane-bounded organelle;nucleus;cellular anatomical entity;intracellular organelle
BaRT2v18chr2HG072330	HORVU.MOREX.r3.2HG0139370	Xyloglucan endotransglucosylase/hydrolase	-1.7702	GO:0030312;GO:0044085;GO:0016043;GO:0005975;GO:0016757;GO:0010410;GO:0071704;GO:0044042;GO:0044260;GO:0048046;GO:0016762;GO:0003824;GO:0006073;GO:0044264;GO:0010383;GO:0016758;GO:0042546;GO:0071554;GO:0044262;GO:0008152;GO:0044237;GO:0005618;GO:0043170;GO:0044238;GO:0071840;GO:0010411;GO:0005976;GO:0044036;GO:0005576;GO:0031224;GO:0110165;GO:0016021;GO:0016798;GO:0009987;GO:0016787;GO:0016740;GO:…	external encapsulating structure;cellular component organization;cellular polysaccharide metabolic process;integral component of membrane;hydrolase activity, acting on glycosyl bonds;cell wall;external encapsulating structure organization;polysaccharide metabolic process;hydrolase activity;organic substance metabolic process;transferase activity;cell wall polysaccharide metabolic process;glucan m…
BaRT2v18chr2HG091560	HORVU.MOREX.r3.2HG0203170	Receptor-like serine/threonine-protein kinase	-1.77472	GO:0097159;GO:0022414;GO:0036094;GO:0106310;GO:0140096;GO:0007154;GO:0016773;GO:0030554;GO:0017076;GO:0009875;GO:0016310;GO:0009856;GO:0006796;GO:0071704;GO:0044260;GO:0003824;GO:0043167;GO:0006468;GO:0008037;GO:0032555;GO:0004672;GO:0006793;GO:0016772;GO:0106311;GO:0048544;GO:0032501;GO:0032559;GO:1901363;GO:0044237;GO:0035639;GO:0008152;GO:0043170;GO:0005524;GO:0036211;GO:0019538;GO:0044238;GO:…	protein phosphorylation;binding;small molecule binding;anion binding;reproduction;kinase activity;cell recognition;integral component of membrane;cellular protein modification process;protein serine kinase activity;transferase activity, transferring phosphorus-containing groups;organic substance metabolic process;protein threonine kinase activity;pollen-pistil interaction;phosphotransferase activ…
BaRT2v18chr6HG296340	HORVU.MOREX.r3.6HG0570000	0	-1.77525	GO:0030234;GO:0070262;GO:0032268;GO:0050789;GO:0050790;GO:0008287;GO:0019222;GO:0065007;GO:0098772;GO:0071704;GO:0006796;GO:0031399;GO:0044260;GO:0019888;GO:0043666;GO:0035304;GO:0035303;GO:0019220;GO:0006793;GO:0019208;GO:0051536;GO:0016311;GO:0050794;GO:0010921;GO:0044237;GO:0032991;GO:0008152;GO:0031323;GO:0043170;GO:0060255;GO:0036211;GO:0019538;GO:0000159;GO:0044238;GO:0051246;GO:0005488;GO:…	binding;enzyme regulator activity;regulation of hydrolase activity;regulation of phosphoprotein phosphatase activity;regulation of catalytic activity;4 iron, 4 sulfur cluster binding;cellular protein modification process;plasma membrane;integral component of membrane;metabolic process;regulation of protein dephosphorylation;phosphatase complex;regulation of phosphate metabolic process;protein pho…
BaRT2v18chr6HG305540	HORVU.MOREX.r3.6HG0592280	0	-1.7772	0	0
BaRT2v18chr1HG023220	HORVU.MOREX.r3.7HG0750800	0	-1.77827	0	0
BaRT2v18chr3HG169100	HORVU.MOREX.r3.3HG0321710	NAD(P)H dehydrogenase (quinone)	-1.7807	0	0
BaRT2v18chr5HG239120	HORVU.MOREX.r3.5HG0463490	Transcription factor RF2b;Transcription factor RF2a;Basic leucine zipper 61;BZIP domain-containing protein	-1.78111	GO:0097159;GO:0006355;GO:0140110;GO:0050789;GO:0065007;GO:0019222;GO:0043229;GO:1902680;GO:0051173;GO:0045893;GO:0048518;GO:0019219;GO:0009893;GO:0010468;GO:0051254;GO:0043226;GO:1903506;GO:0043227;GO:0003700;GO:0010604;GO:0009891;GO:0048522;GO:0010557;GO:0050794;GO:0003676;GO:0043231;GO:1901363;GO:2000112;GO:0003677;GO:2001141;GO:0005634;GO:0031323;GO:0031325;GO:0060255;GO:0005488;GO:0045935;GO:…	intracellular membrane-bounded organelle;binding;regulation of RNA metabolic process;regulation of nucleobase-containing compound metabolic process;positive regulation of biological process;positive regulation of cellular metabolic process;nucleus;positive regulation of macromolecule metabolic process;positive regulation of nitrogen compound metabolic process;positive regulation of RNA metabolic …
BaRT2v18chr7HG375090	HORVU.MOREX.r3.7HG0729150	acetylajmalan esterase-like;Alpha-L-fucosidase 2;GDSL-lipase;sinapine esterase-like isoform X1	-1.78141	GO:0016740;GO:0003824;GO:0016788;GO:0031224;GO:0110165;GO:0016021;GO:0016757;GO:0016787;GO:0016020	hydrolase activity, acting on ester bonds;catalytic activity;transferase activity;membrane;intrinsic component of membrane;transferase activity, transferring glycosyl groups;cellular anatomical entity;integral component of membrane;hydrolase activity
BaRT2v18chr5HG244550	HORVU.MOREX.r3.5HG0474460	Serine/threonine-specific receptor protein kinase-like;Putative leucine-rich repeat receptor-like serine/threonine-protein kinase;Leucine-rich repeat protein kinase-like;Protein kinase domain-containing protein	-1.78152	GO:0030234;GO:0032268;GO:0030554;GO:0017076;GO:0071704;GO:0006796;GO:0018108;GO:0016772;GO:0032559;GO:0008152;GO:0035639;GO:0031323;GO:0031324;GO:0052548;GO:0010605;GO:0080090;GO:0110165;GO:0043168;GO:0016301;GO:0010466;GO:0052547;GO:0097367;GO:0000166;GO:0061134;GO:0006464;GO:1901564;GO:0044267;GO:0065009;GO:0009892;GO:0030162;GO:0032269;GO:0061135;GO:0050790;GO:0019222;GO:0016773;GO:0030414;GO:…	regulation of catalytic activity;negative regulation of proteolysis;organic substance metabolic process;phosphorylation;transferase activity;adenyl ribonucleotide binding;negative regulation of protein metabolic process;protein tyrosine kinase activity;cellular metabolic process;regulation of endopeptidase activity;protein serine/threonine kinase activity;phosphate-containing compound metabolic p…
BaRT2v18chr6HG286880	HORVU.MOREX.r3.6HG0547800	0	-1.78286	GO:0055085;GO:0051179;GO:0031224;GO:0110165;GO:0016021;GO:0005215;GO:0006810;GO:0009987;GO:0051234;GO:0022857;GO:0016020	transporter activity;transport;localization;transmembrane transporter activity;transmembrane transport;membrane;intrinsic component of membrane;cellular anatomical entity;integral component of membrane;cellular process;establishment of localization
BaRT2v18chr3HG161920	HORVU.MOREX.r3.3HG0309130	E3 ubiquitin-protein like;Nuclear transition protein like;DUF538 domain-containing protein	-1.78586	GO:0043232;GO:0005840;GO:0043226;GO:0043229;GO:0031224;GO:0043228;GO:0110165;GO:0016021;GO:0005622;GO:0016020	intracellular anatomical structure;non-membrane-bounded organelle;ribosome;organelle;membrane;intracellular non-membrane-bounded organelle;intrinsic component of membrane;cellular anatomical entity;integral component of membrane;intracellular organelle
BaRT2v18chr2HG094680	HORVU.MOREX.r3.2HG0185890	Pentatricopeptide repeat-containing protein, chloroplastic	-1.79526	GO:0097159;GO:0009658;GO:0003723;GO:0071840;GO:0005488;GO:0006996;GO:0016043;GO:0003729;GO:0009657;GO:0009987;GO:0003676;GO:1901363	nucleic acid binding;mRNA binding;plastid organization;organic cyclic compound binding;binding;RNA binding;chloroplast organization;heterocyclic compound binding;cellular component organization or biogenesis;cellular component organization;cellular process;organelle organization
BaRT2v18chr1HG044040	HORVU.MOREX.r3.1HG0085780	glycosyltransferase BC10;Branch domain-containing protein;Core-2/I-branching beta-16-N-acetylglucosaminyltransferase family protein;Transcription factor like	-1.79938	GO:0016740;GO:0003824;GO:0031224;GO:0110165;GO:0016021;GO:0016757;GO:0016020	catalytic activity;transferase activity;membrane;intrinsic component of membrane;transferase activity, transferring glycosyl groups;cellular anatomical entity;integral component of membrane
BaRT2v18chr3HG173530	HORVU.MOREX.r3.3HG0330220	GDSL esterase/lipase	-1.80227	GO:0003824;GO:0016788;GO:0031224;GO:0110165;GO:0016021;GO:0016787;GO:0016020	hydrolase activity, acting on ester bonds;catalytic activity;membrane;intrinsic component of membrane;cellular anatomical entity;integral component of membrane;hydrolase activity
BaRT2v18chr1HG025090	HORVU.MOREX.r3.1HG0055820	UDP-N-acetylmuramoyl-L-alanyl-D-glutamate--2, 6-diaminopimelate ligase;UDP-N-acetylmuramoyl-L-alanyl-D-glutamate--2, 6-diaminopimelate ligase MurE homolog, chloroplastic;UDP-N-acetylmuramoyl-L-alanyl-D-glutamate--2, 6-diaminopimelate ligase isoform X1;UDP-N-acetylmuramoyl-L-alanyl-D-glutamate--2, 6-diaminopimelate ligase-like	-1.80402	GO:0097159;GO:0036094;GO:0048285;GO:0050789;GO:0009570;GO:0065007;GO:0006996;GO:0043229;GO:0016043;GO:0030554;GO:0043228;GO:0019222;GO:0017076;GO:0008360;GO:0022604;GO:0010468;GO:0050793;GO:0003824;GO:0022603;GO:0016874;GO:0043226;GO:0043167;GO:0043227;GO:0032555;GO:0009058;GO:0042644;GO:0032559;GO:0016881;GO:0009507;GO:0043231;GO:0043232;GO:0035639;GO:1901363;GO:0042646;GO:0008152;GO:0060255;GO:…	intracellular membrane-bounded organelle;binding;small molecule binding;anion binding;cellular component organization;chloroplast;regulation of cell morphogenesis;organelle fission;regulation of developmental process;chloroplast stroma;plastid fission;acid-amino acid ligase activity;ion binding;regulation of biological quality;regulation of cell shape;regulation of anatomical structure morphogene…
BaRT2v18chr3HG151680	HORVU.MOREX.r3.3HG0293420	Expansin	-1.80646	GO:0030312;GO:0009664;GO:0016043;GO:0043229;GO:0043226;GO:0071554;GO:0043227;GO:0043231;GO:0005618;GO:0071840;GO:0071669;GO:0005576;GO:0110165;GO:0009987;GO:0071555;GO:0045229;GO:0005622;GO:0071944;GO:0016020	intracellular membrane-bounded organelle;external encapsulating structure;cellular component organization;cell wall;external encapsulating structure organization;cellular process;intracellular organelle;cell wall organization;membrane;cellular component organization or biogenesis;membrane-bounded organelle;cellular anatomical entity;extracellular region;organelle;cell periphery;intracellular anat…
BaRT2v18chr2HG082390	HORVU.MOREX.r3.2HG0164160	Trihelix transcription factor ASR3;Myb-like domain-containing protein	-1.80773	GO:0009607;GO:0097159;GO:0071216;GO:0045934;GO:0006355;GO:0050789;GO:0065007;GO:1902679;GO:0043229;GO:0019222;GO:0043207;GO:0019219;GO:0010468;GO:0009605;GO:0016020;GO:0048523;GO:0043226;GO:0005515;GO:0051253;GO:2000113;GO:0042221;GO:1903506;GO:0043227;GO:0031327;GO:0044419;GO:0002683;GO:1903507;GO:0048585;GO:0050896;GO:0050794;GO:0045892;GO:0003676;GO:0043231;GO:0003677;GO:1901363;GO:0048583;GO:…	response to external stimulus;negative regulation of response to stimulus;intracellular membrane-bounded organelle;protein binding;binding;negative regulation of biosynthetic process;regulation of immune response;regulation of RNA metabolic process;regulation of nucleobase-containing compound metabolic process;response to organic substance;nucleus;negative regulation of biological process;integra…
BaRT2v18chr4HG203460	HORVU.MOREX.r3.4HG0391400	Esterase, putative, expressed;Gibberellin receptor GID1;Carboxylesterase 1	-1.81052	GO:0003824;GO:0016788;GO:0031224;GO:0110165;GO:0016021;GO:0080030;GO:0016787;GO:0052689;GO:0016020	hydrolase activity, acting on ester bonds;catalytic activity;membrane;intrinsic component of membrane;cellular anatomical entity;integral component of membrane;carboxylic ester hydrolase activity;methyl indole-3-acetate esterase activity;hydrolase activity
BaRT2v18chr5HG223120	HORVU.MOREX.r3.5HG0424600	Cation/calcium exchanger 1	-1.81981	GO:0098655;GO:0006811;GO:0055085;GO:0008324;GO:0006812;GO:0051179;GO:0031224;GO:0034220;GO:0110165;GO:0016021;GO:0005215;GO:0006810;GO:0009987;GO:0051234;GO:0015075;GO:0022857;GO:0016020	transport;cation transmembrane transporter activity;ion transmembrane transporter activity;localization;transporter activity;transmembrane transporter activity;transmembrane transport;membrane;cation transport;intrinsic component of membrane;ion transmembrane transport;cellular anatomical entity;integral component of membrane;cellular process;establishment of localization;cation transmembrane tra…
BaRT2v18chr5HG272560	HORVU.MOREX.r3.7HG0741630	0	-1.82029	GO:0006355;GO:0050789;GO:0065007;GO:0019222;GO:0043229;GO:0019219;GO:0043169;GO:0010468;GO:0043226;GO:0043167;GO:0046914;GO:1903506;GO:0043227;GO:0050794;GO:0043231;GO:2000112;GO:2001141;GO:0005634;GO:0031323;GO:0060255;GO:0005488;GO:0080090;GO:0110165;GO:0051171;GO:0046872;GO:0010556;GO:0008270;GO:0031326;GO:0005622;GO:0051252;GO:0009889	intracellular membrane-bounded organelle;binding;regulation of RNA metabolic process;regulation of nucleobase-containing compound metabolic process;nucleus;regulation of RNA biosynthetic process;regulation of transcription, DNA-templated;ion binding;regulation of biosynthetic process;regulation of cellular process;regulation of cellular biosynthetic process;intracellular organelle;regulation of m…
BaRT2v18chr4HG219770	HORVU.MOREX.r3.4HG0417160	Flavin-containing monooxygenase	-1.82113	0	0
BaRT2v18chr5HG232080	HORVU.MOREX.r3.5HG0446360	Acyl carrier protein	-1.82152	GO:0036094;GO:0044249;GO:1901576;GO:0044281;GO:0009570;GO:0043229;GO:0044283;GO:0006082;GO:0071704;GO:0006629;GO:0016053;GO:0043226;GO:0008610;GO:0031975;GO:0043227;GO:0043436;GO:0009416;GO:0050896;GO:0009058;GO:0019752;GO:0009526;GO:0008152;GO:0043231;GO:0009507;GO:0044237;GO:0031177;GO:0031967;GO:0009314;GO:0009628;GO:0044238;GO:0005488;GO:0046394;GO:0006631;GO:0031224;GO:0110165;GO:0016021;GO:…	intracellular membrane-bounded organelle;monocarboxylic acid biosynthetic process;binding;small molecule binding;organelle envelope;monocarboxylic acid metabolic process;vitamin binding;chloroplast envelope;carboxylic acid metabolic process;chloroplast;modified amino acid binding;integral component of membrane;chloroplast stroma;plastid envelope;organic substance metabolic process;fatty acid meta…
BaRT2v18chr5HG272600	HORVU.MOREX.r3.5HG0522430	X8 domain-containing protein;PLASMODESMATA CALLOSE-BINDING PROTEIN 3-like;Glucan endo--beta-glucosidase 4	-1.8235	GO:0004673;GO:0034062;GO:0009506;GO:0006139;GO:0044249;GO:1901576;GO:0018193;GO:0140096;GO:0016773;GO:0016310;GO:0071704;GO:0006796;GO:0044260;GO:0003824;GO:1901360;GO:0006468;GO:0140098;GO:0005911;GO:0004672;GO:0006793;GO:0016772;GO:0009058;GO:0018130;GO:1901362;GO:0044237;GO:0008152;GO:0006725;GO:0003899;GO:0016070;GO:0043170;GO:0034641;GO:0036211;GO:0019538;GO:0044238;GO:0018202;GO:0031224;GO:…	protein phosphorylation;aromatic compound biosynthetic process;peptidyl-histidine modification;cellular protein modification process;kinase activity;integral component of membrane;organic cyclic compound biosynthetic process;transferase activity, transferring phosphorus-containing groups;protein histidine kinase activity;catalytic activity, acting on RNA;RNA metabolic process;organic substance me…
BaRT2v18chr2HG068700	HORVU.MOREX.r3.2HG0131600	Glucan endo-1,3-beta-D-glucosidase	-1.82406	GO:0005975;GO:0031226;GO:0071704;GO:0031225;GO:0003824;GO:0004553;GO:0008152;GO:0042973;GO:0044238;GO:0031224;GO:0110165;GO:0016021;GO:0015926;GO:0016798;GO:0016787;GO:0046658;GO:0008422;GO:0071944;GO:0005886;GO:0016020	intrinsic component of plasma membrane;anchored component of membrane;plasma membrane;hydrolase activity, acting on glycosyl bonds;integral component of membrane;hydrolase activity;organic substance metabolic process;glucosidase activity;hydrolase activity, hydrolyzing O-glycosyl compounds;catalytic activity;membrane;intrinsic component of membrane;cellular anatomical entity;primary metabolic pro…
BaRT2v18chr7HG365040	HORVU.MOREX.r3.7HG0710730	Agamous-like MADS-box protein AGL62;MADS transcription factor;MADS-box domain-containing protein	-1.82454	GO:0005694;GO:0006996;GO:1902680;GO:0051254;GO:0071704;GO:0043226;GO:0009891;GO:0003676;GO:0009507;GO:0003677;GO:0008152;GO:0031323;GO:0071840;GO:0045935;GO:0080090;GO:0110165;GO:0006464;GO:0010556;GO:0009658;GO:0044267;GO:1901564;GO:0001067;GO:0031326;GO:0000977;GO:0009889;GO:0019222;GO:0043229;GO:0019787;GO:1903506;GO:0003700;GO:0044237;GO:0000978;GO:0043170;GO:0019538;GO:0005488;GO:0000987;GO:…	intracellular membrane-bounded organelle;positive regulation of cellular metabolic process;cellular component organization;positive regulation of RNA metabolic process;RNA polymerase II transcription regulatory region sequence-specific DNA binding;sequence-specific DNA binding;organic substance metabolic process;protein dimerization activity;transferase activity;cellular metabolic process;organic…
BaRT2v18chr4HG175940	HORVU.MOREX.r3.4HG0333580	Taste receptor type 1 member 2 like	-1.82486	0	0
BaRT2v18chr3HG132250	HORVU.MOREX.r3.3HG0252100	Stigma-specific STIG1-like protein 4;Stigma-specific STIG1-like protein 1	-1.82727	GO:0003824;GO:0016829	lyase activity;catalytic activity
BaRT2v18chr2HG096090	HORVU.MOREX.r3.2HG0188190	0	-1.82815	0	0
BaRT2v18chr7HG375720	HORVU.MOREX.r3.6HG0541410	Cytochrome b5, seed isoform;Cytochrome b5 heme-binding domain-containing protein	-1.83799	GO:0097159;GO:0005783;GO:0012505;GO:0043229;GO:0043169;GO:0016491;GO:0003824;GO:0043226;GO:0043167;GO:0043227;GO:0022900;GO:0008152;GO:0044237;GO:1901363;GO:0043231;GO:0020037;GO:0005488;GO:0031224;GO:0110165;GO:0016021;GO:0009055;GO:0006091;GO:0009987;GO:0005737;GO:0046872;GO:0046906;GO:0005622;GO:0016020	intracellular membrane-bounded organelle;binding;electron transfer activity;integral component of membrane;endomembrane system;endoplasmic reticulum;ion binding;heterocyclic compound binding;cellular metabolic process;cellular process;intracellular organelle;oxidoreductase activity;organic cyclic compound binding;catalytic activity;membrane;cytoplasm;intrinsic component of membrane;membrane-bound…
BaRT2v18chr4HG175270	HORVU.MOREX.r3.4HG0332840	2-methyl-6-phytyl-1,4-hydroquinone methyltransferase, chloroplastic-like isoform X1;2-methyl-6-phytyl-1,4-hydroquinone methyltransferase, chloroplastic-like;37 kDa inner envelope membrane protein, chloroplastic;2-methyl-6-phytyl-1,4-hydroquinone methyltransferase, chloroplastic;37kDa chloroplast inner envelope membrane polypeptide;Putative 2-methyl-6-phytyl-1,4-hydroquinone methyltransferase, chl…	-1.83885	GO:0016741;GO:0019866;GO:0044249;GO:0042360;GO:0044281;GO:1901576;GO:0032259;GO:0043229;GO:0042170;GO:1901615;GO:0044283;GO:0071704;GO:0003824;GO:0043226;GO:0031975;GO:1901617;GO:0043227;GO:0031969;GO:0102550;GO:0009526;GO:0018130;GO:0009058;GO:0008152;GO:0043231;GO:0009507;GO:1901362;GO:0031967;GO:0009706;GO:0044237;GO:0006775;GO:0031090;GO:0031224;GO:0006766;GO:0016021;GO:0008168;GO:0110165;GO:…	intracellular membrane-bounded organelle;organelle envelope;chloroplast envelope;methylation;integral component of membrane;chloroplast;fat-soluble vitamin biosynthetic process;chloroplast membrane;organic cyclic compound biosynthetic process;vitamin E metabolic process;plastid envelope;organic hydroxy compound metabolic process;organic substance metabolic process;transferase activity;cellular bi…
BaRT2v18chr1HG002930	HORVU.MOREX.r3.1HG0086260	4Fe-4S ferredoxin-type domain-containing protein	-1.84127	GO:0051540;GO:0043167;GO:0005488;GO:0051536;GO:0043169;GO:0046872	metal cluster binding;binding;ion binding;iron-sulfur cluster binding;metal ion binding;cation binding
BaRT2v18chr2HG092220	HORVU.MOREX.r3.2HG0182190	Cytokinin riboside 5'-monophosphate phosphoribohydrolase	-1.84266	GO:0044249;GO:0065007;GO:0009690;GO:0043229;GO:0009308;GO:0042446;GO:0009691;GO:0034754;GO:0010817;GO:0071704;GO:0003824;GO:0043226;GO:0043227;GO:0016829;GO:0009058;GO:0008152;GO:0044237;GO:0043231;GO:0006725;GO:0016799;GO:0005634;GO:0031224;GO:0110165;GO:0016021;GO:0006807;GO:0016798;GO:0009987;GO:0016787;GO:0005737;GO:1901564;GO:0065008;GO:0005829;GO:0005622;GO:0042445;GO:0046483;GO:0016020	intracellular membrane-bounded organelle;regulation of hormone levels;amine metabolic process;nucleus;integral component of membrane;hydrolase activity, acting on glycosyl bonds;hydrolase activity;organic substance metabolic process;hormone metabolic process;cytokinin biosynthetic process;regulation of biological quality;organonitrogen compound metabolic process;cellular biosynthetic process;bios…
BaRT2v18chr6HG297440	HORVU.MOREX.r3.6HG0572380	F-box domain containing protein	-1.84477	GO:0030234;GO:0032268;GO:0006508;GO:0032436;GO:0051443;GO:0071704;GO:0006511;GO:0009896;GO:0043226;GO:0044093;GO:2000060;GO:0008152;GO:0045862;GO:0031323;GO:0080090;GO:0032434;GO:0110165;GO:0043161;GO:0010997;GO:1903322;GO:1901564;GO:0044267;GO:0065009;GO:1902494;GO:1901565;GO:0030162;GO:0050790;GO:0019222;GO:0043229;GO:0009057;GO:0098772;GO:0031145;GO:0031331;GO:0097027;GO:0044265;GO:0044237;GO:…	intracellular membrane-bounded organelle;anaphase-promoting complex;anaphase-promoting complex-dependent catabolic process;regulation of catalytic activity;positive regulation of cellular metabolic process;ubiquitin ligase activator activity;organic substance metabolic process;organic substance catabolic process;cellular metabolic process;catalytic complex;biological regulation;regulation of nitr…
BaRT2v18chr7HG379440	HORVU.MOREX.r3.7HG0737520	serine/threonine-protein kinase RIPK;Putative serine/threonine-protein kinase NAK;Protein kinase domain-containing protein	-1.85483	GO:0097159;GO:0036094;GO:0030554;GO:0140096;GO:0106310;GO:0016773;GO:0017076;GO:0016310;GO:0071704;GO:0006796;GO:0044260;GO:0003824;GO:0043167;GO:0006468;GO:0032555;GO:0004672;GO:0006793;GO:0016772;GO:0106311;GO:0032559;GO:0044237;GO:0008152;GO:1901363;GO:0035639;GO:0043170;GO:0036211;GO:0005524;GO:0019538;GO:0044238;GO:0005488;GO:0043168;GO:0006807;GO:0016301;GO:0009987;GO:0097367;GO:0000166;GO:…	protein phosphorylation;binding;small molecule binding;anion binding;cellular protein modification process;kinase activity;transferase activity, transferring phosphorus-containing groups;protein serine kinase activity;organic substance metabolic process;protein threonine kinase activity;phosphotransferase activity, alcohol group as acceptor;ion binding;organonitrogen compound metabolic process;ph…
BaRT2v18chr3HG157600	HORVU.MOREX.r3.3HG0302570	0	-1.85546	0	0
BaRT2v18chr3HG168990	HORVU.MOREX.r3.3HG0321460	0	-1.85844	0	0
BaRT2v18chr7HG350360	HORVU.MOREX.r3.7HG0677220	NEP-interacting protein 1;Putative carboxyl-terminal proteinase;Periplasmic nitrate reductase;NEP-interacting protein, putative (DUF239)	-1.8589	GO:0022414;GO:0061458;GO:0009791;GO:0009888;GO:0048608;GO:0016310;GO:0006796;GO:0003824;GO:0010026;GO:0003006;GO:0090376;GO:0006793;GO:0016772;GO:0007275;GO:0032502;GO:0008152;GO:0032501;GO:0044237;GO:0090558;GO:0031224;GO:0110165;GO:0016021;GO:0022412;GO:0048856;GO:0032504;GO:0048316;GO:0009987;GO:0016301;GO:0030154;GO:0016740;GO:0010154;GO:0000003;GO:0048869;GO:0048731;GO:0016020	tissue development;multicellular organism reproduction;plant epidermis development;reproduction;system development;kinase activity;integral component of membrane;transferase activity, transferring phosphorus-containing groups;reproductive structure development;fruit development;multicellular organismal process;phosphorylation;transferase activity;cellular developmental process;cellular metabolic …
BaRT2v18chr2HG111060	HORVU.MOREX.r3.2HG0211040	Two-component response regulator ORR6;Two-component response regulator ARR4;Two-component response regulator ORR3;Response regulatory domain-containing protein;Two-component response regulator ARR9;Two-component response regulator ARR3;Two-component response regulator ORR11;Two-component response regulator ORR5;Two-component response regulator ARR15	-1.85897	GO:0071310;GO:0050789;GO:0042594;GO:0065007;GO:0031668;GO:0043229;GO:0033554;GO:0060089;GO:0007154;GO:0071368;GO:0009725;GO:0009735;GO:0031667;GO:0009605;GO:0009736;GO:0009267;GO:0043226;GO:0005515;GO:0009719;GO:0042221;GO:0000156;GO:0043227;GO:0032870;GO:0023052;GO:0060359;GO:1901700;GO:0010167;GO:0071495;GO:0000160;GO:0050896;GO:0050794;GO:0043562;GO:0043231;GO:0006995;GO:0005634;GO:0010035;GO:…	response to external stimulus;intracellular membrane-bounded organelle;protein binding;binding;cytokinin-activated signaling pathway;response to hormone;response to organic substance;nucleus;response to ammonium ion;response to chemical;response to endogenous stimulus;response to cytokinin;cellular response to nitrogen starvation;cellular response to cytokinin stimulus;signaling;cellular response…
BaRT2v18chr5HG278820	HORVU.MOREX.r3.5HG0533230	Pirin, putative, expressed;Pirin-like protein 2;pirin-like protein isoform X1	-1.86166	GO:0031224;GO:0110165;GO:0016021;GO:0016020	cellular anatomical entity;integral component of membrane;membrane;intrinsic component of membrane
BaRT2v18chr4HG180710	HORVU.MOREX.r3.4HG0340300	0	-1.86512	GO:0043167;GO:0005488;GO:0005509;GO:0031224;GO:0110165;GO:0016021;GO:0043169;GO:0046872;GO:0016020	binding;ion binding;calcium ion binding;membrane;intrinsic component of membrane;cellular anatomical entity;integral component of membrane;metal ion binding;cation binding
BaRT2v18chr6HG293190	HORVU.MOREX.r3.6HG0561180	Tyrosine-sulfated glycopeptide receptor 1;Protein kinase domain-containing protein	-1.87163	GO:0097159;GO:0036094;GO:0018193;GO:0030554;GO:0140096;GO:0004713;GO:0016773;GO:0017076;GO:0016310;GO:0071704;GO:0006796;GO:0044260;GO:0003824;GO:0018108;GO:0043167;GO:0006468;GO:0032555;GO:0004672;GO:0006793;GO:0016772;GO:0032559;GO:0044237;GO:0008152;GO:1901363;GO:0035639;GO:0043170;GO:0036211;GO:0005524;GO:0019538;GO:0044238;GO:0005488;GO:0031224;GO:0110165;GO:0016021;GO:0016301;GO:0006807;GO:…	protein phosphorylation;binding;small molecule binding;anion binding;cellular protein modification process;kinase activity;integral component of membrane;plasma membrane;transferase activity, transferring phosphorus-containing groups;organic substance metabolic process;phosphotransferase activity, alcohol group as acceptor;ion binding;organonitrogen compound metabolic process;phosphorylation;tran…
BaRT2v18chr2HG055890	HORVU.MOREX.r3.2HG0107300	HXXXD-type acyl-transferase family protein	-1.87347	GO:0016740;GO:0016746;GO:0016747;GO:0003824	transferase activity;transferase activity, transferring acyl groups;transferase activity, transferring acyl groups other than amino-acyl groups;catalytic activity
BaRT2v18chr3HG119670	HORVU.MOREX.r3.3HG0227830	0	-1.87377	GO:0097159;GO:0006355;GO:0140110;GO:0050789;GO:0065007;GO:0019222;GO:0043229;GO:0019219;GO:0010468;GO:0043226;GO:1903506;GO:0043227;GO:0003700;GO:0050794;GO:0003676;GO:0043231;GO:1901363;GO:2000112;GO:0003677;GO:2001141;GO:0005634;GO:0031323;GO:0060255;GO:0005488;GO:0080090;GO:0110165;GO:0051171;GO:0010556;GO:0031326;GO:0005622;GO:0051252;GO:0009889	intracellular membrane-bounded organelle;binding;regulation of RNA metabolic process;regulation of nucleobase-containing compound metabolic process;nucleus;regulation of RNA biosynthetic process;regulation of transcription, DNA-templated;DNA binding;regulation of biosynthetic process;heterocyclic compound binding;regulation of cellular process;regulation of cellular biosynthetic process;intracell…
BaRT2v18chr4HG177010	HORVU.MOREX.r3.4HG0334900	Calcium-dependent protein kinase	-1.87735	GO:0048584;GO:0030554;GO:0017076;GO:0071704;GO:0006796;GO:0043226;GO:0023052;GO:0016772;GO:0032559;GO:0008152;GO:0035639;GO:0006950;GO:0110165;GO:0043168;GO:0016301;GO:0097367;GO:0000166;GO:0005509;GO:0006464;GO:1901564;GO:0044267;GO:0004683;GO:0071944;GO:0043229;GO:0016773;GO:0010152;GO:0009555;GO:0006468;GO:0004672;GO:0006793;GO:0018209;GO:0044237;GO:0030553;GO:0043170;GO:0005524;GO:0019538;GO:…	intracellular membrane-bounded organelle;plasma membrane;regulation of response to water deprivation;gametophyte development;protein serine kinase activity;organic substance metabolic process;phosphorylation;transferase activity;multicellular organismal process;adenyl ribonucleotide binding;cellular metabolic process;protein serine/threonine kinase activity;phosphate-containing compound metabolic…
BaRT2v18chr1HG007290	HORVU.MOREX.r3.1HG0015750	DUF547 domain-containing protein	-1.87774	GO:0006400;GO:0016741;GO:0008175;GO:0006139;GO:0044249;GO:1901576;GO:0032259;GO:0043229;GO:0071704;GO:0008033;GO:0003824;GO:1901566;GO:0044260;GO:0043226;GO:1901360;GO:0034470;GO:0043227;GO:0044237;GO:0140098;GO:0002181;GO:0009058;GO:0008152;GO:0043231;GO:0009507;GO:0043043;GO:0043603;GO:0006725;GO:0016070;GO:0043170;GO:0006518;GO:0034641;GO:0019538;GO:0006396;GO:0044238;GO:0006399;GO:0043414;GO:…	tRNA methylation;intracellular membrane-bounded organelle;amide biosynthetic process;tRNA processing;tRNA metabolic process;gene expression;methylation;chloroplast;catalytic activity, acting on RNA;RNA metabolic process;peptide metabolic process;cellular macromolecule biosynthetic process;organic substance metabolic process;ncRNA metabolic process;nucleobase-containing compound metabolic process;…
BaRT2v18chr5HG277000	HORVU.MOREX.r3.5HG0529600	H(+)/Pi cotransporter	-1.88129	GO:0005315;GO:0006817;GO:0015698;GO:0043229;GO:0005215;GO:0015318;GO:0006811;GO:0043226;GO:0055085;GO:0043227;GO:0015291;GO:0051179;GO:0022857;GO:0043231;GO:0005634;GO:0006820;GO:0015293;GO:0031224;GO:0110165;GO:0016021;GO:0022804;GO:0006810;GO:0009987;GO:0051234;GO:0005737;GO:0005829;GO:0005622;GO:0016020	inorganic anion transport;intracellular membrane-bounded organelle;inorganic phosphate transmembrane transporter activity;nucleus;integral component of membrane;establishment of localization;inorganic molecular entity transmembrane transporter activity;transporter activity;anion transport;symporter activity;transmembrane transporter activity;cellular process;intracellular organelle;active transme…
BaRT2v18chr2HG106710	HORVU.MOREX.r3.2HG0204040	Omega-hydroxypalmitate O-feruloyl transferase;(Z)-3-hexen-1-ol acetyltransferase	-1.88706	GO:0016740;GO:0016746;GO:0016747;GO:0003824	transferase activity;transferase activity, transferring acyl groups;transferase activity, transferring acyl groups other than amino-acyl groups;catalytic activity
BaRT2v18chr3HG151690	HORVU.MOREX.r3.3HG0293430	Expansin	-1.88793	GO:0030312;GO:0009664;GO:0016043;GO:0043229;GO:0043226;GO:0071554;GO:0043227;GO:0043231;GO:0005618;GO:0071840;GO:0071669;GO:0005576;GO:0110165;GO:0009987;GO:0071555;GO:0045229;GO:0005622;GO:0071944;GO:0016020	intracellular membrane-bounded organelle;external encapsulating structure;cellular component organization;cell wall;external encapsulating structure organization;cellular process;intracellular organelle;cell wall organization;membrane;cellular component organization or biogenesis;membrane-bounded organelle;cellular anatomical entity;extracellular region;organelle;cell periphery;intracellular anat…
BaRT2v18chr3HG167630	HORVU.MOREX.r3.3HG0319010	Glucan endo-1,3-beta-glucosidase GII;Beta-1,3-glucanase 2;Beta-1,3-glucanase;Beta-1,3-glucanase II	-1.88892	GO:0009607;GO:0043207;GO:0009057;GO:0005975;GO:0009620;GO:0031226;GO:0031225;GO:0071704;GO:0051275;GO:0044042;GO:0009605;GO:0003824;GO:0009056;GO:0044260;GO:0006073;GO:0044264;GO:0044247;GO:0006952;GO:0044419;GO:0044262;GO:0050896;GO:0004553;GO:0044248;GO:0008152;GO:0042973;GO:0051707;GO:0044237;GO:0043170;GO:0044238;GO:0044275;GO:1901575;GO:0009251;GO:0016052;GO:0006076;GO:0005976;GO:0031224;GO:…	response to external stimulus;defense response;intrinsic component of plasma membrane;anchored component of membrane;beta-glucan catabolic process;cellular polysaccharide metabolic process;plasma membrane;hydrolase activity, acting on glycosyl bonds;polysaccharide metabolic process;hydrolase activity;response to other organism;organic substance metabolic process;glucosidase activity;response to b…
BaRT2v18chr7HG346730	HORVU.MOREX.r3.7HG0669580	Caleosin;probable peroxygenase 4;EF-hand domain-containing protein;Caleosin-related, EF-hand domain pair (Fragment)	-1.8951	GO:0005694;GO:0003723;GO:0032389;GO:0032300;GO:0033554;GO:0031974;GO:0071704;GO:0043226;GO:0003676;GO:0008152;GO:0006281;GO:0006950;GO:0110165;GO:0016462;GO:0006259;GO:1990391;GO:0005509;GO:0005712;GO:0043229;GO:0005761;GO:0000314;GO:0006974;GO:0044237;GO:0044391;GO:0043170;GO:0031981;GO:0005488;GO:0031224;GO:0000313;GO:0009987;GO:0005737;GO:0046872;GO:0005840;GO:0000228;GO:1990904;GO:0090304;GO:…	intracellular membrane-bounded organelle;mitochondrial matrix;hydrolase activity;organelle lumen;organic substance metabolic process;cellular metabolic process;cellular response to stress;organic cyclic compound binding;calcium ion binding;mitochondrion;nucleic acid binding;condensed nuclear chromosome;nuclear chromosome;ATPase activity;intracellular organelle lumen;nitrogen compound metabolic pr…
BaRT2v18chr5HG252760	HORVU.MOREX.r3.5HG0488940	Putative 28S rRNA (Cytosine-C(5))-methyltransferase (Fragment);NusB domain-containing protein;NOL1/NOP2/sun family protein / antitermination NusB domain-containing protein;Ribosomal RNA small subunit methyltransferase B	-1.89511	GO:0000154;GO:0003723;GO:0031974;GO:0071704;GO:0043226;GO:0034470;GO:0140098;GO:0008757;GO:0003676;GO:0008152;GO:0031323;GO:0071840;GO:0080090;GO:0009451;GO:0110165;GO:0008169;GO:0034660;GO:0010556;GO:0031326;GO:0008173;GO:0008649;GO:0009889;GO:0022613;GO:0019222;GO:0043229;GO:0006364;GO:1903506;GO:0016072;GO:0044237;GO:0043170;GO:0031981;GO:0005488;GO:0008168;GO:0009987;GO:0005737;GO:0051171;GO:…	intracellular membrane-bounded organelle;organelle lumen;organic substance metabolic process;transferase activity;cellular metabolic process;organic cyclic compound binding;regulation of nitrogen compound metabolic process;biological regulation;regulation of nucleic acid-templated transcription;nucleic acid binding;regulation of cellular macromolecule biosynthetic process;intracellular organelle …
BaRT2v18chr5HG249000	HORVU.MOREX.r3.5HG0482670	Cellulose synthase	-1.89653	GO:0030244;GO:0071704;GO:0043226;GO:0010393;GO:0035251;GO:0008152;GO:0009507;GO:0009834;GO:0071840;GO:0110165;GO:1903047;GO:0008194;GO:0022402;GO:0005802;GO:0009832;GO:0046527;GO:1902494;GO:0071944;GO:0000281;GO:0012505;GO:0043229;GO:0005975;GO:0000278;GO:0044042;GO:0007049;GO:0052546;GO:0045488;GO:0016758;GO:0005794;GO:0009058;GO:0044237;GO:0043170;GO:0030243;GO:0005488;GO:0031224;GO:0010400;GO:…	intracellular membrane-bounded organelle;cellular component organization;cellular polysaccharide metabolic process;plasma membrane;cytokinesis;cellular macromolecule biosynthetic process;organic substance metabolic process;transferase activity;cellular metabolic process;cell wall organization;Golgi apparatus subcompartment;catalytic complex;organic substance biosynthetic process;transferase compl…
BaRT2v18chr7HG364570	HORVU.MOREX.r3.7HG0709580	GTP-binding protein SAR1B (Fragment);Putative small GTPase superfamily, ARF/SAR type, P-loop containing nucleoside triphosphate hydrolase;GTP-binding protein SAR1A	-1.89739	GO:0006996;GO:0017076;GO:0031410;GO:0030117;GO:0043226;GO:0098796;GO:0051649;GO:0071705;GO:0051179;GO:0032549;GO:0060627;GO:0035639;GO:0006820;GO:0071840;GO:0070861;GO:0043168;GO:0110165;GO:0016462;GO:0098588;GO:0003400;GO:0032388;GO:0097367;GO:0000166;GO:0090113;GO:0051641;GO:0015031;GO:0012505;GO:0060628;GO:0043229;GO:0090316;GO:0030658;GO:0030120;GO:0030134;GO:0033157;GO:0032386;GO:0048193;GO:…	regulation of organelle organization;intracellular membrane-bounded organelle;regulation of ER to Golgi vesicle-mediated transport;establishment of protein localization;positive regulation of ion transport;cellular component organization;coated vesicle;hydrolase activity;Golgi vesicle transport;transport vesicle membrane;cellular macromolecule localization;positive regulation of protein transport…
BaRT2v18chr4HG218740	HORVU.MOREX.r3.4HG0415530	Cortical cell-delineating protein;AAI domain-containing protein	-1.90584	0	0
BaRT2v18chr7HG344440	HORVU.MOREX.r3.7HG0665340	Trehalose 6-phosphate phosphatase	-1.9072	GO:0016051;GO:0005992;GO:0044249;GO:1901576;GO:0009311;GO:0005975;GO:0071704;GO:0006796;GO:0003824;GO:0004805;GO:0044262;GO:0006793;GO:0016311;GO:0009058;GO:0009312;GO:0044237;GO:0008152;GO:0044238;GO:0034637;GO:0009987;GO:0016787;GO:0005984;GO:0016791;GO:0016788;GO:0019203;GO:0005991;GO:0046351;GO:0042578	hydrolase activity, acting on ester bonds;disaccharide biosynthetic process;hydrolase activity;organic substance metabolic process;phosphoric ester hydrolase activity;cellular biosynthetic process;biosynthetic process;disaccharide metabolic process;cellular metabolic process;carbohydrate biosynthetic process;cellular process;oligosaccharide metabolic process;dephosphorylation;phosphate-containing…
BaRT2v18chr4HG199040	HORVU.MOREX.r3.4HG0383760	6,7-dimethyl-8-ribityllumazine synthase;Putative 6,7-dimethyl-8-ribityllumazine synthase-like	-1.91049	GO:0009607;GO:0044419;GO:0043207;GO:0050896;GO:0009620;GO:0009605;GO:0051707	response to other organism;response to biotic stimulus;response to external stimulus;response to external biotic stimulus;biological process involved in interspecies interaction between organisms;response to fungus;response to stimulus
BaRT2v18chr2HG068380	HORVU.MOREX.r3.2HG0131100	MFS domain-containing protein;Polyol transporter 5;Putative sorbitol transporter	-1.91056	GO:0097159;GO:0006139;GO:0003723;GO:0009534;GO:0055035;GO:0043229;GO:0005215;GO:0071704;GO:0006811;GO:0043226;GO:0009579;GO:0055085;GO:0043227;GO:0015291;GO:0051179;GO:0031984;GO:0022857;GO:0003676;GO:0009507;GO:1901363;GO:0006725;GO:0043231;GO:0034357;GO:0016070;GO:0043170;GO:0034641;GO:0044237;GO:0044238;GO:0006820;GO:0015293;GO:0005488;GO:0031224;GO:0009451;GO:0110165;GO:0016021;GO:0006807;GO:…	binding;chloroplast thylakoid membrane;intracellular membrane-bounded organelle;integral component of membrane;chloroplast;establishment of localization;RNA metabolic process;thylakoid membrane;transporter activity;organic substance metabolic process;carbohydrate transport;anion transport;symporter activity;RNA binding;transmembrane transporter activity;nucleobase-containing compound metabolic pr…
BaRT2v18chr3HG126570	HORVU.MOREX.r3.3HG0240400	Putative Plastidic ATP/ADP-transporter;BTB/POZ domain-containing protein At1g30440;Root phototropism protein 3;NPH3 domain-containing protein	-1.91811	GO:0044260;GO:0043170;GO:0006464;GO:1901564;GO:0036211;GO:0044267;GO:0019538;GO:0032446;GO:0044238;GO:0070647;GO:0043412;GO:0008152;GO:0006807;GO:0009987;GO:0071704;GO:0044237;GO:0016567	organic substance metabolic process;organonitrogen compound metabolic process;protein modification by small protein conjugation;cellular protein metabolic process;macromolecule modification;cellular protein modification process;protein ubiquitination;cellular metabolic process;cellular macromolecule metabolic process;protein metabolic process;macromolecule metabolic process;nitrogen compound meta…
BaRT2v18chr1HG047400	HORVU.MOREX.r3.1HG0092170	Regulator of ribonuclease activity A (Fragment);Plant basic secretory protein (BSP) family protein	-1.91904	GO:0031224;GO:0110165;GO:0016021;GO:0016020	cellular anatomical entity;integral component of membrane;membrane;intrinsic component of membrane
BaRT2v18chr1HG027310	HORVU.MOREX.r3.1HG0059440	rRNA N-glycosidase	-1.92045	GO:0032269;GO:0032268;GO:0050789;GO:0010629;GO:0065007;GO:0019222;GO:0017148;GO:0010468;GO:0003824;GO:0048523;GO:2000113;GO:0030598;GO:0006952;GO:0031327;GO:0044419;GO:0140098;GO:0090729;GO:0050896;GO:0050794;GO:0140102;GO:2000112;GO:0016799;GO:0048519;GO:0031323;GO:0010558;GO:0030597;GO:0051172;GO:0060255;GO:0031324;GO:0051246;GO:0010605;GO:0080090;GO:0006950;GO:0016798;GO:0016787;GO:0034248;GO:…	negative regulation of cellular protein metabolic process;defense response;negative regulation of biosynthetic process;negative regulation of biological process;hydrolase activity, acting on glycosyl bonds;negative regulation of macromolecule metabolic process;hydrolase activity;catalytic activity, acting on RNA;rRNA N-glycosylase activity;negative regulation of cellular process;regulation of bio…
BaRT2v18chr5HG268510	HORVU.MOREX.r3.5HG0515050	0	-1.92651	0	0
BaRT2v18chr2HG092050	HORVU.MOREX.r3.2HG0181900	Calcium-dependent protein kinase, isoform AK1;Protein kinase domain-containing protein	-1.92863	GO:0097159;GO:0009931;GO:0036094;GO:0005516;GO:0050789;GO:0018193;GO:0065007;GO:0043229;GO:0030554;GO:0140096;GO:0007154;GO:0016773;GO:0017076;GO:0106310;GO:0016310;GO:0071704;GO:0006796;GO:0044260;GO:0003824;GO:0043226;GO:0005515;GO:0106311;GO:0043167;GO:0006468;GO:0043227;GO:0023052;GO:0032555;GO:0016829;GO:0004672;GO:0006793;GO:0016772;GO:0050896;GO:0050794;GO:0018209;GO:0032559;GO:0043231;GO:…	protein phosphorylation;intracellular membrane-bounded organelle;protein binding;small molecule binding;anion binding;binding;calcium-dependent protein serine/threonine kinase activity;nucleus;cellular protein modification process;kinase activity;transferase activity, transferring phosphorus-containing groups;peptidyl-serine modification;protein serine kinase activity;signaling;organic substance …
BaRT2v18chr3HG145780	HORVU.MOREX.r3.3HG0283250	R2R3-MYB transcription factor	-1.92914	GO:0097159;GO:0050789;GO:0006508;GO:0065007;GO:0043229;GO:0140096;GO:0004175;GO:0071704;GO:0003824;GO:0043226;GO:0004222;GO:0043227;GO:0008233;GO:0050794;GO:0003676;GO:0043231;GO:0003677;GO:0008237;GO:1901363;GO:0008152;GO:0005634;GO:0043170;GO:0019538;GO:0044238;GO:0010119;GO:0005488;GO:0110165;GO:0006807;GO:0016787;GO:1901564;GO:0005622	intracellular membrane-bounded organelle;binding;nucleus;peptidase activity;hydrolase activity;organic substance metabolic process;regulation of stomatal movement;DNA binding;proteolysis;organonitrogen compound metabolic process;regulation of cellular process;catalytic activity, acting on a protein;heterocyclic compound binding;intracellular organelle;biological regulation;organic cyclic compound…
BaRT2v18chr7HG364600	HORVU.MOREX.r3.7HG0709640	X8 domain-containing protein;Glucan endo-1,3-beta-glucosidase 1;PLASMODESMATA CALLOSE-BINDING PROTEIN 5;Hydrolase, hydrolyzing O-glycosyl compounds, putative	-1.93016	GO:0004673;GO:0018193;GO:0140096;GO:0016773;GO:0016310;GO:0071704;GO:0006796;GO:0044260;GO:0003824;GO:0006468;GO:0004672;GO:0006793;GO:0016772;GO:0008152;GO:0044237;GO:0043170;GO:0036211;GO:0019538;GO:0044238;GO:0018202;GO:0031224;GO:0110165;GO:0016021;GO:0016301;GO:0006807;GO:0009987;GO:0016787;GO:0016775;GO:0016740;GO:0006464;GO:1901564;GO:0044267;GO:0043412;GO:0018106;GO:0016020	protein phosphorylation;peptidyl-histidine modification;kinase activity;cellular protein modification process;integral component of membrane;transferase activity, transferring phosphorus-containing groups;protein histidine kinase activity;hydrolase activity;organic substance metabolic process;phosphotransferase activity, alcohol group as acceptor;organonitrogen compound metabolic process;phosphor…
BaRT2v18chr5HG234370	HORVU.MOREX.r3.5HG0452010	Rubis-subs-bind domain-containing protein;Histone-lysine N-methyltransferase SETD3 (Fragment);Rubis-subs-bind domain-containing protein (Fragment)	-1.93039	GO:0016740;GO:0016741;GO:0003824;GO:0032259;GO:0008168;GO:0008152	catalytic activity;transferase activity;methylation;transferase activity, transferring one-carbon groups;metabolic process;methyltransferase activity
BaRT2v18chr4HG185600	HORVU.MOREX.r3.4HG0349070	Fructose-bisphosphate aldolase, chloroplastic;Fructose-bisphosphate aldolase	-1.93251	GO:0005996;GO:0055086;GO:0006139;GO:0019319;GO:0016051;GO:1901576;GO:0046034;GO:0009570;GO:0006163;GO:0044281;GO:0043229;GO:0009117;GO:0005975;GO:0044283;GO:0006082;GO:0016310;GO:0071704;GO:0009056;GO:0006796;GO:0003824;GO:0006165;GO:0043226;GO:0006096;GO:0016832;GO:0043227;GO:0009259;GO:0043436;GO:0009150;GO:0016829;GO:0006793;GO:0009058;GO:0019752;GO:0008152;GO:0009507;GO:0043231;GO:0006725;GO:…	ribonucleoside diphosphate metabolic process;intracellular membrane-bounded organelle;ATP metabolic process;carbohydrate derivative metabolic process;monocarboxylic acid metabolic process;organophosphate metabolic process;ribose phosphate metabolic process;carboxylic acid metabolic process;chloroplast;hexose metabolic process;ribonucleotide metabolic process;chloroplast stroma;ATP generation from…
BaRT2v18chr5HG238240	HORVU.MOREX.r3.5HG0461880	Phosphoglycerate mutase-like protein 4;Metal-independent phosphoserine phosphatase	-1.94024	GO:0003824;GO:0016853;GO:0016791;GO:0016788;GO:0044237;GO:0016787;GO:0110165;GO:0009987;GO:0005622;GO:0006793;GO:0016866;GO:0016311;GO:0016868;GO:0005737;GO:0008152;GO:0042578;GO:0006796	intramolecular transferase activity;intracellular anatomical structure;hydrolase activity, acting on ester bonds;phosphoric ester hydrolase activity;catalytic activity;phosphorus metabolic process;cytoplasm;phosphatase activity;intramolecular transferase activity, phosphotransferases;cellular anatomical entity;cellular metabolic process;isomerase activity;cellular process;metabolic process;dephos…
BaRT2v18chr2HG085040	HORVU.MOREX.r3.2HG0170120	Putative peptide/nitrate transporter;Peptide transporter PTR1	-1.94047	GO:0071702;GO:0006811;GO:0055085;GO:0071705;GO:0006820;GO:0006857;GO:0051179;GO:0031224;GO:0110165;GO:0016021;GO:0005215;GO:0042886;GO:0006810;GO:0009987;GO:0051234;GO:0022857;GO:0015833;GO:0016020	transporter activity;transport;localization;peptide transport;amide transport;nitrogen compound transport;transmembrane transporter activity;anion transport;transmembrane transport;membrane;intrinsic component of membrane;cellular anatomical entity;integral component of membrane;cellular process;establishment of localization;oligopeptide transport;organic substance transport;ion transport
BaRT2v18chr2HG064690	HORVU.MOREX.r3.2HG0123540	Glycosyltransferase	-1.94439	GO:0016740;GO:0003824;GO:0016020;GO:0080044;GO:0016758;GO:0046527;GO:0031224;GO:0110165;GO:0016021;GO:0080043;GO:0035251;GO:0016757;GO:0008194	transferase activity, transferring hexosyl groups;catalytic activity;UDP-glycosyltransferase activity;quercetin 7-O-glucosyltransferase activity;transferase activity;membrane;intrinsic component of membrane;transferase activity, transferring glycosyl groups;cellular anatomical entity;integral component of membrane;quercetin 3-O-glucosyltransferase activity;UDP-glucosyltransferase activity;glucosy…
BaRT2v18chr5HG244920	HORVU.MOREX.r3.5HG0475370	Isochorismate synthase;ADC synthase	-1.94613	GO:0008509;GO:0042374;GO:0015267;GO:0044249;GO:1901576;GO:0044281;GO:0015698;GO:0043229;GO:0042181;GO:0098656;GO:0005740;GO:0015318;GO:0044283;GO:0005215;GO:0005244;GO:0005739;GO:0042180;GO:0006811;GO:0071704;GO:0003824;GO:0043226;GO:0031975;GO:0022803;GO:0055085;GO:0043227;GO:0015103;GO:0006952;GO:0051179;GO:0005741;GO:0005216;GO:0016866;GO:0050896;GO:0009058;GO:0015075;GO:0022857;GO:0008152;GO:…	inorganic anion transport;intracellular membrane-bounded organelle;voltage-gated ion channel activity;organelle envelope;defense response;anion transmembrane transporter activity;mitochondrial membrane;chloroplast;establishment of localization;voltage-gated anion channel activity;inorganic molecular entity transmembrane transporter activity;ion transmembrane transporter activity;transporter activ…
BaRT2v18chr7HG338580	HORVU.MOREX.r3.7HG0654860	Peptide transporter PTR3-B;Putative nitrate-transporting ATPase;Nitrate excretion transporter 1	-1.95083	GO:0005215;GO:0006811;GO:0003824;GO:0055085;GO:0071705;GO:0051179;GO:0042886;GO:0022857;GO:0006820;GO:0031224;GO:0110165;GO:0016021;GO:0006810;GO:0009987;GO:0051234;GO:0016787;GO:0015833;GO:0071702;GO:0006857;GO:0071944;GO:0005886;GO:0016020	integral component of membrane;plasma membrane;establishment of localization;hydrolase activity;transporter activity;peptide transport;anion transport;transmembrane transporter activity;cellular process;transport;amide transport;nitrogen compound transport;catalytic activity;transmembrane transport;membrane;intrinsic component of membrane;cellular anatomical entity;cell periphery;localization;oli…
BaRT2v18chr3HG147440	HORVU.MOREX.r3.3HG0286330	Peptidase S8/S53 domain;Subtilisin-like protease;Subtilase;Xylem serine proteinase 1, putative	-1.95163	GO:0003824;GO:0043170;GO:1901564;GO:0019538;GO:0044238;GO:0006508;GO:0008233;GO:0017171;GO:0140096;GO:0110165;GO:0006807;GO:0008152;GO:0004252;GO:0008236;GO:0016787;GO:0071704;GO:0004175;GO:0016020	organic substance metabolic process;serine-type endopeptidase activity;proteolysis;organonitrogen compound metabolic process;endopeptidase activity;catalytic activity;membrane;serine hydrolase activity;catalytic activity, acting on a protein;serine-type peptidase activity;cellular anatomical entity;peptidase activity;protein metabolic process;macromolecule metabolic process;nitrogen compound meta…
BaRT2v18chr3HG121040	HORVU.MOREX.r3.3HG0230420	Bidirectional sugar transporter SWEET	-1.95258	GO:0008509;GO:0015154;GO:0012505;GO:0071836;GO:0043229;GO:0015772;GO:0046903;GO:0005215;GO:0098656;GO:0031226;GO:0098791;GO:0015770;GO:0006811;GO:0031982;GO:0043226;GO:0055085;GO:0043227;GO:0051179;GO:0012506;GO:0000139;GO:0005794;GO:0015075;GO:0022857;GO:0032588;GO:0031984;GO:0043231;GO:0005887;GO:0015144;GO:0031090;GO:0006820;GO:0015766;GO:0031224;GO:0110165;GO:0016021;GO:0006810;GO:0098588;GO:…	intracellular membrane-bounded organelle;intrinsic component of plasma membrane;anion transmembrane transporter activity;trans-Golgi network membrane;secretion;nectar secretion;plasma membrane;integral component of membrane;disaccharide transmembrane transporter activity;Golgi membrane;establishment of localization;endomembrane system;disaccharide transport;ion transmembrane transporter activity;…
BaRT2v18chr5HG230950	HORVU.MOREX.r3.5HG0444080	Major pollen allergen Bet v 1-L;Pathogenesis-related protein STH-21;Pathogenesis-related protein 10;Major allergen Api g 1, isoallergen 1-like	-1.95532	GO:0071310;GO:0030234;GO:0010563;GO:0032268;GO:0019888;GO:0043226;GO:0043666;GO:0006952;GO:0023052;GO:0035303;GO:0031323;GO:0009755;GO:0031324;GO:0010605;GO:0010427;GO:0080090;GO:0006950;GO:0110165;GO:0071396;GO:0043168;GO:0070887;GO:0019840;GO:0065009;GO:0009892;GO:0032269;GO:0008289;GO:0050790;GO:0019222;GO:0043229;GO:0009737;GO:0098772;GO:0035305;GO:0009719;GO:0035304;GO:1901700;GO:0019220;GO:…	intracellular membrane-bounded organelle;regulation of phosphoprotein phosphatase activity;regulation of catalytic activity;response to chemical;phosphatase inhibitor activity;regulation of protein serine/threonine phosphatase activity;negative regulation of phosphoprotein phosphatase activity;regulation of phosphate metabolic process;cellular response to alcohol;hormone binding;negative regulati…
BaRT2v18chr1HG039110	HORVU.MOREX.r3.1HG0078110	Fe2OG dioxygenase domain-containing protein;S-norcoclaurine synthase 1;Oxidoreductase, 2OG-Fe oxygenase family protein, expressed	-1.96157	0	0
BaRT2v18chr3HG130840	HORVU.MOREX.r3.3HG0248960	4HBT domain-containing protein	-1.96271	GO:0003824;GO:0016788;GO:0016289;GO:0016787;GO:0016790;GO:0047617	CoA hydrolase activity;thiolester hydrolase activity;hydrolase activity, acting on ester bonds;catalytic activity;acyl-CoA hydrolase activity;hydrolase activity
BaRT2v18chr6HG328370	HORVU.MOREX.r3.6HG0634090	0	-1.9646	GO:0016740;GO:0003824;GO:0043226;GO:0012505;GO:0043227;GO:0043229;GO:0110165;GO:0005622;GO:0005737;GO:0005794;GO:0016757;GO:0043231	intracellular anatomical structure;intracellular membrane-bounded organelle;catalytic activity;transferase activity;organelle;cytoplasm;transferase activity, transferring glycosyl groups;membrane-bounded organelle;cellular anatomical entity;Golgi apparatus;intracellular organelle;endomembrane system
BaRT2v18chr6HG306510	HORVU.MOREX.r3.6HG0594060	RNA-binding family protein with RRM/RBD/RNP motifs;Multiple RNA-binding domain-containing protein 1-like;RNA-binding protein CP33, chloroplastic-like;RNA-binding family protein, putative;RNA recognition motif domain;Metallophosphoesterase 1-like;28 kDa ribonucleoprotein, chloroplastic;29 kDa ribonucleoprotein B, chloroplastic;RNA-binding protein CP33, chloroplastic	-1.96558	GO:0097159;GO:0003723;GO:0009570;GO:0043229;GO:0003729;GO:0043226;GO:0043227;GO:0003676;GO:0009507;GO:0032991;GO:0043231;GO:1901363;GO:0005634;GO:0005488;GO:0110165;GO:0005737;GO:0009532;GO:0009536;GO:1990904;GO:0005622	intracellular membrane-bounded organelle;binding;nucleus;chloroplast;chloroplast stroma;RNA binding;heterocyclic compound binding;intracellular organelle;mRNA binding;ribonucleoprotein complex;organic cyclic compound binding;cytoplasm;membrane-bounded organelle;cellular anatomical entity;organelle;plastid;nucleic acid binding;intracellular anatomical structure;protein-containing complex;plastid s…
BaRT2v18chr4HG189800	HORVU.MOREX.r3.4HG0359060	MYB transcription factor;Transcription factor MYB108;Transcription factor MYB21	-1.97009	GO:0048584;GO:0001101;GO:1902680;GO:0033554;GO:0009414;GO:0051254;GO:0009267;GO:0043226;GO:0006952;GO:0016036;GO:0009891;GO:0009266;GO:0003676;GO:0003677;GO:0031323;GO:0045935;GO:0080090;GO:0006950;GO:0110165;GO:0010556;GO:0001067;GO:0031326;GO:0000977;GO:0009889;GO:0042594;GO:0019222;GO:0043229;GO:0009737;GO:0031667;GO:0009651;GO:0009719;GO:1903506;GO:1901000;GO:1901700;GO:0033993;GO:0000978;GO:…	intracellular membrane-bounded organelle;positive regulation of cellular metabolic process;response to chemical;regulation of response to water deprivation;positive regulation of RNA metabolic process;sequence-specific DNA binding;RNA polymerase II transcription regulatory region sequence-specific DNA binding;cellular response to stress;organic cyclic compound binding;regulation of nitrogen compo…
BaRT2v18chr2HG050340	HORVU.MOREX.r3.2HG0096520	Pentatricopeptide repeat-containing protein;DYW domain containing protein	-1.97484	GO:0097159;GO:0006139;GO:0003723;GO:0043229;GO:0003729;GO:0043169;GO:0071704;GO:0003824;GO:0043226;GO:0043167;GO:0046914;GO:0043227;GO:0031425;GO:0003676;GO:0043231;GO:0009507;GO:0006725;GO:1901363;GO:0044237;GO:0016070;GO:0043170;GO:0034641;GO:0008152;GO:0044238;GO:0006396;GO:0005488;GO:0031224;GO:0009451;GO:0110165;GO:0016021;GO:0006807;GO:0009987;GO:0005737;GO:0010467;GO:0016787;GO:0046872;GO:…	intracellular membrane-bounded organelle;binding;gene expression;chloroplast;integral component of membrane;hydrolase activity;RNA metabolic process;organic substance metabolic process;ion binding;nucleobase-containing compound metabolic process;RNA binding;cellular aromatic compound metabolic process;heterocyclic compound binding;cellular metabolic process;cellular process;intracellular organell…
BaRT2v18chr3HG128470	HORVU.MOREX.r3.3HG0244120	Chitinase;Glycoside hydrolase, family 19, catalytic	-1.97781	GO:0006040;GO:0006030;GO:0004568;GO:0046348;GO:1901072;GO:0009057;GO:0005975;GO:0006026;GO:0071704;GO:0009056;GO:0044260;GO:0003824;GO:1901071;GO:0071554;GO:0006952;GO:1901136;GO:0044265;GO:0006032;GO:0050896;GO:0044248;GO:0008152;GO:0044237;GO:0043170;GO:0044238;GO:1901575;GO:0016052;GO:0005488;GO:0044036;GO:0005976;GO:0031224;GO:0016998;GO:0110165;GO:0016021;GO:0006022;GO:0006950;GO:0006807;GO:…	binding;aminoglycan metabolic process;carbohydrate derivative metabolic process;defense response;chitin binding;integral component of membrane;hydrolase activity, acting on glycosyl bonds;polysaccharide metabolic process;glucosamine-containing compound metabolic process;chitin metabolic process;hydrolase activity;amino sugar metabolic process;organic substance metabolic process;cellular catabolic…
BaRT2v18chr6HG312510	HORVU.MOREX.r3.6HG0606430	0	-1.97931	GO:0055085;GO:0051179;GO:0031224;GO:0110165;GO:0016021;GO:0005215;GO:0006810;GO:0009987;GO:0051234;GO:0022857;GO:0016020	transporter activity;transport;localization;transmembrane transporter activity;transmembrane transport;membrane;intrinsic component of membrane;cellular anatomical entity;integral component of membrane;cellular process;establishment of localization
BaRT2v18chr5HG250380	HORVU.MOREX.r3.7HG0637200	EamA domain-containing protein;Auxin-induced protein 5NG4	-1.98019	GO:0019784;GO:0101005;GO:0006508;GO:0043229;GO:0140096;GO:0071108;GO:0005215;GO:0019783;GO:0004843;GO:0071704;GO:0044260;GO:0003824;GO:0043226;GO:0005515;GO:0055085;GO:0043227;GO:0018215;GO:0051179;GO:0070647;GO:0008233;GO:0022857;GO:0008152;GO:0043231;GO:0044237;GO:0070646;GO:0005634;GO:0043170;GO:0036211;GO:0019538;GO:0044238;GO:0005488;GO:0032182;GO:0031224;GO:0016579;GO:0008234;GO:0016021;GO:…	ubiquitin binding;intracellular membrane-bounded organelle;protein binding;binding;nucleus;peptidase activity;integral component of membrane;plasma membrane;cellular protein modification process;establishment of localization;protein modification by small protein removal;hydrolase activity;transporter activity;cysteine-type peptidase activity;organic substance metabolic process;NEDD8-specific prot…
BaRT2v18chr2HG106910	HORVU.MOREX.r3.2HG0204290	0	-1.98194	0	0
BaRT2v18chr3HG147690	HORVU.MOREX.r3.3HG0286770	pathogen-related protein-like;Pathogenesis-related family protein isoform 1	-1.98217	GO:0030312;GO:0110165;GO:0071944;GO:0005618	cellular anatomical entity;external encapsulating structure;cell wall;cell periphery
BaRT2v18chr7HG387340	HORVU.MOREX.r3.7HG0751420	Ser/Thr-rich protein T10 in DGCR region;transport and Golgi organization 2 homolog	-1.98404	GO:0031224;GO:0110165;GO:0016021;GO:0016020	cellular anatomical entity;integral component of membrane;membrane;intrinsic component of membrane
BaRT2v18chr1HG037880	HORVU.MOREX.r3.1HG0076420	Jacalin-related lectin 3;Agglutinin	-1.98585	GO:0005488;GO:0030246	binding;carbohydrate binding
BaRT2v18chr2HG052810	HORVU.MOREX.r3.2HG0100490	0	-1.99006	GO:0031224;GO:0110165;GO:0016021;GO:0016020	cellular anatomical entity;integral component of membrane;membrane;intrinsic component of membrane
BaRT2v18chr7HG336960	HORVU.MOREX.r3.7HG0651170	Anthranilate N-benzoyltransferase protein 1;HXXXD-type acyl-transferase family protein;Omega-hydroxypalmitate O-feruloyl transferase;hydroxycinnamoyltransferase 1;Shikimate O-hydroxycinnamoyltransferase-like;putrescine hydroxycinnamoyltransferase-like	-1.99088	GO:0016740;GO:0016746;GO:0003824;GO:0097159;GO:0016747;GO:0003723;GO:0005488;GO:0003676;GO:1901363	nucleic acid binding;organic cyclic compound binding;binding;RNA binding;catalytic activity;transferase activity;transferase activity, transferring acyl groups other than amino-acyl groups;heterocyclic compound binding;transferase activity, transferring acyl groups
BaRT2v18chr6HG297800	HORVU.MOREX.r3.6HG0573060	GRAS domain-containing protein;Lateral suppressor;scarecrow-like protein 18	-1.99096	GO:0097159;GO:0006355;GO:0140110;GO:0050789;GO:1905393;GO:0065007;GO:0019222;GO:0043229;GO:0009888;GO:0019219;GO:0010468;GO:0005739;GO:0043226;GO:0048367;GO:1903506;GO:0043227;GO:0003700;GO:0010223;GO:0010014;GO:0048507;GO:0032502;GO:0007275;GO:0050794;GO:0003676;GO:0043231;GO:1901363;GO:0003677;GO:0009933;GO:0032501;GO:0005634;GO:2001141;GO:2000112;GO:0031323;GO:0060255;GO:0010016;GO:0005488;GO:…	tissue development;intracellular membrane-bounded organelle;binding;regulation of RNA metabolic process;regulation of nucleobase-containing compound metabolic process;system development;anatomical structure morphogenesis;nucleus;plant organ formation;anatomical structure arrangement;shoot system development;morphogenesis of a branching structure;sequence-specific DNA binding;regulation of transcr…
BaRT2v18chr7HG337030	HORVU.MOREX.r3.7HG0651300	SCP domain-containing protein;Pathogenesis-related protein 1;Pathogenesis-related protein PRMS;Cysteine-rich secretory protein;Pathogenesis-related protein 1-11	-1.9925	GO:0009607;GO:0005615;GO:0006952;GO:0005576;GO:0006950;GO:0110165;GO:0050896	response to biotic stimulus;defense response;response to stress;cellular anatomical entity;extracellular region;response to stimulus;extracellular space
BaRT2v18chr6HG323950	HORVU.MOREX.r3.6HG0626550	Vesicle-associated membrane protein 713;vesicle-associated membrane protein 711-like	-1.99441	GO:0097708;GO:0033036;GO:0031982;GO:0031410;GO:0006811;GO:0008104;GO:0043226;GO:0071705;GO:0043227;GO:0051179;GO:0042886;GO:0045184;GO:0006820;GO:0031224;GO:0110165;GO:0016021;GO:0006810;GO:0009987;GO:0051234;GO:0005737;GO:0015833;GO:0015031;GO:0016192;GO:0071702;GO:0005622;GO:0016020	establishment of protein localization;integral component of membrane;establishment of localization;intracellular vesicle;peptide transport;anion transport;vesicle-mediated transport;protein localization;cellular process;transport;amide transport;nitrogen compound transport;protein transport;cytoplasmic vesicle;cytoplasm;membrane;intrinsic component of membrane;membrane-bounded organelle;cellular …
BaRT2v18chr3HG138340	HORVU.MOREX.r3.2HG0114010	0	-1.99472	GO:0005634;GO:0043226;GO:0043167;GO:0043227;GO:0005488;GO:0043229;GO:0031224;GO:0110165;GO:0016021;GO:0005622;GO:0043169;GO:0046872;GO:0043231;GO:0016020	intracellular anatomical structure;intracellular membrane-bounded organelle;ion binding;binding;organelle;membrane;intrinsic component of membrane;membrane-bounded organelle;nucleus;cellular anatomical entity;integral component of membrane;metal ion binding;intracellular organelle;cation binding
BaRT2v18chr6HG298630	HORVU.MOREX.r3.6HG0574610	0	-1.99671	0	0
BaRT2v18chr2HG083910	HORVU.MOREX.r3.2HG0167590	Receptor-like serine/threonine-protein kinase	-1.9982	GO:0097159;GO:0022414;GO:0036094;GO:0005694;GO:0043229;GO:0106310;GO:0140096;GO:0007154;GO:0016773;GO:0030554;GO:0043228;GO:0017076;GO:0009875;GO:0046982;GO:0032993;GO:0016310;GO:0009856;GO:0006796;GO:0071704;GO:0044260;GO:0003824;GO:0043226;GO:0005515;GO:0043167;GO:0006468;GO:0008037;GO:0000785;GO:0000786;GO:0032555;GO:0004672;GO:0044815;GO:0016772;GO:0006793;GO:0106311;GO:0048544;GO:0032501;GO:…	protein phosphorylation;binding;protein binding;small molecule binding;anion binding;reproduction;kinase activity;cell recognition;integral component of membrane;cellular protein modification process;protein-DNA complex;protein serine kinase activity;transferase activity, transferring phosphorus-containing groups;protein dimerization activity;organic substance metabolic process;protein threonine …
BaRT2v18chr7HG385700	HORVU.MOREX.r3.7HG0748690	Heme oxygenase 1, chloroplastic	-1.99909	0	0
BaRT2v18chr2HG082310	HORVU.MOREX.r3.2HG0164020	RING finger protein;E3 ubiquitin protein ligase DRIP2;cyclic nucleotide-gated cation channel beta-1-like	-2.00126	GO:0006355;GO:0050789;GO:0065007;GO:0019222;GO:0043229;GO:1902680;GO:0051173;GO:0045893;GO:0048518;GO:0019219;GO:0009893;GO:0010468;GO:0051254;GO:0050793;GO:0043226;GO:0022603;GO:1903506;GO:0043227;GO:0010604;GO:0009891;GO:0048522;GO:0010557;GO:0050794;GO:0043231;GO:2001141;GO:2000112;GO:0031325;GO:0005634;GO:0031323;GO:0060255;GO:0045935;GO:0080090;GO:2000032;GO:0031224;GO:0110165;GO:0016021;GO:…	intracellular membrane-bounded organelle;regulation of RNA metabolic process;regulation of nucleobase-containing compound metabolic process;positive regulation of biological process;regulation of plant organ formation;positive regulation of cellular metabolic process;nucleus;positive regulation of macromolecule metabolic process;integral component of membrane;positive regulation of nitrogen compo…
BaRT2v18chr1HG020280	HORVU.MOREX.r3.1HG0046890	C2C2-DOF transcription factor (Fragment);Dof zinc finger protein PBF;Dof-type domain-containing protein	-2.00766	GO:0097159;GO:0006355;GO:0050789;GO:0065007;GO:0019222;GO:0043229;GO:0019219;GO:0010468;GO:0043226;GO:1903506;GO:0043227;GO:0050794;GO:0003676;GO:0043231;GO:2001141;GO:1901363;GO:2000112;GO:0003677;GO:0005634;GO:0031323;GO:0060255;GO:0005488;GO:0080090;GO:0110165;GO:0051171;GO:0010556;GO:0031326;GO:0005622;GO:0051252;GO:0009889	intracellular membrane-bounded organelle;binding;regulation of RNA metabolic process;regulation of nucleobase-containing compound metabolic process;nucleus;regulation of RNA biosynthetic process;regulation of transcription, DNA-templated;DNA binding;regulation of biosynthetic process;heterocyclic compound binding;regulation of cellular process;regulation of cellular biosynthetic process;intracell…
BaRT2v18chr5HG238710	HORVU.MOREX.r3.5HG0462600	Receptor-like serine/threonine-protein kinase;D-mannose binding lectin family protein, expressed	-2.01197	GO:0071310;GO:0033554;GO:0030554;GO:0017076;GO:0044183;GO:0071704;GO:0006796;GO:0043226;GO:0008037;GO:0042026;GO:0016772;GO:0048544;GO:0032559;GO:0008152;GO:0051085;GO:0035639;GO:0006950;GO:0110165;GO:0043168;GO:0016301;GO:0030246;GO:0016462;GO:0098588;GO:0070887;GO:0097367;GO:0000166;GO:0051787;GO:0006458;GO:0006464;GO:1901564;GO:0044267;GO:0000003;GO:0006457;GO:0043229;GO:0016773;GO:0009875;GO:…	intracellular membrane-bounded organelle;response to chemical;protein serine kinase activity;hydrolase activity;organic substance metabolic process;multicellular organismal process;phosphorylation;transferase activity;adenyl ribonucleotide binding;cellular metabolic process;protein serine/threonine kinase activity;heat shock protein binding;cellular response to stress;phosphate-containing compoun…
BaRT2v18chr2HG085810	HORVU.MOREX.r3.2HG0171780	Transcription repressor	-2.01362	GO:0006355;GO:0045934;GO:0050789;GO:0065007;GO:1902679;GO:0043229;GO:0019222;GO:0060089;GO:0019219;GO:0009725;GO:0038023;GO:0010468;GO:0048523;GO:0051253;GO:0043226;GO:0009719;GO:2000113;GO:0042221;GO:1903506;GO:0043227;GO:0031327;GO:1903507;GO:0050896;GO:0050794;GO:0045892;GO:0043231;GO:2001141;GO:2000112;GO:0048519;GO:0005634;GO:0031323;GO:0010558;GO:0051172;GO:0060255;GO:0031324;GO:0010605;GO:…	intracellular membrane-bounded organelle;negative regulation of biosynthetic process;regulation of RNA metabolic process;regulation of nucleobase-containing compound metabolic process;response to hormone;signaling receptor activity;response to organic substance;nucleus;negative regulation of biological process;negative regulation of nucleic acid-templated transcription;response to chemical;respon…
BaRT2v18chr2HG079590	HORVU.MOREX.r3.2HG0158000	probable transcriptional regulator RABBIT EARS;Transcriptional regulator SUPERMAN-like;C2H2-type domain-containing protein	-2.0173	GO:0051596;GO:0044281;GO:0044282;GO:1901615;GO:0006082;GO:0071704;GO:0042180;GO:0009056;GO:0003824;GO:0006081;GO:0009438;GO:0043436;GO:0061727;GO:0016829;GO:0046185;GO:0042182;GO:0044248;GO:0019752;GO:0008152;GO:0044237;GO:1901575;GO:0019243;GO:0110165;GO:0009987;GO:0005737;GO:0032787;GO:0005622;GO:0006089;GO:0016846;GO:0004462	methylglyoxal catabolic process to lactate;monocarboxylic acid metabolic process;carboxylic acid metabolic process;methylglyoxal catabolic process to D-lactate via S-lactoyl-glutathione;small molecule catabolic process;organic hydroxy compound metabolic process;organic substance metabolic process;cellular catabolic process;methylglyoxal catabolic process;organic substance catabolic process;cellul…
BaRT2v18chr4HG209310	HORVU.MOREX.r3.4HG0401210	Phytocyanin domain-containing protein;Mavicyanin;Chemocyanin like;Blue copper-binding protein homolog	-2.01776	GO:0003824;GO:0016020;GO:0016491;GO:0071944;GO:0031224;GO:0110165;GO:0009987;GO:0009055;GO:0006091;GO:0022900;GO:0016021;GO:0031226;GO:0005886;GO:0031225;GO:0008152;GO:0044237;GO:0046658	intrinsic component of plasma membrane;catalytic activity;generation of precursor metabolites and energy;membrane;anchored component of membrane;electron transfer activity;intrinsic component of membrane;anchored component of plasma membrane;cellular metabolic process;plasma membrane;integral component of membrane;cellular process;cellular anatomical entity;metabolic process;electron transport ch…
BaRT2v18chr1HG048830	HORVU.MOREX.r3.1HG0094260	Cytokinin riboside 5'-monophosphate phosphoribohydrolase	-2.02037	GO:0050789;GO:0044249;GO:0065007;GO:0009690;GO:0043229;GO:0009308;GO:0042446;GO:0009691;GO:0034754;GO:0010817;GO:0048509;GO:0071704;GO:0003824;GO:0050793;GO:0043226;GO:0043227;GO:0016829;GO:0009058;GO:0008152;GO:0043231;GO:0044237;GO:0016799;GO:0006725;GO:0005634;GO:0110165;GO:0006807;GO:0016798;GO:0009987;GO:0005737;GO:0016787;GO:1901564;GO:0005829;GO:0065008;GO:0005622;GO:0042445;GO:0046483	intracellular membrane-bounded organelle;regulation of hormone levels;amine metabolic process;nucleus;hydrolase activity, acting on glycosyl bonds;regulation of meristem development;hydrolase activity;regulation of developmental process;organic substance metabolic process;hormone metabolic process;cytokinin biosynthetic process;regulation of biological quality;organonitrogen compound metabolic pr…
BaRT2v18chr3HG133620	HORVU.MOREX.r3.3HG0254810	Transmembrane protein 136;TRAM, LAG1 and CLN8 (TLC) lipid-sensing domain containing protein;Putative TRAM/LAG1/CLN8 domain-containing protein;TLC domain-containing protein;TRAM LAG1 and CLN8 (TLC) lipid-sensing domain containing protein	-2.0206	GO:0031224;GO:0110165;GO:0016021;GO:0016020	cellular anatomical entity;integral component of membrane;membrane;intrinsic component of membrane
BaRT2v18chr2HG058250	HORVU.MOREX.r3.2HG0111500	NAC domain-containing protein;NAC transcription factor ONAC010;Putative NAM (No apical meristem) protein	-2.02081	GO:0097159;GO:0006355;GO:0050789;GO:0065007;GO:0019222;GO:0019219;GO:0010468;GO:1903506;GO:0050794;GO:0003676;GO:1901363;GO:0003677;GO:2000112;GO:2001141;GO:0031323;GO:0060255;GO:0005488;GO:0080090;GO:0051171;GO:0010556;GO:0031326;GO:0051252;GO:0009889	binding;regulation of RNA metabolic process;regulation of nucleobase-containing compound metabolic process;regulation of RNA biosynthetic process;regulation of transcription, DNA-templated;DNA binding;regulation of biosynthetic process;heterocyclic compound binding;regulation of cellular process;regulation of cellular biosynthetic process;regulation of macromolecule metabolic process;organic cycl…
BaRT2v18chr6HG315080	HORVU.MOREX.r3.6HG0611350	Fe2OG dioxygenase domain-containing protein;Hyoscyamine 6-dioxygenase;2-oxoglutarate and Fe(II)-dependent oxygenase superfamily protein, putative	-2.02344	0	0
BaRT2v18chr2HG082510	HORVU.MOREX.r3.2HG0164470	Nudix hydrolase domain-containing protein	-2.02369	GO:0044249;GO:1901576;GO:0043229;GO:0043228;GO:0043169;GO:0003735;GO:0071704;GO:0044260;GO:0003824;GO:1901566;GO:0043226;GO:0043167;GO:0043227;GO:0009058;GO:0008152;GO:0043603;GO:0043231;GO:0043043;GO:0043232;GO:0044237;GO:0005634;GO:0043170;GO:0006518;GO:0005198;GO:0019538;GO:0034641;GO:0044238;GO:0005488;GO:0110165;GO:0006807;GO:0009987;GO:0034645;GO:0005737;GO:0010467;GO:0016787;GO:0043604;GO:…	intracellular membrane-bounded organelle;binding;amide biosynthetic process;gene expression;nucleus;structural molecule activity;structural constituent of ribosome;hydrolase activity;peptide metabolic process;cellular macromolecule biosynthetic process;organic substance metabolic process;ion binding;organonitrogen compound metabolic process;cellular biosynthetic process;biosynthetic process;pepti…
BaRT2v18chr7HG378520	HORVU.MOREX.r3.7HG0735770	NAC domain-containing protein	-2.0258	GO:0097159;GO:0006355;GO:0015267;GO:0050789;GO:0042044;GO:0065007;GO:0019222;GO:0019219;GO:0005215;GO:0015318;GO:0010468;GO:0022803;GO:1903506;GO:0051179;GO:0050794;GO:0022857;GO:0003676;GO:1901363;GO:0003677;GO:2000112;GO:2001141;GO:0031323;GO:0060255;GO:0005488;GO:0080090;GO:0015250;GO:0006833;GO:0006810;GO:0051234;GO:0051171;GO:0010556;GO:0005372;GO:0031326;GO:0051252;GO:0009889	binding;water transport;regulation of RNA metabolic process;regulation of nucleobase-containing compound metabolic process;establishment of localization;regulation of RNA biosynthetic process;regulation of transcription, DNA-templated;inorganic molecular entity transmembrane transporter activity;transporter activity;DNA binding;regulation of biosynthetic process;transmembrane transporter activity…
BaRT2v18chr6HG315780	HORVU.MOREX.r3.6HG0612780	Dynein light chain	-2.0273	GO:0050790;GO:0065007;GO:0043229;GO:0043228;GO:0051345;GO:0043462;GO:0099081;GO:0099080;GO:0005856;GO:0003824;GO:0007017;GO:0043226;GO:0005515;GO:2000580;GO:0003774;GO:0099513;GO:0016818;GO:0044093;GO:2000574;GO:0032991;GO:0043232;GO:0045505;GO:0015630;GO:0017111;GO:0005875;GO:0005488;GO:0043085;GO:2000576;GO:0110165;GO:0051959;GO:0016462;GO:2000582;GO:0009987;GO:0016787;GO:0016817;GO:0051336;GO:…	positive regulation of catalytic activity;protein binding;regulation of ATP-dependent microtubule motor activity, plus-end-directed;supramolecular complex;regulation of hydrolase activity;binding;supramolecular polymer;regulation of catalytic activity;dynein intermediate chain binding;hydrolase activity;dynein light intermediate chain binding;hydrolase activity, acting on acid anhydrides, in phos…
BaRT2v18chr5HG265780	HORVU.MOREX.r3.5HG0510950	Glucan endo-1,3-beta-D-glucosidase	-2.03503	GO:0009506;GO:0044249;GO:1901576;GO:0043229;GO:0005975;GO:0031226;GO:0071704;GO:0031225;GO:0044260;GO:0003824;GO:0043226;GO:0006952;GO:0043227;GO:0005911;GO:0050896;GO:0004553;GO:0009058;GO:0008152;GO:0042973;GO:0043231;GO:0044237;GO:0005634;GO:0043170;GO:0044238;GO:0031224;GO:0006950;GO:0110165;GO:0055044;GO:0016021;GO:0015926;GO:0016798;GO:0009987;GO:0034645;GO:0016787;GO:0046658;GO:0016740;GO:…	intracellular membrane-bounded organelle;defense response;intrinsic component of plasma membrane;anchored component of membrane;nucleus;plasma membrane;hydrolase activity, acting on glycosyl bonds;integral component of membrane;hydrolase activity;cellular macromolecule biosynthetic process;organic substance metabolic process;glucosidase activity;symplast;anchoring junction;transferase activity;ce…
BaRT2v18chr5HG223020	HORVU.MOREX.r3.5HG0424470	Leucine Rich Repeat family protein, expressed;Leucine-rich repeat receptor protein kinase EXS;LRR receptor-like serine/threonine-protein kinase GSO1	-2.03674	GO:0097159;GO:0006355;GO:0140110;GO:0050789;GO:0000981;GO:0065007;GO:1990837;GO:0043229;GO:0000976;GO:0019222;GO:0019219;GO:0010468;GO:0016310;GO:0006796;GO:0003824;GO:0043226;GO:1903506;GO:0043227;GO:0003700;GO:0006793;GO:0016772;GO:0050794;GO:0008152;GO:0043231;GO:0044237;GO:2001141;GO:2000112;GO:0003677;GO:0005634;GO:0000978;GO:0003676;GO:1901363;GO:0031323;GO:0060255;GO:0005488;GO:0080090;GO:…	intracellular membrane-bounded organelle;binding;regulation of RNA metabolic process;regulation of nucleobase-containing compound metabolic process;kinase activity;nucleus;integral component of membrane;regulation of cellular metabolic process;transferase activity, transferring phosphorus-containing groups;RNA polymerase II transcription regulatory region sequence-specific DNA binding;regulation …
BaRT2v18chr2HG113320	HORVU.MOREX.r3.2HG0215410	Peroxidase	-2.03706	0	0
BaRT2v18chr2HG051210	HORVU.MOREX.r3.2HG0097830	0	-2.0397	GO:0035639;GO:0097159;GO:0036094;GO:0005524;GO:0043167;GO:0005488;GO:0032553;GO:1901265;GO:0030554;GO:0032555;GO:0097367;GO:0017076;GO:0043168;GO:0032559;GO:0000166;GO:1901363	adenyl nucleotide binding;organic cyclic compound binding;binding;ion binding;purine ribonucleoside triphosphate binding;small molecule binding;anion binding;nucleotide binding;adenyl ribonucleotide binding;purine nucleotide binding;heterocyclic compound binding;ribonucleotide binding;nucleoside phosphate binding;carbohydrate derivative binding;ATP binding;purine ribonucleotide binding
BaRT2v18chr7HG373140-BaRT2v18chr7HG373150	HORVU.MOREX.r3.7HG0726010	Peptidyl-prolyl cis-trans isomerase	-2.04187	GO:0018193;GO:0006457;GO:0043229;GO:0140096;GO:0071704;GO:0008144;GO:0044260;GO:0003824;GO:0043226;GO:0016859;GO:0043227;GO:0003755;GO:0000413;GO:0043231;GO:0044237;GO:0008152;GO:0043170;GO:0036211;GO:0019538;GO:0044238;GO:0005488;GO:0042277;GO:0110165;GO:0006807;GO:0009987;GO:0005737;GO:0016853;GO:0016018;GO:0006464;GO:1901564;GO:0044267;GO:0043412;GO:0005622;GO:0033218;GO:0018208	intracellular membrane-bounded organelle;binding;cellular protein modification process;organic substance metabolic process;organonitrogen compound metabolic process;cellular protein metabolic process;catalytic activity, acting on a protein;cellular metabolic process;cellular macromolecule metabolic process;cyclosporin A binding;cellular process;intracellular organelle;peptidyl-prolyl cis-trans is…
BaRT2v18chr1HG019930	HORVU.MOREX.r3.1HG0046150	Alpha-galactosidase	-2.04877	GO:0009607;GO:0030312;GO:0051094;GO:2000241;GO:0050789;GO:0065007;GO:0004557;GO:0052692;GO:0048518;GO:0043207;GO:0005975;GO:0009620;GO:0071704;GO:0009605;GO:0048046;GO:0003824;GO:0050793;GO:0048367;GO:0048366;GO:0048580;GO:0044419;GO:0009505;GO:0099402;GO:0007275;GO:0032502;GO:0050896;GO:0048731;GO:0008152;GO:0051707;GO:0005618;GO:0032501;GO:0051239;GO:2000026;GO:1905392;GO:0044238;GO:0015925;GO:…	response to external stimulus;positive regulation of biological process;external encapsulating structure;alpha-galactosidase activity;leaf morphogenesis;system development;anatomical structure morphogenesis;regulation of multicellular organismal development;integral component of membrane;hydrolase activity, acting on glycosyl bonds;cell wall;positive regulation of post-embryonic development;regul…
BaRT2v18chr6HG293050	HORVU.MOREX.r3.6HG0560910	Protein YELLOW LEAF 1, choloroplastic;Protein FERTILITY RESTORER RF2, mitochondrial	-2.05711	GO:0044085;GO:0070071;GO:0061024;GO:0043461;GO:0033614;GO:0043229;GO:0006996;GO:0016043;GO:0010027;GO:0005739;GO:0022607;GO:0043226;GO:0005515;GO:0034622;GO:0043227;GO:0065003;GO:0043933;GO:0043231;GO:0009507;GO:0071840;GO:0005488;GO:0031224;GO:0110165;GO:0016021;GO:0009987;GO:0005737;GO:0009658;GO:0009536;GO:0005622;GO:0009657;GO:0009668;GO:0016020	protein binding;binding;intracellular membrane-bounded organelle;cellular component organization;chloroplast;proton-transporting two-sector ATPase complex assembly;integral component of membrane;protein-containing complex subunit organization;chloroplast proton-transporting ATP synthase complex assembly;cellular component biogenesis;cellular process;cellular component assembly;intracellular organ…
BaRT2v18chr5HG224900	HORVU.MOREX.r3.5HG0428970	Heavy metal-associated domain;Copper transport protein ATX1 (Fragment);HMA domain-containing protein	-2.05804	GO:0043167;GO:0006812;GO:0005488;GO:0030001;GO:0051179;GO:0006810;GO:0043169;GO:0051234;GO:0046872;GO:0006811	transport;localization;binding;ion binding;cation transport;metal ion transport;metal ion binding;establishment of localization;cation binding;ion transport
BaRT2v18chr7HG333710	HORVU.MOREX.r3.7HG0644320	Putative magnesium-protoporphyrin IX methyltransferase;Magnesium-protoporphyrin O-methyltransferase;Magnesium protoporphyrin IX methyltransferase	-2.06055	GO:0016741;GO:0044249;GO:1901576;GO:0009534;GO:0055035;GO:0032259;GO:0043229;GO:0042170;GO:0015994;GO:0071704;GO:0003824;GO:1901566;GO:0016020;GO:0043226;GO:0046406;GO:0009579;GO:0031975;GO:0043227;GO:0042440;GO:0008757;GO:0031969;GO:0009058;GO:0018130;GO:0009526;GO:1901362;GO:0044237;GO:0008152;GO:0006725;GO:0009507;GO:0046148;GO:0034357;GO:0031967;GO:0034641;GO:0043231;GO:0031090;GO:0006778;GO:…	aromatic compound biosynthetic process;tetrapyrrole biosynthetic process;chloroplast thylakoid membrane;organelle envelope;intracellular membrane-bounded organelle;chloroplast envelope;methylation;chloroplast;chloroplast membrane;organic cyclic compound biosynthetic process;plastid envelope;thylakoid membrane;pigment metabolic process;organic substance metabolic process;O-methyltransferase activi…
BaRT2v18chr5HG232860	HORVU.MOREX.r3.5HG0448170	Flavin-containing monooxygenase	-2.06356	0	0
BaRT2v18chr7HG345710	HORVU.MOREX.r3.7HG0667630	Peroxidase	-2.06892	0	0
BaRT2v18chr1HG005570	HORVU.MOREX.r3.1HG0012160	0	-2.07156	GO:0097159;GO:0036094;GO:0030554;GO:0140096;GO:0016773;GO:0017076;GO:0016310;GO:0071704;GO:0006796;GO:0044260;GO:0003824;GO:0043167;GO:0006468;GO:0032555;GO:0004672;GO:0006793;GO:0016772;GO:0032559;GO:0044237;GO:0008152;GO:1901363;GO:0035639;GO:0043170;GO:0036211;GO:0005524;GO:0019538;GO:0044238;GO:0005488;GO:0110165;GO:0006807;GO:0016301;GO:0043168;GO:0009987;GO:0097367;GO:0000166;GO:0016740;GO:…	protein phosphorylation;binding;small molecule binding;anion binding;cellular protein modification process;kinase activity;plasma membrane;transferase activity, transferring phosphorus-containing groups;organic substance metabolic process;phosphotransferase activity, alcohol group as acceptor;ion binding;organonitrogen compound metabolic process;phosphorylation;transferase activity;adenyl ribonuc…
BaRT2v18chr5HG271300	HORVU.MOREX.r3.5HG0520090	Putative myosin-binding protein 6;GTD-binding domain-containing protein	-2.08093	GO:0005515;GO:0005488;GO:0031224;GO:0008092;GO:0110165;GO:0016021;GO:0017022;GO:0016020	protein binding;binding;cytoskeletal protein binding;membrane;intrinsic component of membrane;cellular anatomical entity;integral component of membrane;myosin binding
BaRT2v18chr3HG149650	HORVU.MOREX.r3.3HG0289720	Putative transcription factor PosF21;basic leucine zipper 61-like;Basic leucine zipper 61;BZIP-type transcription factor;BZIP domain-containing protein	-2.08421	GO:0097159;GO:0006355;GO:0140110;GO:0050789;GO:0065007;GO:0019222;GO:0043229;GO:1902680;GO:0051173;GO:0045893;GO:0048518;GO:0019219;GO:0009893;GO:0010468;GO:0051254;GO:0043226;GO:1903506;GO:0043227;GO:0003700;GO:0010604;GO:0009891;GO:0048522;GO:0010557;GO:0050794;GO:0003676;GO:0043231;GO:1901363;GO:2000112;GO:0003677;GO:2001141;GO:0005634;GO:0031323;GO:0031325;GO:0060255;GO:0005488;GO:0045935;GO:…	intracellular membrane-bounded organelle;binding;regulation of RNA metabolic process;regulation of nucleobase-containing compound metabolic process;positive regulation of biological process;positive regulation of cellular metabolic process;nucleus;positive regulation of macromolecule metabolic process;positive regulation of nitrogen compound metabolic process;positive regulation of RNA metabolic …
BaRT2v18chr3HG144890	HORVU.MOREX.r3.3HG0281480	0	-2.0865	0	0
BaRT2v18chr3HG160380	HORVU.MOREX.r3.3HG0306630	0	-2.08939	GO:0031224;GO:0110165;GO:0016021;GO:0016020	cellular anatomical entity;integral component of membrane;membrane;intrinsic component of membrane
BaRT2v18chr2HG072730	HORVU.MOREX.r3.2HG0140380	Actin-related protein 8;Integrator complex subunit 2	-2.09413	GO:0016741;GO:0032259;GO:0043229;GO:0009888;GO:0003824;GO:0043226;GO:0043227;GO:0032502;GO:0010087;GO:0043231;GO:0008152;GO:0005634;GO:0031224;GO:0110165;GO:0016021;GO:0008168;GO:0048856;GO:0005737;GO:0016740;GO:0005829;GO:0005622;GO:0010089;GO:0016020	tissue development;intracellular membrane-bounded organelle;nucleus;methylation;integral component of membrane;transferase activity;phloem or xylem histogenesis;intracellular organelle;methyltransferase activity;xylem development;catalytic activity;membrane;cytoplasm;intrinsic component of membrane;membrane-bounded organelle;cellular anatomical entity;transferase activity, transferring one-carbon…
BaRT2v18chr7HG355350	HORVU.MOREX.r3.3HG0320510	0	-2.09662	GO:0005774;GO:0006508;GO:0030163;GO:0043229;GO:0051603;GO:0140096;GO:0009057;GO:0071704;GO:0061630;GO:0009056;GO:0044260;GO:0003824;GO:0006511;GO:0019787;GO:0043226;GO:0016020;GO:0019941;GO:0043227;GO:0005773;GO:0070647;GO:0044257;GO:0044265;GO:0044248;GO:0008152;GO:0043231;GO:0061659;GO:0044237;GO:0043170;GO:0031090;GO:0036211;GO:1901575;GO:0019538;GO:0044238;GO:0110165;GO:0006807;GO:0098588;GO:…	intracellular membrane-bounded organelle;vacuole;protein modification by small protein conjugation;cellular protein modification process;organic substance metabolic process;cellular catabolic process;proteolysis;organonitrogen compound metabolic process;transferase activity;ubiquitin-like protein transferase activity;organic substance catabolic process;cellular protein metabolic process;catalytic…
BaRT2v18chr3HG166400	HORVU.MOREX.r3.3HG0316120	Xylanase inhibitor;Aspartic proteinase nepenthesin-2-like;Peptidase A1 domain-containing protein	-2.09682	GO:0006508;GO:0004568;GO:1901072;GO:0004175;GO:0071704;GO:0048046;GO:0048367;GO:0006952;GO:1901136;GO:0008152;GO:0006950;GO:0110165;GO:0004190;GO:1901135;GO:1901564;GO:0000272;GO:0098542;GO:1901565;GO:0046348;GO:0009057;GO:0005975;GO:0009620;GO:0010410;GO:0006026;GO:0044419;GO:0044265;GO:0006032;GO:0008233;GO:0040008;GO:0044237;GO:0043170;GO:0019538;GO:0031224;GO:0006022;GO:0048856;GO:0009987;GO:…	peptidase activity;cellular polysaccharide metabolic process;hydrolase activity;shoot system development;organic substance metabolic process;chitin catabolic process;chitinase activity;multicellular organismal process;organic substance catabolic process;cellular metabolic process;hydrolase activity, hydrolyzing O-glycosyl compounds;cell wall polysaccharide catabolic process;defense response to fu…
BaRT2v18chr7HG371500	HORVU.MOREX.r3.7HG0722730	Expansin	-2.09733	GO:0030312;GO:0009664;GO:0016020;GO:0071555;GO:0071554;GO:0071669;GO:0071840;GO:0005576;GO:0016043;GO:0031224;GO:0045229;GO:0110165;GO:0016021;GO:0071944;GO:0009987;GO:0005618	plant-type cell wall organization;external encapsulating structure;cell wall organization or biogenesis;membrane;intrinsic component of membrane;cellular component organization or biogenesis;cellular component organization;cellular anatomical entity;extracellular region;integral component of membrane;cell wall;external encapsulating structure organization;cellular process;plant-type cell wall org…
BaRT2v18chr1HG040070	HORVU.MOREX.r3.1HG0079760	MYB transcription factor (Fragment);Transcription factor MYB86	-2.10296	GO:0097159;GO:0005634;GO:0043226;GO:0050789;GO:1901363;GO:0010119;GO:0043227;GO:0065007;GO:0005488;GO:0043229;GO:0110165;GO:0005622;GO:0050794;GO:0003676;GO:0043231;GO:0003677	nucleic acid binding;biological regulation;regulation of stomatal movement;DNA binding;intracellular membrane-bounded organelle;organic cyclic compound binding;binding;intracellular anatomical structure;organelle;regulation of cellular process;membrane-bounded organelle;nucleus;heterocyclic compound binding;cellular anatomical entity;regulation of biological process;intracellular organelle
BaRT2v18chr3HG152680	HORVU.MOREX.r3.3HG0294970	DNA-3-methyladenine glycosylase I;Putative GMP synthase [glutamine-hydrolyzing];Methyladenine glycosylase	-2.1053	GO:0006139;GO:0033554;GO:0008725;GO:0140097;GO:0071704;GO:0044260;GO:0003824;GO:0003905;GO:0050896;GO:0006974;GO:0008152;GO:0044237;GO:0016799;GO:0006725;GO:0043170;GO:0034641;GO:0044238;GO:0006284;GO:0043733;GO:0006950;GO:0006807;GO:0016798;GO:0009987;GO:0016787;GO:0006259;GO:0051716;GO:0090304;GO:0019104;GO:0046483;GO:1901360;GO:0006281	alkylbase DNA N-glycosylase activity;hydrolase activity, acting on glycosyl bonds;hydrolase activity;DNA repair;organic substance metabolic process;nucleobase-containing compound metabolic process;hydrolase activity, hydrolyzing N-glycosyl compounds;cellular metabolic process;base-excision repair;cellular macromolecule metabolic process;cellular process;cellular response to stress;cellular respon…
BaRT2v18chr3HG125230	HORVU.MOREX.r3.3HG0237360	WRKY domain-containing protein	-2.10634	GO:0097159;GO:0006355;GO:0140110;GO:0050789;GO:0065007;GO:0019222;GO:0043229;GO:0019219;GO:0010468;GO:0043226;GO:1903506;GO:0043227;GO:0006952;GO:0003700;GO:0050896;GO:0050794;GO:0003676;GO:0043231;GO:1901363;GO:2000112;GO:0003677;GO:2001141;GO:0005634;GO:0031323;GO:0060255;GO:0005488;GO:0080090;GO:0006950;GO:0110165;GO:0051171;GO:0010556;GO:0031326;GO:0043565;GO:0005622;GO:0051252;GO:0009889	intracellular membrane-bounded organelle;binding;defense response;regulation of RNA metabolic process;regulation of nucleobase-containing compound metabolic process;nucleus;sequence-specific DNA binding;regulation of transcription, DNA-templated;regulation of RNA biosynthetic process;DNA binding;regulation of biosynthetic process;heterocyclic compound binding;regulation of cellular process;regula…
BaRT2v18chr1HG040420	HORVU.MOREX.r3.1HG0080180	Jacalin-type lectin domain-containing protein;Agglutinin	-2.10684	GO:0005488;GO:0030246	binding;carbohydrate binding
BaRT2v18chr6HG325040	HORVU.MOREX.r3.6HG0628360	Bidirectional sugar transporter SWEET	-2.10981	GO:0008509;GO:0015154;GO:0015772;GO:0005215;GO:0098656;GO:0031226;GO:0015770;GO:0006811;GO:0055085;GO:0051179;GO:0015075;GO:0022857;GO:0005887;GO:0015144;GO:0006820;GO:0015766;GO:0031224;GO:0110165;GO:0016021;GO:0006810;GO:0009987;GO:0051234;GO:0015157;GO:0008643;GO:0071702;GO:0051119;GO:0008515;GO:0034220;GO:0034219;GO:0071944;GO:0005886;GO:0016020	intrinsic component of plasma membrane;anion transmembrane transporter activity;plasma membrane;integral component of membrane;disaccharide transmembrane transporter activity;establishment of localization;disaccharide transport;ion transmembrane transporter activity;transporter activity;carbohydrate transport;anion transport;transmembrane transporter activity;oligosaccharide transport;anion trans…
BaRT2v18chr2HG090210	HORVU.MOREX.r3.2HG0178600	VAN3-binding protein-like;Double-strand-break repair protein rad21;VAN3-binding protein isoform X1	-2.11142	0	0
BaRT2v18chr4HG214990	HORVU.MOREX.r3.4HG0409700	0	-2.11163	GO:0031224;GO:0110165;GO:0016021;GO:0016020	cellular anatomical entity;integral component of membrane;membrane;intrinsic component of membrane
BaRT2v18chr2HG064310	HORVU.MOREX.r3.2HG0122530	0	-2.11703	0	0
BaRT2v18chr5HG269630	HORVU.MOREX.r3.5HG0517100	RING-type domain-containing protein;Zinc finger, RING-type;Putative RING-H2 finger protein ATL71	-2.12425	GO:0016567;GO:0043169;GO:0071704;GO:0044260;GO:0016746;GO:0003824;GO:0043167;GO:0070647;GO:0008152;GO:0044237;GO:0043170;GO:0036211;GO:0019538;GO:0044238;GO:0005488;GO:0031224;GO:0110165;GO:0016021;GO:0006807;GO:0009987;GO:0046872;GO:0016740;GO:0006464;GO:1901564;GO:0044267;GO:0032446;GO:0043412;GO:0016020	binding;protein modification by small protein conjugation;cellular protein modification process;integral component of membrane;organic substance metabolic process;ion binding;organonitrogen compound metabolic process;transferase activity;cellular protein metabolic process;protein ubiquitination;cellular metabolic process;cellular macromolecule metabolic process;cellular process;transferase activi…
BaRT2v18chr1HG047640	HORVU.MOREX.r3.1HG0092560	Cysteine-rich receptor-like protein kinase 10;Cysteine-rich receptor-like protein kinase 25	-2.12442	GO:0097159;GO:0036094;GO:0030554;GO:0140096;GO:0016773;GO:0017076;GO:0016310;GO:0071704;GO:0006796;GO:0044260;GO:0003824;GO:0043167;GO:0006468;GO:0032555;GO:0004672;GO:0006793;GO:0016772;GO:0032559;GO:0044237;GO:0008152;GO:1901363;GO:0035639;GO:0043170;GO:0036211;GO:0005524;GO:0019538;GO:0044238;GO:0005488;GO:0031224;GO:0110165;GO:0016021;GO:0016301;GO:0006807;GO:0043168;GO:0009987;GO:0097367;GO:…	protein phosphorylation;binding;small molecule binding;anion binding;cellular protein modification process;kinase activity;integral component of membrane;plasma membrane;transferase activity, transferring phosphorus-containing groups;organic substance metabolic process;phosphotransferase activity, alcohol group as acceptor;ion binding;organonitrogen compound metabolic process;phosphorylation;tran…
BaRT2v18chr4HG195760	HORVU.MOREX.r3.4HG0376960	Calcium-dependent lipid-binding family protein;RNA binding protein 1;RNA-binding protein CP29B, chloroplastic;31 kDa ribonucleoprotein, chloroplastic;29 kDa ribonucleoprotein A, chloroplastic-like;RNA recognition motif domain;29 kDa ribonucleoprotein A, chloroplastic;Ribonucleoprotein, chloroplast, putative;RNA-binding protein CP29B, chloroplastic-like	-2.1272	GO:0097159;GO:0044085;GO:0006139;GO:0003723;GO:0009534;GO:0055035;GO:0022613;GO:0043229;GO:1901259;GO:0003729;GO:0006364;GO:0071704;GO:0042254;GO:0016020;GO:0043226;GO:0034470;GO:0009579;GO:0043227;GO:0044237;GO:0016072;GO:0003676;GO:1901363;GO:0009507;GO:0043231;GO:0034357;GO:0016070;GO:0032991;GO:0006725;GO:0034641;GO:0043170;GO:0006396;GO:0044238;GO:0071840;GO:0005488;GO:0110165;GO:0006807;GO:…	binding;chloroplast thylakoid membrane;rRNA metabolic process;intracellular membrane-bounded organelle;ribosome biogenesis;gene expression;chloroplast;RNA metabolic process;thylakoid membrane;chloroplast rRNA processing;organic substance metabolic process;ncRNA metabolic process;nucleobase-containing compound metabolic process;RNA binding;cellular aromatic compound metabolic process;thylakoid;het…
BaRT2v18chr5HG265900	HORVU.MOREX.r3.5HG0511140	Vignain;Senescence-specific cysteine protease SAG39	-2.13108	GO:0012501;GO:0006508;GO:0010623;GO:0030163;GO:0043229;GO:0007568;GO:0051603;GO:0140096;GO:0009057;GO:0009725;GO:0004175;GO:0009737;GO:0008219;GO:0071704;GO:0009056;GO:0044260;GO:0003824;GO:0043226;GO:0048367;GO:0009719;GO:0005615;GO:0048366;GO:0042221;GO:0043227;GO:0005773;GO:0009739;GO:1901700;GO:0048468;GO:0090693;GO:0044257;GO:0044265;GO:0099402;GO:0008233;GO:0007275;GO:0032502;GO:0044248;GO:…	response to lipid;intracellular membrane-bounded organelle;aging;response to hormone;vacuole;cell differentiation;response to organic substance;system development;peptidase activity;response to chemical;cell development;cell death;response to endogenous stimulus;programmed cell death;hydrolase activity;shoot system development;organic substance metabolic process;cysteine-type peptidase activity;c…
BaRT2v18chr6HG292640	HORVU.MOREX.r3.1HG0021310	0	-2.13175	0	0
BaRT2v18chr7HG360840	HORVU.MOREX.r3.7HG0701760	NAD(P)H dehydrogenase (quinone)	-2.13362	0	0
BaRT2v18chr4HG217180	HORVU.MOREX.r3.4HG0413160	Protein kinase domain-containing protein	-2.13382	GO:0071310;GO:0097159;GO:0036094;GO:0050789;GO:0033612;GO:0065007;GO:0030554;GO:0140096;GO:0007154;GO:0016773;GO:0017076;GO:0009725;GO:0005102;GO:0016310;GO:0071704;GO:0006796;GO:0044260;GO:0003824;GO:0005515;GO:0009719;GO:0043167;GO:0006468;GO:0032870;GO:0042221;GO:0023052;GO:0032555;GO:0004672;GO:0006793;GO:0016772;GO:0071495;GO:0050896;GO:0050794;GO:0032559;GO:0044237;GO:1901363;GO:0008152;GO:…	protein phosphorylation;binding;signaling receptor binding;small molecule binding;anion binding;protein binding;response to hormone;response to organic substance;cellular protein modification process;kinase activity;integral component of membrane;plasma membrane;response to chemical;response to endogenous stimulus;transferase activity, transferring phosphorus-containing groups;receptor serine/thr…
BaRT2v18chr2HG099870	HORVU.MOREX.r3.2HG0195810	Beta-expansin;Beta expansin1;Beta-expansin 1a;Beta-expansin 2;Beta-expansin 1;Beta-expansin 9	-2.13612	GO:0030312;GO:0022414;GO:0016043;GO:0071554;GO:0005618;GO:0071840;GO:0019953;GO:0005576;GO:0031224;GO:0110165;GO:0016021;GO:0009987;GO:0071555;GO:0000003;GO:0051704;GO:0045229;GO:0071944;GO:0044703;GO:0016020	external encapsulating structure;reproduction;cellular component organization;integral component of membrane;cell wall;external encapsulating structure organization;sexual reproduction;cellular process;reproductive process;cell wall organization;membrane;intrinsic component of membrane;cellular component organization or biogenesis;cellular anatomical entity;extracellular region;multi-organism rep…
BaRT2v18chr5HG274820	HORVU.MOREX.r3.5HG0525940	Zinc finger protein ZAT11	-2.13763	GO:0010200;GO:0097159;GO:0010243;GO:1901363;GO:0042221;GO:0005488;GO:1901700;GO:0050896;GO:1901698;GO:0010033;GO:0003676;GO:0003677	response to organonitrogen compound;nucleic acid binding;organic cyclic compound binding;binding;response to nitrogen compound;DNA binding;response to oxygen-containing compound;response to organic substance;heterocyclic compound binding;response to chemical;response to stimulus;response to chitin
BaRT2v18chr2HG106190	HORVU.MOREX.r3.2HG0202880	0	-2.13797	GO:0031224;GO:0110165;GO:0016021;GO:0016020	cellular anatomical entity;integral component of membrane;membrane;intrinsic component of membrane
BaRT2v18chr4HG218710	HORVU.MOREX.r3.4HG0415520	Cortical cell-delineating protein;AAI domain-containing protein	-2.13815	0	0
BaRT2v18chr7HG343020	HORVU.MOREX.r3.7HG0663320	Octamer-binding transcription factor;Homeobox domain-containing protein/START domain-containing protein;Homeodomain GLABROUS 11;Homeobox-leucine zipper protein ROC8	-2.13921	GO:0008289;GO:0006355;GO:0140110;GO:0097159;GO:0050789;GO:0000981;GO:0065007;GO:0019222;GO:0043229;GO:0019219;GO:0010468;GO:0043226;GO:1903506;GO:0043227;GO:0003700;GO:0050794;GO:0003676;GO:0043231;GO:2000112;GO:0003677;GO:2001141;GO:1901363;GO:0005634;GO:0031323;GO:0060255;GO:0005488;GO:0080090;GO:0110165;GO:0051171;GO:0010556;GO:0031326;GO:0005622;GO:0006357;GO:0051252;GO:0009889	intracellular membrane-bounded organelle;binding;regulation of RNA metabolic process;regulation of nucleobase-containing compound metabolic process;nucleus;regulation of RNA biosynthetic process;regulation of transcription, DNA-templated;DNA binding;regulation of biosynthetic process;lipid binding;heterocyclic compound binding;regulation of cellular process;regulation of cellular biosynthetic pro…
BaRT2v18chr7HG365210	HORVU.MOREX.r3.7HG0711020	DnaJ/Hsp40 cysteine-rich domain-containing protein;Heat shock protein DnaJ;DnaJ/Hsp40 cysteine-rich domain superfamily protein isoform 1;Chaperone DnaJ;Protein BUNDLE SHEATH DEFECTIVE 2, chloroplastic	-2.14127	GO:0044085;GO:0009570;GO:0006457;GO:0044877;GO:0016043;GO:0043229;GO:0044183;GO:0043169;GO:0022607;GO:1905538;GO:0061077;GO:0043226;GO:0043167;GO:0034622;GO:0065003;GO:0043227;GO:0043021;GO:0043933;GO:0009507;GO:0032991;GO:0043231;GO:0101031;GO:0071840;GO:0005488;GO:0110102;GO:0110165;GO:0009987;GO:0005737;GO:0046872;GO:0009532;GO:0009536;GO:0005622	chaperone complex;protein folding chaperone;intracellular membrane-bounded organelle;binding;cellular component organization;chloroplast;chaperone-mediated protein folding;protein-containing complex subunit organization;chloroplast stroma;ion binding;cellular protein-containing complex assembly;cellular component biogenesis;cellular process;cellular component assembly;intracellular organelle;ribu…
BaRT2v18chr4HG195200	HORVU.MOREX.r3.4HG0375550	Rapid alkalinization factor	-2.14439	GO:0009506;GO:0050789;GO:0065007;GO:0001558;GO:0007154;GO:0048523;GO:0023052;GO:0005911;GO:0099402;GO:0019932;GO:0050896;GO:0050794;GO:0040008;GO:0007275;GO:0032502;GO:0032501;GO:0048519;GO:0051128;GO:0019722;GO:0005576;GO:0031224;GO:0110165;GO:0055044;GO:0016021;GO:0048856;GO:0009987;GO:0030308;GO:0035556;GO:0007165;GO:0022622;GO:0051716;GO:0070161;GO:0030054;GO:0048364;GO:0045926;GO:0048731;GO:…	second-messenger-mediated signaling;root system development;regulation of growth;system development;negative regulation of biological process;integral component of membrane;negative regulation of cell growth;signaling;symplast;intracellular signal transduction;negative regulation of cellular process;anchoring junction;multicellular organismal process;regulation of cellular process;cellular proces…
BaRT2v18chr3HG127950	HORVU.MOREX.r3.3HG0243210	0	-2.14748	GO:0006139;GO:0044249;GO:1901576;GO:0071704;GO:0044260;GO:0009058;GO:0018130;GO:1901362;GO:0006353;GO:0044237;GO:0006725;GO:0008152;GO:0016070;GO:0097659;GO:0034641;GO:0043170;GO:0044238;GO:0006807;GO:0009987;GO:0034645;GO:0019438;GO:0010467;GO:0006351;GO:0009059;GO:0034654;GO:0090304;GO:1901360;GO:0032774;GO:0044271;GO:0046483	aromatic compound biosynthetic process;gene expression;organic cyclic compound biosynthetic process;nucleic acid-templated transcription;RNA metabolic process;cellular macromolecule biosynthetic process;organic substance metabolic process;nucleobase-containing compound metabolic process;cellular biosynthetic process;biosynthetic process;cellular nitrogen compound biosynthetic process;cellular met…
BaRT2v18chr5HG238500	HORVU.MOREX.r3.5HG0462180	Putative peptide/nitrate transporter;MFS domain-containing protein;DMA efflux transporter;Major facilitator superfamily antiporter;Protein ZINC INDUCED FACILITATOR-LIKE 1	-2.15355	GO:0055085;GO:0051179;GO:0031224;GO:0110165;GO:0016021;GO:0005215;GO:0006810;GO:0009987;GO:0051234;GO:0022857;GO:0016020	transporter activity;transport;localization;transmembrane transporter activity;transmembrane transport;membrane;intrinsic component of membrane;cellular anatomical entity;integral component of membrane;cellular process;establishment of localization
BaRT2v18chr3HG148390	HORVU.MOREX.r3.3HG0287760	Auxin-responsive protein IAA6;Auxin-responsive protein IAA18;Auxin-responsive protein	-2.15764	GO:0071310;GO:0006355;GO:0032268;GO:0050789;GO:0065007;GO:0019222;GO:0043229;GO:0007154;GO:0009725;GO:0019219;GO:0071365;GO:0010468;GO:0043226;GO:0009719;GO:0042221;GO:0032870;GO:0043227;GO:1903506;GO:0023052;GO:0071495;GO:0050896;GO:0050794;GO:0009733;GO:0043231;GO:2001141;GO:2000112;GO:0005634;GO:0031323;GO:0060255;GO:0009755;GO:0051246;GO:0080090;GO:0031224;GO:0110165;GO:0016021;GO:0070887;GO:…	intracellular membrane-bounded organelle;regulation of RNA metabolic process;regulation of nucleobase-containing compound metabolic process;response to hormone;response to organic substance;nucleus;integral component of membrane;auxin-activated signaling pathway;response to chemical;response to endogenous stimulus;signaling;regulation of transcription, DNA-templated;regulation of RNA biosynthetic…
BaRT2v18chr2HG114670	HORVU.MOREX.r3.2HG0217530	BTB/POZ domain-containing protein TNFAIP1 isoform 2	-2.15915	0	0
BaRT2v18chr5HG247430	HORVU.MOREX.r3.5HG0480150	Serine/threonine-protein kinase RIPK;Putative serine/threonine-protein kinase NAK;Protein kinase domain-containing protein	-2.15924	GO:0097159;GO:0006355;GO:0036094;GO:0140110;GO:0050789;GO:0065007;GO:0019222;GO:0043229;GO:0030554;GO:0140096;GO:0016773;GO:0017076;GO:0019219;GO:0010468;GO:0016310;GO:0071704;GO:0006796;GO:0044260;GO:0003824;GO:0043226;GO:0043167;GO:0006468;GO:1903506;GO:0043227;GO:0003700;GO:0032555;GO:0004672;GO:0006793;GO:0016772;GO:0050794;GO:0032559;GO:0043231;GO:0044237;GO:0008152;GO:1901363;GO:0035639;GO:…	protein phosphorylation;intracellular membrane-bounded organelle;binding;small molecule binding;anion binding;regulation of RNA metabolic process;regulation of nucleobase-containing compound metabolic process;nucleus;cellular protein modification process;kinase activity;regulation of cellular metabolic process;transferase activity, transferring phosphorus-containing groups;regulation of RNA biosy…
BaRT2v18chr4HG189150	HORVU.MOREX.r3.4HG0357430	Ribulose bisphosphate carboxylase/oxygenase activase, chloroplastic;Rubisco activase large subunit;Ribulose bisphosphate carboxylase/oxygenase activase A, chloroplastic;Ribulose bisphosphate carboxylase/oxygenase activase (Fragment)	-2.16012	GO:0097159;GO:0030234;GO:0036094;GO:0046863;GO:0009570;GO:0050790;GO:0065007;GO:0043229;GO:0030554;GO:0017076;GO:0098772;GO:0003824;GO:0043226;GO:0009579;GO:0043167;GO:0043227;GO:0016818;GO:0004633;GO:0032555;GO:0016829;GO:0032559;GO:0043231;GO:0009507;GO:1901363;GO:0035639;GO:0016831;GO:0005524;GO:0017111;GO:0005488;GO:0016887;GO:0110165;GO:0043168;GO:0016462;GO:0005737;GO:0016817;GO:0097367;GO:…	intracellular membrane-bounded organelle;binding;enzyme regulator activity;small molecule binding;anion binding;regulation of catalytic activity;chloroplast;hydrolase activity;chloroplast stroma;hydrolase activity, acting on acid anhydrides;hydrolase activity, acting on acid anhydrides, in phosphorus-containing anhydrides;ribulose-1,5-bisphosphate carboxylase/oxygenase activator activity;ion bind…
BaRT2v18chr4HG215570	HORVU.MOREX.r3.4HG0410690	E3 ubiquitin-protein ligase XBOS31;Putative acetyl-ornithine/Acetyl-lysine deacetylase;Alcohol dehydrogenase class-3	-2.16551	GO:0043086;GO:0030234;GO:0050790;GO:0065007;GO:0043229;GO:0098772;GO:0016310;GO:0006796;GO:0003824;GO:0044092;GO:0043226;GO:0043227;GO:0006793;GO:0016772;GO:0008152;GO:0043231;GO:0009507;GO:0044237;GO:0110165;GO:0016301;GO:0009987;GO:0005737;GO:0004857;GO:0016740;GO:0009536;GO:0065009;GO:0005622	intracellular membrane-bounded organelle;enzyme regulator activity;enzyme inhibitor activity;negative regulation of molecular function;regulation of catalytic activity;kinase activity;chloroplast;transferase activity, transferring phosphorus-containing groups;phosphorylation;transferase activity;regulation of molecular function;cellular metabolic process;cellular process;intracellular organelle;p…
BaRT2v18chrUnG389170	HORVU.MOREX.r3.4HG0419170	0	-2.1668	GO:0030312;GO:0048046;GO:0043167;GO:0046914;GO:0005488;GO:0005576;GO:0030145;GO:0110165;GO:0071944;GO:0043169;GO:0046872;GO:0005618	binding;ion binding;apoplast;external encapsulating structure;manganese ion binding;cellular anatomical entity;extracellular region;cell wall;metal ion binding;cation binding;transition metal ion binding;cell periphery
BaRT2v18chr5HG279080	HORVU.MOREX.r3.5HG0533630	Expansin	-2.16684	GO:0030312;GO:0009664;GO:0016043;GO:0043229;GO:0003824;GO:0043226;GO:0071554;GO:0043227;GO:0043231;GO:0005618;GO:0071840;GO:0071669;GO:0005576;GO:0110165;GO:0009987;GO:0016787;GO:0071555;GO:0045229;GO:0005622;GO:0071944;GO:0016020	intracellular membrane-bounded organelle;external encapsulating structure;cellular component organization;cell wall;external encapsulating structure organization;hydrolase activity;cellular process;intracellular organelle;cell wall organization;catalytic activity;membrane;cellular component organization or biogenesis;membrane-bounded organelle;cellular anatomical entity;extracellular region;organ…
BaRT2v18chr6HG319690	HORVU.MOREX.r3.6HG0619070	Auxin-induced protein 6B;Auxin-induced protein X10A;SAUR12-auxin-responsive SAUR family member;Small auxin-up RNA;auxin-responsive protein SAUR32-like;Auxin-responsive protein SAUR32	-2.17146	GO:0009719;GO:0042221;GO:0009725;GO:0050896;GO:0010033;GO:0009733	response to auxin;response to hormone;response to organic substance;response to chemical;response to stimulus;response to endogenous stimulus
BaRT2v18chr2HG091440	HORVU.MOREX.r3.2HG0180880	probable indole-3-acetic acid-amido synthetase GH3.1;Auxin responsive GH3 protein family	-2.17409	GO:0003824;GO:0016874;GO:0016879;GO:0016787;GO:0110165;GO:0005622;GO:0005737;GO:0016881	intracellular anatomical structure;acid-amino acid ligase activity;catalytic activity;ligase activity;cytoplasm;cellular anatomical entity;hydrolase activity;ligase activity, forming carbon-nitrogen bonds
BaRT2v18chr6HG307580	HORVU.MOREX.r3.6HG0596780	Phytosulfokine receptor 1;Protein kinase domain-containing protein	-2.18108	GO:0097159;GO:0036094;GO:0018193;GO:0030554;GO:0140096;GO:0004713;GO:0016773;GO:0017076;GO:0106310;GO:0060089;GO:0038023;GO:0016310;GO:0071704;GO:0006796;GO:0044260;GO:0003824;GO:0004714;GO:0018108;GO:0043167;GO:0006468;GO:0032555;GO:0004672;GO:0006793;GO:0016772;GO:0004888;GO:0019199;GO:0032559;GO:0044237;GO:0008152;GO:1901363;GO:0106311;GO:0035639;GO:0043170;GO:0036211;GO:0005524;GO:0019538;GO:…	protein phosphorylation;binding;small molecule binding;anion binding;signaling receptor activity;cellular protein modification process;kinase activity;integral component of membrane;plasma membrane;transferase activity, transferring phosphorus-containing groups;protein serine kinase activity;transmembrane receptor protein kinase activity;organic substance metabolic process;protein threonine kinas…
BaRT2v18chr2HG106570	HORVU.MOREX.r3.2HG0203620	Aspergillus nuclease S(1)	-2.18734	GO:0097159;GO:0006139;GO:0090305;GO:0034655;GO:0009057;GO:0043169;GO:0071704;GO:0009056;GO:0044260;GO:0003824;GO:0046700;GO:0043167;GO:0044265;GO:0044270;GO:0044248;GO:0003676;GO:0044237;GO:1901363;GO:0004519;GO:0006725;GO:0008152;GO:0043170;GO:0006308;GO:0034641;GO:0044238;GO:1901575;GO:0005488;GO:1901361;GO:0006807;GO:0009987;GO:0016787;GO:0004518;GO:0006259;GO:0046872;GO:0019439;GO:0016788;GO:…	endonuclease activity;binding;hydrolase activity, acting on ester bonds;hydrolase activity;organic substance metabolic process;cellular catabolic process;ion binding;nucleobase-containing compound metabolic process;aromatic compound catabolic process;heterocycle catabolic process;organic substance catabolic process;heterocyclic compound binding;nucleic acid phosphodiester bond hydrolysis;cellular…
BaRT2v18chr6HG284130	HORVU.MOREX.r3.6HG0540880	LigB domain-containing protein;4,5-DOPA dioxygenase extradiol;Extradiol aromatic ring-opening dioxygenase, DODA type	-2.19144	0	0
BaRT2v18chr4HG203110	HORVU.MOREX.r3.4HG0390910	Rho GTPase activation protein (RhoGAP) with PH domain;Rho GTPase-activating protein 24	-2.19477	GO:0030234;GO:0016324;GO:0031267;GO:0090406;GO:0120025;GO:0040007;GO:0009966;GO:0051345;GO:0031410;GO:0042995;GO:0043226;GO:0046580;GO:0043547;GO:0023052;GO:0044093;GO:0051703;GO:0010646;GO:0110165;GO:0030154;GO:0023051;GO:0009653;GO:0065009;GO:0000003;GO:0071944;GO:0012505;GO:0050790;GO:0009875;GO:0005938;GO:0098772;GO:0048868;GO:0009865;GO:0048588;GO:0030133;GO:0009860;GO:0098590;GO:0005488;GO:…	regulation of catalytic activity;anatomical structure morphogenesis;plasma membrane;biological process involved in intraspecies interaction between organisms;regulation of intracellular signal transduction;pollen tube;positive regulation of hydrolase activity;multicellular organismal process;activation of GTPase activity;regulation of Ras protein signal transduction;biological regulation;GTPase b…
BaRT2v18chr3HG171830	HORVU.MOREX.r3.3HG0326950	2-methyl-6-phytyl-1,4-hydroquinone methyltransferase, chloroplastic;2-methyl-6-phytyl-1,4-hydroquinone methyltransferase, chloroplastic-like;37 kDa inner envelope membrane protein, chloroplastic	-2.19755	GO:0016741;GO:0019866;GO:0044249;GO:0042360;GO:0044281;GO:1901576;GO:0032259;GO:0043229;GO:0042170;GO:1901615;GO:0044283;GO:0071704;GO:0003824;GO:0043226;GO:0031975;GO:1901617;GO:0043227;GO:0031969;GO:0102550;GO:0009526;GO:0018130;GO:0009058;GO:0008152;GO:0043231;GO:0009507;GO:1901362;GO:0031967;GO:0009706;GO:0044237;GO:0006775;GO:0031090;GO:0031224;GO:0006766;GO:0016021;GO:0008168;GO:0110165;GO:…	intracellular membrane-bounded organelle;organelle envelope;chloroplast envelope;methylation;integral component of membrane;chloroplast;fat-soluble vitamin biosynthetic process;chloroplast membrane;organic cyclic compound biosynthetic process;vitamin E metabolic process;plastid envelope;organic hydroxy compound metabolic process;organic substance metabolic process;transferase activity;cellular bi…
BaRT2v18chr3HG171680	HORVU.MOREX.r3.3HG0326740	Late embryogenesis abundant protein-related / LEA protein-related	-2.20018	GO:0031224;GO:0110165;GO:0016021;GO:0016020	cellular anatomical entity;integral component of membrane;membrane;intrinsic component of membrane
BaRT2v18chr4HG216470	HORVU.MOREX.r3.4HG0412080	Myb transcription factor;Transcription factor MYB2;Myb-related protein MYBAS2;Transcription factor MYB48	-2.2025	GO:0097159;GO:0006355;GO:0050789;GO:0065007;GO:0019222;GO:0043229;GO:0019219;GO:0010468;GO:0016020;GO:0043226;GO:1903506;GO:0043227;GO:0050794;GO:0003676;GO:0043231;GO:2001141;GO:1901363;GO:2000112;GO:0003677;GO:0005634;GO:0031323;GO:0060255;GO:0005488;GO:0080090;GO:0031224;GO:0110165;GO:0016021;GO:0051171;GO:0010556;GO:0031326;GO:0043565;GO:0005622;GO:0051252;GO:0009889	intracellular membrane-bounded organelle;binding;regulation of RNA metabolic process;regulation of nucleobase-containing compound metabolic process;nucleus;integral component of membrane;sequence-specific DNA binding;regulation of transcription, DNA-templated;regulation of RNA biosynthetic process;DNA binding;regulation of biosynthetic process;heterocyclic compound binding;regulation of cellular …
BaRT2v18chr1HG031590	HORVU.MOREX.r3.1HG0067000	0	-2.20506	0	0
BaRT2v18chr7HG387070	HORVU.MOREX.r3.7HG0751000	UDP-glucoronosyl/UDP-glucosyl transferase family protein;Putative UDP-glycosyltransferase;UDP-glycosyltransferase 89B2;UDP-glycosyltransferase 89A2;flavonol 3-O-glucosyltransferase UGT89B1-like;UDP-glycosyltransferase 89B1	-2.20563	GO:0016740;GO:0003824;GO:0016020;GO:0016758;GO:0046527;GO:0031224;GO:0110165;GO:0016021;GO:0035251;GO:0016757;GO:0008194	transferase activity, transferring hexosyl groups;catalytic activity;UDP-glycosyltransferase activity;transferase activity;membrane;intrinsic component of membrane;transferase activity, transferring glycosyl groups;cellular anatomical entity;integral component of membrane;UDP-glucosyltransferase activity;glucosyltransferase activity
BaRT2v18chr2HG053200	HORVU.MOREX.r3.2HG0101120	WRKY domain-containing protein	-2.20647	GO:0097159;GO:0006355;GO:0140110;GO:0050789;GO:0065007;GO:0019222;GO:0043229;GO:0019219;GO:0010468;GO:0043226;GO:1903506;GO:0043227;GO:0003700;GO:0050794;GO:0003676;GO:0043231;GO:1901363;GO:2000112;GO:0003677;GO:2001141;GO:0005634;GO:0031323;GO:0060255;GO:0005488;GO:0080090;GO:0110165;GO:0051171;GO:0010556;GO:0031326;GO:0043565;GO:0005622;GO:0051252;GO:0009889	intracellular membrane-bounded organelle;binding;regulation of RNA metabolic process;regulation of nucleobase-containing compound metabolic process;nucleus;sequence-specific DNA binding;regulation of transcription, DNA-templated;regulation of RNA biosynthetic process;DNA binding;regulation of biosynthetic process;heterocyclic compound binding;regulation of cellular process;regulation of cellular …
BaRT2v18chr3HG115670	HORVU.MOREX.r3.3HG0219290	EamA domain-containing protein	-2.20877	GO:0005774;GO:0090355;GO:0044085;GO:0050789;GO:0062012;GO:0065007;GO:0040007;GO:0043229;GO:0009966;GO:0051173;GO:0048518;GO:0006521;GO:0090357;GO:0005215;GO:0009893;GO:0019222;GO:0016049;GO:0090358;GO:0010817;GO:0042546;GO:0043226;GO:0045764;GO:0010928;GO:0009914;GO:0055085;GO:0060918;GO:0071554;GO:0043227;GO:0010565;GO:0051179;GO:0005773;GO:0032350;GO:0048589;GO:0048522;GO:0009705;GO:0010315;GO:…	intracellular membrane-bounded organelle;regulation of cellular amino acid metabolic process;regulation of auxin metabolic process;vacuole;positive regulation of cellular amine metabolic process;regulation of hormone levels;positive regulation of cellular metabolic process;plant-type vacuole membrane;positive regulation of auxin metabolic process;plant-type secondary cell wall biogenesis;growth;i…
BaRT2v18chr7HG337700	HORVU.MOREX.r3.7HG0653200	IQD9 (IQ-domain 9) calmodulin binding-like;IQ motif, EF-hand binding site;IQ-domain 10;Protein IQ-DOMAIN 1 isoform A	-2.21039	GO:0031224;GO:0110165;GO:0016021;GO:0016020	cellular anatomical entity;integral component of membrane;membrane;intrinsic component of membrane
BaRT2v18chr2HG080950	HORVU.MOREX.r3.2HG0160760	Quinone-oxidoreductase-like protein;chloroplast envelope quinone oxidoreductase homolog;putative quinone-oxidoreductase homolog, chloroplastic	-2.21193	0	0
BaRT2v18chr3HG155920	HORVU.MOREX.r3.3HG0299990	Glutathione S-transferase;Glutathione S-transferase GST 19;Glutathione transferase6	-2.21486	GO:0006749;GO:0046982;GO:0006790;GO:0071704;GO:0003824;GO:0005515;GO:0042221;GO:0050896;GO:0004364;GO:0008152;GO:0043603;GO:0032991;GO:0044237;GO:0006518;GO:0034641;GO:0005488;GO:0006950;GO:0110165;GO:0006807;GO:0016765;GO:0009987;GO:0005737;GO:0016740;GO:0042802;GO:1901564;GO:0046983;GO:0009635;GO:0009636;GO:0005622;GO:0006575;GO:0042803	protein binding;binding;response to chemical;sulfur compound metabolic process;peptide metabolic process;organic substance metabolic process;identical protein binding;protein dimerization activity;transferase activity, transferring alkyl or aryl (other than methyl) groups;glutathione metabolic process;organonitrogen compound metabolic process;transferase activity;response to herbicide;protein hom…
BaRT2v18chr7HG364320	HORVU.MOREX.r3.7HG0709090	0	-2.22035	GO:0006996;GO:0016043;GO:0019750;GO:0051649;GO:0051179;GO:0009903;GO:0071840;GO:0051644;GO:0110165;GO:0009657;GO:0009987;GO:0051656;GO:0005737;GO:0051234;GO:0009902;GO:0009658;GO:0051640;GO:0005829;GO:0005622;GO:0009904;GO:0051641;GO:0051667	cellular component organization;establishment of localization;chloroplast avoidance movement;organelle localization;establishment of plastid localization;chloroplast localization;cellular process;establishment of organelle localization;establishment of localization in cell;cytoplasm;chloroplast organization;cellular component organization or biogenesis;cellular anatomical entity;plastid localizat…
BaRT2v18chr4HG191330	HORVU.MOREX.r3.3HG0224470	Retrotransposon protein	-2.22163	GO:0097159;GO:0008270;GO:0043167;GO:0046914;GO:0005488;GO:0043169;GO:0003676;GO:0046872;GO:1901363	transition metal ion binding;nucleic acid binding;organic cyclic compound binding;binding;ion binding;heterocyclic compound binding;zinc ion binding;metal ion binding;cation binding
BaRT2v18chr3HG145560	HORVU.MOREX.r3.5HG0491450	Protein plastid transcriptionally active 16, chloroplastic;Protein TIC 62, chloroplastic;Hopanoid-associated sugar epimerase;protein plastid transcriptionally active 16, chloroplastic	-2.22551	GO:0005694;GO:0009534;GO:0009570;GO:0055035;GO:0043229;GO:0043228;GO:0009508;GO:0048511;GO:0000229;GO:0016020;GO:0043226;GO:0005515;GO:0009579;GO:0031975;GO:0007623;GO:0098552;GO:0043227;GO:0009526;GO:0042644;GO:0009507;GO:0043231;GO:0031967;GO:0043232;GO:0034357;GO:0098572;GO:0042646;GO:0009295;GO:0005488;GO:0110165;GO:0005737;GO:0009532;GO:0031976;GO:0009536;GO:0009941;GO:0005829;GO:0005622;GO:…	protein binding;binding;chloroplast thylakoid membrane;organelle envelope;intracellular membrane-bounded organelle;chloroplast envelope;chloroplast;chloroplast stroma;plastid envelope;thylakoid membrane;stromal side of plastid thylakoid membrane;thylakoid;intracellular non-membrane-bounded organelle;plastid nucleoid;chloroplast thylakoid;rhythmic process;intracellular organelle;cytoplasmic chromo…
BaRT2v18chr4HG180320	HORVU.MOREX.r3.4HG0339810	BIPINNATA;Homeobox domain-containing protein;POX domain-containing protein;BEL1-like homeodomain protein 4;BEL1-like homeodomain-containing protein	-2.23544	GO:0097159;GO:0006355;GO:0140110;GO:0005694;GO:0050789;GO:0000981;GO:0065007;GO:1990837;GO:0043229;GO:0000976;GO:0019222;GO:0043228;GO:0016043;GO:0019219;GO:0010468;GO:0016020;GO:0043226;GO:1903506;GO:0043227;GO:0000785;GO:0003700;GO:0050794;GO:0003676;GO:0043231;GO:2001141;GO:1901363;GO:2000112;GO:0003677;GO:0005634;GO:0000978;GO:0043232;GO:0031323;GO:0060255;GO:0010256;GO:0071840;GO:0005488;GO:…	intracellular membrane-bounded organelle;binding;regulation of RNA metabolic process;regulation of nucleobase-containing compound metabolic process;nucleus;cellular component organization;integral component of membrane;regulation of RNA biosynthetic process;regulation of transcription, DNA-templated;RNA polymerase II transcription regulatory region sequence-specific DNA binding;sequence-specific …
BaRT2v18chr7HG353690	HORVU.MOREX.r3.7HG0684050	Agamous-like MADS-box protein AGL14;MADS-box transcription factor 56;MADS-box domain-containing protein	-2.23817	GO:0005694;GO:1902680;GO:0051254;GO:0071704;GO:0043226;GO:0140098;GO:0009891;GO:0004521;GO:0003676;GO:0008152;GO:0003677;GO:0031323;GO:0045935;GO:0080090;GO:0110165;GO:0004518;GO:0010556;GO:0001067;GO:0031326;GO:0000977;GO:0009889;GO:0019222;GO:0043229;GO:1903506;GO:0003700;GO:0044237;GO:0000978;GO:0043170;GO:0005488;GO:0000987;GO:0009987;GO:0051171;GO:0005737;GO:0090304;GO:0005622;GO:1901360;GO:…	intracellular membrane-bounded organelle;positive regulation of cellular metabolic process;positive regulation of RNA metabolic process;hydrolase activity;RNA polymerase II transcription regulatory region sequence-specific DNA binding;sequence-specific DNA binding;organic substance metabolic process;protein dimerization activity;cellular metabolic process;organic cyclic compound binding;regulatio…
BaRT2v18chr1HG014580	HORVU.MOREX.r3.1HG0032930	0	-2.23966	0	0
BaRT2v18chr2HG090760	HORVU.MOREX.r3.2HG0179690	Adenine phosphoribosyltransferase1;Adenine phosphoribosyltransferase	-2.24024	GO:0009167;GO:0046128;GO:0071704;GO:0006796;GO:0043226;GO:0046112;GO:0006166;GO:0009260;GO:0009165;GO:0072522;GO:0042440;GO:0009112;GO:1901362;GO:0008152;GO:0032261;GO:0110165;GO:0019637;GO:1901135;GO:1901564;GO:0071944;GO:0042451;GO:0019438;GO:0106130;GO:0042278;GO:0012505;GO:0043174;GO:0043229;GO:0044209;GO:0006167;GO:0009117;GO:0043094;GO:0006144;GO:1901566;GO:0009259;GO:0006793;GO:0009119;GO:…	organophosphate biosynthetic process;intracellular membrane-bounded organelle;purine nucleoside monophosphate metabolic process;aromatic compound biosynthetic process;cellular metabolic compound salvage;organophosphate metabolic process;plasma membrane;ribonucleotide metabolic process;adenine phosphoribosyltransferase activity;organic substance metabolic process;transferase activity;cellular nitr…
BaRT2v18chr1HG029760	HORVU.MOREX.r3.1HG0063980	0	-2.24104	GO:0097708;GO:0012505;GO:0016043;GO:0043229;GO:0098791;GO:0031410;GO:0031982;GO:0043226;GO:0071554;GO:0043227;GO:0051536;GO:0005794;GO:0031984;GO:0043231;GO:0071840;GO:0005488;GO:0005768;GO:0031224;GO:0110165;GO:0016021;GO:0009987;GO:0005737;GO:0051539;GO:0005802;GO:0071555;GO:0051540;GO:0045229;GO:0005622;GO:0071944;GO:0005886;GO:0016020	binding;intracellular membrane-bounded organelle;4 iron, 4 sulfur cluster binding;cellular component organization;plasma membrane;integral component of membrane;external encapsulating structure organization;endosome;intracellular vesicle;endomembrane system;Golgi apparatus;cellular process;intracellular organelle;cell wall organization;Golgi apparatus subcompartment;membrane;cytoplasmic vesicle;c…
BaRT2v18chr4HG196280	HORVU.MOREX.r3.4HG0378330	Transcription repressor	-2.24693	GO:0006355;GO:0045934;GO:0050789;GO:0065007;GO:1902679;GO:0043229;GO:0019222;GO:0019219;GO:0010468;GO:0048523;GO:0051253;GO:0043226;GO:2000113;GO:1903506;GO:0043227;GO:0031327;GO:1903507;GO:0050794;GO:0045892;GO:0043231;GO:2001141;GO:2000112;GO:0048519;GO:0005634;GO:0031323;GO:0010558;GO:0051172;GO:0060255;GO:0031324;GO:0010605;GO:0080090;GO:0110165;GO:0051171;GO:0010556;GO:0009892;GO:0031326;GO:…	intracellular membrane-bounded organelle;negative regulation of biosynthetic process;regulation of RNA metabolic process;regulation of nucleobase-containing compound metabolic process;nucleus;negative regulation of biological process;negative regulation of nucleic acid-templated transcription;negative regulation of macromolecule metabolic process;regulation of RNA biosynthetic process;regulation …
BaRT2v18chr1HG035030	HORVU.MOREX.r3.1HG0072140	Ammonium transporter	-2.24748	GO:0022890;GO:0009506;GO:0098655;GO:0098660;GO:0006812;GO:0008519;GO:0005215;GO:0015318;GO:0031226;GO:0006811;GO:0055085;GO:0071705;GO:0019740;GO:0015291;GO:0051179;GO:0098662;GO:0005911;GO:0015398;GO:0015075;GO:0022857;GO:0005887;GO:0008324;GO:0072488;GO:0031224;GO:0110165;GO:0016021;GO:0055044;GO:0022804;GO:0006810;GO:0009987;GO:0051234;GO:0015696;GO:0022853;GO:0070161;GO:0034220;GO:0030054;GO:…	intrinsic component of plasma membrane;inorganic cation transmembrane transport;plasma membrane;integral component of membrane;establishment of localization;ammonium transmembrane transporter activity;cation transmembrane transport;inorganic molecular entity transmembrane transporter activity;cation transmembrane transporter activity;ammonium transmembrane transport;ion transmembrane transporter …
BaRT2v18chr4HG207100	HORVU.MOREX.r3.4HG0397620	0	-2.24855	GO:0043226;GO:0043227;GO:0043229;GO:0110165;GO:0005622;GO:0005737;GO:0005739;GO:0043231	intracellular anatomical structure;intracellular membrane-bounded organelle;organelle;cytoplasm;membrane-bounded organelle;mitochondrion;cellular anatomical entity;intracellular organelle
BaRT2v18chr3HG160810	HORVU.MOREX.r3.3HG0307250	Amino acid permease 2	-2.25315	GO:0006865;GO:0071702;GO:0006811;GO:0071705;GO:0006820;GO:0015849;GO:0051179;GO:0031224;GO:0051234;GO:0110165;GO:0016021;GO:0071944;GO:0006810;GO:0005886;GO:0016020	transport;localization;nitrogen compound transport;anion transport;organic acid transport;membrane;amino acid transport;ion transport;intrinsic component of membrane;cellular anatomical entity;plasma membrane;integral component of membrane;establishment of localization;organic substance transport;cell periphery
BaRT2v18chr1HG045280	HORVU.MOREX.r3.1HG0088460	AP2/ERF domain-containing protein;Pathoproteinsis-related proteins transcriptional activator PTI5;Ethylene-responsive transcription factor 1B;Transcription factor ERF16	-2.25443	GO:0097159;GO:0006355;GO:0140110;GO:0050789;GO:0065007;GO:0019222;GO:0043229;GO:0019219;GO:0010468;GO:0043226;GO:0042221;GO:1903506;GO:0043227;GO:0006952;GO:0003700;GO:1901700;GO:0050896;GO:0050794;GO:0003676;GO:0043231;GO:1901363;GO:2000112;GO:0003677;GO:2001141;GO:0005634;GO:0031323;GO:0060255;GO:0005488;GO:0080090;GO:0006950;GO:0110165;GO:1901698;GO:0051171;GO:0010033;GO:0010556;GO:0010243;GO:…	intracellular membrane-bounded organelle;binding;defense response;regulation of RNA metabolic process;regulation of nucleobase-containing compound metabolic process;response to organic substance;nucleus;response to chemical;response to chitin;regulation of RNA biosynthetic process;regulation of transcription, DNA-templated;response to organonitrogen compound;DNA binding;regulation of biosynthetic…
[truncated: 920 more rows]
