# Supplementary material for: Mapping the molecular signature of ABA-regulated gene expression in germinating barley embryos
Source: BMC Plant Biol. 2025 May 10;25:619. doi: 10.1186/s12870-025-06654-z (PMC12065168; doi:10.1186/s12870-025-06654-z)
Supplement: Supplementary file 15 — Supplementary Material 15: Additional file 15: Data S15. List of ABA-treatment dependent and development-related differentially expressed genes (DEG) in germinating barley embryos at 1 DAI after 75 µM ABA treatment compared to control conditions and in embryos during seed development. (XLSX 651 KB) [file 12870_2025_6654_MOESM15_ESM.xlsx]

## Sheet: Data S15
Data S15. List of ABA-treatment dependent and development-related differentially expressed genes (DEG) in germinating barley embryos at 1 DAI after 75 µM ABA treatment compared to control conditions and in embryos during seed development.
BaRTv2 ID	HORVU ID	Pannzer annotation	log2FC	GO IDs	GO terms
BaRT2v18chr1HG000040	HORVU.MOREX.r3.1HG0000030	0	1.55262	GO:0097159;GO:0005488;GO:0003676;GO:1901363	nucleic acid binding;organic cyclic compound binding;binding;heterocyclic compound binding
BaRT2v18chr5HG223740	HORVU.MOREX.r3.1HG0000060	0	2.03636	GO:0031224;GO:0110165;GO:0016021;GO:0016020	cellular anatomical entity;integral component of membrane;membrane;intrinsic component of membrane
BaRT2v18chr1HG000490	HORVU.MOREX.r3.1HG0000380	Jasmonate induced protein	-1.83397	GO:0031224;GO:0110165;GO:0016021;GO:0016020	cellular anatomical entity;integral component of membrane;membrane;intrinsic component of membrane
BaRT2v18chr1HG000520	HORVU.MOREX.r3.1HG0000490	Chalcone-flavonone isomerase family protein	-1.6271	GO:0033293;GO:0008289;GO:1901576;GO:0044281;GO:0009570;GO:0043229;GO:0006082;GO:0071704;GO:0006629;GO:0003824;GO:0043226;GO:0043167;GO:0043227;GO:0043436;GO:0009813;GO:0009058;GO:0019752;GO:0008152;GO:0043231;GO:0009507;GO:0044237;GO:0031406;GO:0044238;GO:0005488;GO:0005504;GO:0006631;GO:0043168;GO:0110165;GO:0045430;GO:0016872;GO:0009987;GO:0016853;GO:0005737;GO:0009532;GO:0009536;GO:0009812;GO:…	intracellular membrane-bounded organelle;binding;anion binding;chalcone isomerase activity;monocarboxylic acid metabolic process;carboxylic acid metabolic process;chloroplast;flavonoid biosynthetic process;chloroplast stroma;organic substance metabolic process;fatty acid metabolic process;ion binding;lipid binding;biosynthetic process;cellular metabolic process;cellular process;organic acid metab…
BaRT2v18chr1HG002110	HORVU.MOREX.r3.1HG0003780	Flavonoid O-methyltransferase;O-methyltransferase 5;Caffeic acid 3-O-methyltransferase;Flavone 3'-O-methyltransferase 1;Tricetin 3',4',5'-O-trimethyltransferase	-2.83473	GO:0009809;GO:0102822;GO:0009611;GO:0034754;GO:0010817;GO:0071704;GO:0042440;GO:0008757;GO:0008152;GO:0042430;GO:1901362;GO:0009808;GO:0030186;GO:0009698;GO:0006950;GO:0110165;GO:0009751;GO:1901564;GO:0019438;GO:0051553;GO:0042446;GO:1901615;GO:1901566;GO:0009719;GO:1901700;GO:0009813;GO:0009058;GO:0018130;GO:0044237;GO:0046148;GO:0005488;GO:0051552;GO:0008168;GO:0009987;GO:0005737;GO:0043604;GO:…	aromatic compound biosynthetic process;response to chemical;response to salicylic acid;organic substance metabolic process;hormone metabolic process;protein dimerization activity;O-methyltransferase activity;transferase activity;cellular nitrogen compound biosynthetic process;cellular metabolic process;response to hydrogen peroxide;flavonol metabolic process;biological regulation;response to orga…
BaRT2v18chr1HG002860	HORVU.MOREX.r3.1HG0005600	0	-1.57235	0	0
BaRT2v18chr1HG003350	HORVU.MOREX.r3.1HG0006610	0	-2.00726	GO:0005694;GO:0006996;GO:0071704;GO:0006629;GO:0006796;GO:0051253;GO:0043226;GO:0006644;GO:0004439;GO:0034593;GO:0031327;GO:0044815;GO:0016458;GO:0003676;GO:0009507;GO:0003677;GO:0008152;GO:0031323;GO:0031324;GO:0071840;GO:0010605;GO:0080090;GO:0110165;GO:0034401;GO:0019637;GO:0009658;GO:0010556;GO:0009892;GO:0031326;GO:0044255;GO:0009890;GO:0046488;GO:0042578;GO:0009889;GO:0045934;GO:0019222;GO:…	intracellular membrane-bounded organelle;organophosphate metabolic process;cellular component organization;phospholipid dephosphorylation;hydrolase activity;phosphatidylinositol-4,5-bisphosphate phosphatase activity;organic substance metabolic process;protein dimerization activity;regulation of gene expression, epigenetic;cellular metabolic process;chromatin organization involved in regulation of…
BaRT2v18chr1HG003380	HORVU.MOREX.r3.1HG0006650	0	-1.99232	GO:0097159;GO:0006355;GO:0045934;GO:0005694;GO:0050789;GO:0060255;GO:0010629;GO:0065007;GO:1902679;GO:0043229;GO:0006996;GO:0016043;GO:0046982;GO:0097549;GO:0043228;GO:0019219;GO:0019222;GO:0006325;GO:0032993;GO:0010468;GO:0048523;GO:0051253;GO:0005515;GO:0043226;GO:2000113;GO:2001141;GO:1903506;GO:0000785;GO:0043227;GO:0031327;GO:0000786;GO:1903507;GO:0044815;GO:0032502;GO:0050794;GO:0016458;GO:…	protein binding;binding;intracellular membrane-bounded organelle;negative regulation of biosynthetic process;regulation of RNA metabolic process;regulation of nucleobase-containing compound metabolic process;nucleus;negative regulation of biological process;chloroplast;negative regulation of nucleic acid-templated transcription;cellular component organization;protein-DNA complex;negative regulati…
BaRT2v18chr1HG003640	HORVU.MOREX.r3.1HG0007590	Calcium permeable stress-gated cation channel 1	-7.10445	GO:0022890;GO:0098655;GO:0015267;GO:0006812;GO:0005227;GO:0005215;GO:0015318;GO:0006811;GO:0022803;GO:0055085;GO:0051179;GO:0022839;GO:0005216;GO:0015075;GO:0022857;GO:0005261;GO:0022836;GO:0008324;GO:0031224;GO:0110165;GO:0016021;GO:0006810;GO:0009987;GO:0051234;GO:0034220;GO:0071944;GO:0005886;GO:0016020	integral component of membrane;plasma membrane;establishment of localization;cation transmembrane transport;calcium activated cation channel activity;inorganic molecular entity transmembrane transporter activity;cation transmembrane transporter activity;ion transmembrane transporter activity;transporter activity;ion channel activity;transmembrane transporter activity;channel activity;cellular pro…
BaRT2v18chr1HG003920	HORVU.MOREX.r3.1HG0008140	Glycosyltransferase	-3.37448	GO:0016740;GO:0003824;GO:0080044;GO:0016758;GO:0055085;GO:0046527;GO:0008194;GO:0051179;GO:0110165;GO:0080043;GO:0035251;GO:0005215;GO:0006810;GO:0009987;GO:0051234;GO:0016757;GO:0022857;GO:0016020	transport;localization;transferase activity, transferring hexosyl groups;transporter activity;UDP-glucosyltransferase activity;UDP-glycosyltransferase activity;transmembrane transport;quercetin 7-O-glucosyltransferase activity;membrane;transferase activity;catalytic activity;transmembrane transporter activity;transferase activity, transferring glycosyl groups;cellular anatomical entity;quercetin …
BaRT2v18chr1HG004260	HORVU.MOREX.r3.1HG0008810	Citrate-binding protein, putative;Citrate binding protein, putative, expressed;citrate-binding protein-like	-2.84796	GO:0005488;GO:0030246	binding;carbohydrate binding
BaRT2v18chr1HG004530	HORVU.MOREX.r3.1HG0009450	0	6.49457	GO:0005515;GO:0045165;GO:0033612;GO:0045168;GO:0005488;GO:0023052;GO:0031224;GO:0110165;GO:0016021;GO:0007154;GO:0048869;GO:0009987;GO:0005102;GO:0032502;GO:0007267;GO:0030154;GO:0016020	signaling;protein binding;signaling receptor binding;binding;cell-cell signaling;cell communication;membrane;developmental process;intrinsic component of membrane;cellular developmental process;cellular anatomical entity;integral component of membrane;cellular process;cell differentiation;receptor serine/threonine kinase binding;cell-cell signaling involved in cell fate commitment;cell fate commi…
BaRT2v18chr1HG004900	HORVU.MOREX.r3.1HG0010640	Bidirectional sugar transporter SWEET	-3.70219	GO:0008509;GO:0015154;GO:0015772;GO:0098656;GO:0005215;GO:0031226;GO:0015770;GO:0006811;GO:0055085;GO:0051179;GO:0015075;GO:0022857;GO:0005887;GO:0015144;GO:0006820;GO:0015766;GO:0031224;GO:0110165;GO:0016021;GO:0006810;GO:0009987;GO:0051234;GO:0015157;GO:0008643;GO:0071702;GO:0051119;GO:0008515;GO:0034220;GO:0034219;GO:0071944;GO:0005886;GO:0016020	intrinsic component of plasma membrane;anion transmembrane transporter activity;plasma membrane;integral component of membrane;disaccharide transmembrane transporter activity;establishment of localization;disaccharide transport;ion transmembrane transporter activity;transporter activity;carbohydrate transport;anion transport;transmembrane transporter activity;oligosaccharide transport;anion trans…
BaRT2v18chr1HG005450	HORVU.MOREX.r3.1HG0011870	0	-2.74932	GO:0097159;GO:0006355;GO:0140110;GO:0050789;GO:0065007;GO:0019222;GO:0043229;GO:0019219;GO:0010468;GO:0043226;GO:1903506;GO:0043227;GO:0003700;GO:0050794;GO:0003676;GO:0043231;GO:2001141;GO:1901363;GO:2000112;GO:0003677;GO:0005634;GO:0031323;GO:0060255;GO:0005488;GO:0080090;GO:0031224;GO:0110165;GO:0016021;GO:0051171;GO:0009889;GO:0010556;GO:0031326;GO:0043565;GO:0005622;GO:0051252;GO:0016020	intracellular membrane-bounded organelle;binding;regulation of RNA metabolic process;regulation of nucleobase-containing compound metabolic process;nucleus;integral component of membrane;sequence-specific DNA binding;regulation of transcription, DNA-templated;regulation of RNA biosynthetic process;DNA binding;regulation of biosynthetic process;heterocyclic compound binding;regulation of cellular …
BaRT2v18chr1HG005480	HORVU.MOREX.r3.1HG0011900	Inosine/uridine-preferring nucleoside hydrolase;Inosine-uridine preferring nucleoside hydrolase;Uridine nucleosidase 1	-2.62731	GO:0047622;GO:0072527;GO:0045437;GO:0042278;GO:0055086;GO:0006139;GO:0044281;GO:0034656;GO:0034655;GO:0044282;GO:0047724;GO:0043169;GO:0072529;GO:0050263;GO:0071704;GO:0046131;GO:0009056;GO:0003824;GO:0046700;GO:0046135;GO:0043167;GO:0006218;GO:0042454;GO:1901136;GO:0044270;GO:0009119;GO:0006152;GO:0044248;GO:0008152;GO:0044237;GO:0008477;GO:0016799;GO:0006725;GO:1901658;GO:0034641;GO:0072521;GO:…	binding;ribonucleoside metabolic process;carbohydrate derivative metabolic process;pyrimidine ribonucleoside catabolic process;ribonucleoside catabolic process;pyrimidine-containing compound catabolic process;glycosyl compound catabolic process;uridine nucleosidase activity;hydrolase activity, acting on glycosyl bonds;small molecule catabolic process;uridine metabolic process;hydrolase activity;i…
BaRT2v18chr1HG005710	HORVU.MOREX.r3.1HG0012520	0	-2.10195	0	0
BaRT2v18chr1HG006020	HORVU.MOREX.r3.1HG0013270	0	4.95262	0	0
BaRT2v18chr1HG008100	HORVU.MOREX.r3.1HG0017280	Peroxidase	-4.10464	0	0
BaRT2v18chr1HG008150	HORVU.MOREX.r3.1HG0017410	Peroxidase	-1.98115	GO:0097159;GO:0043169;GO:0016491;GO:0006979;GO:0003824;GO:0042221;GO:0043167;GO:0050896;GO:1901363;GO:1990748;GO:0020037;GO:0005488;GO:0098754;GO:0006950;GO:0070887;GO:0098869;GO:0009987;GO:0016209;GO:0046872;GO:0046906;GO:0051716;GO:0097237;GO:0009636;GO:0004601;GO:0016684	binding;response to chemical;detoxification;oxidoreductase activity, acting on peroxide as acceptor;ion binding;response to oxidative stress;heterocyclic compound binding;cellular response to toxic substance;cellular process;cellular detoxification;oxidoreductase activity;organic cyclic compound binding;catalytic activity;response to stress;response to toxic substance;peroxidase activity;response…
BaRT2v18chr2HG063610	HORVU.MOREX.r3.1HG0018260	0	-2.33256	0	0
BaRT2v18chr1HG008740	HORVU.MOREX.r3.1HG0018590	Transcription factor MYB86;HTH myb-type domain-containing protein;Myb transcription factor;MYB18 transcription factor;Transcription factor MYB61	-2.24176	GO:0097159;GO:0005634;GO:0043226;GO:0050789;GO:1901363;GO:0010119;GO:0043227;GO:0065007;GO:0005488;GO:0043229;GO:0110165;GO:0005622;GO:0050794;GO:0003676;GO:0043231;GO:0003677	nucleic acid binding;biological regulation;intracellular membrane-bounded organelle;regulation of stomatal movement;DNA binding;organic cyclic compound binding;binding;intracellular anatomical structure;organelle;regulation of cellular process;membrane-bounded organelle;nucleus;heterocyclic compound binding;cellular anatomical entity;regulation of biological process;intracellular organelle
BaRT2v18chr1HG008910	HORVU.MOREX.r3.1HG0018800	Glucose and ribitol dehydrogenase;NADPH-dependent aldehyde reductase 1, chloroplastic	5.31435	0	0
BaRT2v18chr1HG009790	HORVU.MOREX.r3.1HG0020820	Protease Do-like 2, chloroplastic;Putative peptidase Do;PDZ domain-containing protein	-1.51272	GO:0019684;GO:0006508;GO:0009534;GO:0009570;GO:0055035;GO:0030163;GO:0017171;GO:0006996;GO:0043229;GO:0140096;GO:0016043;GO:0009057;GO:0004175;GO:0071704;GO:0009056;GO:0044260;GO:0003824;GO:0016020;GO:0043226;GO:0010206;GO:0009579;GO:0031975;GO:0043227;GO:0008233;GO:0004252;GO:0009526;GO:0008152;GO:0009507;GO:0043231;GO:0031967;GO:1901565;GO:0034357;GO:0044237;GO:0043170;GO:0019538;GO:0044238;GO:…	intracellular membrane-bounded organelle;chloroplast thylakoid membrane;organelle envelope;photosystem II repair;chloroplast envelope;cellular component organization;peptidase activity;chloroplast;hydrolase activity;chloroplast stroma;plastid envelope;thylakoid membrane;protein repair;organic substance metabolic process;proteolysis;organonitrogen compound metabolic process;photosynthesis;thylakoi…
BaRT2v18chr1HG010390	HORVU.MOREX.r3.1HG0021780	0	4.28563	GO:0097159;GO:0006355;GO:0140110;GO:0050789;GO:0000981;GO:0065007;GO:1990837;GO:0043229;GO:0000976;GO:0019222;GO:0019219;GO:0010468;GO:0005667;GO:0016020;GO:0043226;GO:1903506;GO:0043227;GO:0003700;GO:0050794;GO:0003676;GO:0043231;GO:2001141;GO:2000112;GO:0032991;GO:0051726;GO:0005634;GO:0003677;GO:1901363;GO:0031323;GO:0060255;GO:0005488;GO:0080090;GO:0031224;GO:0110165;GO:0016021;GO:0051171;GO:…	intracellular membrane-bounded organelle;binding;regulation of RNA metabolic process;regulation of nucleobase-containing compound metabolic process;nucleus;integral component of membrane;RNA polymerase II transcription regulatory region sequence-specific DNA binding;regulation of transcription, DNA-templated;regulation of RNA biosynthetic process;sequence-specific DNA binding;DNA binding;regulati…
BaRT2v18chr1HG010560	HORVU.MOREX.r3.1HG0021980	Protein glucosyltransferase;O-glucosyltransferase rumi homolog;CAP10 domain-containing protein;Lipopolysaccharide-modifying protein;Protein O-glucosyltransferase 1	-1.92808	GO:0016740;GO:0003824;GO:0031224;GO:0110165;GO:0016021;GO:0016757;GO:0016020	catalytic activity;transferase activity;membrane;intrinsic component of membrane;transferase activity, transferring glycosyl groups;cellular anatomical entity;integral component of membrane
BaRT2v18chr1HG011280	HORVU.MOREX.r3.1HG0023640	Leucine aminopeptidase 2, chloroplastic	-1.90955	GO:0097159;GO:0050789;GO:0003723;GO:0006508;GO:0008235;GO:0065007;GO:0019222;GO:0043229;GO:0140096;GO:0003729;GO:0043169;GO:0010468;GO:0071704;GO:0003824;GO:0043226;GO:0043167;GO:0046914;GO:0043227;GO:0008233;GO:0008152;GO:0043231;GO:0009507;GO:0008237;GO:0003676;GO:1901363;GO:0043170;GO:0060255;GO:0019538;GO:0044238;GO:0005488;GO:0070006;GO:0110165;GO:0006807;GO:0005737;GO:0016787;GO:0046872;GO:…	intracellular membrane-bounded organelle;binding;peptidase activity;chloroplast;aminopeptidase activity;hydrolase activity;organic substance metabolic process;ion binding;proteolysis;organonitrogen compound metabolic process;RNA binding;manganese ion binding;heterocyclic compound binding;catalytic activity, acting on a protein;metalloaminopeptidase activity;intracellular organelle;metal ion bindi…
BaRT2v18chr1HG011520	HORVU.MOREX.r3.1HG0024140	Cellulose synthase-like protein D3;Putative mixed-linked glucan synthase 8;Cellulose synthase-like CslF8	-4.49024	GO:0030244;GO:0071704;GO:0043226;GO:0035251;GO:0097502;GO:0008152;GO:0019187;GO:0071840;GO:0110165;GO:0098588;GO:1903047;GO:0008194;GO:0022402;GO:0005802;GO:0009832;GO:0046527;GO:0071944;GO:0000281;GO:0012505;GO:0043229;GO:0005975;GO:0000278;GO:0044042;GO:0007049;GO:0016758;GO:0000139;GO:0005794;GO:0009058;GO:0031984;GO:0044237;GO:0043170;GO:0030243;GO:0031224;GO:0009987;GO:0034645;GO:0005737;GO:…	intracellular membrane-bounded organelle;cellular component organization;cellular polysaccharide metabolic process;plasma membrane;cytokinesis;cellular macromolecule biosynthetic process;organic substance metabolic process;transferase activity;glycosylation;cellular metabolic process;cell wall organization;Golgi apparatus subcompartment;bounding membrane of organelle;organic substance biosyntheti…
BaRT2v18chr1HG012660	HORVU.MOREX.r3.1HG0027090	Glyoxalase domain-containing protein;Metallothiol transferase;VOC domain-containing protein	2.48655	GO:0016740;GO:0003824;GO:0016829	lyase activity;transferase activity;catalytic activity
BaRT2v18chr1HG012680	HORVU.MOREX.r3.1HG0027120	Methylmalonyl-CoA epimerase, mitochondrial-like protein;Putative glyoxalase/Bleomycin resistance protein/Dihydroxybiphenyl dioxygenase;VOC domain-containing protein	3.31804	GO:0033388;GO:0006596;GO:1901605;GO:0044249;GO:1901576;GO:0044281;GO:0006595;GO:0009308;GO:0016810;GO:0006082;GO:0071704;GO:0033389;GO:0003824;GO:0009446;GO:1901566;GO:0006576;GO:0042401;GO:0043436;GO:0016829;GO:0009309;GO:0009058;GO:0019752;GO:0008152;GO:0044237;GO:0034641;GO:0044106;GO:0044238;GO:0009064;GO:0006520;GO:0006807;GO:0016813;GO:0009987;GO:0016787;GO:0016740;GO:0008783;GO:1901564;GO:…	polyamine metabolic process;amine metabolic process;carboxylic acid metabolic process;putrescine biosynthetic process;cellular biogenic amine metabolic process;hydrolase activity;putrescine biosynthetic process from arginine, using agmatinase;organic substance metabolic process;putrescine metabolic process;organonitrogen compound metabolic process;transferase activity;cellular biosynthetic proces…
BaRT2v18chr1HG013610	HORVU.MOREX.r3.1HG0030010	IQ-domain 25;IQ motif, EF-hand binding site;Iq-domain 31;DUF4005 domain-containing protein (Fragment)	-2.36727	GO:0005515;GO:0005516;GO:0043167;GO:0005488;GO:0043169;GO:0046872	binding;calmodulin binding;protein binding;ion binding;metal ion binding;cation binding
BaRT2v18chr1HG013980	HORVU.MOREX.r3.1HG0031210	Late embryogenesis abundant (LEA) hydroxyproline-rich glycoprotein family;Harpin-induced protein;Harpin-induced 1	-1.53969	GO:0031224;GO:0110165;GO:0016021;GO:0071944;GO:0005886;GO:0016020	membrane;intrinsic component of membrane;cellular anatomical entity;plasma membrane;integral component of membrane;cell periphery
BaRT2v18chr1HG014170	HORVU.MOREX.r3.1HG0031520	HTH myb-type domain-containing protein	-4.62115	GO:0097159;GO:0006355;GO:0140110;GO:0050789;GO:0000981;GO:0065007;GO:1990837;GO:0043229;GO:0000976;GO:0019222;GO:0019219;GO:0010468;GO:0043226;GO:1903506;GO:0043227;GO:0003700;GO:0050794;GO:0003676;GO:0043231;GO:2001141;GO:2000112;GO:0003677;GO:1901363;GO:0005634;GO:0000978;GO:0031323;GO:0060255;GO:0005488;GO:0080090;GO:0000987;GO:0110165;GO:0051171;GO:0003690;GO:0010556;GO:0001067;GO:0031326;GO:…	intracellular membrane-bounded organelle;binding;regulation of RNA metabolic process;regulation of nucleobase-containing compound metabolic process;nucleus;RNA polymerase II transcription regulatory region sequence-specific DNA binding;regulation of transcription, DNA-templated;regulation of RNA biosynthetic process;sequence-specific DNA binding;DNA binding;regulation of biosynthetic process;doub…
BaRT2v18chr1HG015100	HORVU.MOREX.r3.1HG0034310	Glycerol-3-phosphate 2-O-acyltransferase 6;Glycerol-3-phosphate 2-O-acyltransferase 6-like protein isoform X1;PlsC domain-containing protein;Phospholipid/glycerol acyltransferase;glycerol-3-phosphate 2-O-acyltransferase 6-like;Glycerol-3-phosphate acyltransferase 4 (Fragment)	-3.97671	GO:1901576;GO:0008374;GO:0004366;GO:0071704;GO:0006796;GO:0016746;GO:0003824;GO:0006793;GO:0016311;GO:0009058;GO:0008152;GO:0044237;GO:0043170;GO:0031224;GO:0110165;GO:0016021;GO:0090447;GO:0009987;GO:0016787;GO:0016740;GO:0016747;GO:0016791;GO:0016788;GO:0009059;GO:0010143;GO:0102420;GO:0042578;GO:0016020	O-acyltransferase activity;hydrolase activity, acting on ester bonds;glycerol-3-phosphate O-acyltransferase activity;integral component of membrane;hydrolase activity;organic substance metabolic process;phosphoric ester hydrolase activity;transferase activity;biosynthetic process;transferase activity, transferring acyl groups other than amino-acyl groups;cellular metabolic process;cellular proces…
BaRT2v18chr1HG016040	HORVU.MOREX.r3.1HG0036930	Probable histone H2A variant 2	-1.91648	GO:0097159;GO:0006355;GO:0045934;GO:0005694;GO:0050789;GO:0060255;GO:0010629;GO:0065007;GO:1902679;GO:0043229;GO:0006996;GO:0016043;GO:0046982;GO:0097549;GO:0043228;GO:0019219;GO:0019222;GO:0006325;GO:0032993;GO:0010468;GO:0048523;GO:0051253;GO:0005515;GO:0043226;GO:2000113;GO:1903506;GO:0000785;GO:0043227;GO:0031327;GO:0000786;GO:1903507;GO:0044815;GO:0050794;GO:0016458;GO:0003676;GO:0045892;GO:…	protein binding;binding;intracellular membrane-bounded organelle;negative regulation of biosynthetic process;regulation of RNA metabolic process;regulation of nucleobase-containing compound metabolic process;nucleus;negative regulation of biological process;cellular component organization;negative regulation of nucleic acid-templated transcription;protein-DNA complex;negative regulation of macrom…
BaRT2v18chr1HG016800	HORVU.MOREX.r3.1HG0038750	Late embryogenesis abundant (LEA) hydroxyproline-rich glycoprotein family	-5.113	GO:0031224;GO:0110165;GO:0016021;GO:0071944;GO:0005886;GO:0016020	membrane;intrinsic component of membrane;cellular anatomical entity;plasma membrane;integral component of membrane;cell periphery
BaRT2v18chr1HG017050	HORVU.MOREX.r3.1HG0039240	Putative transporter arsB;Divalent ion symporter;Citrate transporter family protein;Transmembrane protein, putative, expressed;CitMHS domain-containing protein	2.73558	GO:0055085;GO:0051179;GO:0031224;GO:0110165;GO:0016021;GO:0006810;GO:0009987;GO:0051234;GO:0016020	transport;localization;transmembrane transport;membrane;intrinsic component of membrane;cellular anatomical entity;integral component of membrane;cellular process;establishment of localization
BaRT2v18chr1HG017280	HORVU.MOREX.r3.1HG0039930	SHUGOSHIN 2;Shugoshin-1	-3.36042	GO:0022414;GO:0048285;GO:0005694;GO:0098813;GO:0006996;GO:0043229;GO:0016043;GO:0043228;GO:0007059;GO:1903046;GO:0007049;GO:0043226;GO:0043227;GO:0043231;GO:0043232;GO:0005634;GO:0000775;GO:0071840;GO:0045132;GO:0000280;GO:0110165;GO:0009987;GO:0022402;GO:0140013;GO:0098687;GO:0000003;GO:0051321;GO:0005622	intracellular membrane-bounded organelle;chromosomal region;reproduction;meiotic cell cycle;nucleus;cellular component organization;organelle fission;intracellular non-membrane-bounded organelle;cellular process;reproductive process;intracellular organelle;meiotic nuclear division;meiotic chromosome segregation;chromosome segregation;membrane-bounded organelle;cellular anatomical entity;cellular …
BaRT2v18chr1HG017420	HORVU.MOREX.r3.1HG0040360	Xyloglucan galactosyltransferase KATAMARI1;Exostosin domain-containing protein	-1.93646	GO:0005996;GO:0071310;GO:0030173;GO:0040007;GO:0031410;GO:0071704;GO:0043226;GO:0023052;GO:0008152;GO:0071840;GO:0110165;GO:0070887;GO:0098588;GO:0046364;GO:0006004;GO:1901135;GO:0009751;GO:0006464;GO:0005802;GO:1901564;GO:0044267;GO:0009653;GO:0070589;GO:0012505;GO:0043229;GO:0009863;GO:0005975;GO:0010410;GO:0044042;GO:1901566;GO:1901700;GO:0000139;GO:0005794;GO:0009058;GO:0044237;GO:0043170;GO:…	intracellular membrane-bounded organelle;anatomical structure morphogenesis;cellular component organization;cellular polysaccharide metabolic process;response to chemical;response to salicylic acid;cellular macromolecule biosynthetic process;organic substance metabolic process;cellular response to organic cyclic compound;transferase activity;glycosylation;cellular metabolic process;Golgi apparatu…
BaRT2v18chr1HG017650	HORVU.MOREX.r3.1HG0040790	Purine catabolism regulatory protein;Putative receptor-like protein kinase	2.58936	GO:0016740;GO:0003824;GO:0008152;GO:0016301;GO:0006793;GO:0016772;GO:0009987;GO:0016310;GO:0044237;GO:0006796	catalytic activity;phosphorylation;phosphorus metabolic process;transferase activity;kinase activity;cellular metabolic process;cellular process;metabolic process;transferase activity, transferring phosphorus-containing groups;phosphate-containing compound metabolic process
BaRT2v18chr1HG017820	HORVU.MOREX.r3.1HG0040990	Beta-amylase	-1.55278	GO:0090575;GO:0006139;GO:0044249;GO:1901576;GO:0140513;GO:0043229;GO:0033554;GO:0009057;GO:0005975;GO:0009058;GO:0043169;GO:0000439;GO:0005667;GO:0071704;GO:0009056;GO:0044260;GO:0003824;GO:0043226;GO:1901360;GO:0043167;GO:0043227;GO:0044237;GO:0050896;GO:0004553;GO:0102229;GO:0006974;GO:0008152;GO:0043231;GO:0009507;GO:0032991;GO:0018130;GO:1901362;GO:0005634;GO:0043170;GO:0097659;GO:0016070;GO:…	beta-amylase activity;intracellular membrane-bounded organelle;binding;aromatic compound biosynthetic process;gene expression;nucleus;chloroplast;hydrolase activity, acting on glycosyl bonds;polysaccharide metabolic process;organic cyclic compound biosynthetic process;hydrolase activity;nucleic acid-templated transcription;DNA repair;RNA metabolic process;cellular macromolecule biosynthetic proce…
BaRT2v18chr1HG018110	HORVU.MOREX.r3.1HG0041600	Peptide transporter PTR3-A	-1.88426	GO:0032268;GO:0003723;GO:0071704;GO:0043226;GO:0051179;GO:0003676;GO:0009507;GO:0008152;GO:0031967;GO:0043043;GO:0031323;GO:0006518;GO:0090079;GO:0080090;GO:0110165;GO:0034248;GO:1901564;GO:0010556;GO:0044267;GO:0031326;GO:1902494;GO:0009889;GO:0019222;GO:0043229;GO:0005215;GO:0000502;GO:1901566;GO:0055085;GO:1905369;GO:0009058;GO:0009526;GO:0044237;GO:0043170;GO:0019538;GO:0051246;GO:0005488;GO:…	intracellular membrane-bounded organelle;plastid envelope;cellular macromolecule biosynthetic process;organic substance metabolic process;transmembrane transporter activity;cellular nitrogen compound biosynthetic process;cellular metabolic process;catalytic complex;organic cyclic compound binding;regulation of nitrogen compound metabolic process;biological regulation;organic substance biosyntheti…
BaRT2v18chr1HG018180	HORVU.MOREX.r3.1HG0041720	0	-2.14166	0	0
BaRT2v18chr1HG018690	HORVU.MOREX.r3.1HG0043220	Transcription factor MYB4;Transcription factor MYB39;MYB transcription factor;Transcription factor MYB15;Myb-related transcription factor	1.69553	GO:0097159;GO:0006355;GO:0050789;GO:0065007;GO:0019222;GO:0043229;GO:1902680;GO:0051173;GO:0045893;GO:0048518;GO:0019219;GO:0009893;GO:0010468;GO:0051254;GO:0043226;GO:1903506;GO:0043227;GO:0010604;GO:0009891;GO:0048522;GO:0010557;GO:0050896;GO:0050794;GO:0009266;GO:0003676;GO:0043231;GO:0009409;GO:1901363;GO:0003677;GO:0031325;GO:0005634;GO:2001141;GO:0009628;GO:2000112;GO:0031323;GO:0060255;GO:…	intracellular membrane-bounded organelle;binding;regulation of RNA metabolic process;regulation of nucleobase-containing compound metabolic process;positive regulation of biological process;positive regulation of cellular metabolic process;nucleus;positive regulation of macromolecule metabolic process;positive regulation of nitrogen compound metabolic process;positive regulation of RNA metabolic …
BaRT2v18chr1HG019960	HORVU.MOREX.r3.1HG0046190	Tonoplast intrinsic protein3;MIP domain-containing protein;Aquaporin TIP3-1	6.63353	GO:0005774;GO:0042044;GO:0015267;GO:0043229;GO:0032586;GO:0005215;GO:0015318;GO:0000326;GO:0009056;GO:0043226;GO:0022803;GO:0055085;GO:0043227;GO:0051179;GO:0005773;GO:0009705;GO:0044248;GO:0022857;GO:0042807;GO:0061919;GO:0044237;GO:0008152;GO:0043231;GO:0031090;GO:0000325;GO:0031224;GO:0015250;GO:0110165;GO:0016021;GO:0006914;GO:0006833;GO:0006810;GO:0009987;GO:0051234;GO:0098588;GO:0005737;GO:…	intracellular membrane-bounded organelle;water transport;vacuole;plant-type vacuole membrane;integral component of membrane;establishment of localization;transporter activity;inorganic molecular entity transmembrane transporter activity;storage vacuole;cellular catabolic process;transmembrane transporter activity;protein storage vacuole;protein storage vacuole membrane;process utilizing autophagi…
BaRT2v18chr1HG020020	HORVU.MOREX.r3.1HG0046320	Basic secretory protease	-1.81266	GO:0003824;GO:0043170;GO:1901564;GO:0019538;GO:0044238;GO:0006508;GO:0140096;GO:0008152;GO:0006807;GO:0008233;GO:0016787;GO:0071704	organic substance metabolic process;proteolysis;organonitrogen compound metabolic process;catalytic activity;catalytic activity, acting on a protein;peptidase activity;primary metabolic process;protein metabolic process;macromolecule metabolic process;nitrogen compound metabolic process;metabolic process;hydrolase activity
BaRT2v18chr1HG020150	HORVU.MOREX.r3.1HG0046650	Carboxypeptidase	-2.69356	GO:0006508;GO:0017171;GO:0140096;GO:0071704;GO:0003824;GO:0008233;GO:0004185;GO:0008152;GO:0043170;GO:0019538;GO:0044238;GO:0031224;GO:0110165;GO:0016021;GO:0006807;GO:0008236;GO:0016787;GO:0008238;GO:1901564;GO:0070008;GO:0004180;GO:0016020	peptidase activity;integral component of membrane;hydrolase activity;organic substance metabolic process;proteolysis;organonitrogen compound metabolic process;catalytic activity, acting on a protein;carboxypeptidase activity;exopeptidase activity;catalytic activity;membrane;serine hydrolase activity;serine-type exopeptidase activity;intrinsic component of membrane;cellular anatomical entity;serin…
BaRT2v18chr1HG020430	HORVU.MOREX.r3.1HG0047290	Microtubule plus-end binding protein;Microtubule-associated protein RP/EB family member 1C;Microtubule-associated protein, RP/EB family;Microtubule-associated protein RP/EB;Microtubule-binding protein involved in cell cycle control;Putative microtubule-associated protein RP/EB;EB1 C-terminal domain-containing protein;End binding protein 1B;Calponin-homology (CH) domain-containing protein;Microtub…	-4.55328	GO:0001578;GO:0006996;GO:0031974;GO:0030554;GO:0017076;GO:0030863;GO:0099081;GO:0022607;GO:0043226;GO:0031110;GO:0055028;GO:0051179;GO:1905725;GO:1990752;GO:0032559;GO:0035639;GO:0015630;GO:0071840;GO:0043168;GO:0110165;GO:0035372;GO:0005819;GO:0000226;GO:0097367;GO:0000166;GO:0022402;GO:0009574;GO:0071944;GO:0051641;GO:0043229;GO:0005938;GO:0005876;GO:0051225;GO:0007049;GO:0030865;GO:0099513;GO:…	regulation of organelle organization;intracellular membrane-bounded organelle;viral process;external encapsulating structure;cellular component organization;spindle organization;organelle lumen;microtubule organizing center;organelle assembly;biological process involved in symbiotic interaction;microtubule-based process;adenyl ribonucleotide binding;cellular macromolecule localization;cortical mi…
BaRT2v18chr1HG020550	HORVU.MOREX.r3.1HG0047480	protein NEOXANTHIN-DEFICIENT 1 isoform X2;protein NEOXANTHIN-DEFICIENT 1-like;Protein NEOXANTHIN-DEFICIENT 1	-2.08591	GO:0044249;GO:1901576;GO:0016117;GO:0006720;GO:0071704;GO:0006629;GO:0016123;GO:0008610;GO:0006721;GO:0016116;GO:0008299;GO:0042440;GO:0009058;GO:0008152;GO:0044237;GO:0046148;GO:0044238;GO:0016114;GO:0016122;GO:0009987;GO:0016108;GO:0044255;GO:0016109	isoprenoid biosynthetic process;tetraterpenoid metabolic process;terpenoid metabolic process;isoprenoid metabolic process;terpenoid biosynthetic process;pigment metabolic process;organic substance metabolic process;xanthophyll metabolic process;cellular biosynthetic process;biosynthetic process;pigment biosynthetic process;cellular metabolic process;cellular process;carotenoid biosynthetic proces…
BaRT2v18chr1HG020570	HORVU.MOREX.r3.1HG0047500	E3 ubiquitin-protein ligase AIRP2 isoform A;RING finger protein 141;ABA insensitive ring protein;helicase-like transcription factor isoform X1	2.98967	GO:0016567;GO:0140096;GO:0071704;GO:0061630;GO:0044260;GO:0003824;GO:0019787;GO:0016874;GO:0016818;GO:0070647;GO:0008152;GO:0044237;GO:0061659;GO:0043170;GO:0036211;GO:0019538;GO:0017111;GO:0044238;GO:0031224;GO:0110165;GO:0016021;GO:0016887;GO:0006807;GO:0016462;GO:0009987;GO:0016787;GO:0016817;GO:0016740;GO:0006464;GO:1901564;GO:0044267;GO:0032446;GO:0004386;GO:0043412;GO:0004842;GO:0016020	protein modification by small protein conjugation;cellular protein modification process;integral component of membrane;hydrolase activity;hydrolase activity, acting on acid anhydrides;hydrolase activity, acting on acid anhydrides, in phosphorus-containing anhydrides;organic substance metabolic process;organonitrogen compound metabolic process;transferase activity;ubiquitin-like protein transferas…
BaRT2v18chr1HG021220	HORVU.MOREX.r3.1HG0049040	Low-temperature-induced 65 kDa protein	4.6957	GO:0033993;GO:0009719;GO:0042221;GO:1901700;GO:0097305;GO:0009725;GO:0050896;GO:0009737;GO:0010033	response to lipid;response to alcohol;response to oxygen-containing compound;response to abscisic acid;response to hormone;response to organic substance;response to chemical;response to stimulus;response to endogenous stimulus
BaRT2v18chr1HG021320	HORVU.MOREX.r3.1HG0049190	Multicopper oxidase, type 1;Cupredoxin superfamily protein isoform 1;Monocopper oxidase-like protein SKU5	-2.39586	0	0
BaRT2v18chr4HG219720	HORVU.MOREX.r3.1HG0049700	Plus3 domain-containing protein;PHD domain-containing protein;Zinc finger CCCH domain-containing protein 19	1.593	GO:0097159;GO:0001098;GO:0016591;GO:0008023;GO:0140513;GO:0000428;GO:0031974;GO:0099122;GO:0043229;GO:0061695;GO:1990269;GO:0043169;GO:0070063;GO:0019899;GO:0043175;GO:0043226;GO:0005515;GO:0043167;GO:0000993;GO:0043227;GO:0045309;GO:0016593;GO:0003676;GO:0043231;GO:1901363;GO:0003677;GO:0032991;GO:0005634;GO:0031981;GO:0070013;GO:0005488;GO:0005654;GO:0110165;GO:0055029;GO:0001099;GO:0043233;GO:…	RNA polymerase II, holoenzyme;binding;intracellular membrane-bounded organelle;phosphoprotein binding;protein binding;transcription elongation factor complex;RNA polymerase complex;phosphoserine residue binding;basal RNA polymerase II transcription machinery binding;nucleus;nuclear DNA-directed RNA polymerase complex;organelle lumen;transferase complex, transferring phosphorus-containing groups;R…
BaRT2v18chr1HG021720	HORVU.MOREX.r3.1HG0049980	Actin;Actin-7	-1.83799	GO:0048767;GO:0080147;GO:0010054;GO:0040007;GO:0006996;GO:0031974;GO:0030554;GO:0009791;GO:0009611;GO:0009888;GO:0017076;GO:0048469;GO:0043226;GO:0071705;GO:0051179;GO:0005911;GO:0090351;GO:0009733;GO:0032559;GO:0009507;GO:0031967;GO:0035639;GO:0006820;GO:0071840;GO:0006950;GO:0043168;GO:0055044;GO:0110165;GO:0097367;GO:0000166;GO:0030154;GO:0009653;GO:0006893;GO:0071944;GO:0015031;GO:0043229;GO:…	intracellular membrane-bounded organelle;plant epidermis development;establishment of protein localization;external encapsulating structure;anatomical structure morphogenesis;cellular component organization;plasma membrane;response to chemical;organelle lumen;plastid envelope;Golgi vesicle transport;seedling development;multicellular organismal process;response to radiation;adenyl ribonucleotide …
BaRT2v18chr1HG021930	HORVU.MOREX.r3.1HG0050330	Cys/Met metabolism PLP-dependent enzyme family protein, expressed;Methionine gamma-lyase	4.69989	GO:1901605;GO:0009070;GO:0001101;GO:0033554;GO:0009414;GO:0006082;GO:0071704;GO:0022607;GO:0009267;GO:0016053;GO:0071462;GO:0044272;GO:0019346;GO:0008152;GO:0042631;GO:0071840;GO:0006950;GO:0110165;GO:0043168;GO:0070887;GO:1901564;GO:0009092;GO:0050667;GO:0019842;GO:0104004;GO:0042594;GO:0031667;GO:1901566;GO:0051259;GO:1901700;GO:0008652;GO:0019344;GO:0009058;GO:0019752;GO:0044237;GO:0071229;GO:…	cellular response to sulfate starvation;protein tetramerization;protein homotetramerization;sulfur amino acid metabolic process;cellular component organization;response to chemical;organic substance metabolic process;transsulfuration;cellular metabolic process;cystathionine gamma-lyase activity;cellular response to stress;organic acid metabolic process;cellular response to water stimulus;organic …
BaRT2v18chr1HG022730	HORVU.MOREX.r3.1HG0051900	Glutathione S-transferase GST 38;Putative glutathione S-transferase GSTU6	-2.12125	GO:0006749;GO:0006790;GO:0071704;GO:0003824;GO:0004364;GO:0008152;GO:0044237;GO:0043603;GO:0006518;GO:0034641;GO:0110165;GO:0006807;GO:0016765;GO:0009987;GO:0005737;GO:0016740;GO:1901564;GO:0005622;GO:0006575	sulfur compound metabolic process;peptide metabolic process;organic substance metabolic process;transferase activity, transferring alkyl or aryl (other than methyl) groups;glutathione metabolic process;organonitrogen compound metabolic process;transferase activity;cellular metabolic process;cellular amide metabolic process;cellular process;catalytic activity;cytoplasm;cellular modified amino acid…
BaRT2v18chr1HG022780	HORVU.MOREX.r3.1HG0051940	probable lysophospholipase BODYGUARD 3;AB hydrolase-1 domain-containing protein;Putative alpha/beta-hydrolase involved in synthesis of cutin;Cardiolipin-specific phospholipase;Hydrolase, alpha/beta fold family protein, expressed	-1.87134	GO:0016740;GO:0003824;GO:0016746;GO:1901564;GO:0018775;GO:0016822;GO:0031224;GO:0009820;GO:0110165;GO:0016021;GO:0016823;GO:0006807;GO:0008152;GO:0016787;GO:0071704;GO:0016020	hydrolase activity, acting on acid carbon-carbon bonds;hydrolase activity, acting on acid carbon-carbon bonds, in ketonic substances;organic substance metabolic process;organonitrogen compound metabolic process;alkaloid metabolic process;nitrogen compound metabolic process;catalytic activity;membrane;transferase activity;intrinsic component of membrane;cellular anatomical entity;integral componen…
BaRT2v18chr1HG023290	HORVU.MOREX.r3.1HG0053120	ADP-ribosylation factor GTPase-activating protein 3;probable ADP-ribosylation factor GTPase-activating protein AGD9;probable ADP-ribosylation factor GTPase-activating protein AGD8;ADP-ribosylation factor GTPase-activating protein AGD10;Arf GTPase activating protein;ADP-ribosylation factor GTPase-activating protein;GTPase activating protein, putative, expressed;Arf-GAP domain-containing protein	1.89732	GO:0030234;GO:0048194;GO:0012505;GO:0006900;GO:0061024;GO:0050790;GO:0006903;GO:0043229;GO:0065007;GO:0006996;GO:0016043;GO:0051345;GO:0005096;GO:0098772;GO:0098791;GO:0016020;GO:0043087;GO:0048200;GO:0043226;GO:0048199;GO:0051649;GO:0030695;GO:0043547;GO:0043227;GO:0044093;GO:0048193;GO:0051179;GO:0000139;GO:0005794;GO:0043231;GO:0031090;GO:0006901;GO:0071840;GO:0051650;GO:0043085;GO:0031224;GO:…	intracellular membrane-bounded organelle;enzyme regulator activity;regulation of hydrolase activity;regulation of GTPase activity;regulation of catalytic activity;cellular component organization;COPI coating of Golgi vesicle;integral component of membrane;positive regulation of GTPase activity;Golgi membrane;establishment of vesicle localization;establishment of localization;endomembrane system;o…
BaRT2v18chr1HG023620	HORVU.MOREX.r3.1HG0053620	Putative inositol or phosphatidylinositol kinase;Ribosome quality control complex subunit 2;YTH domain-containing protein 1-like;acidic leucine-rich nuclear phosphoprotein 32 family member B;Chalcone-flavanone isomerase family protein;DNA polymerase epsilon catalytic subunit A-like;chaperonin CPN60, mitochondrial;Myelin transcription factor 1 isoform X2	-6.06023	GO:0016740;GO:0003824;GO:0008152;GO:0016301;GO:0006793;GO:0016772;GO:0009987;GO:0016853;GO:0016310;GO:0044237;GO:0006796	catalytic activity;phosphorylation;phosphorus metabolic process;transferase activity;kinase activity;cellular metabolic process;isomerase activity;cellular process;metabolic process;transferase activity, transferring phosphorus-containing groups;phosphate-containing compound metabolic process
BaRT2v18chr1HG024430	HORVU.MOREX.r3.1HG0054710	0	7.27056	0	0
BaRT2v18chr1HG024480	HORVU.MOREX.r3.1HG0054870	Ribulose-phosphate 3-epimerase (Fragment);S-adenosylhomocysteine deaminase Methylthioadenosine deaminase (Fragment);Type IV fimbrial assembly, ATPase PilB (Fragment)	1.89144	GO:0003824;GO:0022414;GO:0016857;GO:0019953;GO:0005576;GO:0000003;GO:0051704;GO:0016787;GO:0110165;GO:0004750;GO:0050270;GO:0016814;GO:0016810;GO:0044703;GO:0016854;GO:0016853;GO:0019239	ribulose-phosphate 3-epimerase activity;sexual reproduction;catalytic activity;hydrolase activity, acting on carbon-nitrogen (but not peptide) bonds, in cyclic amidines;hydrolase activity;racemase and epimerase activity;reproduction;S-adenosylhomocysteine deaminase activity;hydrolase activity, acting on carbon-nitrogen (but not peptide) bonds;deaminase activity;cellular anatomical entity;extracel…
BaRT2v18chr1HG024680	HORVU.MOREX.r3.1HG0055230	Methyltransferase;24-methylenesterol C-methyltransferase 2	-1.86561	GO:0016741;GO:1901576;GO:0032259;GO:0030797;GO:0008202;GO:1901615;GO:0071704;GO:0006629;GO:0003824;GO:0008610;GO:1901617;GO:0016126;GO:0008757;GO:0009058;GO:1901362;GO:0008152;GO:0044238;GO:0006694;GO:0031224;GO:0110165;GO:0016021;GO:0008168;GO:0016740;GO:0016125;GO:1901360;GO:0016020	methylation;integral component of membrane;organic cyclic compound biosynthetic process;organic hydroxy compound metabolic process;organic substance metabolic process;transferase activity;biosynthetic process;S-adenosylmethionine-dependent methyltransferase activity;steroid biosynthetic process;methyltransferase activity;24-methylenesterol C-methyltransferase activity;catalytic activity;membrane;…
BaRT2v18chr1HG025000	HORVU.MOREX.r3.1HG0055590	Zinc finger, C3HC4 type family protein, expressed;RING-H2 finger protein ATL57;RING-H2 finger protein ATL54	-1.57542	GO:0006508;GO:0031410;GO:0071704;GO:0061630;GO:0006511;GO:0043226;GO:0051649;GO:0071705;GO:0046914;GO:0051179;GO:0072594;GO:0008152;GO:0006820;GO:0110165;GO:0006464;GO:0005802;GO:0008270;GO:0044267;GO:1901564;GO:0007034;GO:1901565;GO:0051641;GO:0015031;GO:0012505;GO:0043229;GO:0009057;GO:0019787;GO:0048193;GO:0044265;GO:0005794;GO:0006623;GO:0006896;GO:0031984;GO:0044237;GO:0043170;GO:0019538;GO:…	intracellular membrane-bounded organelle;establishment of protein localization;Golgi transport complex;vesicle tethering complex;Golgi vesicle transport;organic substance metabolic process;transferase activity;cellular macromolecule localization;organic substance catabolic process;cellular metabolic process;Golgi apparatus subcompartment;amide transport;establishment of protein localization to va…
BaRT2v18chr1HG025370	HORVU.MOREX.r3.1HG0056440	QWRF motif-containing protein 7	-3.14204	GO:0044085;GO:0070925;GO:0006996;GO:0016043;GO:0043229;GO:0008092;GO:0043228;GO:0099081;GO:0015631;GO:0099080;GO:0005856;GO:0008017;GO:0007051;GO:0051225;GO:0022607;GO:0007017;GO:0007049;GO:0005515;GO:0043226;GO:0043227;GO:0099513;GO:0043231;GO:0043232;GO:0005880;GO:0015630;GO:0005634;GO:0071840;GO:0005488;GO:0110165;GO:0009987;GO:0005737;GO:0000226;GO:0022402;GO:0005874;GO:0007010;GO:0099512;GO:…	microtubule cytoskeleton organization;protein binding;binding;supramolecular complex;intracellular membrane-bounded organelle;supramolecular polymer;nucleus;cellular component organization;spindle organization;organelle assembly;tubulin binding;spindle assembly;microtubule-based process;polymeric cytoskeletal fiber;intracellular non-membrane-bounded organelle;cellular component biogenesis;supramo…
BaRT2v18chr1HG025980	HORVU.MOREX.r3.1HG0057350	Beta-amylase	-1.50876	GO:0003824;GO:0043170;GO:0044238;GO:0000272;GO:1901575;GO:0016052;GO:0016160;GO:0005976;GO:0016161;GO:0009057;GO:0004553;GO:0005975;GO:0008152;GO:0016798;GO:0102229;GO:0016787;GO:0071704;GO:0009056	organic substance metabolic process;beta-amylase activity;catalytic activity;hydrolase activity;organic substance catabolic process;catabolic process;carbohydrate metabolic process;hydrolase activity, hydrolyzing O-glycosyl compounds;polysaccharide catabolic process;hydrolase activity, acting on glycosyl bonds;macromolecule metabolic process;polysaccharide metabolic process;macromolecule cataboli…
BaRT2v18chr1HG026070	HORVU.MOREX.r3.1HG0057490	Serine/threonine-protein kinase SAPK3;Serine/threonine-protein kinase SAPK1;Serine/threonine-protein kinase SAPK2;Serine/threonine-protein kinase SR;Serine/threonine-protein kinase SRK2C;Protein kinase domain-containing protein	1.98387	GO:0071310;GO:0030554;GO:0017076;GO:0071704;GO:0006796;GO:0043226;GO:0023052;GO:0016772;GO:0032559;GO:0008152;GO:0035639;GO:0009755;GO:0110165;GO:0043168;GO:0016301;GO:0071396;GO:0070887;GO:0097367;GO:0000166;GO:0006464;GO:1901564;GO:0044267;GO:0043229;GO:0016773;GO:0009737;GO:0009719;GO:0006468;GO:1901700;GO:0004672;GO:0006793;GO:0044237;GO:0033993;GO:0043170;GO:0005524;GO:0019538;GO:0005488;GO:…	intracellular membrane-bounded organelle;response to chemical;protein serine kinase activity;organic substance metabolic process;cellular response to alcohol;phosphorylation;transferase activity;adenyl ribonucleotide binding;cellular metabolic process;protein serine/threonine kinase activity;phosphate-containing compound metabolic process;organic cyclic compound binding;biological regulation;ribo…
BaRT2v18chr1HG026570	HORVU.MOREX.r3.1HG0058280	D-3-phosphoglycerate dehydrogenase	-3.18437	GO:0097159;GO:0036094;GO:0051287;GO:0005488;GO:1901265;GO:0000166;GO:1901363	organic cyclic compound binding;binding;small molecule binding;nucleotide binding;NAD binding;heterocyclic compound binding;nucleoside phosphate binding
BaRT2v18chr1HG026660	HORVU.MOREX.r3.1HG0058440	RNA helicase	1.55928	GO:0097159;GO:0036094;GO:0006139;GO:0003723;GO:0016071;GO:0030554;GO:0017076;GO:0071704;GO:0003824;GO:0043167;GO:0016818;GO:0140098;GO:0032555;GO:0032559;GO:0044237;GO:0008152;GO:0006725;GO:1901363;GO:0035639;GO:0016070;GO:0043170;GO:0034641;GO:0003676;GO:0005524;GO:0006396;GO:0017111;GO:0044238;GO:0005488;GO:0031224;GO:0016887;GO:0016021;GO:0110165;GO:0016462;GO:0006807;GO:0043168;GO:0009987;GO:…	binding;mRNA processing;small molecule binding;anion binding;gene expression;integral component of membrane;hydrolase activity;RNA metabolic process;hydrolase activity, acting on acid anhydrides;catalytic activity, acting on RNA;hydrolase activity, acting on acid anhydrides, in phosphorus-containing anhydrides;organic substance metabolic process;ion binding;nucleobase-containing compound metaboli…
BaRT2v18chr1HG026770	HORVU.MOREX.r3.1HG0058690	ABA inducible protein;ABA-inducible protein PHV A1;Late embryogenesis abundant protein 3	4.34304	GO:0048584;GO:1902584;GO:0015267;GO:0050789;GO:0065007;GO:0043229;GO:0048518;GO:0060089;GO:0005215;GO:0015318;GO:0038023;GO:0015276;GO:0006811;GO:0043226;GO:0022803;GO:0055085;GO:0043227;GO:0051179;GO:0022834;GO:0005216;GO:0080134;GO:0015075;GO:0022857;GO:0048583;GO:0043231;GO:0005634;GO:0022836;GO:0110165;GO:0006810;GO:0009987;GO:0051234;GO:2000070;GO:0034220;GO:0005622;GO:0071944;GO:0005886;GO:…	intracellular membrane-bounded organelle;positive regulation of biological process;signaling receptor activity;nucleus;plasma membrane;positive regulation of response to stimulus;regulation of response to water deprivation;establishment of localization;ligand-gated channel activity;inorganic molecular entity transmembrane transporter activity;ion transmembrane transporter activity;transporter act…
BaRT2v18chr1HG027170	HORVU.MOREX.r3.1HG0059260	0	1.56592	GO:0031224;GO:0110165;GO:0016021;GO:0016020	cellular anatomical entity;integral component of membrane;membrane;intrinsic component of membrane
BaRT2v18chr1HG027390	HORVU.MOREX.r3.1HG0059680	Eukaryotic peptide chain release factor subunit 1-3	5.08966	GO:0006415;GO:0003723;GO:1902680;GO:0051254;GO:0071704;GO:0016746;GO:0043226;GO:0009891;GO:0003676;GO:0008152;GO:0043043;GO:0031323;GO:0006518;GO:0090079;GO:0071840;GO:0045935;GO:0080090;GO:0110165;GO:1901564;GO:0010556;GO:0044267;GO:0031326;GO:0009889;GO:0019222;GO:0043229;GO:1990825;GO:1901566;GO:1903506;GO:0003700;GO:0040008;GO:0009058;GO:0044237;GO:0043170;GO:0001228;GO:0019538;GO:0005488;GO:…	intracellular membrane-bounded organelle;cellular protein complex disassembly;positive regulation of cellular metabolic process;cellular component organization;positive regulation of RNA metabolic process;cellular macromolecule biosynthetic process;organic substance metabolic process;transferase activity;cellular component disassembly;cellular nitrogen compound biosynthetic process;protein-contai…
BaRT2v18chr1HG027420	HORVU.MOREX.r3.1HG0059740	Diacylglycerol kinase	2.91622	GO:0097159;GO:0036094;GO:0050789;GO:0065007;GO:0030554;GO:0007154;GO:0016773;GO:0017076;GO:0016310;GO:0006796;GO:0003824;GO:0043167;GO:0006952;GO:0023052;GO:0032555;GO:0006793;GO:0016772;GO:0050896;GO:0007205;GO:0050794;GO:0032559;GO:0044237;GO:0008152;GO:1901363;GO:0035639;GO:0005524;GO:0005488;GO:0031224;GO:0006950;GO:0110165;GO:0016021;GO:0016301;GO:0043168;GO:0009987;GO:0035556;GO:0007165;GO:…	binding;defense response;small molecule binding;anion binding;protein kinase C-activating G protein-coupled receptor signaling pathway;NAD+ kinase activity;kinase activity;integral component of membrane;transferase activity, transferring phosphorus-containing groups;signaling;phosphotransferase activity, alcohol group as acceptor;intracellular signal transduction;ion binding;G protein-coupled rec…
BaRT2v18chr1HG027540	HORVU.MOREX.r3.1HG0059840	F-box domain containing protein;F-box domain-containing protein	1.80985	GO:0031146;GO:0006508;GO:0030163;GO:0051603;GO:0009057;GO:0071704;GO:0009056;GO:0044260;GO:0006511;GO:0019941;GO:0010498;GO:0044257;GO:0044265;GO:0044248;GO:0008152;GO:0044237;GO:0043170;GO:0019538;GO:0044238;GO:1901575;GO:0031224;GO:0043161;GO:0016021;GO:0110165;GO:0006807;GO:0009987;GO:1901564;GO:0044267;GO:0043632;GO:1901565;GO:0016020	proteasomal protein catabolic process;integral component of membrane;organic substance metabolic process;cellular catabolic process;proteolysis;organonitrogen compound metabolic process;organic substance catabolic process;cellular protein metabolic process;organonitrogen compound catabolic process;cellular metabolic process;ubiquitin-dependent protein catabolic process;proteolysis involved in cel…
BaRT2v18chr5HG230810	HORVU.MOREX.r3.1HG0060600	0	2.47666	0	0
BaRT2v18chr1HG028120	HORVU.MOREX.r3.1HG0061070	RING-H2 finger protein ATL32;RING-H2 finger protein ATL64;RING-H2 finger protein ATL60;RING-H2 finger protein ATL3F;RING-H2 finger protein ATL5;RING-H2 finger protein ATL1N;Putative RING zinc finger domain superfamily protein;RING-H2 finger protein ATL2;RING-H2 finger protein ATL3	2.1184	GO:0006508;GO:0006082;GO:0031410;GO:0071704;GO:0061630;GO:0006796;GO:0016746;GO:0006511;GO:0006165;GO:0043226;GO:0051649;GO:0071705;GO:0051179;GO:0072594;GO:0008152;GO:0006820;GO:0110165;GO:0009179;GO:0019637;GO:1901135;GO:0006464;GO:0005802;GO:1901564;GO:0044267;GO:0007034;GO:1901565;GO:0051641;GO:0016830;GO:0015031;GO:0012505;GO:0043229;GO:0009057;GO:0009117;GO:0005975;GO:0019787;GO:0009259;GO:…	intracellular membrane-bounded organelle;establishment of protein localization;Golgi transport complex;organophosphate metabolic process;ribonucleotide metabolic process;vesicle tethering complex;Golgi vesicle transport;organic substance metabolic process;transferase activity;carbon-carbon lyase activity;phosphorylation;organic substance catabolic process;cellular macromolecule localization;purin…
BaRT2v18chr1HG028440	HORVU.MOREX.r3.1HG0061660	RING-CH-type domain-containing protein;RING/FYVE/PHD zinc finger superfamily protein;E3 ubiquitin-protein ligase MARCH1;E3 ubiquitin-protein ligase MARCH1 (Fragment)	-2.23437	GO:0016567;GO:0140096;GO:0043169;GO:0071704;GO:0044260;GO:0003824;GO:0019787;GO:0016874;GO:0043167;GO:0046914;GO:0070647;GO:0008152;GO:0044237;GO:0043170;GO:0036211;GO:0019538;GO:0044238;GO:0005488;GO:0031224;GO:0110165;GO:0016021;GO:0006807;GO:0009987;GO:0046872;GO:0016740;GO:0006464;GO:1901564;GO:0008270;GO:0044267;GO:0032446;GO:0043412;GO:0004842;GO:0016020	binding;protein modification by small protein conjugation;cellular protein modification process;integral component of membrane;organic substance metabolic process;ion binding;organonitrogen compound metabolic process;transferase activity;ubiquitin-like protein transferase activity;cellular protein metabolic process;catalytic activity, acting on a protein;protein ubiquitination;cellular metabolic …
BaRT2v18chr1HG028530	HORVU.MOREX.r3.1HG0061770	0	6.61229	0	0
BaRT2v18chr1HG028540	HORVU.MOREX.r3.1HG0061780	0	7.43945	0	0
BaRT2v18chr1HG028550	HORVU.MOREX.r3.1HG0061790	carrot ABA-induced in somatic embryos 3-like;Late embryogenesis abundant protein B19.4;Small hydrophilic plant seed protein, conserved site-containing protein	6.6681	GO:0033993;GO:0009719;GO:0042221;GO:1901700;GO:0005829;GO:0097305;GO:0009725;GO:0005622;GO:0110165;GO:0050896;GO:0009737;GO:0005737;GO:0010033	response to lipid;response to alcohol;intracellular anatomical structure;response to oxygen-containing compound;response to abscisic acid;response to hormone;cytoplasm;response to organic substance;cellular anatomical entity;response to chemical;response to stimulus;response to endogenous stimulus;cytosol
BaRT2v18chr1HG028560	HORVU.MOREX.r3.1HG0061800	Late embryogenesis abundant protein;carrot ABA-induced in somatic embryos 3-like;Small hydrophilic plant seed protein, conserved site-containing protein	7.81864	GO:0033993;GO:0009719;GO:0042221;GO:1901700;GO:0005829;GO:0097305;GO:0009725;GO:0005622;GO:0110165;GO:0050896;GO:0009737;GO:0005737;GO:0010033	response to lipid;response to alcohol;intracellular anatomical structure;response to oxygen-containing compound;response to abscisic acid;response to hormone;cytoplasm;response to organic substance;cellular anatomical entity;response to chemical;response to stimulus;response to endogenous stimulus;cytosol
BaRT2v18chr1HG028570	HORVU.MOREX.r3.1HG0061820	0	4.4973	0	0
BaRT2v18chr2HG091020	HORVU.MOREX.r3.1HG0062910	0	-2.84896	GO:0031224;GO:0110165;GO:0016021;GO:0016020	cellular anatomical entity;integral component of membrane;membrane;intrinsic component of membrane
BaRT2v18chr1HG029450	HORVU.MOREX.r3.1HG0063450	TPM domain;Beta-propeller domain of methanol dehydrogenase type;UPF0603 protein, chloroplastic;Thylakoid lumen 18.3 kDa protein	-5.17707	GO:0019684;GO:0097159;GO:0003723;GO:0009534;GO:0055035;GO:0043229;GO:0003729;GO:0071704;GO:0006796;GO:0044260;GO:0003824;GO:0016020;GO:0043226;GO:0010206;GO:0009579;GO:0043227;GO:0006793;GO:0016311;GO:0003676;GO:0009507;GO:1901363;GO:0043231;GO:0044237;GO:0034357;GO:0008152;GO:0043170;GO:0005634;GO:0019538;GO:0044238;GO:0005488;GO:0031224;GO:0110165;GO:0016021;GO:0006807;GO:0003993;GO:0006091;GO:…	binding;chloroplast thylakoid membrane;intracellular membrane-bounded organelle;photosystem II repair;hydrolase activity, acting on ester bonds;nucleus;chloroplast;integral component of membrane;hydrolase activity;thylakoid membrane;protein repair;organic substance metabolic process;RNA binding;phosphoric ester hydrolase activity;photosynthesis;thylakoid;organonitrogen compound metabolic process;…
BaRT2v18chr1HG029690	HORVU.MOREX.r3.1HG0063870	Kinesin-4	-2.22176	GO:0097159;GO:0036094;GO:0043229;GO:0008092;GO:0043228;GO:0030554;GO:0017076;GO:0099081;GO:1990939;GO:0015631;GO:0099080;GO:0005856;GO:0008017;GO:0003824;GO:0007017;GO:0043226;GO:0005515;GO:0043167;GO:0051649;GO:0003777;GO:0003774;GO:0099513;GO:0016818;GO:0051179;GO:0032555;GO:0032559;GO:1901363;GO:0032991;GO:0043232;GO:0035639;GO:0015630;GO:0005524;GO:0017111;GO:0005875;GO:0008574;GO:0005488;GO:…	protein binding;binding;supramolecular complex;small molecule binding;anion binding;movement of cell or subcellular component;supramolecular polymer;establishment of localization;hydrolase activity;microtubule-based movement;tubulin binding;hydrolase activity, acting on acid anhydrides;hydrolase activity, acting on acid anhydrides, in phosphorus-containing anhydrides;microtubule-based process;ion…
BaRT2v18chr1HG030320	HORVU.MOREX.r3.1HG0064740	Putative carboxylic ester hydrolase;Phospholipase A1-Igamma2, chloroplastic;Fungal lipase-like domain containing protein	-2.09507	GO:0003824;GO:0044238;GO:0016788;GO:0004620;GO:0008970;GO:0016298;GO:0052740;GO:0008152;GO:0052739;GO:0016787;GO:0071704;GO:0052689;GO:0006629	organic substance metabolic process;1-acyl-2-lysophosphatidylserine acylhydrolase activity;hydrolase activity, acting on ester bonds;lipase activity;catalytic activity;phospholipase A1 activity;lipid metabolic process;primary metabolic process;phosphatidylserine 1-acylhydrolase activity;carboxylic ester hydrolase activity;metabolic process;hydrolase activity;phospholipase activity
BaRT2v18chr1HG030360	HORVU.MOREX.r3.1HG0064790	65-kDa microtubule-associated protein 2;65-kDa microtubule-associated protein 5;Microtubule-associated protein, MAP65/Ase1/PRC;Microtubule-associated protein 65-5;65-kDa microtubule-associated protein 5 isoform X1;Protein regulator of cytokinesis, putative	-2.27755	GO:0006996;GO:0016043;GO:0043229;GO:0008092;GO:0043228;GO:0099081;GO:0015631;GO:0099080;GO:0005856;GO:0008017;GO:0007017;GO:0043226;GO:0005515;GO:0099513;GO:0043232;GO:0015630;GO:0071840;GO:0005488;GO:0110165;GO:0009987;GO:0005819;GO:0005737;GO:0000226;GO:0005874;GO:0007010;GO:0099512;GO:0005622	microtubule cytoskeleton organization;protein binding;binding;supramolecular complex;supramolecular polymer;cellular component organization;tubulin binding;microtubule-based process;spindle;polymeric cytoskeletal fiber;intracellular non-membrane-bounded organelle;cellular process;intracellular organelle;microtubule;microtubule binding;cytoskeletal protein binding;cytoplasm;cellular component orga…
BaRT2v18chr1HG030570	HORVU.MOREX.r3.1HG0065060	MADS-box protein 2;MADS transcription factor;PISTILLATA-like MADS-box transcription factor (Fragment);MADS-box protein 4;Globosa	-2.13039	GO:0005694;GO:1905393;GO:1902680;GO:0048437;GO:0009791;GO:0048608;GO:0051254;GO:0043226;GO:0048367;GO:0009891;GO:0003676;GO:0003677;GO:0031323;GO:0010093;GO:0045935;GO:0048827;GO:0080090;GO:0110165;GO:0030154;GO:0010556;GO:0009653;GO:0001067;GO:0031326;GO:0000003;GO:0000977;GO:0010097;GO:0009889;GO:0090567;GO:0019222;GO:0043229;GO:0048438;GO:0090698;GO:1903506;GO:0003700;GO:0048466;GO:0000978;GO:…	regionalization;intracellular membrane-bounded organelle;positive regulation of cellular metabolic process;anatomical structure morphogenesis;positive regulation of RNA metabolic process;shoot system development;RNA polymerase II transcription regulatory region sequence-specific DNA binding;sequence-specific DNA binding;protein dimerization activity;multicellular organismal process;stamen develop…
BaRT2v18chr1HG031160	HORVU.MOREX.r3.1HG0066180	Heavy metal transport/detoxification superfamily protein;HMA domain-containing protein	-1.94857	GO:0006812;GO:0043229;GO:0043169;GO:0006811;GO:0043226;GO:0043167;GO:0043227;GO:0030001;GO:0051179;GO:0009507;GO:0043231;GO:0005488;GO:0110165;GO:0006810;GO:0051234;GO:0005737;GO:0046872;GO:0009536;GO:0005622	intracellular membrane-bounded organelle;binding;metal ion transport;chloroplast;establishment of localization;ion binding;intracellular organelle;transport;cytoplasm;cation transport;membrane-bounded organelle;cellular anatomical entity;organelle;plastid;intracellular anatomical structure;localization;metal ion binding;cation binding;ion transport
BaRT2v18chr1HG031370	HORVU.MOREX.r3.1HG0066590	F-box/LRR-repeat protein 2;F-box protein FBL2;F-box protein SKP2A;F-box/RNI-like superfamily protein isoform 1;Putative F-box domain, leucine-rich repeat domain, L domain-containing protein;F-box protein SKP2B	2.13061	GO:0031146;GO:0006508;GO:0030163;GO:0051603;GO:0009057;GO:0071704;GO:0009056;GO:0044260;GO:0006511;GO:0019941;GO:0031461;GO:0010498;GO:0044257;GO:0044265;GO:0044248;GO:0008152;GO:0044237;GO:0032991;GO:0043170;GO:0019538;GO:0044238;GO:1901575;GO:0031224;GO:0043161;GO:0016021;GO:0110165;GO:0006807;GO:0009987;GO:0000151;GO:1990234;GO:1901564;GO:0019005;GO:0044267;GO:0140535;GO:0043632;GO:1902494;GO:…	cullin-RING ubiquitin ligase complex;proteasomal protein catabolic process;integral component of membrane;organic substance metabolic process;cellular catabolic process;proteolysis;organonitrogen compound metabolic process;organic substance catabolic process;cellular protein metabolic process;organonitrogen compound catabolic process;cellular metabolic process;ubiquitin-dependent protein cataboli…
BaRT2v18chr1HG031400	HORVU.MOREX.r3.1HG0066620	Bidirectional sugar transporter SWEET	6.20068	GO:0008509;GO:0005783;GO:0044085;GO:0012505;GO:0098827;GO:0043229;GO:0016043;GO:0098656;GO:0005215;GO:0031226;GO:0022607;GO:0006811;GO:0043226;GO:0055085;GO:0065003;GO:0043227;GO:0005789;GO:0051179;GO:0051259;GO:0043933;GO:0015075;GO:0022857;GO:0031984;GO:0043231;GO:0005887;GO:0015144;GO:0031090;GO:0006820;GO:0071840;GO:0031224;GO:0110165;GO:0016021;GO:0006810;GO:0009987;GO:0051234;GO:0051260;GO:…	intracellular membrane-bounded organelle;intrinsic component of plasma membrane;anion transmembrane transporter activity;cellular component organization;plasma membrane;integral component of membrane;protein-containing complex subunit organization;establishment of localization;endomembrane system;endoplasmic reticulum;ion transmembrane transporter activity;transporter activity;carbohydrate transp…
BaRT2v18chr1HG031770	HORVU.MOREX.r3.1HG0067160	0	-2.01877	0	0
BaRT2v18chr1HG032180	HORVU.MOREX.r3.1HG0067580	0	-3.05513	GO:0097159;GO:1990837;GO:0043229;GO:0000976;GO:0043226;GO:0043227;GO:0003676;GO:0043231;GO:1901363;GO:0003677;GO:0005634;GO:0005488;GO:0031224;GO:0110165;GO:0016021;GO:0003690;GO:0001067;GO:0043565;GO:0005622;GO:0016020	intracellular membrane-bounded organelle;binding;nucleus;integral component of membrane;sequence-specific DNA binding;DNA binding;double-stranded DNA binding;heterocyclic compound binding;intracellular organelle;organic cyclic compound binding;membrane;intrinsic component of membrane;membrane-bounded organelle;cellular anatomical entity;organelle;intracellular anatomical structure;nucleic acid bi…
BaRT2v18chr1HG032280	HORVU.MOREX.r3.1HG0067720	BHLH domain-containing protein;Transcription factor bHLH112	-2.34024	GO:0097159;GO:0006355;GO:0140110;GO:0050789;GO:0000981;GO:0065007;GO:1990837;GO:0043229;GO:0000976;GO:0019222;GO:0019219;GO:0010468;GO:0043226;GO:0005515;GO:1903506;GO:0043227;GO:0003700;GO:0050794;GO:0003676;GO:0043231;GO:2001141;GO:2000112;GO:0003677;GO:1901363;GO:0005634;GO:0000978;GO:0031323;GO:0060255;GO:0005488;GO:0080090;GO:0000987;GO:0110165;GO:0051171;GO:0003690;GO:0010556;GO:0046983;GO:…	protein binding;intracellular membrane-bounded organelle;binding;regulation of RNA metabolic process;regulation of nucleobase-containing compound metabolic process;nucleus;regulation of RNA biosynthetic process;regulation of transcription, DNA-templated;RNA polymerase II transcription regulatory region sequence-specific DNA binding;sequence-specific DNA binding;DNA binding;protein dimerization ac…
BaRT2v18chr1HG032420	HORVU.MOREX.r3.1HG0067930	Peroxidase	-1.6801	GO:0097159;GO:0043169;GO:0016491;GO:0006979;GO:0003824;GO:0042221;GO:0043167;GO:0050896;GO:1901363;GO:1990748;GO:0020037;GO:0005488;GO:0098754;GO:0006950;GO:0070887;GO:0098869;GO:0009987;GO:0016209;GO:0046872;GO:0046906;GO:0051716;GO:0097237;GO:0009636;GO:0004601;GO:0016684	binding;response to chemical;detoxification;oxidoreductase activity, acting on peroxide as acceptor;ion binding;response to oxidative stress;heterocyclic compound binding;cellular response to toxic substance;cellular process;cellular detoxification;oxidoreductase activity;organic cyclic compound binding;catalytic activity;response to stress;response to toxic substance;peroxidase activity;response…
BaRT2v18chr1HG032990	HORVU.MOREX.r3.1HG0068950	0	1.69176	0	0
BaRT2v18chr1HG033350	HORVU.MOREX.r3.1HG0069480	Cyclin N-terminal domain-containing protein	-1.84836	GO:1902911;GO:0030234;GO:0032268;GO:0050789;GO:0000079;GO:1904029;GO:0050790;GO:0019222;GO:0043229;GO:0065007;GO:0000278;GO:0061695;GO:0098772;GO:1902554;GO:0031399;GO:0007049;GO:0043226;GO:0001932;GO:0043549;GO:0043227;GO:0045859;GO:0019220;GO:0000307;GO:0050794;GO:0019887;GO:0032991;GO:0043231;GO:0051726;GO:0016538;GO:0005634;GO:0031323;GO:0060255;GO:0071900;GO:0051246;GO:0044770;GO:0019207;GO:…	intracellular membrane-bounded organelle;enzyme regulator activity;cell cycle;mitotic cell cycle;regulation of catalytic activity;nucleus;integral component of membrane;kinase regulator activity;transferase complex, transferring phosphorus-containing groups;regulation of phosphate metabolic process;regulation of protein kinase activity;regulation of cellular protein metabolic process;regulation o…
BaRT2v18chr1HG033360	HORVU.MOREX.r3.1HG0069490	Cyclin N-terminal domain-containing protein	-5.56944	GO:1902911;GO:0030234;GO:0032268;GO:0050789;GO:0000079;GO:1904029;GO:0050790;GO:0019222;GO:0043229;GO:0065007;GO:0000278;GO:0061695;GO:0098772;GO:1902554;GO:0031399;GO:0007049;GO:0043226;GO:0001932;GO:0043549;GO:0043227;GO:0045859;GO:0019220;GO:0000307;GO:0050794;GO:0019887;GO:0032991;GO:0043231;GO:0051726;GO:0016538;GO:0005634;GO:0031323;GO:0060255;GO:0071900;GO:0051246;GO:0044770;GO:0019207;GO:…	intracellular membrane-bounded organelle;enzyme regulator activity;cell cycle;mitotic cell cycle;regulation of catalytic activity;nucleus;integral component of membrane;kinase regulator activity;transferase complex, transferring phosphorus-containing groups;regulation of phosphate metabolic process;regulation of protein kinase activity;regulation of cellular protein metabolic process;regulation o…
BaRT2v18chr1HG018410	HORVU.MOREX.r3.1HG0069550	Cyclin N-terminal domain-containing protein	1.70668	GO:0009987;GO:0007049;GO:0051301	cellular process;cell cycle;cell division
BaRT2v18chr1HG034350	HORVU.MOREX.r3.1HG0071050	Expansin	1.50671	GO:0030312;GO:0009664;GO:0050789;GO:0065007;GO:0019222;GO:0016043;GO:0043229;GO:0140096;GO:0007154;GO:0016773;GO:0010468;GO:0003824;GO:0043226;GO:0071554;GO:0043227;GO:0023052;GO:0004672;GO:0016772;GO:0000165;GO:0050896;GO:0050794;GO:0043231;GO:0005618;GO:0005634;GO:0060255;GO:0071840;GO:0071669;GO:0005576;GO:0031224;GO:0110165;GO:0016021;GO:0016301;GO:0009987;GO:0004707;GO:0035556;GO:0007165;GO:…	intracellular membrane-bounded organelle;external encapsulating structure;MAP kinase activity;kinase activity;cellular component organization;nucleus;integral component of membrane;cell wall;external encapsulating structure organization;transferase activity, transferring phosphorus-containing groups;signaling;phosphotransferase activity, alcohol group as acceptor;intracellular signal transduction…
BaRT2v18chr1HG034670	HORVU.MOREX.r3.1HG0071540	Putative aldehyde reductase;NAD(P)-linked oxidoreductase superfamily protein;Aldose reductase	6.8766	0	0
BaRT2v18chr1HG034980	HORVU.MOREX.r3.1HG0072060	YbhB/YbcL;Phosphatidyl ethanolamine binding protein-like protein;Phosphatidylethanolamine-binding protein;Phosphatidylethanolamine-binding protein PEBP	4.31004	GO:0031224;GO:0110165;GO:0016021;GO:0016020	cellular anatomical entity;integral component of membrane;membrane;intrinsic component of membrane
BaRT2v18chr1HG035220	HORVU.MOREX.r3.1HG0072450	zf-LSD1 domain-containing protein;Metacaspase involved in regulation of apoptosis;Metacaspase-1;Zinc finger, LSD1-type	-2.88803	GO:0005783;GO:0012505;GO:0006508;GO:0044249;GO:1901576;GO:0043229;GO:0140096;GO:0004175;GO:0016757;GO:0071704;GO:0044260;GO:0003824;GO:1901566;GO:0006486;GO:0043226;GO:0016758;GO:0009100;GO:0043227;GO:0097502;GO:0008233;GO:0009058;GO:0008152;GO:0000030;GO:0043231;GO:0043413;GO:0044237;GO:0043170;GO:0019538;GO:0044238;GO:0036211;GO:0008234;GO:0110165;GO:0006807;GO:0009987;GO:0034645;GO:0016787;GO:…	intracellular membrane-bounded organelle;carbohydrate derivative metabolic process;mannosyltransferase activity;cellular protein modification process;peptidase activity;hydrolase activity;endomembrane system;endoplasmic reticulum;cellular macromolecule biosynthetic process;organic substance metabolic process;cysteine-type peptidase activity;proteolysis;mannosylation;organonitrogen compound metabo…
BaRT2v18chr1HG035230	HORVU.MOREX.r3.1HG0072510	0	-2.25352	0	0
BaRT2v18chr1HG035900	HORVU.MOREX.r3.1HG0073350	Molecular chaperones HSP70/HSC70, HSP70 superfamily;Heat shock cognate 70 kDa protein 2;heat shock cognate 70 kDa protein 2-like;heat shock cognate 70 kDa protein 2;Putative mediator of RNA polymerase II transcription subunit 37c	2.50091	GO:0071310;GO:0044389;GO:0033554;GO:0031974;GO:0030554;GO:0017076;GO:0044183;GO:0071704;GO:0043226;GO:0042026;GO:0009266;GO:0032559;GO:0008152;GO:0051085;GO:0035639;GO:0009617;GO:0006950;GO:0043168;GO:0070887;GO:0110165;GO:0016462;GO:0098588;GO:0097367;GO:0000166;GO:0051787;GO:0006458;GO:0006464;GO:1901564;GO:0044267;GO:0071944;GO:0012505;GO:0006457;GO:0043229;GO:0035966;GO:0061077;GO:0006986;GO:…	intracellular membrane-bounded organelle;external encapsulating structure;plasma membrane;response to chemical;hydrolase activity;organelle lumen;organic substance metabolic process;adenyl ribonucleotide binding;cellular metabolic process;heat shock protein binding;cellular response to stress;bounding membrane of organelle;protein refolding;organic cyclic compound binding;chaperone cofactor-depen…
BaRT2v18chr1HG036000	HORVU.MOREX.r3.1HG0073440	Kinesin-like protein KIN-10C	-3.48301	GO:0097159;GO:0036094;GO:0006996;GO:0043229;GO:0016043;GO:0008092;GO:0043228;GO:0030554;GO:0017076;GO:0000278;GO:0099081;GO:0015631;GO:0099080;GO:0005856;GO:0007051;GO:0008017;GO:0003824;GO:0007017;GO:0043226;GO:0005515;GO:0007049;GO:0043167;GO:0003777;GO:0003774;GO:0043227;GO:0099513;GO:0016818;GO:0032555;GO:0032559;GO:0009507;GO:0043231;GO:0032991;GO:0043232;GO:0035639;GO:0015630;GO:1901363;GO:…	microtubule cytoskeleton organization;protein binding;intracellular membrane-bounded organelle;supramolecular complex;small molecule binding;mitotic cell cycle;anion binding;binding;movement of cell or subcellular component;supramolecular polymer;cellular component organization;chloroplast;integral component of membrane;spindle organization;hydrolase activity;microtubule-based movement;tubulin bi…
BaRT2v18chr1HG036360	HORVU.MOREX.r3.1HG0073890	Microtubule-binding protein like;microtubule-binding protein TANGLED-like;Putative microtubule-binding protein TANGLED;Microtubule-binding protein TANGLED1	-6.06112	GO:0032506;GO:0044085;GO:0000914;GO:0043229;GO:0016043;GO:0043228;GO:0009524;GO:0000278;GO:0005856;GO:0022607;GO:0007049;GO:0043226;GO:1902410;GO:0032991;GO:0043232;GO:0015630;GO:0005875;GO:0071840;GO:0110165;GO:1903047;GO:0000912;GO:0005737;GO:0005819;GO:0009987;GO:0022402;GO:0009574;GO:0051301;GO:0000911;GO:0000910;GO:0061640;GO:1902407;GO:0005622;GO:0000281	cytokinetic process;mitotic cell cycle;cellular component organization;cytokinesis;mitotic cytokinetic process;spindle;preprophase band;intracellular non-membrane-bounded organelle;cellular component biogenesis;cytoskeleton-dependent cytokinesis;cellular process;cellular component assembly;intracellular organelle;assembly of actomyosin apparatus involved in cytokinesis;phragmoplast assembly;cytop…
BaRT2v18chr1HG036400	HORVU.MOREX.r3.1HG0073950	Rop guanine nucleotide exchange factor 7;Rop guanine nucleotide exchange factor 5;PRONE domain-containing protein;ROPGEF5 (ROP GUANINE NUCLEOTIDE EXCHANGE FACTOR 5);Pollen-specific kinase partner protein	-1.55786	GO:0016740;GO:0003824;GO:0030234;GO:0005085;GO:0065009;GO:0030695;GO:0050790;GO:0065007;GO:0008152;GO:0016301;GO:0006793;GO:0016772;GO:0009987;GO:0098772;GO:0006796;GO:0016310;GO:0044237;GO:0060589	biological regulation;enzyme regulator activity;catalytic activity;GTPase regulator activity;phosphorylation;regulation of molecular function;regulation of catalytic activity;phosphorus metabolic process;transferase activity;nucleoside-triphosphatase regulator activity;kinase activity;cellular metabolic process;cellular process;metabolic process;transferase activity, transferring phosphorus-conta…
BaRT2v18chr1HG036610	HORVU.MOREX.r3.1HG0074250	Coronatine-insensitive 1b;Coronatine insensitive protein 1;coronatine-insensitive protein homolog 1b;Auxin F-box protein 5;Coronatine-insensitive protein 1-like;Putative leucine-rich repeat domain, L domain-like protein;Coronatine-insensitive protein 1	1.61121	GO:0071310;GO:0031146;GO:0006508;GO:0048437;GO:0009966;GO:0009901;GO:0009791;GO:0009611;GO:0009900;GO:0048608;GO:0031410;GO:0071704;GO:0071417;GO:0006511;GO:0043226;GO:0048367;GO:0051649;GO:0048580;GO:0006952;GO:0023052;GO:0051179;GO:0008152;GO:1990071;GO:0002213;GO:0010646;GO:0009755;GO:0009617;GO:0048827;GO:0014074;GO:0006950;GO:0043161;GO:0110165;GO:0071396;GO:0009625;GO:0009641;GO:0032504;GO:…	multicellular organism reproduction;intracellular membrane-bounded organelle;response to chemical;cellular response to organonitrogen compound;shoot system development;vesicle tethering complex;regulation of jasmonic acid mediated signaling pathway;Golgi vesicle transport;organic substance metabolic process;response to fatty acid;cellular response to organic cyclic compound;multicellular organism…
BaRT2v18chr1HG037090	HORVU.MOREX.r3.1HG0075070	LRAT domain-containing protein;LRAT-like domain containing protein;NC domain-containing protein-related	1.70918	GO:0071284;GO:0006812;GO:0044249;GO:1901576;GO:0071704;GO:0006811;GO:0016746;GO:1901566;GO:0003824;GO:0046938;GO:0042221;GO:0051179;GO:0050896;GO:0009058;GO:0008152;GO:0043603;GO:0044237;GO:0043043;GO:0071248;GO:0006518;GO:0010035;GO:0034641;GO:0044550;GO:0010288;GO:0019748;GO:0031224;GO:0110165;GO:0070887;GO:0006807;GO:0016021;GO:0006810;GO:0009987;GO:0071241;GO:0005737;GO:0043604;GO:0051234;GO:…	secondary metabolic process;amide biosynthetic process;phytochelatin biosynthetic process;response to chemical;integral component of membrane;cellular response to inorganic substance;establishment of localization;peptide metabolic process;organic substance metabolic process;organonitrogen compound metabolic process;cellular biosynthetic process;biosynthetic process;peptide biosynthetic process;tr…
BaRT2v18chr1HG027820	HORVU.MOREX.r3.1HG0075230	Histone domain-containing protein	-2.23357	GO:0097159;GO:0005694;GO:0043229;GO:0046982;GO:0043228;GO:0032993;GO:0043226;GO:0005515;GO:0000785;GO:0043227;GO:0000786;GO:0044815;GO:0003676;GO:0043231;GO:1901363;GO:0032991;GO:0043232;GO:0003677;GO:0005634;GO:0005488;GO:0110165;GO:0046983;GO:0005622	protein binding;binding;intracellular membrane-bounded organelle;nucleus;protein-DNA complex;DNA binding;protein dimerization activity;intracellular non-membrane-bounded organelle;heterocyclic compound binding;intracellular organelle;organic cyclic compound binding;nucleosome;membrane-bounded organelle;cellular anatomical entity;chromatin;organelle;DNA packaging complex;nucleic acid binding;intra…
BaRT2v18chr1HG037350	HORVU.MOREX.r3.1HG0075480	Putative proton-dependent oligopeptide transporter family, major facilitator superfamily;Oligopeptide transporter, putative;Putative peptide/nitrate transporter;Peptide transporter PTR2-B;Nitrate transporter 1/peptide transporter family protein	-2.5746	GO:0097159;GO:0003723;GO:0050789;GO:0006817;GO:0065007;GO:0019222;GO:0043229;GO:0015698;GO:0005215;GO:0003729;GO:0010468;GO:0006811;GO:0043226;GO:0055085;GO:0071705;GO:0043227;GO:0051179;GO:0042886;GO:0022857;GO:0003676;GO:0043231;GO:1901363;GO:0005634;GO:0060255;GO:0006820;GO:0005488;GO:0031224;GO:0110165;GO:0016021;GO:0006810;GO:0009987;GO:0051234;GO:0005737;GO:0015833;GO:0071702;GO:0006857;GO:…	inorganic anion transport;intracellular membrane-bounded organelle;binding;nucleus;integral component of membrane;establishment of localization;transporter activity;peptide transport;anion transport;RNA binding;transmembrane transporter activity;heterocyclic compound binding;cellular process;intracellular organelle;regulation of macromolecule metabolic process;phosphate ion transport;transport;mR…
BaRT2v18chr1HG037790	HORVU.MOREX.r3.1HG0076260	Protein SULFUR DEFICIENCY-INDUCED 1;Protein SULFUR DEFICIENCY-INDUCED like;Putative tetratricopeptide-like helical domain, winged helix-turn-helix DNA-binding protein;Tetratricopeptide repeat-like superfamily protein	2.11634	GO:0006109;GO:0097159;GO:0050789;GO:0062012;GO:0042594;GO:0031668;GO:0006996;GO:0033554;GO:0016043;GO:0019222;GO:0065007;GO:0007154;GO:0042762;GO:0031667;GO:0043255;GO:0010675;GO:0009605;GO:0009267;GO:1900376;GO:0010439;GO:0005515;GO:0009579;GO:0050896;GO:0050794;GO:0003676;GO:1901363;GO:0003677;GO:0043455;GO:0031323;GO:0071840;GO:0005488;GO:0071496;GO:0080090;GO:0006950;GO:0110165;GO:0009987;GO:…	response to external stimulus;regulation of cellular carbohydrate metabolic process;protein binding;binding;cellular component organization;cellular response to sulfur starvation;cellular response to external stimulus;identical protein binding;DNA binding;regulation of biosynthetic process;thylakoid;response to nutrient levels;heterocyclic compound binding;regulation of cellular process;cellular …
BaRT2v18chr1HG037940	HORVU.MOREX.r3.1HG0076550	0	2.53574	0	0
BaRT2v18chr1HG038150	HORVU.MOREX.r3.1HG0076820	BAHD acyltransferase DCR;HXXXD-type acyl-transferase family protein;Anthranilate N-benzoyltransferase protein, putative	-2.20699	GO:1901576;GO:0008374;GO:0009888;GO:0071704;GO:0047172;GO:0016746;GO:0003824;GO:0010026;GO:0051179;GO:0090626;GO:0048468;GO:0032502;GO:0009058;GO:0008152;GO:0043170;GO:0050734;GO:0090558;GO:0050737;GO:0110165;GO:0048856;GO:0009987;GO:0047672;GO:0005737;GO:0030154;GO:0016740;GO:0016747;GO:0009653;GO:0009059;GO:0010143;GO:0000904;GO:0000902;GO:0005622;GO:0048869;GO:0010090	tissue development;O-acyltransferase activity;anthranilate N-benzoyltransferase activity;plant epidermis development;plant epidermis morphogenesis;O-hydroxycinnamoyltransferase activity;anatomical structure morphogenesis;cell development;organic substance metabolic process;hydroxycinnamoyltransferase activity;transferase activity;biosynthetic process;shikimate O-hydroxycinnamoyltransferase activi…
BaRT2v18chr1HG038250	HORVU.MOREX.r3.1HG0076970	Delta DNA polymerase	-3.27837	GO:0005694;GO:0006139;GO:0043601;GO:0043596;GO:0140513;GO:0044249;GO:1901576;GO:0033554;GO:0031974;GO:0043625;GO:0043228;GO:0043229;GO:0061695;GO:0032993;GO:0071897;GO:0140097;GO:0071704;GO:0044260;GO:0003824;GO:0042575;GO:0043226;GO:0043227;GO:0016772;GO:0050896;GO:0009058;GO:0006974;GO:0018130;GO:1901362;GO:0043231;GO:0032991;GO:0006725;GO:0043232;GO:0044237;GO:0000731;GO:0034061;GO:0031981;GO:…	aromatic compound biosynthetic process;intracellular membrane-bounded organelle;DNA-dependent DNA replication;nucleus;metabolic process;protein-DNA complex;transferase activity, transferring phosphorus-containing groups;organic cyclic compound biosynthetic process;nuclear replisome;DNA repair;cellular macromolecule biosynthetic process;transferase complex, transferring phosphorus-containing group…
BaRT2v18chr1HG038310	HORVU.MOREX.r3.1HG0077030	Heat shock protein 101;chaperone protein ClpB1;Putative ClpA/B family, P-loop containing nucleoside triphosphate hydrolase;Clp R domain-containing protein;Chaperonin ClpA/B	3.79339	GO:0097159;GO:0036094;GO:0033554;GO:0043229;GO:0030554;GO:0017076;GO:0003824;GO:0043226;GO:0043167;GO:0043227;GO:0016818;GO:0034605;GO:0032555;GO:0050896;GO:0009266;GO:0032559;GO:0043231;GO:1901363;GO:0035639;GO:0005634;GO:0009628;GO:0005524;GO:0017111;GO:0005488;GO:0031224;GO:0006950;GO:0016887;GO:0016021;GO:0110165;GO:0016462;GO:0043168;GO:0009987;GO:0005737;GO:0016817;GO:0097367;GO:0000166;GO:…	intracellular membrane-bounded organelle;binding;response to heat;small molecule binding;anion binding;nucleus;integral component of membrane;hydrolase activity;hydrolase activity, acting on acid anhydrides;hydrolase activity, acting on acid anhydrides, in phosphorus-containing anhydrides;response to temperature stimulus;ion binding;adenyl ribonucleotide binding;pyrophosphatase activity;heterocyc…
BaRT2v18chr1HG038500	HORVU.MOREX.r3.1HG0077260	GLOBIN domain-containing protein;Non-symbiotic hemoglobin 1	-2.41135	GO:0030312;GO:0097159;GO:0009506;GO:0036094;GO:0006639;GO:0044249;GO:1901576;GO:0044281;GO:0043169;GO:0140104;GO:0046463;GO:0006082;GO:0071704;GO:0006629;GO:0008610;GO:0043167;GO:0006641;GO:0051179;GO:0043436;GO:0005911;GO:0009058;GO:0019825;GO:0019752;GO:0008152;GO:0044237;GO:0005618;GO:1901363;GO:0046486;GO:0020037;GO:0044255;GO:0044238;GO:0005488;GO:0006631;GO:0110165;GO:0055044;GO:0006810;GO:…	binding;small molecule binding;external encapsulating structure;neutral lipid biosynthetic process;monocarboxylic acid metabolic process;carboxylic acid metabolic process;plasma membrane;metabolic process;cell wall;establishment of localization;neutral lipid metabolic process;organic substance metabolic process;symplast;ion binding;fatty acid metabolic process;anchoring junction;cellular biosynth…
BaRT2v18chr1HG038510	HORVU.MOREX.r3.1HG0077270	Folate gamma-glutamyl hydrolase	-3.74101	GO:0006508;GO:0043229;GO:0140096;GO:0046900;GO:0071704;GO:0003824;GO:0043226;GO:0005615;GO:0043227;GO:0005773;GO:0008233;GO:0034722;GO:0008152;GO:0042558;GO:0043231;GO:0006725;GO:0044237;GO:0043170;GO:0006760;GO:0019538;GO:0044238;GO:0005576;GO:0008234;GO:0110165;GO:0006807;GO:0009987;GO:0016787;GO:0005737;GO:1901564;GO:0008242;GO:0005622;GO:1901360;GO:0006575;GO:0046483	intracellular membrane-bounded organelle;vacuole;folic acid-containing compound metabolic process;peptidase activity;hydrolase activity;organic substance metabolic process;cysteine-type peptidase activity;proteolysis;organonitrogen compound metabolic process;pteridine-containing compound metabolic process;catalytic activity, acting on a protein;cellular metabolic process;cellular process;intracel…
BaRT2v18chr1HG038860	HORVU.MOREX.r3.1HG0077720	Probable magnesium transporter	-2.58776	GO:0022890;GO:0097708;GO:0098655;GO:0098660;GO:0012505;GO:0006812;GO:0005215;GO:0015318;GO:0015095;GO:0031982;GO:0031410;GO:0006811;GO:0043226;GO:0055085;GO:0043227;GO:0030001;GO:0051179;GO:0098662;GO:0015075;GO:0022857;GO:0008324;GO:0005768;GO:0031224;GO:0110165;GO:0016021;GO:0006810;GO:0009987;GO:0051234;GO:0005737;GO:0005769;GO:0046873;GO:1903830;GO:0015693;GO:0034220;GO:0005622;GO:0071944;GO:…	inorganic cation transmembrane transport;magnesium ion transmembrane transporter activity;metal ion transport;plasma membrane;integral component of membrane;endosome;establishment of localization;endomembrane system;intracellular vesicle;cation transmembrane transport;early endosome;inorganic molecular entity transmembrane transporter activity;cation transmembrane transporter activity;ion transme…
BaRT2v18chr1HG039370	HORVU.MOREX.r3.1HG0078590	Protein ADP-ribosyltransferase PARP3;Poly [ADP-ribose] polymerase	4.19818	GO:0006139;GO:0043229;GO:0031974;GO:0033554;GO:0140096;GO:0043228;GO:0016757;GO:0071704;GO:0044260;GO:0003824;GO:0043226;GO:0070212;GO:0043227;GO:0006302;GO:0016763;GO:0006471;GO:0050896;GO:0006974;GO:0008152;GO:0043231;GO:0044237;GO:0006725;GO:0043232;GO:0005634;GO:0043170;GO:0031981;GO:0034641;GO:0036211;GO:0019538;GO:0070013;GO:0044238;GO:0003950;GO:0031224;GO:0006950;GO:0110165;GO:0006807;GO:…	protein poly-ADP-ribosylation;intracellular membrane-bounded organelle;nucleus;cellular protein modification process;integral component of membrane;protein ADP-ribosylase activity;organelle lumen;DNA repair;organic substance metabolic process;nucleobase-containing compound metabolic process;nucleic acid metabolic process;organonitrogen compound metabolic process;cellular aromatic compound metabol…
BaRT2v18chr3HG159670	HORVU.MOREX.r3.1HG0078800	Root-specific lectin;Carbohydrate-binding module family 18 protein;Agglutinin isolectin 2	-7.12453	GO:0035383;GO:0034033;GO:0006082;GO:0071704;GO:0006796;GO:0016620;GO:0034603;GO:0043226;GO:0044272;GO:0034030;GO:0009260;GO:0009165;GO:0072522;GO:1901362;GO:0008152;GO:0110165;GO:0030246;GO:0097367;GO:0019637;GO:1901135;GO:1901564;GO:1902494;GO:0004738;GO:0019438;GO:0043229;GO:0009117;GO:1901566;GO:0006086;GO:0009259;GO:0006793;GO:0034032;GO:0009058;GO:0019752;GO:0045254;GO:0018130;GO:0044237;GO:…	organophosphate biosynthetic process;intracellular membrane-bounded organelle;aromatic compound biosynthetic process;oxidoreductase activity, acting on the aldehyde or oxo group of donors, NAD or NADP as acceptor;purine nucleoside bisphosphate metabolic process;organophosphate metabolic process;ribonucleotide metabolic process;organic substance metabolic process;acetyl-CoA biosynthetic process;ox…
BaRT2v18chr1HG039630	HORVU.MOREX.r3.1HG0079120	Phosphoethanolamine N-methyltransferase 3;Phosphomethylethanolamine N-methyltransferase;Phosphoethanolamine N-methyltransferase 1;Phosphomethylethanolamine N-methyltransferase-like;Phosphoethanolamine N-methyltransferase;PMEAMT	-1.5229	GO:0003723;GO:0006996;GO:1902680;GO:0043044;GO:0051254;GO:0071704;GO:0006629;GO:0006796;GO:0043226;GO:0006644;GO:0008610;GO:0009891;GO:0008757;GO:0000234;GO:0003676;GO:0008152;GO:0003677;GO:0031323;GO:0071840;GO:0045935;GO:0046474;GO:0080090;GO:0110165;GO:0016462;GO:0019637;GO:0008094;GO:1901564;GO:0010556;GO:0045017;GO:0031326;GO:0044255;GO:0009889;GO:0019222;GO:0043229;GO:0006325;GO:1901566;GO:…	organophosphate biosynthetic process;intracellular membrane-bounded organelle;positive regulation of cellular metabolic process;organophosphate metabolic process;cellular component organization;phosphoethanolamine N-methyltransferase activity;positive regulation of RNA metabolic process;hydrolase activity;organic substance metabolic process;transferase activity;phospholipid biosynthetic process;c…
BaRT2v18chr1HG039810	HORVU.MOREX.r3.1HG0079250	0	-1.67469	GO:0097159;GO:0044085;GO:0005694;GO:0006996;GO:0043229;GO:0016043;GO:0046982;GO:0043228;GO:0006325;GO:0032993;GO:0022607;GO:0043226;GO:0005515;GO:0006334;GO:0034622;GO:0000785;GO:0043227;GO:0065003;GO:0071824;GO:0000786;GO:0071103;GO:0044815;GO:0043933;GO:0003676;GO:0043231;GO:1901363;GO:0032991;GO:0003677;GO:0043232;GO:0005634;GO:0006333;GO:0071840;GO:0005488;GO:0031497;GO:0006323;GO:0110165;GO:…	protein binding;binding;intracellular membrane-bounded organelle;nucleus;cellular component organization;DNA packaging;protein-containing complex subunit organization;protein-DNA complex;protein-DNA complex assembly;DNA binding;protein dimerization activity;DNA conformation change;intracellular non-membrane-bounded organelle;heterocyclic compound binding;cellular component biogenesis;cellular pro…
BaRT2v18chr4HG219740	HORVU.MOREX.r3.1HG0079420	Fe2OG dioxygenase domain-containing protein;1-aminocyclopropane-1-carboxylate oxidase-like protein 1;1-aminocyclopropane-1-carboxylate oxidase-1-like protein	-1.8075	0	0
BaRT2v18chr1HG040180	HORVU.MOREX.r3.1HG0079880	Polygalacturonase;Polygalacturonase, putative, expressed	-4.29461	GO:0030312;GO:0003824;GO:0016020;GO:0044238;GO:0031224;GO:0004650;GO:0008152;GO:0110165;GO:0005975;GO:0016021;GO:0071944;GO:0016798;GO:0004553;GO:0016787;GO:0071704;GO:0005618	organic substance metabolic process;catalytic activity;external encapsulating structure;polygalacturonase activity;membrane;intrinsic component of membrane;carbohydrate metabolic process;hydrolase activity, hydrolyzing O-glycosyl compounds;primary metabolic process;cell wall;hydrolase activity, acting on glycosyl bonds;cellular anatomical entity;metabolic process;integral component of membrane;hy…
BaRT2v18chr1HG040250	HORVU.MOREX.r3.1HG0079980	ABA inducible protein;ABA-inducible protein PHV A1;Late embryogenesis abundant protein 3	4.7786	GO:0048584;GO:1902584;GO:0015267;GO:0050789;GO:0065007;GO:0043229;GO:0048518;GO:0060089;GO:0005215;GO:0015318;GO:0038023;GO:0015276;GO:0006811;GO:0043226;GO:0022803;GO:0055085;GO:0043227;GO:0051179;GO:0022834;GO:0005216;GO:0080134;GO:0015075;GO:0022857;GO:0048583;GO:0043231;GO:0005634;GO:0022836;GO:0110165;GO:0006810;GO:0009987;GO:0051234;GO:2000070;GO:0034220;GO:0005622;GO:0071944;GO:0005886;GO:…	intracellular membrane-bounded organelle;positive regulation of biological process;signaling receptor activity;nucleus;plasma membrane;positive regulation of response to stimulus;regulation of response to water deprivation;establishment of localization;ligand-gated channel activity;inorganic molecular entity transmembrane transporter activity;ion transmembrane transporter activity;transporter act…
BaRT2v18chr1HG040290	HORVU.MOREX.r3.1HG0080000	ABA inducible protein;ABA-inducible protein PHV A1;Late embryogenesis abundant protein 3	1.68866	GO:0048584;GO:1902584;GO:0015267;GO:0050789;GO:0065007;GO:0048518;GO:0060089;GO:0005215;GO:0015318;GO:0038023;GO:0015276;GO:0006811;GO:0055085;GO:0022803;GO:0051179;GO:0022834;GO:0005216;GO:0080134;GO:0015075;GO:0022857;GO:0048583;GO:0022836;GO:0110165;GO:0006810;GO:0009987;GO:0051234;GO:2000070;GO:0034220;GO:0071944;GO:0005886;GO:0016020	positive regulation of biological process;signaling receptor activity;plasma membrane;positive regulation of response to stimulus;regulation of response to water deprivation;establishment of localization;ligand-gated channel activity;inorganic molecular entity transmembrane transporter activity;ion transmembrane transporter activity;transporter activity;ion channel activity;transmembrane transpor…
BaRT2v18chr1HG040300	HORVU.MOREX.r3.1HG0080020	ABA inducible protein;ABA-inducible protein PHV A1;Late embryogenesis abundant protein 3	3.48582	GO:0048584;GO:1902584;GO:0015267;GO:0050789;GO:0065007;GO:0043229;GO:0048518;GO:0060089;GO:0005215;GO:0015318;GO:0038023;GO:0015276;GO:0006811;GO:0043226;GO:0022803;GO:0055085;GO:0043227;GO:0051179;GO:0022834;GO:0005216;GO:0080134;GO:0015075;GO:0022857;GO:0048583;GO:0043231;GO:0005634;GO:0022836;GO:0110165;GO:0006810;GO:0009987;GO:0051234;GO:2000070;GO:0034220;GO:0005622;GO:0071944;GO:0005886;GO:…	intracellular membrane-bounded organelle;positive regulation of biological process;signaling receptor activity;nucleus;plasma membrane;positive regulation of response to stimulus;regulation of response to water deprivation;establishment of localization;ligand-gated channel activity;inorganic molecular entity transmembrane transporter activity;ion transmembrane transporter activity;transporter act…
BaRT2v18chr1HG040540	HORVU.MOREX.r3.1HG0080310	Cytokinin riboside 5'-monophosphate phosphoribohydrolase	-2.92783	GO:0044249;GO:0065007;GO:0009690;GO:0043229;GO:0009308;GO:0042446;GO:0009691;GO:0034754;GO:0010817;GO:0071704;GO:0003824;GO:0043226;GO:0043227;GO:0009058;GO:0008152;GO:0043231;GO:0044237;GO:0016799;GO:0006725;GO:0005634;GO:0110165;GO:0006807;GO:0016798;GO:0009987;GO:0005737;GO:0016787;GO:1901564;GO:0005829;GO:0065008;GO:0005622;GO:0042445;GO:0046483	intracellular membrane-bounded organelle;regulation of hormone levels;amine metabolic process;nucleus;hydrolase activity, acting on glycosyl bonds;hydrolase activity;organic substance metabolic process;hormone metabolic process;cytokinin biosynthetic process;regulation of biological quality;organonitrogen compound metabolic process;cellular biosynthetic process;biosynthetic process;hydrolase acti…
BaRT2v18chr1HG040700	HORVU.MOREX.r3.1HG0080690	Endoglucanase	-2.30697	GO:0008810;GO:0016043;GO:0009057;GO:0005975;GO:0071704;GO:0051275;GO:0044042;GO:0009056;GO:0003824;GO:0044260;GO:0006073;GO:0044264;GO:0044247;GO:0071554;GO:0044262;GO:0044248;GO:0008152;GO:0044237;GO:0043170;GO:0044238;GO:0044275;GO:0030243;GO:0009251;GO:0016052;GO:1901575;GO:0005976;GO:0071840;GO:0005576;GO:0031224;GO:0110165;GO:0016021;GO:0016798;GO:0009987;GO:0016787;GO:0030245;GO:0000272;GO:…	beta-glucan catabolic process;cellular component organization;cellular polysaccharide metabolic process;integral component of membrane;hydrolase activity, acting on glycosyl bonds;external encapsulating structure organization;polysaccharide metabolic process;hydrolase activity;organic substance metabolic process;cellular catabolic process;cellular polysaccharide catabolic process;organic substanc…
BaRT2v18chr1HG041000	HORVU.MOREX.r3.1HG0081190	Choline/ethanolamine kinase	-1.56458	GO:0097159;GO:0006355;GO:0140110;GO:0050789;GO:0008654;GO:0044249;GO:1901576;GO:0065007;GO:0019222;GO:0006657;GO:0016773;GO:0019219;GO:0004103;GO:0010468;GO:0016310;GO:0071704;GO:0006796;GO:0006629;GO:0003824;GO:1901566;GO:0004305;GO:0046470;GO:0006644;GO:0008610;GO:1903506;GO:0003700;GO:0006656;GO:0006793;GO:0016772;GO:0009058;GO:0050794;GO:0008152;GO:0044237;GO:0003677;GO:0003676;GO:0006650;GO:…	organophosphate biosynthetic process;binding;ethanolamine kinase activity;regulation of RNA metabolic process;regulation of nucleobase-containing compound metabolic process;organophosphate metabolic process;kinase activity;glycerophospholipid biosynthetic process;metabolic process;regulation of cellular metabolic process;glycerophospholipid metabolic process;transferase activity, transferring pho…
BaRT2v18chr1HG041370	HORVU.MOREX.r3.1HG0081810	0	-3.44647	0	0
BaRT2v18chr1HG041710	HORVU.MOREX.r3.1HG0082230	UBD domain-containing protein;Ubiquitin domain-containing protein 1;Ubiquitin domain-containing protein 2;ubiquitin domain-containing protein 1-like	3.52783	GO:0031224;GO:0110165;GO:0016021;GO:0016020	cellular anatomical entity;integral component of membrane;membrane;intrinsic component of membrane
BaRT2v18chr1HG041870	HORVU.MOREX.r3.1HG0082450	Phytocyanin domain-containing protein;Early nodulin-like protein 1	-6.37062	GO:0003824;GO:0016020;GO:0071944;GO:0022900;GO:0031224;GO:0110165;GO:0009987;GO:0009055;GO:0006091;GO:0046658;GO:0016021;GO:0031226;GO:0005886;GO:0031225;GO:0008152;GO:0044237;GO:0016491	intrinsic component of plasma membrane;catalytic activity;generation of precursor metabolites and energy;membrane;anchored component of membrane;electron transfer activity;intrinsic component of membrane;anchored component of plasma membrane;cellular metabolic process;plasma membrane;integral component of membrane;cellular process;cellular anatomical entity;metabolic process;electron transport ch…
BaRT2v18chr2HG104490	HORVU.MOREX.r3.1HG0082540	0	-3.60696	0	0
BaRT2v18chr1HG042560	HORVU.MOREX.r3.1HG0083520	Putative late embryogenesis abundant protein	6.05955	0	0
BaRT2v18chr1HG042760	HORVU.MOREX.r3.1HG0083730	0	-4.3916	0	0
BaRT2v18chr1HG043020	HORVU.MOREX.r3.1HG0084060	0	2.17399	GO:2000030;GO:0050793;GO:2000026;GO:0050789;GO:0048580;GO:0010099;GO:0065007;GO:0051239;GO:0048583	regulation of post-embryonic development;biological regulation;regulation of response to red or far red light;regulation of response to stimulus;regulation of multicellular organismal development;regulation of multicellular organismal process;regulation of photomorphogenesis;regulation of biological process;regulation of developmental process
BaRT2v18chr1HG043600	HORVU.MOREX.r3.1HG0085100	Alpha-L-fucosidase 2;Sinapine esterase;GDSL esterase/lipase	-1.58905	GO:0016788;GO:0003824;GO:0016787	hydrolase activity;hydrolase activity, acting on ester bonds;catalytic activity
BaRT2v18chr1HG044240	HORVU.MOREX.r3.1HG0086130	Alpha/beta-Hydrolases superfamily protein;Phosphatidylcholine-sterol acyltransferase	3.49636	GO:0016740;GO:0016746;GO:0016787;GO:0003824	transferase activity;hydrolase activity;transferase activity, transferring acyl groups;catalytic activity
BaRT2v18chr1HG044870	HORVU.MOREX.r3.1HG0087310	0	3.43894	0	0
BaRT2v18chr1HG044970	HORVU.MOREX.r3.1HG0087590	Connector enhancer of kinase suppressor of ras 3 (Fragment);DUF679 domain membrane protein 7	-1.50787	GO:0016740;GO:0003824;GO:0010256;GO:0071840;GO:0016043;GO:0031224;GO:0110165;GO:0016021;GO:0016301;GO:0006793;GO:0016772;GO:0008152;GO:0009987;GO:0006796;GO:0016310;GO:0044237;GO:0016020	catalytic activity;endomembrane system organization;transferase activity;phosphorylation;membrane;phosphorus metabolic process;intrinsic component of membrane;cellular component organization or biogenesis;cellular component organization;kinase activity;integral component of membrane;cellular anatomical entity;cellular metabolic process;cellular process;metabolic process;transferase activity, tran…
BaRT2v18chr1HG045010	HORVU.MOREX.r3.1HG0087620	Xyloglucan endotransglucosylase/hydrolase;GH16 domain-containing protein	-3.87421	GO:0030312;GO:0044085;GO:0016043;GO:0005975;GO:0016757;GO:0010410;GO:0071704;GO:0044042;GO:0044260;GO:0048046;GO:0016762;GO:0003824;GO:0006073;GO:0044264;GO:0010383;GO:0016758;GO:0042546;GO:0071554;GO:0044262;GO:0008152;GO:0044237;GO:0005618;GO:0043170;GO:0044238;GO:0071840;GO:0010411;GO:0005976;GO:0044036;GO:0005576;GO:0031224;GO:0110165;GO:0016021;GO:0016798;GO:0009987;GO:0016787;GO:0016740;GO:…	external encapsulating structure;cellular component organization;cellular polysaccharide metabolic process;integral component of membrane;hydrolase activity, acting on glycosyl bonds;cell wall;external encapsulating structure organization;polysaccharide metabolic process;hydrolase activity;organic substance metabolic process;transferase activity;glucan metabolic process;cell wall polysaccharide m…
BaRT2v18chr1HG045270	HORVU.MOREX.r3.1HG0088440	Homeobox domain-containing protein	2.47798	GO:0097159;GO:0005634;GO:0043226;GO:1901363;GO:0043227;GO:0005488;GO:0043229;GO:0110165;GO:0032501;GO:0048856;GO:0032502;GO:0005622;GO:0007275;GO:0003676;GO:0043231;GO:0003677	nucleic acid binding;organic cyclic compound binding;intracellular membrane-bounded organelle;DNA binding;binding;intracellular anatomical structure;multicellular organismal process;organelle;developmental process;anatomical structure development;heterocyclic compound binding;membrane-bounded organelle;nucleus;cellular anatomical entity;intracellular organelle;multicellular organism development
BaRT2v18chr1HG046070	HORVU.MOREX.r3.1HG0089760	Sugar transporter ERD6-like 6;MFS domain-containing protein;Solute carrier family 2, facilitated glucose transporter member 8	-2.23335	GO:0071702;GO:0006811;GO:0055085;GO:0008643;GO:0015293;GO:0006820;GO:0015291;GO:0051179;GO:0031224;GO:0110165;GO:0016021;GO:0005215;GO:0022804;GO:0006810;GO:0009987;GO:0051234;GO:0022857;GO:0016020	transport;localization;transporter activity;carbohydrate transport;symporter activity;anion transport;transmembrane transporter activity;transmembrane transport;membrane;intrinsic component of membrane;cellular anatomical entity;integral component of membrane;secondary active transmembrane transporter activity;cellular process;establishment of localization;organic substance transport;active trans…
BaRT2v18chr1HG046080	HORVU.MOREX.r3.1HG0089950	Sugar transporter ERD6-like 6;MFS domain-containing protein;Solute carrier family 2, facilitated glucose transporter member 8	-2.36871	GO:0071702;GO:0006811;GO:0055085;GO:0008643;GO:0015293;GO:0006820;GO:0015291;GO:0051179;GO:0031224;GO:0110165;GO:0016021;GO:0005215;GO:0022804;GO:0006810;GO:0009987;GO:0051234;GO:0022857;GO:0016020	transport;localization;transporter activity;carbohydrate transport;symporter activity;anion transport;transmembrane transporter activity;transmembrane transport;membrane;intrinsic component of membrane;cellular anatomical entity;integral component of membrane;secondary active transmembrane transporter activity;cellular process;establishment of localization;organic substance transport;active trans…
BaRT2v18chr1HG046270	HORVU.MOREX.r3.1HG0090160	FBD domain-containing protein	2.27265	GO:0003824;GO:0031224;GO:0016829;GO:0016021;GO:0110165;GO:0016020	catalytic activity;lyase activity;membrane;intrinsic component of membrane;cellular anatomical entity;integral component of membrane
BaRT2v18chr1HG046320	HORVU.MOREX.r3.1HG0090320	Common plant regulatory factor 1;MFMR domain-containing protein;G-box-binding factor 3;G-box binding factor;BZIP domain-containing protein	2.78245	GO:0097159;GO:0006355;GO:0140110;GO:0050789;GO:0044877;GO:1990837;GO:0043229;GO:0000976;GO:0019222;GO:0065007;GO:0019219;GO:0009725;GO:0009737;GO:0010468;GO:0043226;GO:0005515;GO:0009719;GO:0042221;GO:1903506;GO:0043227;GO:0003700;GO:1901700;GO:0050896;GO:0050794;GO:0003676;GO:0043231;GO:1901363;GO:2000112;GO:0003677;GO:2001141;GO:0005634;GO:0031323;GO:0033993;GO:0060255;GO:0005488;GO:0080090;GO:…	response to lipid;intracellular membrane-bounded organelle;binding;protein binding;regulation of RNA metabolic process;regulation of nucleobase-containing compound metabolic process;response to hormone;response to organic substance;nucleus;response to chemical;response to endogenous stimulus;regulation of RNA biosynthetic process;regulation of transcription, DNA-templated;sequence-specific DNA bi…
BaRT2v18chr1HG046520	HORVU.MOREX.r3.1HG0090670	Protein-serine/threonine phosphatase	3.84075	GO:0071310;GO:0051094;GO:0009966;GO:0071704;GO:0006796;GO:0043226;GO:0048580;GO:0023052;GO:0008152;GO:0009507;GO:0031967;GO:0010646;GO:0009755;GO:0006470;GO:0110165;GO:0071396;GO:0070887;GO:0023051;GO:0006464;GO:1901564;GO:0044267;GO:0048582;GO:0010029;GO:1901419;GO:0042578;GO:0043229;GO:0009737;GO:0009787;GO:0009719;GO:1901700;GO:0006793;GO:0016311;GO:0009526;GO:0044237;GO:1905957;GO:0033993;GO:…	intracellular membrane-bounded organelle;response to chemical;hydrolase activity;negative regulation of abscisic acid-activated signaling pathway;plastid envelope;organic substance metabolic process;cellular response to alcohol;protein dephosphorylation;regulation of response to alcohol;cellular metabolic process;phosphate-containing compound metabolic process;biological regulation;negative regul…
BaRT2v18chr1HG046630	HORVU.MOREX.r3.1HG0090860	Sulfotransferase	-1.53385	GO:0016740;GO:0016782;GO:0003824;GO:0051923;GO:0110165;GO:0008146;GO:0005622;GO:0009987;GO:0005737;GO:0006790;GO:0008152;GO:0044237	intracellular anatomical structure;catalytic activity;transferase activity;cytoplasm;sulfotransferase activity;transferase activity, transferring sulfur-containing groups;sulfation;cellular metabolic process;cellular anatomical entity;cellular process;sulfur compound metabolic process;metabolic process
BaRT2v18chr1HG046880	HORVU.MOREX.r3.1HG0091150	Oleosin	6.16096	GO:0051235;GO:0022414;GO:0061458;GO:0090567;GO:0065007;GO:0043229;GO:0048437;GO:0043228;GO:0009791;GO:0010152;GO:0033036;GO:0048608;GO:0012511;GO:0043226;GO:0048438;GO:0009555;GO:0048367;GO:0003006;GO:0048443;GO:0051179;GO:0099402;GO:0048653;GO:0007275;GO:0032502;GO:0032501;GO:0043232;GO:0048466;GO:0005811;GO:0021700;GO:0009908;GO:0048827;GO:0031224;GO:0110165;GO:0016021;GO:0048856;GO:0048229;GO:…	reproduction;system development;integral component of membrane;gametophyte development;reproductive structure development;shoot system development;floral organ development;regulation of biological quality;multicellular organismal process;maintenance of location;intracellular non-membrane-bounded organelle;stamen development;reproductive shoot system development;intracellular organelle;flower deve…
BaRT2v18chr1HG046930	HORVU.MOREX.r3.1HG0091240	Mitogen-activated protein kinase	-2.12092	GO:0097159;GO:0036094;GO:0050789;GO:0065007;GO:0019222;GO:0043229;GO:0030554;GO:0140096;GO:0007154;GO:0016773;GO:0017076;GO:0010468;GO:0016310;GO:0071704;GO:0006796;GO:0044260;GO:0003824;GO:0043226;GO:0043167;GO:0006468;GO:0043227;GO:0023052;GO:0032555;GO:0004672;GO:0006793;GO:0000165;GO:0016772;GO:0050896;GO:0050794;GO:0032559;GO:0043231;GO:1901363;GO:0044237;GO:0003677;GO:0035639;GO:0005634;GO:…	protein phosphorylation;intracellular membrane-bounded organelle;binding;small molecule binding;anion binding;MAP kinase activity;nucleus;kinase activity;cellular protein modification process;transferase activity, transferring phosphorus-containing groups;signaling;organic substance metabolic process;intracellular signal transduction;phosphotransferase activity, alcohol group as acceptor;ion bind…
BaRT2v18chr1HG047930	HORVU.MOREX.r3.1HG0092870	Probable protein ABIL1	-2.09811	GO:0043232;GO:0043226;GO:0043229;GO:0043228;GO:0110165;GO:0005622;GO:0005737;GO:0005856	intracellular anatomical structure;non-membrane-bounded organelle;cytoplasm;intracellular non-membrane-bounded organelle;cellular anatomical entity;organelle;cytoskeleton;intracellular organelle
BaRT2v18chr1HG048150	HORVU.MOREX.r3.1HG0093290	0	4.39319	GO:0031224;GO:0110165;GO:0016021;GO:0016020	cellular anatomical entity;integral component of membrane;membrane;intrinsic component of membrane
BaRT2v18chr1HG048280	HORVU.MOREX.r3.1HG0093440	0	1.60746	GO:0097159;GO:1901363;GO:0005488;GO:0031224;GO:0110165;GO:0016021;GO:0003677;GO:0003676;GO:0016020	nucleic acid binding;organic cyclic compound binding;binding;DNA binding;membrane;intrinsic component of membrane;heterocyclic compound binding;cellular anatomical entity;integral component of membrane
BaRT2v18chr1HG048580	HORVU.MOREX.r3.1HG0093790	RING-CH-type domain-containing protein;E3 ubiquitin-protein ligase MARCH6	1.59773	GO:0005783;GO:0012505;GO:0098827;GO:0006508;GO:0030163;GO:0043229;GO:0033554;GO:0051603;GO:0031227;GO:0031300;GO:0009057;GO:0043169;GO:0071704;GO:0009056;GO:0044260;GO:0006511;GO:0016020;GO:0043226;GO:0043167;GO:0019941;GO:0046914;GO:0043227;GO:0042221;GO:0005789;GO:0010498;GO:0044257;GO:0044265;GO:0031301;GO:0050896;GO:0044248;GO:0008152;GO:0043231;GO:0044237;GO:0043170;GO:0030433;GO:0031090;GO:…	binding;intracellular membrane-bounded organelle;response to organic substance;proteasomal protein catabolic process;integral component of membrane;response to chemical;endomembrane system;endoplasmic reticulum;response to organonitrogen compound;organic substance metabolic process;cellular catabolic process;ion binding;proteolysis;organonitrogen compound metabolic process;organic substance catab…
BaRT2v18chr2HG110070	HORVU.MOREX.r3.1HG0094920	0	4.5086	0	0
BaRT2v18chr2HG049520	HORVU.MOREX.r3.2HG0095500	Protein-serine/threonine phosphatase	3.74344	GO:0004721;GO:0051094;GO:0050789;GO:0065007;GO:0043229;GO:0009966;GO:0048518;GO:0140096;GO:0043169;GO:0071704;GO:0006796;GO:0010648;GO:0044260;GO:0003824;GO:1900140;GO:0050793;GO:0043226;GO:0048523;GO:0009787;GO:0043167;GO:0048580;GO:0043227;GO:0006793;GO:0016311;GO:0050794;GO:0008152;GO:0043231;GO:0044237;GO:0106306;GO:1905957;GO:0048583;GO:0005634;GO:0004722;GO:0043170;GO:2000026;GO:0036211;GO:…	regulation of seedling development;negative regulation of response to stimulus;intracellular membrane-bounded organelle;binding;hydrolase activity, acting on ester bonds;protein serine/threonine phosphatase activity;positive regulation of biological process;negative regulation of signaling;nucleus;cellular protein modification process;integral component of membrane;regulation of multicellular org…
BaRT2v18chr2HG050320	HORVU.MOREX.r3.2HG0096500	TF-B3 domain-containing protein	6.52933	GO:0097159;GO:0006639;GO:0044249;GO:1901576;GO:0043229;GO:0008374;GO:0046463;GO:0071704;GO:0006629;GO:0004144;GO:0016746;GO:0003824;GO:0043226;GO:0008610;GO:0043227;GO:0006641;GO:0009058;GO:0003676;GO:0043231;GO:1901363;GO:0003677;GO:0044237;GO:0046486;GO:0005634;GO:0008152;GO:0044255;GO:0044238;GO:0005488;GO:0047196;GO:0110165;GO:0009987;GO:0016740;GO:0006638;GO:0016747;GO:0045017;GO:0019432;GO:…	O-acyltransferase activity;intracellular membrane-bounded organelle;binding;neutral lipid biosynthetic process;nucleus;plasma membrane;acylglycerol O-acyltransferase activity;metabolic process;neutral lipid metabolic process;organic substance metabolic process;DNA binding;transferase activity;cellular biosynthetic process;biosynthetic process;transferase activity, transferring acyl groups other t…
BaRT2v18chr2HG050810	HORVU.MOREX.r3.2HG0097360	0	3.87803	GO:0005507;GO:0043167;GO:0046914;GO:0005488;GO:0043169;GO:0046872	transition metal ion binding;binding;ion binding;copper ion binding;metal ion binding;cation binding
BaRT2v18chr2HG051380	HORVU.MOREX.r3.2HG0098410	E3 ubiquitin-protein ligase MBR2;RING finger protein 165	1.69061	GO:0140096;GO:0043169;GO:0071704;GO:0061630;GO:0044260;GO:0003824;GO:0019787;GO:0016746;GO:0016874;GO:0043167;GO:0046914;GO:0070647;GO:0008152;GO:0044237;GO:0061659;GO:0043170;GO:0036211;GO:0019538;GO:0044238;GO:0005488;GO:0006807;GO:0009987;GO:0046872;GO:0016740;GO:0006464;GO:1901564;GO:0008270;GO:0044267;GO:0032446;GO:0043412;GO:0004842;GO:0016567	binding;protein modification by small protein conjugation;cellular protein modification process;organic substance metabolic process;ion binding;organonitrogen compound metabolic process;transferase activity;ubiquitin-like protein transferase activity;cellular protein metabolic process;catalytic activity, acting on a protein;protein ubiquitination;cellular metabolic process;cellular macromolecule …
BaRT2v18chr2HG051990	HORVU.MOREX.r3.2HG0099270	Actin-related protein 9	1.65873	GO:0006355;GO:0005694;GO:0050789;GO:0006139;GO:0140513;GO:0065007;GO:0006996;GO:0016043;GO:0033554;GO:0031974;GO:1904949;GO:0043228;GO:0019219;GO:0043229;GO:0019222;GO:0006325;GO:0043044;GO:0010468;GO:0071704;GO:0044260;GO:0016020;GO:0043226;GO:1903506;GO:0000785;GO:0006302;GO:0043227;GO:0044237;GO:0050896;GO:0050794;GO:0006974;GO:0008152;GO:0043231;GO:0032991;GO:2001141;GO:0043232;GO:2000112;GO:…	Ino80 complex;intracellular membrane-bounded organelle;regulation of RNA metabolic process;regulation of nucleobase-containing compound metabolic process;INO80-type complex;cellular component organization;nucleus;integral component of membrane;metabolic process;ATP-dependent chromatin remodeling;DNA helicase complex;DNA repair;organelle lumen;regulation of RNA biosynthetic process;regulation of t…
BaRT2v18chr2HG052310	HORVU.MOREX.r3.2HG0099870	Heat shock protein 83	3.42268	GO:0009607;GO:0030312;GO:0097159;GO:0009506;GO:0036094;GO:0006457;GO:0065007;GO:0033554;GO:0030554;GO:0043207;GO:0017076;GO:0009605;GO:0061077;GO:0016491;GO:0003824;GO:0005515;GO:0043167;GO:0042221;GO:0006952;GO:0044419;GO:0034605;GO:0032555;GO:0005911;GO:0009505;GO:0050896;GO:0009266;GO:0032559;GO:0051707;GO:0032991;GO:0005618;GO:0009986;GO:0035639;GO:1901363;GO:0009628;GO:1990748;GO:0005524;GO:…	response to external stimulus;protein binding;binding;response to heat;small molecule binding;anion binding;defense response;external encapsulating structure;unfolded protein binding;plasma membrane;response to chemical;chaperone-mediated protein folding;cell wall;detoxification;protein stabilization;oxidoreductase activity, acting on peroxide as acceptor;response to temperature stimulus;response…
BaRT2v18chr2HG052390	HORVU.MOREX.r3.2HG0099950	Bromodomain-containing protein 4	-2.71126	0	0
BaRT2v18chr2HG053700	HORVU.MOREX.r3.2HG0102500	ruBisCO large subunit-binding protein subunit alpha;60 kDa chaperonin alpha subunit	-2.18294	GO:0097159;GO:0022414;GO:0036094;GO:0061458;GO:0009570;GO:0006457;GO:0006996;GO:0043229;GO:0016043;GO:0030554;GO:0009791;GO:0043228;GO:0017076;GO:0048608;GO:0005739;GO:0048046;GO:0043226;GO:0009579;GO:0043167;GO:0003006;GO:0031975;GO:0043227;GO:0042026;GO:0032555;GO:0007275;GO:0009526;GO:0032502;GO:0032559;GO:0009507;GO:0043231;GO:1901363;GO:0031967;GO:0035639;GO:0032501;GO:0009790;GO:0043232;GO:…	intracellular membrane-bounded organelle;organelle envelope;binding;small molecule binding;cytosolic ribosome;anion binding;reproduction;chloroplast envelope;system development;cellular component organization;chloroplast;reproductive structure development;chloroplast stroma;plastid envelope;fruit development;ion binding;thylakoid;multicellular organismal process;adenyl ribonucleotide binding;intr…
BaRT2v18chr2HG054090	HORVU.MOREX.r3.2HG0103630	ABC transporter C family member 4	2.1569	GO:0034708;GO:0006996;GO:0031974;GO:0030554;GO:0017076;GO:0071704;GO:0043226;GO:0051253;GO:0031327;GO:0051179;GO:0042626;GO:0008757;GO:0016458;GO:0032559;GO:0008152;GO:0035639;GO:0031323;GO:0000325;GO:0031324;GO:0071840;GO:0005654;GO:0010605;GO:0080090;GO:0043168;GO:0110165;GO:0034401;GO:0016462;GO:0098588;GO:0097367;GO:0000166;GO:0006464;GO:0010556;GO:1901564;GO:0044267;GO:0009892;GO:0031326;GO:…	intracellular membrane-bounded organelle;cellular component organization;primary active transmembrane transporter activity;hydrolase activity;organelle lumen;organic substance metabolic process;nucleosome binding;transmembrane transporter activity;transferase activity;regulation of gene expression, epigenetic;lysine N-methyltransferase activity;adenyl ribonucleotide binding;cellular metabolic pro…
BaRT2v18chr2HG054250	HORVU.MOREX.r3.2HG0103940	Flavin-containing monooxygenase	2.36775	0	0
BaRT2v18chr2HG054320	HORVU.MOREX.r3.2HG0104110	0	2.66461	0	0
BaRT2v18chr2HG054540	HORVU.MOREX.r3.2HG0104650	T-kininogen 2 light chain like;Thioredoxin superfamily protein;Serine protease inhibitor 3/4;Aspartyl protease family protein 1-like protein;Thioredoxin-like fold containing protein	-2.70114	GO:0003824;GO:0043170;GO:1901564;GO:0019538;GO:0044238;GO:0006508;GO:0031224;GO:0140096;GO:0110165;GO:0016021;GO:0006807;GO:0008152;GO:0008233;GO:0016787;GO:0071704;GO:0016020	organic substance metabolic process;proteolysis;organonitrogen compound metabolic process;catalytic activity;membrane;intrinsic component of membrane;catalytic activity, acting on a protein;peptidase activity;integral component of membrane;cellular anatomical entity;protein metabolic process;macromolecule metabolic process;nitrogen compound metabolic process;primary metabolic process;metabolic pr…
BaRT2v18chr2HG054800	HORVU.MOREX.r3.2HG0105020	Plasma membrane intrinsic protein;Aquaporin PIP24;Aquaporin PIP	-2.16537	GO:0009506;GO:0015267;GO:0042044;GO:0043229;GO:0005215;GO:0015318;GO:0043226;GO:0055085;GO:0022803;GO:0043227;GO:0051179;GO:0005773;GO:0005911;GO:0022857;GO:0043231;GO:0031224;GO:0015250;GO:0110165;GO:0055044;GO:0016021;GO:0006833;GO:0006810;GO:0009987;GO:0051234;GO:0005737;GO:0005372;GO:0070161;GO:0030054;GO:0005622;GO:0071944;GO:0005886;GO:0016020	intracellular membrane-bounded organelle;water transport;vacuole;integral component of membrane;plasma membrane;establishment of localization;transporter activity;inorganic molecular entity transmembrane transporter activity;symplast;transmembrane transporter activity;anchoring junction;channel activity;cellular process;intracellular organelle;transport;water transmembrane transporter activity;tr…
BaRT2v18chr2HG055570	HORVU.MOREX.r3.2HG0106640	Peripheral subunit-binding (PSBD) domain-containing protein (Fragment);Dihydrolipoamide acetyltransferase component of pyruvate dehydrogenase complex;Lipoamide acyltransferase component of branched-chain alpha-keto acid dehydrogenase complex mitochondrial	1.51985	GO:1901681;GO:0033554;GO:0031974;GO:0006082;GO:0071704;GO:0006629;GO:0016746;GO:0009267;GO:0016053;GO:0043226;GO:0008610;GO:0046914;GO:0043754;GO:0008152;GO:0006950;GO:0110165;GO:0043168;GO:0008270;GO:0044255;GO:0004147;GO:0008289;GO:0042594;GO:0043229;GO:0031667;GO:0016417;GO:1901700;GO:0009058;GO:0009314;GO:0019752;GO:0044237;GO:0071496;GO:0005504;GO:0005488;GO:0006631;GO:0031224;GO:0009987;GO:…	intracellular membrane-bounded organelle;mitochondrial matrix;dihydrolipoamide S-acyltransferase activity;response to chemical;organelle lumen;acetyltransferase activity;organic substance metabolic process;sulfur compound binding;transferase activity;response to radiation;cellular metabolic process;cellular response to stress;organic acid metabolic process;fatty acid binding;organic cyclic compou…
BaRT2v18chr2HG055630	HORVU.MOREX.r3.2HG0106830	Transketolase	5.15545	GO:0006740;GO:0004802;GO:0006739;GO:0043169;GO:0006098;GO:0071704;GO:0006796;GO:0003824;GO:0043167;GO:0006793;GO:0008152;GO:0044237;GO:0005488;GO:0016744;GO:0110165;GO:0006091;GO:0051156;GO:0009987;GO:0005737;GO:0019637;GO:0046872;GO:0016740;GO:1901135;GO:0005829;GO:0005622	glucose 6-phosphate metabolic process;binding;carbohydrate derivative metabolic process;organophosphate metabolic process;organic substance metabolic process;ion binding;transferase activity;NADP metabolic process;cellular metabolic process;cellular process;NADPH regeneration;phosphate-containing compound metabolic process;catalytic activity;phosphorus metabolic process;transferase activity, tran…
BaRT2v18chr2HG056270	HORVU.MOREX.r3.2HG0107820	Glycosyltransferases	-2.2554	GO:0044085;GO:0016051;GO:0012505;GO:0044249;GO:1901576;GO:0016043;GO:0043229;GO:0005975;GO:0010417;GO:0016757;GO:0045492;GO:0098791;GO:0010410;GO:0071704;GO:0070592;GO:0003824;GO:0016020;GO:0042546;GO:0043226;GO:0044264;GO:0010383;GO:0016758;GO:0044260;GO:0071554;GO:0043227;GO:0000271;GO:0016763;GO:0044262;GO:0000139;GO:0005794;GO:0009058;GO:0008152;GO:0043231;GO:0044237;GO:0015020;GO:0033692;GO:…	cell wall polysaccharide biosynthetic process;intracellular membrane-bounded organelle;galactosylgalactosylxylosylprotein 3-beta-glucuronosyltransferase activity;UDP-glycosyltransferase activity;glucuronoxylan metabolic process;plant-type secondary cell wall biogenesis;cellular component organization;cellular polysaccharide metabolic process;integral component of membrane;external encapsulating s…
BaRT2v18chr2HG056280	HORVU.MOREX.r3.2HG0107830	Glycosyltransferases	-2.82547	GO:0044085;GO:0016051;GO:0012505;GO:0044249;GO:1901576;GO:0016043;GO:0043229;GO:0005975;GO:0010417;GO:0016757;GO:0045492;GO:0098791;GO:0010410;GO:0071704;GO:0070592;GO:0003824;GO:0016020;GO:0042546;GO:0043226;GO:0044264;GO:0010383;GO:0016758;GO:0044260;GO:0071554;GO:0043227;GO:0000271;GO:0016763;GO:0044262;GO:0000139;GO:0005794;GO:0009058;GO:0008152;GO:0043231;GO:0044237;GO:0015020;GO:0033692;GO:…	cell wall polysaccharide biosynthetic process;intracellular membrane-bounded organelle;galactosylgalactosylxylosylprotein 3-beta-glucuronosyltransferase activity;UDP-glycosyltransferase activity;glucuronoxylan metabolic process;plant-type secondary cell wall biogenesis;cellular component organization;cellular polysaccharide metabolic process;integral component of membrane;external encapsulating s…
BaRT2v18chr2HG056760	HORVU.MOREX.r3.2HG0108550	Heat stress transcription factor A-2b	1.92492	GO:0033554;GO:1902680;GO:0051254;GO:0043226;GO:0009891;GO:0009266;GO:0003676;GO:0009507;GO:0003677;GO:0031323;GO:0045935;GO:0080090;GO:0006950;GO:0110165;GO:2000144;GO:0042802;GO:0010556;GO:0001067;GO:0031326;GO:0000977;GO:0009889;GO:0019222;GO:0043229;GO:1903506;GO:0060260;GO:0003700;GO:0000978;GO:0005488;GO:0031224;GO:0000987;GO:0009987;GO:0005737;GO:0051171;GO:2000142;GO:0005622;GO:0016020;GO:…	intracellular membrane-bounded organelle;positive regulation of cellular metabolic process;positive regulation of RNA metabolic process;sequence-specific DNA binding;RNA polymerase II transcription regulatory region sequence-specific DNA binding;cellular response to stress;organic cyclic compound binding;regulation of nitrogen compound metabolic process;biological regulation;regulation of nucleic…
BaRT2v18chr7HG335950	HORVU.MOREX.r3.2HG0108680	0	3.03908	0	0
BaRT2v18chr2HG057030	HORVU.MOREX.r3.2HG0109400	D-alanine--D-alanine ligase;Glutathione synthetase, prokaryotic	-2.27255	GO:0097159;GO:0036094;GO:0050789;GO:0065007;GO:0008716;GO:0043229;GO:0016043;GO:0030554;GO:0017076;GO:0008360;GO:0043169;GO:0022604;GO:0050793;GO:0003824;GO:0022603;GO:0016874;GO:0043226;GO:0043167;GO:0071554;GO:0043227;GO:0032555;GO:0032559;GO:0043231;GO:0016881;GO:0009507;GO:1901363;GO:0035639;GO:0005524;GO:0016879;GO:0071840;GO:0005488;GO:0110165;GO:0043168;GO:0009987;GO:0005737;GO:0097367;GO:…	intracellular membrane-bounded organelle;binding;small molecule binding;anion binding;cellular component organization;chloroplast;regulation of cell morphogenesis;external encapsulating structure organization;regulation of developmental process;acid-amino acid ligase activity;ion binding;regulation of biological quality;regulation of cell shape;regulation of anatomical structure morphogenesis;ade…
BaRT2v18chr2HG057060	HORVU.MOREX.r3.2HG0109430	ACT domain-containing protein ACR2	3.91751	GO:0008773;GO:0140096;GO:0071704;GO:0044260;GO:0003824;GO:0018215;GO:0016772;GO:0008152;GO:0044237;GO:0043170;GO:0036211;GO:0019538;GO:0044238;GO:0031224;GO:0110165;GO:0016021;GO:0006807;GO:0009987;GO:0070569;GO:0016740;GO:0006464;GO:1901564;GO:0044267;GO:0043412;GO:0016779;GO:0016020	[protein-PII] uridylyltransferase activity;cellular protein modification process;integral component of membrane;transferase activity, transferring phosphorus-containing groups;organic substance metabolic process;nucleotidyltransferase activity;organonitrogen compound metabolic process;transferase activity;cellular protein metabolic process;catalytic activity, acting on a protein;cellular metaboli…
BaRT2v18chr5HG263450	HORVU.MOREX.r3.2HG0111240	0	-2.88229	0	0
BaRT2v18chr2HG058120	HORVU.MOREX.r3.2HG0111350	NAC domain-containing protein	-1.90663	GO:0097159;GO:0006355;GO:0050789;GO:0065007;GO:0019222;GO:0043229;GO:0019219;GO:0010468;GO:0016020;GO:0043226;GO:1903506;GO:0043227;GO:0050794;GO:0003676;GO:0043231;GO:2001141;GO:1901363;GO:2000112;GO:0003677;GO:0031323;GO:0060255;GO:0005488;GO:0080090;GO:0031224;GO:0110165;GO:0016021;GO:0005737;GO:0051171;GO:0010556;GO:0009536;GO:0031326;GO:0005622;GO:0051252;GO:0009889	intracellular membrane-bounded organelle;binding;regulation of RNA metabolic process;regulation of nucleobase-containing compound metabolic process;integral component of membrane;regulation of RNA biosynthetic process;regulation of transcription, DNA-templated;DNA binding;regulation of biosynthetic process;heterocyclic compound binding;regulation of cellular process;regulation of cellular biosynt…
BaRT2v18chr2HG058210	HORVU.MOREX.r3.2HG0111460	PH domain-containing protein	-5.43838	GO:0005886;GO:0016020;GO:0110165;GO:0071944	cellular anatomical entity;plasma membrane;membrane;cell periphery
BaRT2v18chr7HG362290	HORVU.MOREX.r3.2HG0111880	E3 ubiquitin-protein ligase SHPRH;Zinc ion binding	-3.02237	0	0
BaRT2v18chr2HG058860	HORVU.MOREX.r3.2HG0112520	Myosin heavy chain-like	-2.80099	GO:0006508;GO:0006996;GO:0016043;GO:0070001;GO:0140096;GO:0004175;GO:0071704;GO:0006629;GO:0003824;GO:0019750;GO:0051649;GO:0051179;GO:0008233;GO:0009903;GO:0008152;GO:0043170;GO:0019538;GO:0044238;GO:0071840;GO:0051644;GO:0110165;GO:0004190;GO:0006807;GO:0009657;GO:0009987;GO:0051656;GO:0016787;GO:0005737;GO:0051234;GO:0009902;GO:0009658;GO:1901564;GO:0051640;GO:0005829;GO:0005622;GO:0009904;GO:…	cellular component organization;peptidase activity;establishment of localization;chloroplast avoidance movement;hydrolase activity;aspartic-type peptidase activity;organelle localization;establishment of plastid localization;organic substance metabolic process;proteolysis;organonitrogen compound metabolic process;catalytic activity, acting on a protein;chloroplast localization;cellular process;es…
BaRT2v18chr2HG058980	HORVU.MOREX.r3.2HG0112660	Peroxidase	-2.47958	0	0
BaRT2v18chr2HG059100	HORVU.MOREX.r3.2HG0112910	Pectinesterase	-1.70854	GO:0043086;GO:0030312;GO:0030234;GO:0050790;GO:0065007;GO:0046910;GO:0016043;GO:0009057;GO:0005975;GO:0030599;GO:0045330;GO:0098772;GO:0071704;GO:0009056;GO:0003824;GO:0044092;GO:0045488;GO:0010393;GO:0071554;GO:0042545;GO:0008152;GO:0045490;GO:0005618;GO:0043170;GO:0044238;GO:1901575;GO:0071840;GO:0005976;GO:0031224;GO:0110165;GO:0016021;GO:0009987;GO:0004857;GO:0016787;GO:0052689;GO:0000272;GO:…	enzyme regulator activity;enzyme inhibitor activity;hydrolase activity, acting on ester bonds;negative regulation of molecular function;external encapsulating structure;regulation of catalytic activity;cell wall modification;cellular component organization;pectinesterase activity;integral component of membrane;cell wall;external encapsulating structure organization;polysaccharide metabolic proces…
BaRT2v18chr2HG059390	HORVU.MOREX.r3.2HG0113330	Ultraviolet-B-repressible protein;Photosystem II reaction centre X protein containing protein, expressed	-2.11008	GO:0034357;GO:0016020;GO:0009523;GO:0098796;GO:0009579;GO:0009521;GO:0015979;GO:0031224;GO:0110165;GO:0016021;GO:0005622;GO:0009987;GO:0008152;GO:0044237;GO:0032991	intracellular anatomical structure;photosynthesis;thylakoid;membrane;photosynthetic membrane;membrane protein complex;protein-containing complex;intrinsic component of membrane;photosystem II;cellular metabolic process;integral component of membrane;cellular anatomical entity;cellular process;metabolic process;photosystem
BaRT2v18chr2HG059410	HORVU.MOREX.r3.2HG0113390	DNA binding protein, putative isoform 1;Usp domain-containing protein;Fiber protein Fb19 (Fragment)	3.07133	GO:0016740;GO:0003824;GO:0016758;GO:0016757;GO:0102752;GO:0003844;GO:0016787	transferase activity, transferring hexosyl groups;catalytic activity;transferase activity;1,4-alpha-glucan branching enzyme activity (using a glucosylated glycogenin as primer for glycogen synthesis);transferase activity, transferring glycosyl groups;hydrolase activity;1,4-alpha-glucan branching enzyme activity
BaRT2v18chr2HG059530	HORVU.MOREX.r3.2HG0113610	Glycosyltransferase;Flavanone 7-O-glucoside 2''-O-beta-L-rhamnosyltransferase	6.32666	GO:0016740;GO:0003824;GO:0016020;GO:0009506;GO:0070161;GO:0030054;GO:0110165;GO:0055044;GO:0005911;GO:0071944;GO:0005886;GO:0016757;GO:0008194	cell-cell junction;symplast;catalytic activity;UDP-glycosyltransferase activity;transferase activity;anchoring junction;cell junction;membrane;plasmodesma;transferase activity, transferring glycosyl groups;cellular anatomical entity;plasma membrane;cell periphery
BaRT2v18chr2HG059670	HORVU.MOREX.r3.2HG0113860	Uveal autoantigen with coiled-coil domains and ankyrin repeats isoform 4	-2.75944	GO:0033036;GO:0006811;GO:0008104;GO:0071705;GO:0051179;GO:0042886;GO:0045184;GO:0006820;GO:0031224;GO:0110165;GO:0016021;GO:0006810;GO:0009987;GO:0051234;GO:0015833;GO:0015031;GO:0016192;GO:0071702;GO:0016020	establishment of protein localization;integral component of membrane;establishment of localization;peptide transport;anion transport;vesicle-mediated transport;protein localization;cellular process;transport;amide transport;nitrogen compound transport;protein transport;membrane;intrinsic component of membrane;cellular anatomical entity;localization;macromolecule localization;organic substance tra…
BaRT2v18chr2HG059770	HORVU.MOREX.r3.2HG0113990	0	-2.31323	0	0
BaRT2v18chr2HG060610	HORVU.MOREX.r3.2HG0115620	Momilactone A synthase;Putative sex determination protein tasselseed 2;Secoisolariciresinol dehydrogenase	-2.53406	0	0
BaRT2v18chr2HG060930	HORVU.MOREX.r3.2HG0116380	Transducin family protein / WD-40 repeat family protein;Dynein assembly factor with wdr repeat domains 1;Angio-associated migratory cell protein	1.74783	GO:0003824;GO:0005829;GO:0110165;GO:0005622;GO:0005737	intracellular anatomical structure;catalytic activity;cytoplasm;cellular anatomical entity;cytosol
BaRT2v18chr2HG060940	HORVU.MOREX.r3.2HG0116390	RING finger protein 141;E3 ubiquitin-protein ligase AIRP2;E3 ubiquitin-protein ligase AIRP2 isoform A;E3 ubiquitin-protein ligase SHPRH;ABA insensitive ring protein;helicase-like transcription factor isoform X2	1.56464	GO:0016567;GO:0044281;GO:0140096;GO:0043169;GO:0006730;GO:0071704;GO:0061630;GO:0044260;GO:0003824;GO:0019787;GO:0016874;GO:0043167;GO:0016818;GO:0070647;GO:0016829;GO:0008152;GO:0044237;GO:0061659;GO:0043170;GO:0036211;GO:0019538;GO:0044238;GO:0017111;GO:0005488;GO:0031224;GO:0110165;GO:0016021;GO:0006807;GO:0016887;GO:0016462;GO:0009987;GO:0016787;GO:0016817;GO:0046872;GO:0016740;GO:0006464;GO:…	binding;protein modification by small protein conjugation;cellular protein modification process;integral component of membrane;carbon-oxygen lyase activity;hydrolase activity;hydrolase activity, acting on acid anhydrides;hydrolase activity, acting on acid anhydrides, in phosphorus-containing anhydrides;organic substance metabolic process;ion binding;organonitrogen compound metabolic process;trans…
BaRT2v18chr4HG212740	HORVU.MOREX.r3.2HG0116940	Peptidase A1 domain-containing protein;aspartyl protease AED3;Aspartic proteinase nepenthesin-1	-3.1309	GO:0009607;GO:0030312;GO:0097159;GO:0050789;GO:0006508;GO:0043067;GO:0065007;GO:0070001;GO:0140096;GO:0043207;GO:0004175;GO:0009605;GO:0071704;GO:0048046;GO:0003824;GO:0006952;GO:0044419;GO:0010941;GO:0008233;GO:0050896;GO:0050794;GO:0008152;GO:0051707;GO:0005618;GO:0003677;GO:0003676;GO:1901363;GO:0043170;GO:0019538;GO:0044238;GO:0005488;GO:0005576;GO:0031224;GO:0006950;GO:0110165;GO:0004190;GO:…	response to external stimulus;binding;defense response;external encapsulating structure;peptidase activity;integral component of membrane;cell wall;hydrolase activity;regulation of cell death;aspartic-type peptidase activity;response to other organism;response to biotic stimulus;organic substance metabolic process;DNA binding;proteolysis;organonitrogen compound metabolic process;regulation of cel…
BaRT2v18chr2HG061520	HORVU.MOREX.r3.2HG0117410	VOC domain-containing protein	6.65563	GO:0016310;GO:0006796;GO:0003824;GO:0016829;GO:0006793;GO:0016772;GO:0004364;GO:0008152;GO:0044237;GO:0031224;GO:0110165;GO:0016021;GO:0016301;GO:0016765;GO:0009987;GO:0016740;GO:0016846;GO:0004462;GO:0016020	kinase activity;integral component of membrane;transferase activity, transferring phosphorus-containing groups;transferase activity, transferring alkyl or aryl (other than methyl) groups;phosphorylation;transferase activity;cellular metabolic process;cellular process;phosphate-containing compound metabolic process;catalytic activity;lyase activity;phosphorus metabolic process;membrane;intrinsic c…
BaRT2v18chr2HG061610	HORVU.MOREX.r3.2HG0117610	tRNA (Guanine(37)-N1)-methyltransferase;R3H domain-containing protein 1 (Fragment);Structural constituent of ribosome	-2.23049	GO:0016741;GO:0019866;GO:0032259;GO:0043229;GO:0042170;GO:0003824;GO:0043226;GO:0031975;GO:0043227;GO:0031969;GO:0009526;GO:0008152;GO:0009507;GO:0043231;GO:0031967;GO:0009706;GO:0031090;GO:0031224;GO:0110165;GO:0016021;GO:0008168;GO:0005737;GO:0009528;GO:0016740;GO:0009536;GO:0009941;GO:0005622;GO:0016020	intracellular membrane-bounded organelle;organelle envelope;chloroplast envelope;methylation;integral component of membrane;chloroplast;chloroplast membrane;plastid envelope;transferase activity;chloroplast inner membrane;intracellular organelle;methyltransferase activity;plastid inner membrane;catalytic activity;membrane;cytoplasm;intrinsic component of membrane;plastid membrane;envelope;membran…
BaRT2v18chr2HG061620	HORVU.MOREX.r3.2HG0117630	Magnesium chelatase;Magnesium-chelatase subunit ChlH, chloroplastic	-2.24566	GO:0097159;GO:0036094;GO:0044249;GO:1901576;GO:0009570;GO:0043229;GO:0016851;GO:0030554;GO:0042170;GO:0017076;GO:0015994;GO:0071704;GO:0003824;GO:1901566;GO:0043226;GO:0016874;GO:0031975;GO:0043167;GO:0043227;GO:0044237;GO:0032555;GO:0042440;GO:0051003;GO:0031969;GO:0009526;GO:0018130;GO:0009058;GO:0032559;GO:0043231;GO:0009507;GO:1901362;GO:0031967;GO:0046148;GO:0035639;GO:0006725;GO:1901363;GO:…	intracellular membrane-bounded organelle;tetrapyrrole biosynthetic process;aromatic compound biosynthetic process;organelle envelope;anion binding;small molecule binding;binding;chloroplast envelope;chloroplast;chloroplast membrane;organic cyclic compound biosynthetic process;magnesium chelatase activity;chloroplast stroma;plastid envelope;pigment metabolic process;organic substance metabolic pro…
BaRT2v18chr2HG062240	HORVU.MOREX.r3.2HG0119080	Endo/exonuclease/phosphatase domain-containing protein;Detected protein of confused Function;GDP polyribonucleotidyltransferase	-1.75619	GO:0033554;GO:0071704;GO:0006629;GO:0006796;GO:0043226;GO:0006644;GO:0008610;GO:0006497;GO:0003676;GO:0008152;GO:0003677;GO:0006281;GO:0046474;GO:0006950;GO:0110165;GO:0004518;GO:0006259;GO:0019637;GO:1901135;GO:0006464;GO:1901564;GO:0044267;GO:0045017;GO:0044255;GO:0046488;GO:0012505;GO:0046467;GO:0043229;GO:1901566;GO:0042157;GO:0042158;GO:0006793;GO:0009058;GO:0006974;GO:0044237;GO:0006650;GO:…	organophosphate biosynthetic process;intracellular membrane-bounded organelle;protein lipidation;organophosphate metabolic process;hydrolase activity;membrane lipid biosynthetic process;lipoprotein metabolic process;cellular macromolecule biosynthetic process;organic substance metabolic process;transferase activity;phospholipid biosynthetic process;cellular metabolic process;cellular response to …
BaRT2v18chr2HG062480	HORVU.MOREX.r3.2HG0119460	TF-B3 domain-containing protein	-3.35532	GO:0097159;GO:0006639;GO:0044249;GO:1901576;GO:0043229;GO:0008374;GO:0046463;GO:0071704;GO:0006629;GO:0004144;GO:0016746;GO:0003824;GO:0043226;GO:0008610;GO:0043227;GO:0006641;GO:0009058;GO:0003676;GO:0043231;GO:1901363;GO:0003677;GO:0044237;GO:0046486;GO:0005634;GO:0008152;GO:0044255;GO:0044238;GO:0005488;GO:0047196;GO:0110165;GO:0009987;GO:0016740;GO:0006638;GO:0016747;GO:0045017;GO:0019432;GO:…	O-acyltransferase activity;intracellular membrane-bounded organelle;binding;neutral lipid biosynthetic process;nucleus;plasma membrane;acylglycerol O-acyltransferase activity;metabolic process;neutral lipid metabolic process;organic substance metabolic process;DNA binding;transferase activity;cellular biosynthetic process;biosynthetic process;transferase activity, transferring acyl groups other t…
BaRT2v18chr2HG062510	HORVU.MOREX.r3.2HG0119520	C2 domain-containing protein;Calcium-dependent lipid-binding (CaLB domain) family protein	2.74056	GO:0008289;GO:0071702;GO:0006869;GO:0006811;GO:0006820;GO:0005488;GO:0010876;GO:0006810;GO:0051179;GO:0031224;GO:0110165;GO:0016021;GO:0033036;GO:0051234;GO:0016020	lipid localization;transport;binding;macromolecule localization;anion transport;lipid transport;localization;lipid binding;membrane;intrinsic component of membrane;cellular anatomical entity;integral component of membrane;establishment of localization;organic substance transport;ion transport
BaRT2v18chr2HG062720	HORVU.MOREX.r3.2HG0119770	Sinapine esterase (Fragment);GDSL esterase/lipase	-2.31581	GO:0003824;GO:0016020;GO:0044238;GO:0016788;GO:0016298;GO:0031224;GO:0008152;GO:0016021;GO:0110165;GO:0016787;GO:0071704;GO:0006629	organic substance metabolic process;hydrolase activity, acting on ester bonds;lipase activity;catalytic activity;membrane;lipid metabolic process;intrinsic component of membrane;cellular anatomical entity;integral component of membrane;primary metabolic process;metabolic process;hydrolase activity
BaRT2v18chr2HG063060	HORVU.MOREX.r3.2HG0120360	Peroxidase	3.06971	0	0
BaRT2v18chr2HG063240	HORVU.MOREX.r3.2HG0120840	Peroxiredoxin	5.57754	GO:0003824;GO:1990748;GO:0042221;GO:0097237;GO:0051716;GO:0098754;GO:0070887;GO:0009636;GO:0009987;GO:0050896;GO:0098869;GO:0016209;GO:0004601;GO:0016684;GO:0016491	cellular response to chemical stimulus;catalytic activity;response to toxic substance;peroxidase activity;cellular response to toxic substance;response to chemical;detoxification;cellular response to stimulus;response to stimulus;oxidoreductase activity;antioxidant activity;cellular process;cellular oxidant detoxification;oxidoreductase activity, acting on peroxide as acceptor;cellular detoxifica…
BaRT2v18chr2HG063260	HORVU.MOREX.r3.2HG0120880	Kinesin motor domain-containing protein;Kinesin-like protein KIN-12E;Phragmoplast orienting kinesin-1;Phragmoplast orienting kinesin 2	-2.79417	GO:0097159;GO:0036094;GO:0043229;GO:0008092;GO:0043228;GO:0030554;GO:0016773;GO:0017076;GO:0140096;GO:0099081;GO:1990939;GO:0015631;GO:0099080;GO:0005856;GO:0008017;GO:0016310;GO:0006796;GO:0044260;GO:0003824;GO:0071704;GO:0007017;GO:0043226;GO:0005515;GO:0043167;GO:0006468;GO:0003777;GO:0003774;GO:0099513;GO:0016818;GO:0032555;GO:0004672;GO:0006793;GO:0016772;GO:0032559;GO:0044237;GO:0032991;GO:…	protein binding;binding;supramolecular complex;small molecule binding;anion binding;protein phosphorylation;movement of cell or subcellular component;supramolecular polymer;cellular protein modification process;kinase activity;transferase activity, transferring phosphorus-containing groups;hydrolase activity;microtubule-based movement;tubulin binding;hydrolase activity, acting on acid anhydrides;…
BaRT2v18chr2HG063460	HORVU.MOREX.r3.2HG0121120	J domain-containing protein	2.34139	GO:0031224;GO:0110165;GO:0016021;GO:0016020	cellular anatomical entity;integral component of membrane;membrane;intrinsic component of membrane
BaRT2v18chr2HG063490	HORVU.MOREX.r3.2HG0121200	Dirigent protein (Fragment)	-2.51006	GO:0048046;GO:0005576;GO:0031224;GO:0110165;GO:0016021;GO:0016020	apoplast;membrane;intrinsic component of membrane;cellular anatomical entity;extracellular region;integral component of membrane
BaRT2v18chr2HG064010	HORVU.MOREX.r3.2HG0122100	RNA-binding protein CP29B chloroplastic;RNA binding protein 1;RNA recognition motif domain;Ribonucleoprotein, chloroplastic;29 kDa ribonucleoprotein A, chloroplastic;RNA-binding protein CP29B, chloroplastic-like	-1.88503	GO:0097159;GO:0044085;GO:0006139;GO:0003723;GO:0009534;GO:0055035;GO:0022613;GO:0043229;GO:1901259;GO:0003729;GO:0006364;GO:0071704;GO:0042254;GO:0016020;GO:0043226;GO:0034470;GO:0009579;GO:0043227;GO:0044237;GO:0016072;GO:0003676;GO:1901363;GO:0009507;GO:0043231;GO:0034357;GO:0016070;GO:0006725;GO:0034641;GO:0043170;GO:0044238;GO:0006396;GO:0071840;GO:0005488;GO:0110165;GO:0006807;GO:0009987;GO:…	binding;chloroplast thylakoid membrane;rRNA metabolic process;intracellular membrane-bounded organelle;ribosome biogenesis;gene expression;chloroplast;RNA metabolic process;thylakoid membrane;chloroplast rRNA processing;organic substance metabolic process;ncRNA metabolic process;nucleobase-containing compound metabolic process;RNA binding;cellular aromatic compound metabolic process;thylakoid;het…
BaRT2v18chr2HG064380	HORVU.MOREX.r3.2HG0122750	0	4.71604	GO:0031224;GO:0110165;GO:0016021;GO:0016020	cellular anatomical entity;integral component of membrane;membrane;intrinsic component of membrane
BaRT2v18chr2HG064470	HORVU.MOREX.r3.2HG0123040	Purple acid phosphatase	-4.28078	GO:0008198;GO:0008199;GO:0005506;GO:0043169;GO:0006796;GO:0003824;GO:0043167;GO:0046914;GO:0006793;GO:0016311;GO:0008152;GO:0044237;GO:0005488;GO:0031224;GO:0110165;GO:0016021;GO:0003993;GO:0009987;GO:0016787;GO:0046872;GO:0016791;GO:0016788;GO:0042578;GO:0016020	binding;hydrolase activity, acting on ester bonds;integral component of membrane;ferrous iron binding;hydrolase activity;ion binding;phosphoric ester hydrolase activity;cellular metabolic process;cellular process;dephosphorylation;phosphate-containing compound metabolic process;iron ion binding;catalytic activity;phosphorus metabolic process;membrane;intrinsic component of membrane;cellular anato…
BaRT2v18chr2HG064530	HORVU.MOREX.r3.2HG0123170	J domain-containing protein;Transcription factor TGA4;DNAJ heat shock protein (Fragment);meiotically up-regulated gene 185 protein-like;Chaperone protein like	1.59763	GO:0043226;GO:0009536;GO:0043227;GO:0043229;GO:0110165;GO:0005622;GO:0009507;GO:0005737;GO:0043231	plastid;intracellular anatomical structure;intracellular membrane-bounded organelle;organelle;cytoplasm;membrane-bounded organelle;cellular anatomical entity;chloroplast;intracellular organelle
BaRT2v18chr2HG064550	HORVU.MOREX.r3.2HG0123220	SAP domain-containing protein;Apoptotic chromatin condensation inducer in the nucleus	2.5586	GO:0097159;GO:0097708;GO:0012505;GO:0043229;GO:0098791;GO:0031982;GO:0031410;GO:0016020;GO:0043226;GO:0043227;GO:0005794;GO:0003676;GO:0043231;GO:0003677;GO:1901363;GO:0005488;GO:0005768;GO:0031224;GO:0110165;GO:0016021;GO:0005737;GO:0005802;GO:0005622;GO:0031984	binding;intracellular membrane-bounded organelle;integral component of membrane;endosome;endomembrane system;intracellular vesicle;DNA binding;heterocyclic compound binding;Golgi apparatus;intracellular organelle;Golgi apparatus subcompartment;organic cyclic compound binding;cytoplasmic vesicle;cytoplasm;membrane;intrinsic component of membrane;membrane-bounded organelle;cellular anatomical entit…
BaRT2v18chr2HG064620	HORVU.MOREX.r3.2HG0123450	UMP-CMP kinase	-1.71128	GO:0030554;GO:0017076;GO:0071704;GO:0006796;GO:0043226;GO:0046112;GO:0033862;GO:0009165;GO:0009260;GO:0016772;GO:0009112;GO:0032559;GO:1901362;GO:0008152;GO:0035639;GO:0050145;GO:0016776;GO:0046705;GO:0110165;GO:0043168;GO:0016301;GO:0097367;GO:0019637;GO:0000166;GO:1901135;GO:1901564;GO:0019205;GO:0019438;GO:0004127;GO:0009193;GO:0043229;GO:0009117;GO:0072528;GO:0009138;GO:0046704;GO:1901566;GO:…	organophosphate biosynthetic process;intracellular membrane-bounded organelle;aromatic compound biosynthetic process;organophosphate metabolic process;uridylate kinase activity;ribonucleotide metabolic process;hydrolase activity;organic substance metabolic process;phosphorylation;transferase activity;pyrimidine-containing compound biosynthetic process;adenyl ribonucleotide binding;cellular nitrog…
BaRT2v18chr2HG064820	HORVU.MOREX.r3.2HG0123830	Monoacylglycerol lipase ABHD6;Abhydrolase domain containing;AB hydrolase-1 domain-containing protein;Hydrolase, alpha/beta fold family protein, putative, expressed;monoacylglycerol lipase ABHD6-like isoform X1	1.5904	GO:0004721;GO:0140096;GO:0071704;GO:0006796;GO:0044260;GO:0003824;GO:0006793;GO:0016311;GO:0008152;GO:0044237;GO:0106306;GO:0004722;GO:0043170;GO:0036211;GO:0019538;GO:0044238;GO:0006470;GO:0031224;GO:0110165;GO:0016021;GO:0006807;GO:0009987;GO:0016787;GO:0106307;GO:0006464;GO:0016791;GO:1901564;GO:0044267;GO:0016788;GO:0043412;GO:0042578;GO:0016020	hydrolase activity, acting on ester bonds;protein serine/threonine phosphatase activity;cellular protein modification process;integral component of membrane;hydrolase activity;organic substance metabolic process;phosphoric ester hydrolase activity;organonitrogen compound metabolic process;protein dephosphorylation;cellular protein metabolic process;catalytic activity, acting on a protein;cellular…
BaRT2v18chr2HG064890	HORVU.MOREX.r3.2HG0123970	Alcohol dehydrogenase 1;alcohol dehydrogenase-like 7	-1.87966	0	0
BaRT2v18chr2HG065690	HORVU.MOREX.r3.2HG0125650	Strictosidine synthase;Adipocyte plasma membrane-associated protein;Strictosidine synthase 1	1.92473	GO:0043229;GO:0016844;GO:0016840;GO:0006811;GO:0003824;GO:0043226;GO:0043227;GO:0051179;GO:0005773;GO:0016829;GO:0009058;GO:0008152;GO:0043231;GO:0016843;GO:0006820;GO:0031224;GO:0110165;GO:0016021;GO:0006810;GO:0051234;GO:0005737;GO:0008643;GO:0071702;GO:0005622;GO:0016020	intracellular membrane-bounded organelle;vacuole;integral component of membrane;establishment of localization;carbohydrate transport;anion transport;biosynthetic process;intracellular organelle;transport;catalytic activity;lyase activity;cytoplasm;membrane;intrinsic component of membrane;membrane-bounded organelle;cellular anatomical entity;carbon-nitrogen lyase activity;organelle;intracellular a…
BaRT2v18chr2HG065840	HORVU.MOREX.r3.2HG0125920	Catalytic/ hydrolase;monoacylglycerol lipase ABHD6;AB hydrolase-1 domain-containing protein	-2.97544	GO:0043232;GO:0003824;GO:0005840;GO:0043226;GO:0043229;GO:0043228;GO:0110165;GO:0005622;GO:0016787	intracellular anatomical structure;non-membrane-bounded organelle;catalytic activity;ribosome;organelle;intracellular non-membrane-bounded organelle;cellular anatomical entity;intracellular organelle;hydrolase activity
BaRT2v18chr7HG371350	HORVU.MOREX.r3.2HG0126360	0	1.56061	0	0
BaRT2v18chr2HG066640	HORVU.MOREX.r3.2HG0127500	Epimerase domain-containing protein;Anthocyanidin reductase	-2.05293	GO:0003824;GO:0031224;GO:0110165;GO:0016021;GO:0016020	catalytic activity;membrane;intrinsic component of membrane;cellular anatomical entity;integral component of membrane
BaRT2v18chr2HG067340	HORVU.MOREX.r3.2HG0129090	Skin secretory protein xP2-like	-4.86815	0	0
BaRT2v18chr2HG068370	HORVU.MOREX.r3.2HG0131070	MFS domain-containing protein;Sorbitol transporter;Polyol transporter 5	1.60575	GO:0097159;GO:0005783;GO:0005694;GO:0006139;GO:0012505;GO:0006996;GO:0043229;GO:0016043;GO:0043228;GO:0005215;GO:0033036;GO:0003917;GO:0140097;GO:0006811;GO:0071704;GO:0008104;GO:0003824;GO:0044260;GO:0043226;GO:0055085;GO:0071705;GO:0043227;GO:0015291;GO:0051179;GO:0071103;GO:0042886;GO:0003916;GO:0022857;GO:0003676;GO:0043231;GO:0003677;GO:1901363;GO:0043232;GO:0045184;GO:0006725;GO:0043170;GO:…	intracellular membrane-bounded organelle;binding;establishment of protein localization;cellular component organization;integral component of membrane;establishment of localization;endomembrane system;endoplasmic reticulum;transporter activity;DNA topological change;peptide transport;DNA binding;symporter activity;anion transport;transmembrane transporter activity;carbohydrate transport;DNA confor…
BaRT2v18chr2HG068640	HORVU.MOREX.r3.2HG0131510	probable cysteine proteinase A494;Cysteine proteinase cathepsin F;Cyseine protease;Cysteine protease;Cysteine proteinase	4.21134	GO:0006508;GO:0030163;GO:0043229;GO:0051603;GO:0140096;GO:0009057;GO:0004175;GO:0071704;GO:0009056;GO:0044260;GO:0003824;GO:0043226;GO:0005615;GO:0043227;GO:0005773;GO:0044257;GO:0044265;GO:0008233;GO:0044248;GO:0008152;GO:0043231;GO:0000323;GO:0044237;GO:0005764;GO:0043170;GO:0019538;GO:0044238;GO:1901575;GO:0005576;GO:0008234;GO:0031224;GO:0110165;GO:0016021;GO:0006807;GO:0009987;GO:0016787;GO:…	intracellular membrane-bounded organelle;vacuole;peptidase activity;integral component of membrane;hydrolase activity;organic substance metabolic process;cysteine-type peptidase activity;cellular catabolic process;proteolysis;organonitrogen compound metabolic process;organic substance catabolic process;cellular protein metabolic process;catalytic activity, acting on a protein;organonitrogen compo…
BaRT2v18chr2HG068910	HORVU.MOREX.r3.2HG0132170	Tubulin alpha chain	-1.63322	GO:0097159;GO:0036094;GO:0006996;GO:0016043;GO:0043229;GO:0032550;GO:0043228;GO:0017076;GO:0000278;GO:0099081;GO:0099080;GO:0005856;GO:0003824;GO:0007017;GO:0007049;GO:0043226;GO:0043167;GO:0099513;GO:0016818;GO:0032549;GO:0032555;GO:0005525;GO:0032561;GO:1901363;GO:0043232;GO:0035639;GO:0015630;GO:0005198;GO:0017111;GO:0071840;GO:0005200;GO:0005488;GO:0003924;GO:0110165;GO:0043168;GO:0016462;GO:…	microtubule cytoskeleton organization;binding;supramolecular complex;small molecule binding;purine ribonucleoside binding;mitotic cell cycle;anion binding;supramolecular polymer;structural constituent of cytoskeleton;cellular component organization;structural molecule activity;GTPase activity;nucleoside binding;hydrolase activity;hydrolase activity, acting on acid anhydrides;hydrolase activity, a…
BaRT2v18chr2HG069220	HORVU.MOREX.r3.2HG0132820	Phenylalanine ammonia-lyase	-3.07434	GO:0009803;GO:0042537;GO:0016841;GO:1901605;GO:0006559;GO:0044249;GO:1901576;GO:0044281;GO:0009072;GO:0009074;GO:1901606;GO:0044282;GO:0009699;GO:0044283;GO:0006082;GO:0016840;GO:0071704;GO:0009056;GO:0003824;GO:0016053;GO:0045548;GO:0006558;GO:0043436;GO:0016829;GO:1902221;GO:1902222;GO:0044248;GO:0019752;GO:1901362;GO:0009058;GO:0006725;GO:0044237;GO:0008152;GO:0009063;GO:0044238;GO:0009698;GO:…	L-phenylalanine catabolic process;olefinic compound metabolic process;aromatic compound biosynthetic process;ammonia-lyase activity;monocarboxylic acid biosynthetic process;secondary metabolic process;phenylpropanoid metabolic process;organic acid catabolic process;monocarboxylic acid metabolic process;olefinic compound biosynthetic process;benzene-containing compound metabolic process;carboxylic…
BaRT2v18chr2HG069980	HORVU.MOREX.r3.2HG0134490	kinesin-like protein KIN-4C isoform X2;Kinesin motor domain-containing protein;p-loop containing nucleoside triphosphate hydrolase superfamily protein;kinesin-like protein BC2;Kinesin-like protein KIN-4C;kinesin-like protein KIN-4C	-1.8091	GO:0006996;GO:0030554;GO:0017076;GO:0099081;GO:0071704;GO:0043226;GO:0008757;GO:0032559;GO:0008152;GO:0035639;GO:0015630;GO:0071840;GO:0110165;GO:0043168;GO:0016462;GO:1903047;GO:0006928;GO:0000226;GO:0097367;GO:0000166;GO:0022402;GO:0006464;GO:1901564;GO:0044267;GO:0007018;GO:0034968;GO:0043229;GO:0000278;GO:0006325;GO:0008276;GO:0018205;GO:0007049;GO:0008213;GO:0099513;GO:0044237;GO:0043170;GO:…	intracellular membrane-bounded organelle;cellular component organization;spindle organization;hydrolase activity;organic substance metabolic process;microtubule-based process;transferase activity;lysine N-methyltransferase activity;adenyl ribonucleotide binding;cellular metabolic process;organic cyclic compound binding;microtubule binding;ribonucleotide binding;peptidyl-lysine modification;purine…
BaRT2v18chr2HG070290	HORVU.MOREX.r3.2HG0135060	Carbohydrate transporter/ sugar porter;MFS domain-containing protein;Organic cation/carnitine transporter 3	-5.39177	GO:0006811;GO:0055085;GO:0006820;GO:0006817;GO:0015698;GO:0051179;GO:0031224;GO:0110165;GO:0016021;GO:0005215;GO:0006810;GO:0009987;GO:0051234;GO:0022857;GO:0016020	transporter activity;transport;localization;inorganic anion transport;anion transport;transmembrane transporter activity;transmembrane transport;membrane;intrinsic component of membrane;cellular anatomical entity;integral component of membrane;cellular process;establishment of localization;phosphate ion transport;ion transport
BaRT2v18chr2HG070330	HORVU.MOREX.r3.2HG0135210	VAMP protein SEC22	-2.9673	GO:0016020;GO:0009506;GO:0070161;GO:0030054;GO:0031224;GO:0110165;GO:0005911;GO:0055044;GO:0016021;GO:0071944;GO:0031226;GO:0005886;GO:0031225;GO:0046658	cell-cell junction;symplast;intrinsic component of plasma membrane;anchoring junction;cell junction;membrane;anchored component of membrane;plasmodesma;intrinsic component of membrane;anchored component of plasma membrane;integral component of membrane;plasma membrane;cellular anatomical entity;cell periphery
BaRT2v18chr2HG070470	HORVU.MOREX.r3.2HG0135400	Thioredoxin-like fold containing protein;Membrane lipoprotein lipid attachment site-containing protein-like;G-type lectin S-receptor-like serine/threonine-protein kinase	-3.39074	GO:0016740;GO:0003824;GO:0005488;GO:0008152;GO:0016301;GO:0030246;GO:0016772;GO:0006793;GO:0009987;GO:0016310;GO:0044237;GO:0006796	binding;catalytic activity;phosphorylation;phosphorus metabolic process;transferase activity;kinase activity;cellular metabolic process;cellular process;metabolic process;transferase activity, transferring phosphorus-containing groups;phosphate-containing compound metabolic process;carbohydrate binding
BaRT2v18chr2HG071620	HORVU.MOREX.r3.2HG0138320	Xylanase inhibitor protein 1;Acidic endochitinase	-2.57382	GO:0043086;GO:0009607;GO:0030234;GO:0004568;GO:0050790;GO:0065007;GO:0043207;GO:0009057;GO:0005975;GO:0098772;GO:0009620;GO:0010410;GO:0071704;GO:0009605;GO:0009056;GO:0044260;GO:0003824;GO:0044264;GO:0005515;GO:0010383;GO:0044092;GO:0071554;GO:0006952;GO:0044419;GO:0044262;GO:0044265;GO:0050896;GO:0044248;GO:0008152;GO:0051707;GO:0044237;GO:0043170;GO:0044238;GO:0045493;GO:0016052;GO:1901575;GO:…	response to external stimulus;protein binding;binding;enzyme regulator activity;enzyme inhibitor activity;defense response;negative regulation of molecular function;regulation of catalytic activity;cellular polysaccharide metabolic process;hydrolase activity, acting on glycosyl bonds;metabolic process;polysaccharide metabolic process;hydrolase activity;response to other organism;organic substance…
BaRT2v18chr2HG072350	HORVU.MOREX.r3.2HG0139380	Isocitrate lyase	-3.20674	GO:0044281;GO:0043229;GO:0005975;GO:0043169;GO:0006082;GO:0071704;GO:0003824;GO:0046487;GO:0006081;GO:0043226;GO:0043167;GO:0005777;GO:0043227;GO:0043436;GO:0016829;GO:0044262;GO:0019752;GO:0008152;GO:0043231;GO:0044237;GO:0016833;GO:0044238;GO:0005488;GO:0009060;GO:0110165;GO:0006091;GO:0009987;GO:0006099;GO:0005737;GO:0046872;GO:0006097;GO:0015980;GO:0015979;GO:0045333;GO:0004451;GO:0032787;GO:…	glyoxylate cycle;intracellular membrane-bounded organelle;binding;monocarboxylic acid metabolic process;carboxylic acid metabolic process;aerobic respiration;organic substance metabolic process;ion binding;photosynthesis;carbon-carbon lyase activity;cellular metabolic process;cellular process;tricarboxylic acid cycle;cellular respiration;intracellular organelle;organic acid metabolic process;isoc…
BaRT2v18chr2HG073060	HORVU.MOREX.r3.2HG0141230	PPM-type phosphatase domain-containing protein	6.05287	GO:0004721;GO:0043229;GO:0140096;GO:0043169;GO:0071704;GO:0006796;GO:0044260;GO:0003824;GO:0043226;GO:0043167;GO:0004724;GO:0043227;GO:0006793;GO:0016311;GO:0008152;GO:0043231;GO:0044237;GO:0106306;GO:0004722;GO:0005634;GO:0043170;GO:0036211;GO:0019538;GO:0044238;GO:0005488;GO:0006470;GO:0031224;GO:0110165;GO:0016021;GO:0006807;GO:0009987;GO:0005737;GO:0016787;GO:0046872;GO:0106307;GO:0006464;GO:…	intracellular membrane-bounded organelle;binding;hydrolase activity, acting on ester bonds;protein serine/threonine phosphatase activity;nucleus;cellular protein modification process;integral component of membrane;hydrolase activity;organic substance metabolic process;ion binding;phosphoric ester hydrolase activity;organonitrogen compound metabolic process;protein dephosphorylation;cellular prote…
BaRT2v18chr2HG073300	HORVU.MOREX.r3.2HG0141740	Putative DNA helicase chromatin remodeling SNF2 family;SWI/SNF-related matrix-associated actin-dependent regulator of chromatin subfamily A member 3-like 2;ATP-dependent helicase rhp16;DNA repair protein RAD16	2.52249	GO:0097159;GO:0036094;GO:0006996;GO:0016043;GO:0030554;GO:0017076;GO:0043169;GO:0140097;GO:0003824;GO:0032508;GO:0043167;GO:0003678;GO:0016818;GO:0071103;GO:0032555;GO:0032559;GO:1901363;GO:0035639;GO:0005524;GO:0017111;GO:0071840;GO:0005488;GO:0043168;GO:0016887;GO:0016462;GO:0009987;GO:0016787;GO:0016817;GO:0097367;GO:0000166;GO:0046872;GO:0004386;GO:0032392;GO:0032553;GO:1901265;GO:0051276	binding;small molecule binding;anion binding;cellular component organization;hydrolase activity;hydrolase activity, acting on acid anhydrides;hydrolase activity, acting on acid anhydrides, in phosphorus-containing anhydrides;DNA helicase activity;ion binding;DNA conformation change;adenyl ribonucleotide binding;pyrophosphatase activity;heterocyclic compound binding;nucleoside phosphate binding;ce…
BaRT2v18chr2HG073680	HORVU.MOREX.r3.2HG0142680	Putative targeting protein for XKLP2;TPX2 protein family	-5.13784	GO:0030234;GO:0032268;GO:0006996;GO:0031974;GO:0099081;GO:0022607;GO:0043226;GO:0001932;GO:0044093;GO:0019887;GO:0009507;GO:0031967;GO:0051726;GO:0015630;GO:0031323;GO:0005880;GO:0071840;GO:0005654;GO:0019207;GO:0080090;GO:0110165;GO:1903047;GO:0005819;GO:0000226;GO:0042327;GO:0022402;GO:0065009;GO:0032147;GO:0050790;GO:0019222;GO:0043229;GO:0000278;GO:0098772;GO:0051225;GO:0007049;GO:0099513;GO:…	regulation of organelle organization;intracellular membrane-bounded organelle;regulation of catalytic activity;positive regulation of cellular metabolic process;cellular component organization;spindle organization;organelle lumen;organelle assembly;plastid envelope;regulation of phosphate metabolic process;microtubule-based process;positive regulation of protein phosphorylation;activation of prot…
BaRT2v18chr2HG076590	HORVU.MOREX.r3.2HG0150570	Photosystem II PsbO, manganese-stabilising;Oxygen-evolving enhancer protein 1, chloroplastic;Oxygen evolving enhancer protein 1	-4.16507	0	0
BaRT2v18chr2HG077120	HORVU.MOREX.r3.2HG0152230	glycosyltransferase BC10;Core-2/I-branching beta-16-N-acetylglucosaminyltransferase family protein	1.53706	GO:0016740;GO:0003824;GO:0031224;GO:0110165;GO:0016021;GO:0016757;GO:0016020	catalytic activity;transferase activity;membrane;intrinsic component of membrane;transferase activity, transferring glycosyl groups;cellular anatomical entity;integral component of membrane
BaRT2v18chr2HG078050	HORVU.MOREX.r3.2HG0154460	0	1.57994	0	0
BaRT2v18chr3HG150030	HORVU.MOREX.r3.2HG0156590	SANTA domain-containing protein	1.96179	0	0
BaRT2v18chr2HG080210	HORVU.MOREX.r3.2HG0159100	Putative core-2/I-branching beta-1,6-N-acetylglucosaminyltransferase family protein;Xylosyltransferase, family GT14;Core-2/I-branching beta-1,6-N-acetylglucosaminyltransferase family protein isoform 1;Acetylglucosaminyltransferase;Branch domain-containing protein;beta-glucuronosyltransferase GlcAT14B;Branching enzyme;Glycosyl transferase, family 14;Core-2/I-branching beta-1,6-N-acetylglucosaminyl…	2.64973	GO:0016740;GO:0003824;GO:0043226;GO:0012505;GO:0043227;GO:0043229;GO:0031224;GO:0110165;GO:0016021;GO:0005622;GO:0005737;GO:0005794;GO:0016757;GO:0043231;GO:0016020	intracellular anatomical structure;intracellular membrane-bounded organelle;catalytic activity;transferase activity;organelle;membrane;cytoplasm;intrinsic component of membrane;transferase activity, transferring glycosyl groups;membrane-bounded organelle;cellular anatomical entity;integral component of membrane;Golgi apparatus;intracellular organelle;endomembrane system
BaRT2v18chr2HG080970	HORVU.MOREX.r3.2HG0160790	Ripening regulated protein;Chloroplastic quinone-oxidoreductase;chloroplast envelope quinone oxidoreductase homolog	1.80423	0	0
BaRT2v18chr2HG081480	HORVU.MOREX.r3.2HG0161720	SNF1-related protein kinase regulatory subunit gamma-1;AKIN gamma;5'-AMP-activated protein kinase, gamma subunit	2.53501	GO:0030234;GO:0032268;GO:0050789;GO:0050790;GO:0019222;GO:0065007;GO:0098772;GO:0016310;GO:0006796;GO:0031399;GO:0003824;GO:0001932;GO:0043549;GO:0045859;GO:0019220;GO:0006793;GO:0016772;GO:0050794;GO:0008152;GO:0019887;GO:0044237;GO:0031323;GO:0060255;GO:0051246;GO:0019207;GO:0080090;GO:0042325;GO:0016301;GO:0009987;GO:0051171;GO:0051174;GO:0016740;GO:0065009;GO:0051338	enzyme regulator activity;regulation of catalytic activity;kinase activity;regulation of cellular metabolic process;kinase regulator activity;transferase activity, transferring phosphorus-containing groups;regulation of phosphate metabolic process;regulation of protein kinase activity;regulation of cellular protein metabolic process;phosphorylation;transferase activity;regulation of molecular fun…
BaRT2v18chr2HG081700	HORVU.MOREX.r3.2HG0162620	Large proline-rich protein;Transmembrane protein	4.52836	GO:0031224;GO:0110165;GO:0016021;GO:0016020	cellular anatomical entity;integral component of membrane;membrane;intrinsic component of membrane
BaRT2v18chr2HG081780	HORVU.MOREX.r3.2HG0162750	MADS-box domain-containing protein	4.38085	GO:0097159;GO:0006355;GO:0140110;GO:0005694;GO:0050789;GO:0000981;GO:0065007;GO:1990837;GO:0043229;GO:0000976;GO:0019222;GO:0043228;GO:0019219;GO:0010468;GO:0043226;GO:0005515;GO:1903506;GO:0043227;GO:0000785;GO:0003700;GO:0050794;GO:0003676;GO:0043231;GO:1901363;GO:0003677;GO:2001141;GO:2000112;GO:0005634;GO:0000978;GO:0043232;GO:0031323;GO:0060255;GO:0005488;GO:0080090;GO:0000987;GO:0110165;GO:…	intracellular membrane-bounded organelle;protein binding;binding;regulation of RNA metabolic process;regulation of nucleobase-containing compound metabolic process;nucleus;RNA polymerase II transcription regulatory region sequence-specific DNA binding;regulation of transcription, DNA-templated;regulation of RNA biosynthetic process;sequence-specific DNA binding;DNA binding;protein dimerization ac…
BaRT2v18chr2HG082020	HORVU.MOREX.r3.2HG0163240	Putative metal-nicotianamine transporter YSL6;Hydroxysteroid dehydrogenase 1;Steroleosin;11-beta-hydroxysteroid dehydrogenase 1B-like isoform X2;11-beta-hydroxysteroid dehydrogenase 1B-like	4.38555	0	0
BaRT2v18chr2HG082030	HORVU.MOREX.r3.2HG0163250	0	7.15648	0	0
BaRT2v18chr1HG037600	HORVU.MOREX.r3.2HG0164340	Ethylene-responsive transcription factor ERF112;Ethylene-responsive transcription factor ABR1;AP2/ERF domain-containing protein	1.54476	GO:0097159;GO:0006355;GO:0140110;GO:0050789;GO:0065007;GO:0019222;GO:0043229;GO:0019219;GO:0010468;GO:0043226;GO:1903506;GO:0043227;GO:0006952;GO:0003700;GO:0050896;GO:0050794;GO:0003676;GO:0043231;GO:1901363;GO:2000112;GO:0003677;GO:2001141;GO:0005634;GO:0031323;GO:0060255;GO:0005488;GO:0080090;GO:0006950;GO:0110165;GO:0051171;GO:0010556;GO:0031326;GO:0005622;GO:0051252;GO:0009889	intracellular membrane-bounded organelle;binding;defense response;regulation of RNA metabolic process;regulation of nucleobase-containing compound metabolic process;nucleus;regulation of RNA biosynthetic process;regulation of transcription, DNA-templated;DNA binding;regulation of biosynthetic process;heterocyclic compound binding;regulation of cellular process;regulation of cellular biosynthetic …
BaRT2v18chr2HG082590	HORVU.MOREX.r3.2HG0164700	Potassium transporter	-2.52484	GO:0022890;GO:0098655;GO:0098660;GO:0006812;GO:0005215;GO:0015318;GO:0006811;GO:0055085;GO:0051179;GO:0098662;GO:0071805;GO:0015075;GO:0022857;GO:0015079;GO:0008324;GO:0031224;GO:0110165;GO:0016021;GO:0006810;GO:0009987;GO:0051234;GO:0006813;GO:0046873;GO:0034220;GO:0071944;GO:0005886;GO:0016020	inorganic cation transmembrane transport;integral component of membrane;plasma membrane;establishment of localization;cation transmembrane transport;inorganic molecular entity transmembrane transporter activity;cation transmembrane transporter activity;ion transmembrane transporter activity;transporter activity;transmembrane transporter activity;cellular process;potassium ion transport;transport;…
BaRT2v18chr2HG083100	HORVU.MOREX.r3.2HG0165060	Desiccation-related protein PCC13-62	3.36517	GO:0003824;GO:0015928;GO:0004560;GO:0031224;GO:0110165;GO:0016021;GO:0016798;GO:0004553;GO:0016787;GO:0008152;GO:0016020	catalytic activity;membrane;intrinsic component of membrane;cellular anatomical entity;integral component of membrane;hydrolase activity, hydrolyzing O-glycosyl compounds;alpha-L-fucosidase activity;hydrolase activity, acting on glycosyl bonds;metabolic process;hydrolase activity;fucosidase activity
BaRT2v18chr2HG083060	HORVU.MOREX.r3.2HG0165160	Heparan-alpha-glucosaminide N-acetyltransferase;Heparan-alpha-glucosaminide N-acetyltransferase-like isoform X2	-2.0095	GO:0016740;GO:0003824;GO:0031224;GO:0110165;GO:0016021;GO:0016020	catalytic activity;transferase activity;membrane;intrinsic component of membrane;cellular anatomical entity;integral component of membrane
BaRT2v18chr2HG082850	HORVU.MOREX.r3.2HG0165730	RAB6-interacting golgin	-2.15326	GO:0016740;GO:0016741;GO:0003824;GO:0043226;GO:0012505;GO:0043227;GO:0032259;GO:0043229;GO:0110165;GO:0008168;GO:0005622;GO:0005794;GO:0005737;GO:0008152;GO:0043231	intracellular anatomical structure;intracellular membrane-bounded organelle;catalytic activity;transferase activity;organelle;cytoplasm;membrane-bounded organelle;methylation;cellular anatomical entity;Golgi apparatus;transferase activity, transferring one-carbon groups;metabolic process;intracellular organelle;endomembrane system;methyltransferase activity
BaRT2v18chr2HG083370	HORVU.MOREX.r3.2HG0166450	Beta-fructofuranosidase, insoluble isoenzyme 2;Cell wall invertase	-5.00373	GO:0009607;GO:0030312;GO:0043207;GO:0005975;GO:0033036;GO:0009620;GO:0071704;GO:0009605;GO:0003824;GO:0048046;GO:0006952;GO:0044419;GO:0051179;GO:0050896;GO:0008152;GO:0051707;GO:0005618;GO:0052576;GO:0044238;GO:0009617;GO:0052575;GO:0005576;GO:0006950;GO:0110165;GO:0016798;GO:0016787;GO:0004564;GO:0042742;GO:0071944;GO:0098542;GO:0050832;GO:0004553	response to external stimulus;defense response;external encapsulating structure;hydrolase activity, acting on glycosyl bonds;cell wall;hydrolase activity;carbohydrate localization;response to other organism;organic substance metabolic process;response to biotic stimulus;defense response to bacterium;hydrolase activity, hydrolyzing O-glycosyl compounds;defense response to fungus;catalytic activity…
BaRT2v18chr2HG083600	HORVU.MOREX.r3.2HG0167040	AAI domain-containing protein	-3.25571	GO:0009607;GO:0033293;GO:0008289;GO:0043207;GO:0033036;GO:0009605;GO:0006811;GO:0043167;GO:0006952;GO:0044419;GO:0051179;GO:0050896;GO:0051707;GO:0031406;GO:0006820;GO:0005488;GO:0005504;GO:0031224;GO:0006950;GO:0043168;GO:0016021;GO:0110165;GO:0006810;GO:0051234;GO:0071702;GO:0006869;GO:0010876;GO:0098542;GO:0009627;GO:0016020	response to external stimulus;binding;defense response;anion binding;integral component of membrane;establishment of localization;response to other organism;response to biotic stimulus;ion binding;anion transport;lipid transport;lipid binding;monocarboxylic acid binding;fatty acid binding;lipid localization;transport;response to external biotic stimulus;membrane;response to stress;intrinsic compo…
BaRT2v18chr2HG083620	HORVU.MOREX.r3.2HG0167060	putative lipid-transfer protein DIR1;Type 5 nonspecific lipid transfer protein LTP502;AAI domain-containing protein	-3.99516	GO:0009607;GO:0033293;GO:0008289;GO:0043207;GO:0033036;GO:0009605;GO:0006811;GO:0043167;GO:0006952;GO:0044419;GO:0051179;GO:0050896;GO:0051707;GO:0031406;GO:0006820;GO:0005488;GO:0005504;GO:0006950;GO:0043168;GO:0006810;GO:0051234;GO:0071702;GO:0006869;GO:0010876;GO:0098542;GO:0009627	response to external stimulus;binding;defense response;anion binding;establishment of localization;response to other organism;response to biotic stimulus;ion binding;anion transport;lipid transport;lipid binding;monocarboxylic acid binding;fatty acid binding;lipid localization;transport;response to external biotic stimulus;response to stress;defense response to other organism;response to stimulus…
BaRT2v18chr2HG084030	HORVU.MOREX.r3.2HG0168060	Zeaxanthin epoxidase;Monooxygenase 3;3-hydroxybenzoate 6-hydroxylase (Fragment);Putative FAD-binding domain, FAD/NAD(P)-binding domain-containing protein;FAD-dependent urate hydroxylase	-1.82436	GO:0097159;GO:0036094;GO:0043229;GO:0050660;GO:0043226;GO:0043167;GO:0043227;GO:0071949;GO:0043231;GO:1901363;GO:0009507;GO:0005488;GO:0031224;GO:0043168;GO:0016021;GO:0110165;GO:0005737;GO:0000166;GO:0009536;GO:1901265;GO:0005622;GO:0016020	intracellular membrane-bounded organelle;binding;small molecule binding;anion binding;chloroplast;integral component of membrane;ion binding;heterocyclic compound binding;nucleoside phosphate binding;FAD binding;intracellular organelle;organic cyclic compound binding;membrane;cytoplasm;intrinsic component of membrane;membrane-bounded organelle;cellular anatomical entity;organelle;plastid;intracel…
BaRT2v18chr2HG084200	HORVU.MOREX.r3.2HG0168310	Cellulose synthase-like protein H1	3.98792	GO:0030244;GO:0071704;GO:0043226;GO:0035251;GO:0097502;GO:0008152;GO:0019187;GO:0071840;GO:0110165;GO:0098588;GO:1903047;GO:0008194;GO:0022402;GO:0005802;GO:0009832;GO:0046527;GO:0071944;GO:0000281;GO:0012505;GO:0043229;GO:0005975;GO:0000278;GO:0044042;GO:0007049;GO:0016758;GO:0000139;GO:0005794;GO:0009058;GO:0031984;GO:0044237;GO:0043170;GO:0030243;GO:0031224;GO:0009987;GO:0034645;GO:0005737;GO:…	intracellular membrane-bounded organelle;cellular component organization;cellular polysaccharide metabolic process;plasma membrane;cytokinesis;cellular macromolecule biosynthetic process;organic substance metabolic process;transferase activity;glycosylation;cellular metabolic process;cell wall organization;Golgi apparatus subcompartment;bounding membrane of organelle;organic substance biosyntheti…
BaRT2v18chr2HG084360	HORVU.MOREX.r3.2HG0168690	0	3.87642	0	0
BaRT2v18chr2HG084590	HORVU.MOREX.r3.2HG0169130	Late embryogenesis abundant domain-containing protein / LEA domain-containing protein;DUF4149 domain-containing protein (Fragment);Embryonic protein like	6.40396	GO:0031224;GO:0110165;GO:0016021;GO:0016020	cellular anatomical entity;integral component of membrane;membrane;intrinsic component of membrane
BaRT2v18chr2HG085110	HORVU.MOREX.r3.2HG0170250	two-component response regulator ORR3;Two-component response regulator ORR2;Response regulatory domain-containing protein;Two-component response regulator ARR8;Two-component response regulator ARR9;Two-component response regulator ARR16;Two-component response regulator ARR3;two-component response regulator ORR11;Orphans transcription factor;two-component response regulator ORR9;Two-component resp…	-2.54047	GO:0071310;GO:0050789;GO:0065007;GO:0043229;GO:0007154;GO:0009725;GO:0071368;GO:0009735;GO:0016310;GO:0009736;GO:0006796;GO:0003824;GO:0043226;GO:0009719;GO:0042221;GO:0032870;GO:0043227;GO:0023052;GO:0071495;GO:0099402;GO:0000160;GO:0050896;GO:0050794;GO:0007275;GO:0032502;GO:0016772;GO:0043231;GO:0032501;GO:0044237;GO:0008152;GO:0005634;GO:0009755;GO:0031224;GO:0110165;GO:0016021;GO:0070887;GO:…	intracellular membrane-bounded organelle;cytokinin-activated signaling pathway;root system development;response to hormone;system development;response to organic substance;nucleus;kinase activity;integral component of membrane;response to chemical;response to endogenous stimulus;transferase activity, transferring phosphorus-containing groups;adventitious root development;response to cytokinin;cel…
BaRT2v18chr2HG085540	HORVU.MOREX.r3.2HG0171180	Beta-ketoacyl-[acyl-carrier-protein] synthase I	-2.48552	GO:0044249;GO:1901576;GO:0044281;GO:0043229;GO:0044283;GO:0006082;GO:0071704;GO:0006629;GO:0016746;GO:0003824;GO:0016053;GO:0043226;GO:0008610;GO:0043227;GO:0043436;GO:0009058;GO:0019752;GO:0008152;GO:0043231;GO:0009507;GO:0044237;GO:0044238;GO:0004312;GO:0046394;GO:0006631;GO:0110165;GO:0009987;GO:0072330;GO:0005737;GO:0016740;GO:0016747;GO:0006633;GO:0009536;GO:0004315;GO:0032787;GO:0005622;GO:…	intracellular membrane-bounded organelle;monocarboxylic acid biosynthetic process;monocarboxylic acid metabolic process;carboxylic acid metabolic process;3-oxoacyl-[acyl-carrier-protein] synthase activity;chloroplast;fatty acid synthase activity;organic substance metabolic process;fatty acid metabolic process;transferase activity;cellular biosynthetic process;biosynthetic process;transferase acti…
BaRT2v18chr5HG221120	HORVU.MOREX.r3.2HG0171600	0	6.78622	0	0
BaRT2v18chr2HG085720	HORVU.MOREX.r3.2HG0171650	Phosphatidylinositol N-acetyglucosaminlytransferase subunit P-related	-1.70838	GO:0022414;GO:0009556;GO:0006139;GO:0042138;GO:0090305;GO:0006996;GO:0043229;GO:0016043;GO:0071704;GO:0003824;GO:1903046;GO:0007049;GO:0043226;GO:0005515;GO:0009555;GO:0003006;GO:1901360;GO:0043227;GO:0048236;GO:0032502;GO:0007275;GO:0008152;GO:0043231;GO:0032501;GO:0006725;GO:0044237;GO:0005634;GO:0043170;GO:0034641;GO:0044238;GO:0071840;GO:0005488;GO:0019953;GO:0110165;GO:0006807;GO:0048856;GO:…	intracellular membrane-bounded organelle;protein binding;binding;reproduction;plant-type sporogenesis;nucleus;meiotic cell cycle;microsporogenesis;cellular component organization;chromosome organization involved in meiotic cell cycle;gametophyte development;sexual reproduction;organic substance metabolic process;nucleobase-containing compound metabolic process;sexual sporulation;transferase activ…
BaRT2v18chr2HG085890	HORVU.MOREX.r3.2HG0171910	Gamma-glutamylcyclotransferase	-5.51482	GO:0016842;GO:0006749;GO:0006575;GO:0006790;GO:0016840;GO:0071704;GO:0009056;GO:0003824;GO:0016829;GO:0044248;GO:0008152;GO:0043603;GO:0044237;GO:0006518;GO:0034641;GO:1901575;GO:0003839;GO:0044273;GO:0110165;GO:0006807;GO:0009987;GO:0005737;GO:0016740;GO:1901564;GO:0043171;GO:0005829;GO:0006751;GO:0005622;GO:0042219;GO:1901565	peptide catabolic process;sulfur compound metabolic process;glutathione catabolic process;peptide metabolic process;organic substance metabolic process;cellular catabolic process;glutathione metabolic process;organonitrogen compound metabolic process;transferase activity;organic substance catabolic process;organonitrogen compound catabolic process;cellular metabolic process;cellular amide metabol…
BaRT2v18chr2HG086280	HORVU.MOREX.r3.2HG0172560	MFS domain-containing protein;Sugar transport protein 5	-3.85095	GO:0006817;GO:0015698;GO:0005215;GO:0006811;GO:0055085;GO:0015291;GO:0051179;GO:0022857;GO:0006820;GO:0015293;GO:0031224;GO:0110165;GO:0016021;GO:0022804;GO:0006810;GO:0009987;GO:0051234;GO:0008643;GO:0071702;GO:0016020	inorganic anion transport;integral component of membrane;establishment of localization;transporter activity;carbohydrate transport;anion transport;symporter activity;transmembrane transporter activity;cellular process;phosphate ion transport;active transmembrane transporter activity;transport;transmembrane transport;membrane;intrinsic component of membrane;cellular anatomical entity;localization;…
BaRT2v18chr2HG086420	HORVU.MOREX.r3.2HG0172790	PLAT/LH2 domain;Lipoxygenase y domain-containing protein 1 (Fragment);PLAT domain-containing protein	-1.86408	GO:0031224;GO:0110165;GO:0016021;GO:0016020	cellular anatomical entity;integral component of membrane;membrane;intrinsic component of membrane
BaRT2v18chr2HG086570	HORVU.MOREX.r3.2HG0173120	Aldose 1-epimerase	-1.61339	GO:0005996;GO:0046365;GO:0019320;GO:0044281;GO:0044282;GO:0005975;GO:0071704;GO:0009056;GO:0003824;GO:0006012;GO:0016854;GO:0006006;GO:0008152;GO:0044238;GO:1901575;GO:0005488;GO:0033499;GO:0031224;GO:0110165;GO:0016021;GO:0030246;GO:0016853;GO:0004034;GO:0016857;GO:0019318;GO:0019388;GO:0016052;GO:0016020	binding;galactose catabolic process;integral component of membrane;small molecule catabolic process;hexose metabolic process;hexose catabolic process;organic substance metabolic process;racemase and epimerase activity;galactose catabolic process via UDP-galactose;organic substance catabolic process;carbohydrate catabolic process;carbohydrate binding;glucose metabolic process;monosaccharide catabo…
BaRT2v18chr2HG086640	HORVU.MOREX.r3.2HG0173210	Kinesin motor domain-containing protein;Kinesin-1	-1.58957	GO:0097159;GO:0044085;GO:0036094;GO:0070925;GO:0006996;GO:0043229;GO:0016043;GO:0008092;GO:0043228;GO:0030554;GO:0017076;GO:0099081;GO:0015631;GO:0099080;GO:0005856;GO:0007051;GO:0008017;GO:0051225;GO:0022607;GO:0003824;GO:0007017;GO:0007049;GO:0005515;GO:0043226;GO:0043167;GO:0003777;GO:0003774;GO:0099513;GO:0016818;GO:0032555;GO:0032559;GO:0032991;GO:1901363;GO:0043232;GO:0035639;GO:0015630;GO:…	microtubule cytoskeleton organization;protein binding;binding;supramolecular complex;small molecule binding;anion binding;movement of cell or subcellular component;supramolecular polymer;cellular component organization;spindle organization;hydrolase activity;microtubule-based movement;tubulin binding;organelle assembly;hydrolase activity, acting on acid anhydrides, in phosphorus-containing anhydr…
BaRT2v18chr2HG086920	HORVU.MOREX.r3.2HG0173480	Formin-like protein 2	-2.19587	GO:0031224;GO:0110165;GO:0016021;GO:0016020	cellular anatomical entity;integral component of membrane;membrane;intrinsic component of membrane
BaRT2v18chr2HG087090	HORVU.MOREX.r3.2HG0173670	Vacuolar iron transporter 1	1.73153	GO:0005774;GO:0022890;GO:0051235;GO:0051651;GO:0098655;GO:0098660;GO:0006875;GO:0006812;GO:0065007;GO:0019725;GO:0043229;GO:0006826;GO:0005215;GO:0015318;GO:0043169;GO:0046916;GO:0055082;GO:0006811;GO:0006873;GO:0034755;GO:0042592;GO:0055065;GO:0043226;GO:0055076;GO:0043167;GO:0055085;GO:0043227;GO:0051179;GO:0005773;GO:0006880;GO:0006879;GO:0098662;GO:0051238;GO:0015075;GO:0022857;GO:0043231;GO:…	intracellular membrane-bounded organelle;binding;cation homeostasis;vacuole;manganese ion transport;inorganic cation transmembrane transport;integral component of membrane;cellular iron ion homeostasis;inorganic ion homeostasis;intracellular sequestering of iron ion;establishment of localization;manganese ion homeostasis;maintenance of location in cell;cation transmembrane transport;inorganic mol…
BaRT2v18chr2HG087350	HORVU.MOREX.r3.2HG0174010	Major latex protein 22;Polyketide cyclase/dehydrase and lipid transportsuperfamily protein;Salt tolerant protein;Bet v I domain;Pollen allergen-like protein (Fragment)	-2.74181	GO:0071310;GO:0030234;GO:0010563;GO:0032268;GO:0019888;GO:0043226;GO:0043666;GO:0006952;GO:0023052;GO:0035303;GO:0031323;GO:0009755;GO:0031324;GO:0010605;GO:0010427;GO:0080090;GO:0006950;GO:0110165;GO:0071396;GO:0043168;GO:0070887;GO:0019840;GO:0065009;GO:0009892;GO:0032269;GO:0008289;GO:0050790;GO:0019222;GO:0043229;GO:0009737;GO:0098772;GO:0035305;GO:0009719;GO:0035304;GO:1901700;GO:0019220;GO:…	intracellular membrane-bounded organelle;regulation of phosphoprotein phosphatase activity;regulation of catalytic activity;response to chemical;phosphatase inhibitor activity;negative regulation of phosphoprotein phosphatase activity;regulation of phosphate metabolic process;cellular response to alcohol;hormone binding;negative regulation of protein metabolic process;phosphatase regulator activi…
BaRT2v18chr2HG087920	HORVU.MOREX.r3.2HG0174860	0	-2.21717	GO:0043086;GO:0032269;GO:0032268;GO:0050789;GO:0050790;GO:0019222;GO:0043229;GO:0065007;GO:0051348;GO:0031399;GO:0048523;GO:0043226;GO:0044092;GO:0043227;GO:0031397;GO:0031400;GO:0050794;GO:0043231;GO:0048519;GO:0005634;GO:0051128;GO:0051172;GO:0031323;GO:0060255;GO:0033043;GO:0031324;GO:0051246;GO:0010605;GO:0080090;GO:0110165;GO:0051171;GO:1904667;GO:1904666;GO:0051444;GO:1903321;GO:0031396;GO:…	regulation of organelle organization;intracellular membrane-bounded organelle;negative regulation of cellular protein metabolic process;negative regulation of molecular function;regulation of catalytic activity;negative regulation of ubiquitin protein ligase activity;nucleus;negative regulation of biological process;regulation of cellular metabolic process;negative regulation of macromolecule met…
BaRT2v18chr2HG088290	HORVU.MOREX.r3.2HG0175350	C2 and GRAM domain-containing protein;C2-GRAM domain containing protein	3.58408	GO:0031224;GO:0110165;GO:0016021;GO:0016020	cellular anatomical entity;integral component of membrane;membrane;intrinsic component of membrane
BaRT2v18chr2HG088420	HORVU.MOREX.r3.2HG0175580	Aldo/keto reductase AKR1;Aldo/keto reductase/potassium channel subunit beta;Putative perakine reductase	2.4354	GO:0031224;GO:0110165;GO:0016021;GO:0016020	cellular anatomical entity;integral component of membrane;membrane;intrinsic component of membrane
BaRT2v18chr2HG088620	HORVU.MOREX.r3.2HG0176030	protein-L-isoaspartate O-methyltransferase-like isoform X2;Protein-L-isoaspartate O-methyltransferase 1;Protein-L-isoaspartate O-methyltransferase	2.749	GO:0016741;GO:0032259;GO:0006479;GO:0140096;GO:0008276;GO:0071704;GO:0044260;GO:0003824;GO:0051998;GO:0008213;GO:0004719;GO:0010340;GO:0008757;GO:0008152;GO:0044237;GO:0043170;GO:0036211;GO:0019538;GO:0044238;GO:0031224;GO:0043414;GO:0110165;GO:0016021;GO:0008168;GO:0006807;GO:0009987;GO:0005737;GO:0016740;GO:0006464;GO:1901564;GO:0008171;GO:0044267;GO:0043412;GO:0005622;GO:0016020	protein alkylation;methylation;cellular protein modification process;integral component of membrane;protein methyltransferase activity;organic substance metabolic process;O-methyltransferase activity;organonitrogen compound metabolic process;transferase activity;S-adenosylmethionine-dependent methyltransferase activity;cellular protein metabolic process;catalytic activity, acting on a protein;cel…
BaRT2v18chr2HG089250	HORVU.MOREX.r3.2HG0177110	Protein kinase domain-containing protein	1.97292	GO:0097159;GO:0036094;GO:0050789;GO:0065007;GO:0043229;GO:0030554;GO:0140096;GO:0016773;GO:0017076;GO:0016310;GO:0071704;GO:0006796;GO:0004693;GO:0044260;GO:0003824;GO:0043226;GO:0043167;GO:0006468;GO:0097472;GO:0043227;GO:0007346;GO:0032555;GO:0004672;GO:0006793;GO:0016772;GO:0008353;GO:0050794;GO:0032559;GO:0043231;GO:0044237;GO:0008152;GO:1901363;GO:0035639;GO:0005634;GO:0043170;GO:0051726;GO:…	regulation of mitotic cell cycle;protein phosphorylation;intracellular membrane-bounded organelle;binding;small molecule binding;anion binding;cyclin-dependent protein kinase activity;nucleus;cellular protein modification process;kinase activity;transferase activity, transferring phosphorus-containing groups;organic substance metabolic process;phosphotransferase activity, alcohol group as accepto…
BaRT2v18chr2HG089520	HORVU.MOREX.r3.2HG0177600	Transcription factor, putative;Transcription factor bHLH153;Basic helix-loop-helix (BHLH) DNA-binding superfamily protein;Transcription factor bHLH113;BHLH domain-containing protein;Transcription factor bHLH68	2.31293	GO:0097159;GO:0006355;GO:0140110;GO:0050789;GO:0000981;GO:0065007;GO:1990837;GO:0043229;GO:0000976;GO:0019222;GO:0019219;GO:0010468;GO:0043226;GO:0005515;GO:1903506;GO:0043227;GO:0003700;GO:0050794;GO:0003676;GO:0043231;GO:2001141;GO:2000112;GO:0003677;GO:1901363;GO:0005634;GO:0000978;GO:0031323;GO:0060255;GO:0005488;GO:0080090;GO:0000987;GO:0110165;GO:0051171;GO:0003690;GO:0010556;GO:0046983;GO:…	intracellular membrane-bounded organelle;protein binding;binding;regulation of RNA metabolic process;regulation of nucleobase-containing compound metabolic process;nucleus;regulation of RNA biosynthetic process;regulation of transcription, DNA-templated;RNA polymerase II transcription regulatory region sequence-specific DNA binding;sequence-specific DNA binding;DNA binding;protein dimerization ac…
BaRT2v18chr2HG089760	HORVU.MOREX.r3.2HG0178040	0	-2.19434	GO:0006508;GO:0030163;GO:0043229;GO:0051603;GO:0140096;GO:0009057;GO:0004175;GO:0071704;GO:0009056;GO:0044260;GO:0003824;GO:0043226;GO:0005615;GO:0043227;GO:0005773;GO:0044257;GO:0044265;GO:0008233;GO:0044248;GO:0008152;GO:0043231;GO:0000323;GO:0044237;GO:0005764;GO:0043170;GO:0019538;GO:0044238;GO:1901575;GO:0005576;GO:0008234;GO:0110165;GO:0006807;GO:0009987;GO:0016787;GO:0005737;GO:1901564;GO:…	intracellular membrane-bounded organelle;vacuole;peptidase activity;hydrolase activity;organic substance metabolic process;cysteine-type peptidase activity;cellular catabolic process;proteolysis;organonitrogen compound metabolic process;organic substance catabolic process;cellular protein metabolic process;catalytic activity, acting on a protein;organonitrogen compound catabolic process;cellular …
BaRT2v18chr2HG089950	HORVU.MOREX.r3.2HG0178160	0	-2.40464	0	0
BaRT2v18chr2HG090020	HORVU.MOREX.r3.2HG0178350	serine/threonine-protein kinase pakD isoform X2;Myosin-G heavy chain-like isoform X2	-2.94776	GO:0008509;GO:0044743;GO:0006996;GO:0098656;GO:0071704;GO:0006796;GO:0072655;GO:0043226;GO:0098796;GO:0051649;GO:0071705;GO:0051179;GO:0016772;GO:0015075;GO:0072594;GO:0008152;GO:0031967;GO:0006820;GO:0071840;GO:0110165;GO:0016301;GO:0098588;GO:0006464;GO:1901564;GO:0044267;GO:0051641;GO:0015031;GO:0043229;GO:0016773;GO:0005215;GO:0055085;GO:0006468;GO:0005741;GO:0004672;GO:0006793;GO:0044237;GO:…	intracellular membrane-bounded organelle;establishment of protein localization;anion transmembrane transporter activity;cellular component organization;organic substance metabolic process;protein localization to mitochondrion;transmembrane transporter activity;transferase activity;phosphorylation;cellular macromolecule localization;cellular metabolic process;protein serine/threonine kinase activi…
BaRT2v18chr2HG090090	HORVU.MOREX.r3.2HG0178450	Fasciclin-like arabinogalactan protein 1;FAS1 domain-containing protein	-2.02545	GO:0016020;GO:0042546;GO:0044085;GO:0009832;GO:0009834;GO:0071554;GO:0071669;GO:0071840;GO:0031224;GO:0110165;GO:0009987;GO:0016021;GO:0071944;GO:0031226;GO:0005886;GO:0031225;GO:0046658	intrinsic component of plasma membrane;plant-type cell wall biogenesis;cell wall organization or biogenesis;anchored component of membrane;membrane;intrinsic component of membrane;plant-type secondary cell wall biogenesis;cellular component biogenesis;anchored component of plasma membrane;plasma membrane;cell wall biogenesis;cellular component organization or biogenesis;cellular process;integral …
BaRT2v18chr2HG090200	HORVU.MOREX.r3.2HG0178580	C2C2-CO-like transcription factor;CONSTANS-like protein-like protein;Zinc finger protein CONSTANS-LIKE 5;COLD	-1.72279	GO:2000241;GO:0050789;GO:0065007;GO:0043229;GO:0043169;GO:0050793;GO:0043226;GO:0043167;GO:0048580;GO:0046914;GO:0043227;GO:0043231;GO:0005634;GO:2000026;GO:0005488;GO:0110165;GO:0046872;GO:0048831;GO:0008270;GO:0009909;GO:0005622;GO:0051239	intracellular membrane-bounded organelle;binding;nucleus;regulation of multicellular organismal development;regulation of reproductive process;regulation of developmental process;ion binding;regulation of multicellular organismal process;intracellular organelle;regulation of post-embryonic development;biological regulation;regulation of shoot system development;membrane-bounded organelle;cellular…
BaRT2v18chr2HG090680	HORVU.MOREX.r3.2HG0179560	protein NUCLEAR FUSION DEFECTIVE 4;Nodulin-like domain-containing protein;Inner membrane protein yhjX (Fragment)	1.51781	GO:0006817;GO:0015698;GO:0043229;GO:0005215;GO:0006811;GO:0043226;GO:0055085;GO:0043227;GO:0051179;GO:0050896;GO:0022857;GO:0043231;GO:0005634;GO:0009628;GO:0006820;GO:0031224;GO:0110165;GO:0016021;GO:0006810;GO:0009987;GO:0051234;GO:0080167;GO:0005622;GO:0016020	inorganic anion transport;intracellular membrane-bounded organelle;nucleus;integral component of membrane;establishment of localization;transporter activity;anion transport;transmembrane transporter activity;cellular process;intracellular organelle;response to karrikin;phosphate ion transport;transport;transmembrane transport;membrane;intrinsic component of membrane;membrane-bounded organelle;cel…
BaRT2v18chr2HG090720	HORVU.MOREX.r3.2HG0179640	F-box/LRR-repeat protein 4;Regulatory subunit;F-box/LRR-repeat protein 14-like;Leucine-rich repeat-like protein;F-box/LRR-repeat protein 14;F-box/LRR-repeat protein 13-like isoform X1;F-box/LRR-repeat protein 13-like isoform X4;F-box/LRR-repeat protein 16;Leucine-rich repeat family protein;F-box/LRR-repeat protein 14-like isoform X2;F-box/LRR-repeat protein 14 isoform B;F-box/LRR-repeat protein	2.07321	GO:0031146;GO:0006508;GO:0030163;GO:0051603;GO:0009057;GO:0071704;GO:0009056;GO:0044260;GO:0006511;GO:0019941;GO:0031461;GO:0010498;GO:0044257;GO:0044265;GO:0044248;GO:0008152;GO:0044237;GO:0032991;GO:0043170;GO:0019538;GO:0044238;GO:1901575;GO:0031224;GO:0043161;GO:0016021;GO:0110165;GO:0006807;GO:0009987;GO:0000151;GO:1990234;GO:1901564;GO:0019005;GO:0044267;GO:0140535;GO:0043632;GO:1902494;GO:…	cullin-RING ubiquitin ligase complex;proteasomal protein catabolic process;integral component of membrane;organic substance metabolic process;cellular catabolic process;proteolysis;organonitrogen compound metabolic process;organic substance catabolic process;cellular protein metabolic process;organonitrogen compound catabolic process;cellular metabolic process;ubiquitin-dependent protein cataboli…
BaRT2v18chr2HG090830	HORVU.MOREX.r3.2HG0179790	VWFA domain-containing protein;Zinc finger (C3HC4-type RING finger) family protein;von Willebrand factor type A domain containing protein, expressed	-1.66671	GO:0043169;GO:0005488;GO:0046872;GO:0043167	binding;ion binding;cation binding;metal ion binding
BaRT2v18chr2HG091250	HORVU.MOREX.r3.2HG0180450	Putative carboxylesterase 2;Tuliposide A-converting enzyme 1, chloroplastic	3.59212	GO:0003824;GO:0031224;GO:0110165;GO:0016021;GO:0016787;GO:0016020	catalytic activity;membrane;intrinsic component of membrane;cellular anatomical entity;integral component of membrane;hydrolase activity
BaRT2v18chr1HG023440	HORVU.MOREX.r3.2HG0181020	Tetratricopeptide repeat (TPR)-like superfamily protein;Zinc finger CCCH domain-containing protein 12-like;Adenosine monophosphate-protein like	2.52734	GO:0016740;GO:0003824;GO:0031224;GO:0110165;GO:0016021;GO:0016020	catalytic activity;transferase activity;membrane;intrinsic component of membrane;cellular anatomical entity;integral component of membrane
BaRT2v18chr2HG091550	HORVU.MOREX.r3.2HG0181040	Caleosin;peroxygenase-like;Peroxygenase	7.34306	GO:0031224;GO:0110165;GO:0016021;GO:0016020	cellular anatomical entity;integral component of membrane;membrane;intrinsic component of membrane
BaRT2v18chr2HG091630	HORVU.MOREX.r3.2HG0181240	Peroxygenase;Caleosin;peroxygenase-like;Calcium-binding protein 1	6.78348	GO:0097708;GO:0035542;GO:0050789;GO:0012505;GO:0065007;GO:0006996;GO:0016043;GO:0046903;GO:0060090;GO:0043169;GO:0031410;GO:0031982;GO:0043226;GO:0030674;GO:0098796;GO:0006904;GO:0043167;GO:0043227;GO:0044087;GO:0051179;GO:0050794;GO:0032940;GO:0048278;GO:0032991;GO:0030897;GO:0051128;GO:0006887;GO:0140352;GO:0010256;GO:0071840;GO:0005488;GO:0005768;GO:0031224;GO:0110165;GO:0016021;GO:0043254;GO:…	binding;secretion by cell;molecular adaptor activity;vacuole organization;membrane protein complex;secretion;cellular component organization;integral component of membrane;endosome;membrane docking;establishment of localization;intracellular vesicle;endomembrane system;vesicle tethering complex;organelle localization;ion binding;protein-macromolecule adaptor activity;exocytosis;endomembrane syste…
BaRT2v18chr2HG091660	HORVU.MOREX.r3.2HG0181310	0	-1.7519	GO:0022414;GO:0061983;GO:0048285;GO:0007142;GO:0007135;GO:0006996;GO:0016043;GO:1903046;GO:0007049;GO:0032501;GO:0071840;GO:0019953;GO:0000280;GO:0022412;GO:0007276;GO:0032504;GO:0048609;GO:0009987;GO:0048232;GO:0007140;GO:0022402;GO:0140013;GO:0000003;GO:0051704;GO:0051321;GO:0044703	multicellular organism reproduction;reproduction;meiotic cell cycle;cellular component organization;organelle fission;multicellular organismal reproductive process;sexual reproduction;multicellular organismal process;gamete generation;cellular process;male gamete generation;reproductive process;meiotic nuclear division;cellular process involved in reproduction in multicellular organism;cellular c…
BaRT2v18chr6HG307500	HORVU.MOREX.r3.2HG0182010	Phenylalanine ammonia-lyase	-4.51058	GO:0009803;GO:0042537;GO:0016841;GO:1901605;GO:0006559;GO:0044249;GO:1901576;GO:0044281;GO:0009072;GO:0009074;GO:1901606;GO:0044282;GO:0009699;GO:0044283;GO:0006082;GO:0016840;GO:0071704;GO:0009056;GO:0003824;GO:0016053;GO:0045548;GO:0006558;GO:0043436;GO:0016829;GO:1902221;GO:1902222;GO:0044248;GO:0019752;GO:1901362;GO:0009058;GO:0006725;GO:0044237;GO:0008152;GO:0009063;GO:0044238;GO:0009698;GO:…	L-phenylalanine catabolic process;olefinic compound metabolic process;aromatic compound biosynthetic process;ammonia-lyase activity;monocarboxylic acid biosynthetic process;secondary metabolic process;phenylpropanoid metabolic process;organic acid catabolic process;monocarboxylic acid metabolic process;olefinic compound biosynthetic process;benzene-containing compound metabolic process;carboxylic…
BaRT2v18chr2HG092490	HORVU.MOREX.r3.2HG0182630	Caffeoylshikimate esterase;Alpha/beta-Hydrolases superfamily protein	-2.01677	GO:0003824;GO:0016788;GO:0016298;GO:0031224;GO:0110165;GO:0016021;GO:0016787;GO:0016020	hydrolase activity, acting on ester bonds;lipase activity;catalytic activity;membrane;intrinsic component of membrane;cellular anatomical entity;integral component of membrane;hydrolase activity
BaRT2v18chr2HG092540	HORVU.MOREX.r3.2HG0182740	Two-component response regulator ORR6;Two-component response regulator ARR4;Response regulatory domain-containing protein;Two-component response regulator ARR16;Two-component response regulator ARR3;Orphans transcription factor;Two-component response regulator ORR11;Two-component response regulator ORR5	-2.80403	GO:0071310;GO:0050789;GO:0065007;GO:0043229;GO:0060089;GO:0007154;GO:0071368;GO:0009725;GO:0009735;GO:0009736;GO:0043226;GO:0009719;GO:0042221;GO:0000156;GO:0043227;GO:0032870;GO:0023052;GO:0060359;GO:1901700;GO:0010167;GO:0071495;GO:0000160;GO:0050896;GO:0050794;GO:0043231;GO:0005634;GO:0010035;GO:0009755;GO:0031224;GO:0110165;GO:0016021;GO:0070887;GO:0009987;GO:1901698;GO:0005737;GO:0035556;GO:…	intracellular membrane-bounded organelle;cytokinin-activated signaling pathway;response to hormone;response to organic substance;nucleus;integral component of membrane;response to chemical;response to ammonium ion;response to endogenous stimulus;response to cytokinin;cellular response to cytokinin stimulus;signaling;intracellular signal transduction;phosphorelay signal transduction system;regulat…
BaRT2v18chr2HG093240	HORVU.MOREX.r3.2HG0183890	Elicitor-responsive protein 3;Elicitor-responsive protein, putative;Elicitor-responsive protein 3 isoform X1;Elicitor-responsive protein 3-like isoform X2;elicitor-responsive protein 3-like;C2 domain-containing protein	-1.54963	GO:0016860;GO:0003824;GO:0016853;GO:0043167;GO:0006952;GO:0005488;GO:0031224;GO:0016861;GO:0006950;GO:0004807;GO:0016021;GO:0005622;GO:0110165;GO:0050896;GO:0043169;GO:0005737;GO:0046872;GO:0016020	intracellular anatomical structure;binding;ion binding;defense response;triose-phosphate isomerase activity;catalytic activity;cytoplasm;membrane;response to stress;intrinsic component of membrane;cellular anatomical entity;integral component of membrane;intramolecular oxidoreductase activity, interconverting aldoses and ketoses;isomerase activity;response to stimulus;metal ion binding;cation bin…
BaRT2v18chr2HG093280	HORVU.MOREX.r3.2HG0183930	Protein kinase domain-containing protein	3.2109	GO:1901605;GO:0030554;GO:0017076;GO:0006082;GO:0071704;GO:0006796;GO:0016053;GO:0006576;GO:0006952;GO:0002229;GO:0023052;GO:0016772;GO:0004888;GO:0032559;GO:0008152;GO:0042430;GO:1901362;GO:0035639;GO:0044106;GO:0009617;GO:0006950;GO:0110165;GO:0043168;GO:0030246;GO:0016301;GO:0097367;GO:0000166;GO:0006464;GO:1901564;GO:0044267;GO:0071944;GO:0098542;GO:0019438;GO:0009072;GO:0009308;GO:0016773;GO:…	aromatic compound biosynthetic process;response to oomycetes;transmembrane receptor protein serine/threonine kinase signaling pathway;plasma membrane;protein serine kinase activity;organic substance metabolic process;phosphorylation;transferase activity;tryptophan metabolic process;adenyl ribonucleotide binding;cellular nitrogen compound biosynthetic process;defense response to bacterium;cellular…
BaRT2v18chr2HG093360	HORVU.MOREX.r3.2HG0184020	Salutaridine reductase;Carbonyl reductase 3;(+)-neomenthol dehydrogenase;(+)-neomenthol dehydrogenase-like	-1.85443	0	0
BaRT2v18chr2HG093400	HORVU.MOREX.r3.2HG0184080	transcription repressor MYB6-like;Myb-related protein Myb4;Transcription factor LAF1	-2.0928	GO:1901682;GO:0008509;GO:0019866;GO:0098655;GO:0006812;GO:0043229;GO:0098656;GO:0015318;GO:0005740;GO:0005215;GO:0005739;GO:0000095;GO:0006811;GO:0043226;GO:0015805;GO:0031975;GO:0055085;GO:0043227;GO:0015695;GO:0051179;GO:0009526;GO:0072348;GO:0015075;GO:0022857;GO:0009507;GO:0043231;GO:0031967;GO:0005743;GO:0031090;GO:0008324;GO:0006820;GO:0110165;GO:0006810;GO:0009987;GO:0051234;GO:0005737;GO:…	sulfur compound transport;intracellular membrane-bounded organelle;organelle envelope;chloroplast envelope;anion transmembrane transporter activity;mitochondrial membrane;chloroplast;establishment of localization;plastid envelope;cation transmembrane transport;inorganic molecular entity transmembrane transporter activity;organic cation transmembrane transporter activity;cation transmembrane trans…
BaRT2v18chr2HG093740	HORVU.MOREX.r3.2HG0184560	Receptor-like protein kinase-like;Cysteine-rich repeat secretory protein 15;plasmodesmata-located protein 8;Gnk2-homologous domain	-2.83298	GO:0009506;GO:0016310;GO:0006796;GO:0003824;GO:0005911;GO:0006793;GO:0016772;GO:0008152;GO:0044237;GO:0031224;GO:0110165;GO:0055044;GO:0016301;GO:0016021;GO:0009987;GO:0016740;GO:0070161;GO:0030054;GO:0016020	kinase activity;integral component of membrane;transferase activity, transferring phosphorus-containing groups;symplast;anchoring junction;phosphorylation;transferase activity;cellular metabolic process;cellular process;phosphate-containing compound metabolic process;catalytic activity;cell junction;phosphorus metabolic process;membrane;intrinsic component of membrane;cellular anatomical entity;c…
BaRT2v18chr2HG094310	HORVU.MOREX.r3.2HG0185340	cationic amino acid transporter 6, chloroplastic-like	-2.84488	GO:0008509;GO:1903825;GO:0015171;GO:0005215;GO:0015318;GO:0098656;GO:0003333;GO:0006811;GO:0006865;GO:0055085;GO:0071705;GO:0051179;GO:0015075;GO:0022857;GO:1905039;GO:0006820;GO:0015849;GO:0031224;GO:0110165;GO:0016021;GO:0006810;GO:0005342;GO:0051234;GO:0009987;GO:0071702;GO:0034220;GO:0071944;GO:0005886;GO:0046943;GO:0016020	anion transmembrane transporter activity;integral component of membrane;amino acid transmembrane transporter activity;plasma membrane;establishment of localization;transporter activity;inorganic molecular entity transmembrane transporter activity;ion transmembrane transporter activity;anion transport;transmembrane transporter activity;anion transmembrane transport;amino acid transmembrane transpo…
BaRT2v18chr2HG094750	HORVU.MOREX.r3.2HG0186020	0	7.11463	0	0
BaRT2v18chr2HG094790	HORVU.MOREX.r3.2HG0186150	Fe2OG dioxygenase domain-containing protein;Naringenin,2-oxoglutarate 3-dioxygenase (Fragment);1-aminocyclopropane-1-carboxylate oxidase, putative	4.21798	0	0
BaRT2v18chr2HG095060	HORVU.MOREX.r3.2HG0186530	Tat-linked quality control protein TatD;Deoxyribonuclease ycfH;Putative metal-dependent hydrolase YabD	1.63751	GO:0016895;GO:0006139;GO:0016796;GO:0071704;GO:0140097;GO:0044260;GO:0003824;GO:0004520;GO:0008852;GO:0016893;GO:0008152;GO:0044237;GO:0006725;GO:0004519;GO:0043170;GO:0034641;GO:0004529;GO:0044238;GO:0006807;GO:0009987;GO:0004518;GO:0016787;GO:0006259;GO:0016888;GO:0016788;GO:0090304;GO:0004527;GO:1901360;GO:0046483;GO:0004536	endonuclease activity;hydrolase activity, acting on ester bonds;hydrolase activity;organic substance metabolic process;nucleobase-containing compound metabolic process;exodeoxyribonuclease I activity;cellular metabolic process;cellular macromolecule metabolic process;cellular process;deoxyribonuclease activity;endodeoxyribonuclease activity, producing 5'-phosphomonoesters;exodeoxyribonuclease act…
BaRT2v18chr2HG095410	HORVU.MOREX.r3.2HG0187120	0	2.34321	0	0
BaRT2v18chr2HG095920	HORVU.MOREX.r3.2HG0187970	Cyclin N-terminal domain-containing protein;G2/mitotic-specific cyclin-2-like isoform X1;G2/mitotic-specific cyclin-2;G2/mitotic-specific cyclin-1	-3.29401	GO:1902911;GO:0030234;GO:0032268;GO:0050789;GO:0000079;GO:1904029;GO:0050790;GO:0019222;GO:0043229;GO:0065007;GO:0000278;GO:0061695;GO:0098772;GO:1902554;GO:0031399;GO:0007049;GO:0043226;GO:0001932;GO:0043549;GO:0043227;GO:0045859;GO:0019220;GO:0000307;GO:0050794;GO:0019887;GO:0032991;GO:0043231;GO:0051726;GO:0016538;GO:0005634;GO:0031323;GO:0060255;GO:0071900;GO:0051246;GO:0044770;GO:0019207;GO:…	intracellular membrane-bounded organelle;enzyme regulator activity;cell cycle;mitotic cell cycle;regulation of catalytic activity;nucleus;integral component of membrane;kinase regulator activity;transferase complex, transferring phosphorus-containing groups;regulation of phosphate metabolic process;regulation of protein kinase activity;regulation of cellular protein metabolic process;regulation o…
BaRT2v18chr2HG096020	HORVU.MOREX.r3.2HG0188070	Multicopper oxidase;L-ascorbate oxidase-like protein;L-ascorbate oxidase homolog;SKU5 similar 5 isoform 1	-2.19544	0	0
BaRT2v18chr2HG096460	HORVU.MOREX.r3.2HG0188810	Glycosyltransferase	-1.80708	GO:0016740;GO:0003824;GO:0016757;GO:0008194	UDP-glycosyltransferase activity;transferase activity;transferase activity, transferring glycosyl groups;catalytic activity
BaRT2v18chr2HG096850	HORVU.MOREX.r3.2HG0189440	Cyclin	-2.4861	GO:0032268;GO:0000079;GO:0006508;GO:0032436;GO:0071704;GO:0061630;GO:0006511;GO:0009896;GO:0001932;GO:0031624;GO:2000060;GO:0008152;GO:0045862;GO:0051726;GO:0031323;GO:0019900;GO:0071900;GO:0080090;GO:0110165;GO:0032434;GO:0006464;GO:1901564;GO:0044267;GO:0065009;GO:1902494;GO:1901565;GO:0030162;GO:1904029;GO:0050790;GO:0019222;GO:0019901;GO:0009057;GO:0019787;GO:0007049;GO:0031331;GO:0019220;GO:…	regulation of catalytic activity;positive regulation of cellular metabolic process;regulation of phosphate metabolic process;organic substance metabolic process;protein polyubiquitination;transferase activity;organic substance catabolic process;cellular metabolic process;ubiquitin conjugating enzyme binding;catalytic complex;biological regulation;regulation of nitrogen compound metabolic process;…
BaRT2v18chr2HG096920	HORVU.MOREX.r3.2HG0189600	Zinc finger, FYVE/PHD-type;PHD transcription factor;Histone deacetylase complex subunit like	1.84078	GO:0043169;GO:0005488;GO:0046872;GO:0043167	binding;ion binding;cation binding;metal ion binding
BaRT2v18chr2HG097440	HORVU.MOREX.r3.2HG0190300	Non-specific serine/threonine protein kinase	1.67976	GO:0097159;GO:0036094;GO:0030554;GO:0140096;GO:0106310;GO:0016773;GO:0017076;GO:0016310;GO:0071704;GO:0006796;GO:0044260;GO:0003824;GO:0043167;GO:0006468;GO:0032555;GO:0004672;GO:0006793;GO:0016772;GO:0106311;GO:0032559;GO:0044237;GO:0008152;GO:1901363;GO:0035639;GO:0043170;GO:0036211;GO:0005524;GO:0019538;GO:0044238;GO:0005488;GO:0031224;GO:0110165;GO:0016021;GO:0016301;GO:0006807;GO:0043168;GO:…	protein phosphorylation;binding;small molecule binding;anion binding;cellular protein modification process;kinase activity;integral component of membrane;plasma membrane;transferase activity, transferring phosphorus-containing groups;protein serine kinase activity;organic substance metabolic process;protein threonine kinase activity;phosphotransferase activity, alcohol group as acceptor;ion bindi…
BaRT2v18chr2HG097570	HORVU.MOREX.r3.2HG0190500	Calcium-binding protein 4;EF-hand domain;EF-Hand containing protein;39 kDa EF-Hand containing protein, putative, expressed	3.69906	GO:0043167;GO:0005488;GO:0043169;GO:0046872;GO:0005509	binding;ion binding;calcium ion binding;metal ion binding;cation binding
BaRT2v18chr2HG097930	HORVU.MOREX.r3.2HG0191150	Polygalacturonase QRT3	-2.82505	GO:0030312;GO:0003824;GO:0016020;GO:0031224;GO:0004650;GO:0016829;GO:0016021;GO:0110165;GO:0071944;GO:0016798;GO:0004553;GO:0016787;GO:0008152;GO:0005618	catalytic activity;lyase activity;external encapsulating structure;polygalacturonase activity;membrane;intrinsic component of membrane;cellular anatomical entity;hydrolase activity, hydrolyzing O-glycosyl compounds;hydrolase activity, acting on glycosyl bonds;cell wall;integral component of membrane;metabolic process;hydrolase activity;cell periphery
BaRT2v18chr2HG098090	HORVU.MOREX.r3.2HG0191410	Ent-kaurene synthase;Ent-kaurene synthase-like protein 3;Ent-kaur-16-ene synthase, chloroplastic;Ent-kaur-16-ene synthase, chloroplastic-like;Terpene synthase TPS28	-3.69306	GO:0009685;GO:0010333;GO:0006720;GO:0009899;GO:0006082;GO:0071704;GO:0006629;GO:0016053;GO:0043226;GO:0008610;GO:0006952;GO:0006721;GO:0016487;GO:0008152;GO:0009507;GO:0006950;GO:0110165;GO:0120255;GO:0034308;GO:0046165;GO:0044255;GO:0098542;GO:0006066;GO:0043229;GO:0034309;GO:1901615;GO:0009620;GO:1903446;GO:0009719;GO:0044419;GO:1901700;GO:0009058;GO:0034008;GO:0044237;GO:0033993;GO:0005488;GO:…	intracellular membrane-bounded organelle;polyprenol metabolic process;response to chemical;carbon-oxygen lyase activity;terpenoid biosynthetic process;hydrolase activity;response to fatty acid;organic substance metabolic process;terpene metabolic process;geraniol metabolic process;cellular metabolic process;gibberellin biosynthetic process;organic acid metabolic process;defense response to fungus…
BaRT2v18chr2HG098180	HORVU.MOREX.r3.2HG0191490	Protein kinase domain-containing protein;Putative ethylene constitutive triple response protein;Serine/threonine-protein kinase CTR1	1.73722	GO:0097159;GO:0036094;GO:0043229;GO:0030554;GO:0140096;GO:0016773;GO:0017076;GO:0016310;GO:0071704;GO:0006796;GO:0044260;GO:0003824;GO:0043226;GO:0043167;GO:0006468;GO:0043227;GO:0032555;GO:0004672;GO:0006793;GO:0016772;GO:0032559;GO:0043231;GO:0044237;GO:0008152;GO:1901363;GO:0035639;GO:0005634;GO:0043170;GO:0036211;GO:0005524;GO:0019538;GO:0044238;GO:0005488;GO:0110165;GO:0006807;GO:0016301;GO:…	protein phosphorylation;intracellular membrane-bounded organelle;binding;small molecule binding;anion binding;nucleus;cellular protein modification process;kinase activity;plasma membrane;transferase activity, transferring phosphorus-containing groups;organic substance metabolic process;phosphotransferase activity, alcohol group as acceptor;ion binding;organonitrogen compound metabolic process;ph…
BaRT2v18chr2HG098320	HORVU.MOREX.r3.2HG0191620	Late embryogenesis abundant protein 76;Embryonic protein DC-8	5.07018	0	0
BaRT2v18chr2HG099180	HORVU.MOREX.r3.2HG0193030	0	-1.6571	0	0
BaRT2v18chr2HG099340	HORVU.MOREX.r3.2HG0193180	Pectin acetylesterase	-2.83036	GO:0030312;GO:0052793;GO:0016043;GO:0003824;GO:0071554;GO:0009505;GO:0005618;GO:0071840;GO:0005576;GO:0031224;GO:0110165;GO:0016021;GO:0009987;GO:0016787;GO:0052689;GO:0016788;GO:0071555;GO:0045229;GO:0071944;GO:0016020	hydrolase activity, acting on ester bonds;external encapsulating structure;cellular component organization;integral component of membrane;external encapsulating structure organization;cell wall;hydrolase activity;carboxylic ester hydrolase activity;cellular process;cell wall organization;catalytic activity;membrane;plant-type cell wall;intrinsic component of membrane;cellular component organizati…
BaRT2v18chr2HG099420	HORVU.MOREX.r3.2HG0193390	0	-3.16399	0	0
BaRT2v18chr2HG100840	HORVU.MOREX.r3.2HG0194310	0	-3.83953	0	0
BaRT2v18chr2HG100720	HORVU.MOREX.r3.2HG0194560	Subtilase;CO(2)-response secreted protease	-3.20051	GO:0030312;GO:0002832;GO:0050789;GO:0006508;GO:0065007;GO:0051093;GO:0017171;GO:0140096;GO:0031348;GO:0048581;GO:0004175;GO:0071704;GO:0048046;GO:0003824;GO:0051241;GO:0050793;GO:0042221;GO:1900425;GO:0048580;GO:0032101;GO:2000038;GO:1901700;GO:0010037;GO:0008233;GO:0004252;GO:0080134;GO:0050896;GO:0008152;GO:0048583;GO:0005618;GO:0048519;GO:0043170;GO:2000026;GO:0019538;GO:0044238;GO:0005576;GO:…	negative regulation of response to stimulus;negative regulation of defense response to bacterium;external encapsulating structure;response to organic substance;negative regulation of developmental process;peptidase activity;regulation of multicellular organismal development;negative regulation of biological process;cell wall;response to chemical;hydrolase activity;regulation of developmental proc…
BaRT2v18chr2HG100700	HORVU.MOREX.r3.2HG0194580	High mobility group B protein 6;HMG transcription factor	-4.98235	GO:0097159;GO:0005634;GO:0043226;GO:1901363;GO:0043227;GO:0005488;GO:0043229;GO:0110165;GO:0005622;GO:0003676;GO:0043231;GO:0003677	nucleic acid binding;organic cyclic compound binding;intracellular membrane-bounded organelle;DNA binding;binding;intracellular anatomical structure;organelle;heterocyclic compound binding;membrane-bounded organelle;nucleus;cellular anatomical entity;intracellular organelle
BaRT2v18chr2HG100420	HORVU.MOREX.r3.2HG0195030	Glycine-rich protein 2;glycine-rich protein 3-like;Glycine-rich cell wall structural protein;abscisic acid and environmental stress-inducible protein;glycine-rich cell wall structural protein-like isoform X1	-3.65431	GO:0030312;GO:0097159;GO:0016043;GO:0043169;GO:0043167;GO:0046914;GO:0071554;GO:0003676;GO:1901363;GO:0005618;GO:0071840;GO:0005488;GO:0005576;GO:0031224;GO:0110165;GO:0016021;GO:0009987;GO:0046872;GO:0008270;GO:0071555;GO:0045229;GO:0071944;GO:0016020	binding;external encapsulating structure;cellular component organization;integral component of membrane;external encapsulating structure organization;cell wall;ion binding;heterocyclic compound binding;cellular process;cell wall organization;organic cyclic compound binding;membrane;intrinsic component of membrane;cellular component organization or biogenesis;cellular anatomical entity;extracellul…
BaRT2v18chr2HG100070	HORVU.MOREX.r3.2HG0195510	0	-2.01768	0	0
BaRT2v18chr2HG101810	HORVU.MOREX.r3.2HG0196910	Phenolic glucoside malonyltransferase 2;Putative quercetin 3-O-glucoside-6''-O-malonyltransferase	-1.51541	GO:0016740;GO:0016746;GO:0016747;GO:0003824	transferase activity;transferase activity, transferring acyl groups;transferase activity, transferring acyl groups other than amino-acyl groups;catalytic activity
BaRT2v18chr2HG101900	HORVU.MOREX.r3.2HG0197000	Seed maturation protein;Late embryogenesis abundant	3.97591	GO:0022414;GO:0009790;GO:0061458;GO:0009793;GO:0003006;GO:0010154;GO:0000003;GO:0009791;GO:0032502;GO:0048856;GO:0048316;GO:0007275;GO:0048608;GO:0048731;GO:0032501	seed development;post-embryonic development;reproductive process;multicellular organismal process;reproduction;developmental process;system development;anatomical structure development;embryo development ending in seed dormancy;reproductive system development;developmental process involved in reproduction;reproductive structure development;multicellular organism development;fruit development;embr…
BaRT2v18chr2HG102250	HORVU.MOREX.r3.2HG0197330	Major pollen allergen Car b 1 isoforms 1A and 1B;S-norcoclaurine synthase	-2.08451	GO:0071310;GO:0030234;GO:0010563;GO:0032268;GO:0019888;GO:0043226;GO:0043666;GO:0006952;GO:0023052;GO:0035303;GO:0031323;GO:0009755;GO:0031324;GO:0010605;GO:0010427;GO:0080090;GO:0006950;GO:0110165;GO:0071396;GO:0043168;GO:0070887;GO:0019840;GO:0065009;GO:0009892;GO:0032269;GO:0008289;GO:0050790;GO:0019222;GO:0043229;GO:0009737;GO:0098772;GO:0035305;GO:0009719;GO:0035304;GO:1901700;GO:0019220;GO:…	intracellular membrane-bounded organelle;regulation of phosphoprotein phosphatase activity;regulation of catalytic activity;response to chemical;phosphatase inhibitor activity;regulation of protein serine/threonine phosphatase activity;negative regulation of phosphoprotein phosphatase activity;regulation of phosphate metabolic process;cellular response to alcohol;hormone binding;negative regulati…
BaRT2v18chr2HG102340	HORVU.MOREX.r3.2HG0197540	MYB transcription factor;transcription factor MYB10-like	-1.99666	GO:0097159;GO:0005634;GO:0043226;GO:1901363;GO:0043227;GO:0005488;GO:0043229;GO:0110165;GO:0005622;GO:0003676;GO:0043231;GO:0003677	nucleic acid binding;organic cyclic compound binding;intracellular membrane-bounded organelle;DNA binding;binding;intracellular anatomical structure;organelle;heterocyclic compound binding;membrane-bounded organelle;nucleus;cellular anatomical entity;intracellular organelle
BaRT2v18chr2HG103420	HORVU.MOREX.r3.2HG0198200	0	-2.88578	GO:0009888;GO:0048856;GO:0032502;GO:0010089;GO:0010087	tissue development;xylem development;developmental process;anatomical structure development;phloem or xylem histogenesis
BaRT2v18chr2HG103590	HORVU.MOREX.r3.2HG0198490	RING-type E3 ubiquitin transferase	1.85196	GO:0030554;GO:0017076;GO:0051236;GO:0071704;GO:0022607;GO:0043226;GO:0051649;GO:0008541;GO:0071705;GO:0050658;GO:0051179;GO:0032559;GO:0008152;GO:0035639;GO:0006820;GO:0071840;GO:0043168;GO:0110165;GO:0015931;GO:0097367;GO:0000166;GO:0006464;GO:1901564;GO:0044267;GO:1902494;GO:0022624;GO:0051641;GO:0015031;GO:0006913;GO:0043229;GO:0000502;GO:0050657;GO:0019787;GO:1905369;GO:0051169;GO:0044237;GO:…	intracellular membrane-bounded organelle;protein export from nucleus;establishment of protein localization;cellular component organization;RNA localization;mRNA export from nucleus;organic substance metabolic process;transferase activity;adenyl ribonucleotide binding;cellular macromolecule localization;cellular metabolic process;catalytic complex;organic cyclic compound binding;amide transport;pr…
BaRT2v18chr2HG103810	HORVU.MOREX.r3.2HG0198800	Sugar transport protein 5	1.7578	GO:0071702;GO:0006811;GO:0055085;GO:0008643;GO:0006820;GO:0051179;GO:0031224;GO:0110165;GO:0016021;GO:0005215;GO:0006810;GO:0009987;GO:0051234;GO:0022857;GO:0016020	transporter activity;transport;localization;carbohydrate transport;anion transport;transmembrane transporter activity;transmembrane transport;membrane;intrinsic component of membrane;cellular anatomical entity;integral component of membrane;cellular process;establishment of localization;organic substance transport;ion transport
BaRT2v18chr2HG103970	HORVU.MOREX.r3.2HG0199160	Kinesin motor domain-containing protein;Kinesin-1	-2.16986	GO:0097159;GO:0044085;GO:0036094;GO:0070925;GO:0006996;GO:0043229;GO:0016043;GO:0008092;GO:0043228;GO:0030554;GO:0017076;GO:0099081;GO:0015631;GO:0099080;GO:0005856;GO:0007051;GO:0008017;GO:0051225;GO:0022607;GO:0003824;GO:0007017;GO:0007049;GO:0005515;GO:0043226;GO:0043167;GO:0003777;GO:0003774;GO:0099513;GO:0016818;GO:0032555;GO:0032559;GO:0032991;GO:1901363;GO:0043232;GO:0035639;GO:0015630;GO:…	microtubule cytoskeleton organization;protein binding;binding;supramolecular complex;small molecule binding;anion binding;movement of cell or subcellular component;supramolecular polymer;cellular component organization;spindle organization;hydrolase activity;microtubule-based movement;tubulin binding;organelle assembly;hydrolase activity, acting on acid anhydrides, in phosphorus-containing anhydr…
BaRT2v18chr2HG104060	HORVU.MOREX.r3.2HG0199330	Epimerase domain-containing protein;Leucoanthocyanidin reductase;Anthocyanidin reductase	-4.74209	GO:0003824	catalytic activity
BaRT2v18chr2HG104230	HORVU.MOREX.r3.2HG0199600	MFS domain-containing protein;Organic cation/carnitine transporter 4	-2.3357	GO:0001101;GO:0055035;GO:0033554;GO:0009414;GO:0043226;GO:0009579;GO:0071462;GO:0023052;GO:0051179;GO:0009705;GO:0016772;GO:0042631;GO:0009507;GO:0034357;GO:0000325;GO:0006820;GO:0006950;GO:0070887;GO:0110165;GO:0016301;GO:0098588;GO:0042651;GO:0104004;GO:0006817;GO:0019222;GO:0043229;GO:0015698;GO:0016773;GO:0005215;GO:0055085;GO:0005773;GO:1901700;GO:0004672;GO:0071229;GO:0071496;GO:0031224;GO:…	intracellular membrane-bounded organelle;response to chemical;transmembrane transporter activity;transferase activity;protein serine/threonine kinase activity;cellular response to stress;cellular response to water stimulus;phosphate ion transport;bounding membrane of organelle;biological regulation;response to extracellular stimulus;plastid;response to oxygen-containing compound;secondary active …
BaRT2v18chr2HG104300	HORVU.MOREX.r3.2HG0199660	0	-3.36191	GO:0031224;GO:0110165;GO:0016021;GO:0016020	cellular anatomical entity;integral component of membrane;membrane;intrinsic component of membrane
BaRT2v18chr2HG104360	HORVU.MOREX.r3.2HG0199860	0	-2.69348	0	0
BaRT2v18chr2HG105160	HORVU.MOREX.r3.2HG0201390	Adenosylhomocysteinase	-1.57691	GO:0003723;GO:0006996;GO:0009791;GO:0033353;GO:0048608;GO:0071704;GO:0022607;GO:0043226;GO:0051253;GO:0034470;GO:0046914;GO:0031327;GO:0005911;GO:0016458;GO:0008152;GO:0003676;GO:0009790;GO:0031323;GO:0031324;GO:0071840;GO:0010605;GO:0080090;GO:0110165;GO:0055044;GO:0034401;GO:0098588;GO:0034660;GO:0022626;GO:0010556;GO:0016441;GO:0009892;GO:0031326;GO:0010154;GO:0000003;GO:0071944;GO:0009890;GO:…	heterochromatin assembly;intracellular membrane-bounded organelle;cytosolic ribosome;cellular component organization;plasma membrane;hydrolase activity;organic substance metabolic process;multicellular organismal process;cellular metabolic process;chromatin organization involved in regulation of transcription;chromatin assembly or disassembly;S-adenosylmethionine metabolic process;bounding membra…
BaRT2v18chr2HG105190	HORVU.MOREX.r3.2HG0201420	Serine/threonine-protein kinase SRK2H (Fragment);Putative serine/threonine-protein kinase SAPK2 (Fragment);Serine/threonine-protein kinase SAPK1;Serine/threonine-protein kinase SAPK2;Serine/threonine-protein kinase SRK2C;serine/threonine-protein kinase SAPK1 isoform X2;Serine/Threonine-kinase SAPK1-like protein;Protein kinase domain-containing protein	2.77894	GO:0071310;GO:0030554;GO:0009791;GO:0017076;GO:0071704;GO:0006796;GO:0043226;GO:0023052;GO:0016772;GO:0090351;GO:0032559;GO:0008152;GO:0043043;GO:0035639;GO:0006518;GO:0009755;GO:0110165;GO:0043168;GO:0016301;GO:0071396;GO:0070887;GO:0097367;GO:0000166;GO:0006464;GO:1901564;GO:0044267;GO:0043229;GO:0016773;GO:0009737;GO:1901566;GO:0009719;GO:0006468;GO:1901700;GO:0004672;GO:0006793;GO:0009058;GO:…	intracellular membrane-bounded organelle;response to chemical;protein serine kinase activity;cellular macromolecule biosynthetic process;organic substance metabolic process;cellular response to alcohol;seedling development;phosphorylation;transferase activity;multicellular organismal process;adenyl ribonucleotide binding;cellular nitrogen compound biosynthetic process;cellular metabolic process;p…
BaRT2v18chr2HG105250	HORVU.MOREX.r3.2HG0201500	Auxin-induced protein 10A5;SAUR-like auxin-responsive protein family	3.99278	GO:0005694;GO:0018193;GO:0043229;GO:0043228;GO:0140096;GO:0009725;GO:0061665;GO:0071704;GO:0044260;GO:0003824;GO:0019787;GO:0018205;GO:0043226;GO:0009719;GO:0042221;GO:0000785;GO:0070647;GO:0050896;GO:0009733;GO:0019789;GO:0044237;GO:0061659;GO:0008152;GO:0043232;GO:0043170;GO:0036211;GO:0019538;GO:0044238;GO:0110165;GO:0006807;GO:0009987;GO:0010033;GO:0016925;GO:0016740;GO:0006464;GO:1901564;GO:…	response to hormone;protein modification by small protein conjugation;response to organic substance;cellular protein modification process;response to chemical;response to endogenous stimulus;organic substance metabolic process;organonitrogen compound metabolic process;transferase activity;ubiquitin-like protein transferase activity;cellular protein metabolic process;intracellular non-membrane-bou…
BaRT2v18chr2HG105740	HORVU.MOREX.r3.2HG0202200	0	-2.15208	0	0
BaRT2v18chr2HG105980	HORVU.MOREX.r3.2HG0202480	Negative regulator of sporulation MDS3;Spermidine export MdtI	3.67465	0	0
BaRT2v18chr2HG106080	HORVU.MOREX.r3.2HG0202640	Usp domain-containing protein;Adenine nucleotide alpha hydrolase-like superfamily protein;universal stress protein A-like protein isoform X1	1.98076	GO:0003824;GO:0016787	hydrolase activity;catalytic activity
BaRT2v18chr2HG106470	HORVU.MOREX.r3.2HG0203390	Auxin-responsive protein;Auxin-responsive protein IAA33	-1.72345	GO:0071310;GO:0006355;GO:0140110;GO:0050789;GO:0065007;GO:0019222;GO:0043229;GO:0007154;GO:0009725;GO:0019219;GO:0071365;GO:0010468;GO:0043226;GO:0005515;GO:0009719;GO:0042221;GO:0032870;GO:0043227;GO:1903506;GO:0003700;GO:0023052;GO:0071495;GO:0050896;GO:0050794;GO:0009733;GO:0043231;GO:2001141;GO:2000112;GO:0005634;GO:0031323;GO:0060255;GO:0009755;GO:0005488;GO:0080090;GO:0110165;GO:0070887;GO:…	intracellular membrane-bounded organelle;protein binding;binding;regulation of RNA metabolic process;regulation of nucleobase-containing compound metabolic process;response to hormone;response to organic substance;nucleus;auxin-activated signaling pathway;response to chemical;response to endogenous stimulus;signaling;regulation of transcription, DNA-templated;regulation of RNA biosynthetic proces…
BaRT2v18chr2HG107180	HORVU.MOREX.r3.2HG0204720	glycine-rich cell wall structural protein-like;Dormancy-associated protein 2;cold and drought-regulated protein CORA-like	3.71534	GO:0007275;GO:0032501;GO:0048856;GO:0032502	multicellular organismal process;developmental process;anatomical structure development;multicellular organism development
BaRT2v18chr2HG107460	HORVU.MOREX.r3.2HG0205150	0	3.02848	GO:0031224;GO:0110165;GO:0016021;GO:0016020	cellular anatomical entity;integral component of membrane;membrane;intrinsic component of membrane
BaRT2v18chr2HG107620	HORVU.MOREX.r3.2HG0205530	AAI domain-containing protein	-3.51824	0	0
BaRT2v18chr2HG108270	HORVU.MOREX.r3.2HG0206550	Shikimate kinase	-2.5291	GO:0097159;GO:0036094;GO:0044249;GO:1901576;GO:0044281;GO:0009072;GO:0043229;GO:0030554;GO:0016773;GO:0009423;GO:0017076;GO:1901615;GO:0044283;GO:0043169;GO:0046417;GO:0006082;GO:0016310;GO:0019632;GO:0006796;GO:0071704;GO:0016053;GO:1901566;GO:0003824;GO:0043226;GO:0043167;GO:0009073;GO:0043227;GO:0043436;GO:0008652;GO:0032555;GO:0006793;GO:0016772;GO:0009058;GO:0043650;GO:0019752;GO:0032559;GO:…	chorismate biosynthetic process;intracellular membrane-bounded organelle;binding;small molecule binding;anion binding;aromatic compound biosynthetic process;cellular amino acid biosynthetic process;monocarboxylic acid metabolic process;kinase activity;carboxylic acid metabolic process;shikimate kinase activity;chloroplast;integral component of membrane;shikimate metabolic process;magnesium ion bi…
BaRT2v18chr2HG108300	HORVU.MOREX.r3.2HG0206590	0	-3.61655	0	0
BaRT2v18chr2HG108330	HORVU.MOREX.r3.2HG0206630	0	-2.9816	0	0
BaRT2v18chr2HG109650	HORVU.MOREX.r3.2HG0208890	Thiol-disulfide oxidoreductase DCC;Thiol-disulfide oxidoreductase;Thioredoxin-like fold containing protein	1.52487	0	0
BaRT2v18chr2HG109780	HORVU.MOREX.r3.2HG0209020	DUF3700 domain-containing protein (Fragment);stem-specific protein TSJT1-like;Stem-specific protein TSJT1;Putative nucleophile aminohydrolase	2.43986	GO:0009506;GO:0043229;GO:0003824;GO:0043226;GO:0016874;GO:0043227;GO:0005911;GO:0043231;GO:0005634;GO:0016879;GO:0110165;GO:0055044;GO:0016787;GO:0005737;GO:0016884;GO:0004066;GO:0070161;GO:0030054;GO:0005829;GO:0005622;GO:0071944;GO:0005886;GO:0016020	intracellular membrane-bounded organelle;nucleus;plasma membrane;hydrolase activity;symplast;anchoring junction;intracellular organelle;ligase activity, forming carbon-nitrogen bonds;carbon-nitrogen ligase activity, with glutamine as amido-N-donor;catalytic activity;ligase activity;cell junction;cytoplasm;membrane;membrane-bounded organelle;cellular anatomical entity;organelle;asparagine synthase…
BaRT2v18chr2HG109880	HORVU.MOREX.r3.2HG0209180	Allantoinase	-1.52135	GO:0010136;GO:0033554;GO:0006145;GO:0016810;GO:0071704;GO:0140097;GO:0006796;GO:0009267;GO:0043226;GO:0004520;GO:0046914;GO:0009165;GO:0009112;GO:0008152;GO:1901362;GO:0006995;GO:0072523;GO:1901361;GO:0006950;GO:0110165;GO:0004518;GO:0006259;GO:0019637;GO:1901564;GO:0016812;GO:0008270;GO:1901565;GO:0019438;GO:0004536;GO:0012505;GO:0042594;GO:0043229;GO:0009117;GO:0072528;GO:0031667;GO:0046700;GO:…	organophosphate biosynthetic process;intracellular membrane-bounded organelle;aromatic compound biosynthetic process;organophosphate metabolic process;hydrolase activity, acting on carbon-nitrogen (but not peptide) bonds, in cyclic amides;hydrolase activity;organic substance metabolic process;organic substance catabolic process;pyrimidine-containing compound biosynthetic process;cellular nitrogen…
BaRT2v18chr2HG109950	HORVU.MOREX.r3.2HG0209260	Extracellular invertase;Beta-fructofuranosidase, insoluble isoenzyme 1 (Fragment);Cell wall invertase;Beta-fructofuranosidase, insoluble isoenzyme 7;Fructan 6-exohydrolase	3.29689	GO:0030312;GO:0005975;GO:0071704;GO:0003824;GO:0048046;GO:0004553;GO:0008152;GO:0005618;GO:0044238;GO:0005576;GO:0031224;GO:0033949;GO:0110165;GO:0016021;GO:0016798;GO:0016787;GO:0004564;GO:0071944;GO:0005886;GO:0016020	external encapsulating structure;plasma membrane;hydrolase activity, acting on glycosyl bonds;cell wall;integral component of membrane;hydrolase activity;organic substance metabolic process;hydrolase activity, hydrolyzing O-glycosyl compounds;catalytic activity;membrane;intrinsic component of membrane;cellular anatomical entity;extracellular region;primary metabolic process;cell periphery;apoplas…
BaRT2v18chr2HG110230	HORVU.MOREX.r3.2HG0209720	Lipoxygenase homology domain-containing protein 1;PLAT domain-containing protein	-1.61876	0	0
BaRT2v18chr2HG110250	HORVU.MOREX.r3.2HG0209730	Lipoxygenase homology domain-containing protein 1;PLAT domain-containing protein	-2.00184	0	0
BaRT2v18chr2HG110630	HORVU.MOREX.r3.2HG0210430	0	1.82862	GO:0009579;GO:0110165;GO:0005622	thylakoid;cellular anatomical entity;intracellular anatomical structure
BaRT2v18chr2HG110790	HORVU.MOREX.r3.2HG0210650	Binding protein, putative;BTB/POZ domain-containing protein At3g19850;BTB/POZ domain-containing protein;NPH3 domain-containing protein	2.02294	GO:0097159;GO:0003723;GO:0043169;GO:0071704;GO:0044260;GO:0043167;GO:0070647;GO:0003676;GO:0044237;GO:1901363;GO:0008152;GO:0043170;GO:0036211;GO:0019538;GO:0044238;GO:0005488;GO:0006807;GO:0009987;GO:0046872;GO:0006464;GO:1901564;GO:0044267;GO:0032446;GO:0043412;GO:0016567	binding;protein modification by small protein conjugation;cellular protein modification process;organic substance metabolic process;ion binding;RNA binding;organonitrogen compound metabolic process;cellular protein metabolic process;heterocyclic compound binding;protein ubiquitination;cellular metabolic process;cellular macromolecule metabolic process;cellular process;organic cyclic compound bind…
BaRT2v18chr2HG111360	HORVU.MOREX.r3.2HG0211700	Polyamine oxidase 3 (Fragment);probable polyamine oxidase 4;Putative polyamine oxidase 4;Lysine-specific histone demethylase 1	-2.21066	0	0
BaRT2v18chr2HG112190	HORVU.MOREX.r3.2HG0213430	Elicitor responsive gene 3;Elicitor-responsive protein 3;Elicitor-responsive protein, putative;elicitor-responsive protein 3-like;C2 domain-containing protein	-2.01592	GO:0016860;GO:0003824;GO:0031224;GO:0016861;GO:0110165;GO:0004807;GO:0016021;GO:0005622;GO:0005737;GO:0016853;GO:0016020	intracellular anatomical structure;triose-phosphate isomerase activity;catalytic activity;cytoplasm;membrane;intrinsic component of membrane;cellular anatomical entity;isomerase activity;intramolecular oxidoreductase activity, interconverting aldoses and ketoses;integral component of membrane;intramolecular oxidoreductase activity
BaRT2v18chr2HG113270	HORVU.MOREX.r3.2HG0215280	Peroxidase	-3.48139	0	0
BaRT2v18chr2HG113440	HORVU.MOREX.r3.2HG0215610	Peroxidase	-3.78618	0	0
BaRT2v18chr2HG114190	HORVU.MOREX.r3.2HG0216880	Disease resistance protein RGA2;NB-ARC domain-containing protein	-1.57841	GO:0030554;GO:0043531;GO:0017076;GO:0071704;GO:0006796;GO:0043226;GO:0006952;GO:0016772;GO:0032559;GO:0008152;GO:0043043;GO:0035639;GO:0006518;GO:0022627;GO:0006950;GO:0043168;GO:0110165;GO:0016301;GO:0097367;GO:0022626;GO:0000166;GO:0006464;GO:1901564;GO:0044267;GO:0043229;GO:0016773;GO:1901566;GO:0006468;GO:0004672;GO:0006793;GO:0009058;GO:0044237;GO:0044391;GO:0043170;GO:0019538;GO:0005524;GO:…	cytosolic ribosome;cellular macromolecule biosynthetic process;organic substance metabolic process;phosphorylation;transferase activity;adenyl ribonucleotide binding;cellular nitrogen compound biosynthetic process;cellular metabolic process;phosphate-containing compound metabolic process;organic cyclic compound binding;ribonucleotide binding;organic substance biosynthetic process;purine ribonucle…
BaRT2v18chr3HG115120	HORVU.MOREX.r3.3HG0218130	Dicer-like protein 2;Leucine-rich repeat-containing protein 50	-4.04303	GO:0003824;GO:0016787;GO:0016853	isomerase activity;hydrolase activity;catalytic activity
BaRT2v18chr3HG116400	HORVU.MOREX.r3.3HG0220830	Protein kinase domain-containing protein	-6.62578	GO:0097159;GO:0036094;GO:0030554;GO:0140096;GO:0016773;GO:0017076;GO:0016310;GO:0071704;GO:0006796;GO:0044260;GO:0003824;GO:0043167;GO:0006468;GO:0032555;GO:0004672;GO:0006793;GO:0016772;GO:0030247;GO:0032559;GO:0044237;GO:0008152;GO:1901363;GO:0035639;GO:0043170;GO:0036211;GO:0005524;GO:0019538;GO:0044238;GO:0005488;GO:0031224;GO:0110165;GO:0016021;GO:0030246;GO:0016301;GO:0006807;GO:0043168;GO:…	protein phosphorylation;binding;small molecule binding;anion binding;cellular protein modification process;kinase activity;integral component of membrane;transferase activity, transferring phosphorus-containing groups;organic substance metabolic process;phosphotransferase activity, alcohol group as acceptor;ion binding;organonitrogen compound metabolic process;phosphorylation;transferase activity…
BaRT2v18chr3HG116690	HORVU.MOREX.r3.3HG0221180	Glycosyltransferase, HGA-like, putative,expressed;Glycosyltransferase family 61 protein;Putative glycosyltransferase AER61 (Fragment);protein O-linked-mannose beta-1,4-N-acetylglucosaminyltransferase 2-like isoform X3;Protein O-linked-mannose beta-1,4-N-acetylglucosaminyltransferase 2	-4.23274	GO:0009664;GO:0012505;GO:0043229;GO:0016043;GO:0016757;GO:0098791;GO:0003824;GO:0016020;GO:0043226;GO:0071554;GO:0043227;GO:0035252;GO:0016763;GO:0000139;GO:0052636;GO:0005794;GO:0043231;GO:0031090;GO:0071840;GO:0071669;GO:0031224;GO:0110165;GO:0016021;GO:0098588;GO:0009987;GO:0005737;GO:0042285;GO:0008194;GO:0016740;GO:0071555;GO:0045229;GO:0005622;GO:0031984	intracellular membrane-bounded organelle;UDP-glycosyltransferase activity;cellular component organization;integral component of membrane;external encapsulating structure organization;Golgi membrane;xylosyltransferase activity;endomembrane system;arabinosyltransferase activity;UDP-xylosyltransferase activity;transferase activity;Golgi apparatus;cellular process;intracellular organelle;cell wall or…
BaRT2v18chr3HG116740	HORVU.MOREX.r3.3HG0221300	Glutamate decarboxylase	2.33585	GO:1901605;GO:0006082;GO:0071704;GO:0006796;GO:0023052;GO:0005911;GO:0016772;GO:0008152;GO:0016831;GO:0009064;GO:0043168;GO:0055044;GO:0110165;GO:0016301;GO:0016054;GO:1901564;GO:0006464;GO:0044267;GO:0019842;GO:0004351;GO:0071944;GO:1901565;GO:0016830;GO:0043649;GO:1901606;GO:0016773;GO:0006468;GO:0004672;GO:0006793;GO:0019752;GO:0044237;GO:0043170;GO:0019538;GO:0005488;GO:0046395;GO:0043648;GO:…	plasma membrane;small molecule catabolic process;organic substance metabolic process;transferase activity;carbon-carbon lyase activity;phosphorylation;organic substance catabolic process;cellular metabolic process;protein serine/threonine kinase activity;organic acid metabolic process;phosphate-containing compound metabolic process;organic cyclic compound binding;biological regulation;lyase activ…
BaRT2v18chr3HG117100	HORVU.MOREX.r3.3HG0222000	Metal tolerance protein 10	-3.30457	GO:0005774;GO:0098655;GO:0006812;GO:0043229;GO:0005215;GO:0006811;GO:0043226;GO:0055085;GO:0043227;GO:0051179;GO:0005773;GO:0015075;GO:0022857;GO:0043231;GO:0031090;GO:0008324;GO:0031224;GO:0110165;GO:0016021;GO:0006810;GO:0098588;GO:0051234;GO:0005737;GO:0009987;GO:0034220;GO:0005622;GO:0071944;GO:0005886;GO:0016020	intracellular membrane-bounded organelle;vacuole;integral component of membrane;plasma membrane;establishment of localization;cation transmembrane transport;ion transmembrane transporter activity;cation transmembrane transporter activity;transporter activity;transmembrane transporter activity;cellular process;intracellular organelle;bounding membrane of organelle;transport;transmembrane transport…
BaRT2v18chr3HG117290	HORVU.MOREX.r3.3HG0222380	Bowman-Birk type trypsin inhibitor	1.54009	GO:0043086;GO:0032269;GO:0030234;GO:0032268;GO:0050789;GO:0061135;GO:0050790;GO:0019222;GO:0065007;GO:0004866;GO:0030414;GO:0098772;GO:0048523;GO:0044092;GO:0045861;GO:0010951;GO:0050794;GO:0048519;GO:0031323;GO:0051172;GO:0060255;GO:0031324;GO:0051246;GO:0052548;GO:0005576;GO:0010605;GO:0080090;GO:0110165;GO:0052547;GO:0010466;GO:0004857;GO:0051171;GO:0051336;GO:0061134;GO:0004867;GO:0051346;GO:…	peptidase regulator activity;negative regulation of cellular protein metabolic process;enzyme regulator activity;enzyme inhibitor activity;regulation of hydrolase activity;negative regulation of molecular function;regulation of catalytic activity;negative regulation of biological process;negative regulation of proteolysis;negative regulation of macromolecule metabolic process;regulation of peptid…
BaRT2v18chr3HG117320	HORVU.MOREX.r3.3HG0222410	Bowman-Birk type trypsin inhibitor	1.9269	GO:0043086;GO:0032269;GO:0030234;GO:0032268;GO:0050789;GO:0061135;GO:0050790;GO:0019222;GO:0065007;GO:0004866;GO:0030414;GO:0098772;GO:0048523;GO:0044092;GO:0045861;GO:0010951;GO:0050794;GO:0048519;GO:0031323;GO:0051172;GO:0060255;GO:0031324;GO:0051246;GO:0052548;GO:0005576;GO:0010605;GO:0080090;GO:0110165;GO:0052547;GO:0010466;GO:0004857;GO:0051171;GO:0051336;GO:0061134;GO:0004867;GO:0051346;GO:…	peptidase regulator activity;negative regulation of cellular protein metabolic process;enzyme regulator activity;enzyme inhibitor activity;regulation of hydrolase activity;negative regulation of molecular function;regulation of catalytic activity;negative regulation of biological process;negative regulation of proteolysis;negative regulation of macromolecule metabolic process;regulation of peptid…
BaRT2v18chr3HG117260	HORVU.MOREX.r3.3HG0222530	0	-1.70794	GO:0043086;GO:0032269;GO:0030234;GO:0032268;GO:0050789;GO:0061135;GO:0050790;GO:0019222;GO:0065007;GO:0004866;GO:0030414;GO:0098772;GO:0048523;GO:0044092;GO:0045861;GO:0010951;GO:0050794;GO:0048519;GO:0031323;GO:0051172;GO:0060255;GO:0031324;GO:0051246;GO:0052548;GO:0005576;GO:0010605;GO:0080090;GO:0110165;GO:0052547;GO:0010466;GO:0004857;GO:0051171;GO:0051336;GO:0061134;GO:0004867;GO:0051346;GO:…	peptidase regulator activity;negative regulation of cellular protein metabolic process;enzyme regulator activity;enzyme inhibitor activity;regulation of hydrolase activity;negative regulation of molecular function;regulation of catalytic activity;negative regulation of biological process;negative regulation of proteolysis;negative regulation of macromolecule metabolic process;regulation of peptid…
BaRT2v18chr3HG117400	HORVU.MOREX.r3.3HG0222570	0	3.60668	GO:0043086;GO:0032269;GO:0030234;GO:0032268;GO:0050789;GO:0061135;GO:0050790;GO:0019222;GO:0065007;GO:0004866;GO:0030414;GO:0098772;GO:0048523;GO:0044092;GO:0045861;GO:0010951;GO:0050794;GO:0048519;GO:0031323;GO:0051172;GO:0060255;GO:0031324;GO:0051246;GO:0052548;GO:0005576;GO:0010605;GO:0080090;GO:0110165;GO:0052547;GO:0010466;GO:0004857;GO:0051171;GO:0051336;GO:0061134;GO:0004867;GO:0051346;GO:…	peptidase regulator activity;negative regulation of cellular protein metabolic process;enzyme regulator activity;enzyme inhibitor activity;regulation of hydrolase activity;negative regulation of molecular function;regulation of catalytic activity;negative regulation of biological process;negative regulation of proteolysis;negative regulation of macromolecule metabolic process;regulation of peptid…
BaRT2v18chr3HG118060	HORVU.MOREX.r3.3HG0224520	alpha-L-fucosidase 3;GDSL esterase/lipase	-1.75377	GO:0016298;GO:0065007;GO:0004104;GO:0071704;GO:0006629;GO:0009056;GO:0003824;GO:0001505;GO:0004560;GO:1900619;GO:0006581;GO:0044248;GO:0008152;GO:0044237;GO:0044238;GO:1901575;GO:0005576;GO:0031224;GO:0110165;GO:0016021;GO:0016042;GO:0006807;GO:0016798;GO:0009987;GO:0016787;GO:0052689;GO:0015928;GO:0042133;GO:0016788;GO:0065008;GO:0042135;GO:0004553;GO:0008291;GO:0016020	hydrolase activity, acting on ester bonds;lipase activity;integral component of membrane;hydrolase activity, acting on glycosyl bonds;hydrolase activity;acetylcholine catabolic process;acetylcholine metabolic process;cellular catabolic process;organic substance metabolic process;regulation of biological quality;neurotransmitter catabolic process;regulation of neurotransmitter levels;organic subst…
BaRT2v18chr3HG118070	HORVU.MOREX.r3.3HG0224530	TAP-C domain-containing protein;GDSL-like Lipase/Acylhydrolase superfamily protein;GDSL esterase/lipase	-2.50275	GO:0016298;GO:0065007;GO:0043229;GO:0004104;GO:0033036;GO:0051236;GO:0071704;GO:0050657;GO:0006629;GO:0009056;GO:0006811;GO:0003824;GO:0001505;GO:0043226;GO:0004560;GO:0071705;GO:0043227;GO:0050658;GO:0051179;GO:1900619;GO:0006581;GO:0044248;GO:0008152;GO:0043231;GO:0044237;GO:0005634;GO:0006403;GO:0044238;GO:1901575;GO:0006820;GO:0005576;GO:0031224;GO:0016042;GO:0016021;GO:0110165;GO:0006807;GO:…	intracellular membrane-bounded organelle;hydrolase activity, acting on ester bonds;lipase activity;nucleus;integral component of membrane;hydrolase activity, acting on glycosyl bonds;establishment of localization;hydrolase activity;acetylcholine catabolic process;RNA localization;acetylcholine metabolic process;establishment of RNA localization;cellular catabolic process;anion transport;regulatio…
BaRT2v18chr3HG119330	HORVU.MOREX.r3.3HG0226810	Putative lipid phosphate phosphatase 3, chloroplastic;acidPPc domain-containing protein;Lipid phosphate phosphatase	2.00505	GO:0071704;GO:0006796;GO:0008195;GO:0006629;GO:0003824;GO:0016491;GO:0006644;GO:0042221;GO:0016684;GO:0016818;GO:0006793;GO:0071944;GO:0016311;GO:0000810;GO:0050896;GO:0008152;GO:0044237;GO:1990748;GO:0044238;GO:0098754;GO:0031224;GO:0110165;GO:0016021;GO:0070887;GO:0016462;GO:0009987;GO:0098869;GO:0016787;GO:0016817;GO:0016209;GO:0019637;GO:0016791;GO:0016788;GO:0051716;GO:0097237;GO:0009636;GO:…	hydrolase activity, acting on ester bonds;organophosphate metabolic process;integral component of membrane;plasma membrane;detoxification;response to chemical;hydrolase activity;phospholipid metabolic process;oxidoreductase activity, acting on peroxide as acceptor;hydrolase activity, acting on acid anhydrides;hydrolase activity, acting on acid anhydrides, in phosphorus-containing anhydrides;organ…
BaRT2v18chr3HG119680	HORVU.MOREX.r3.3HG0227850	AP2/B3 transcription factor family protein;AP2/ERF and B3 domain-containing transcription repressor TEM1	-3.56636	GO:0097159;GO:0006355;GO:0140110;GO:0050789;GO:0016567;GO:0065007;GO:0019222;GO:0043229;GO:0140096;GO:0019219;GO:0010468;GO:0071704;GO:0061630;GO:0044260;GO:0003824;GO:0019787;GO:0043226;GO:1903506;GO:0043227;GO:0006952;GO:0003700;GO:0044237;GO:0070647;GO:0050896;GO:0050794;GO:0003676;GO:0043231;GO:1901363;GO:2000112;GO:0003677;GO:2001141;GO:0005634;GO:0061659;GO:0031323;GO:0060255;GO:0036211;GO:…	intracellular membrane-bounded organelle;binding;defense response;regulation of RNA metabolic process;regulation of nucleobase-containing compound metabolic process;protein modification by small protein conjugation;nucleus;cellular protein modification process;metabolic process;regulation of RNA biosynthetic process;regulation of transcription, DNA-templated;organic substance metabolic process;DN…
BaRT2v18chr3HG120290	HORVU.MOREX.r3.3HG0228940	GTD-binding domain-containing protein	-1.9841	GO:0005515;GO:0005488;GO:0031224;GO:0008092;GO:0110165;GO:0016021;GO:0017022;GO:0016020	protein binding;binding;cytoskeletal protein binding;membrane;intrinsic component of membrane;cellular anatomical entity;integral component of membrane;myosin binding
BaRT2v18chr3HG121520	HORVU.MOREX.r3.3HG0231080	Regulator of G-protein signaling 7;K-stimulated pyrophosphate-energized sodium pump protein	3.62229	GO:0005634;GO:0005783;GO:0043226;GO:0012505;GO:0043227;GO:0043229;GO:0031224;GO:0110165;GO:0016021;GO:0005622;GO:0005737;GO:0043231;GO:0016020	intracellular anatomical structure;intracellular membrane-bounded organelle;organelle;membrane;cytoplasm;intrinsic component of membrane;membrane-bounded organelle;nucleus;cellular anatomical entity;integral component of membrane;intracellular organelle;endomembrane system;endoplasmic reticulum
BaRT2v18chr3HG121580	HORVU.MOREX.r3.3HG0231180	Asparagine synthetase [glutamine-hydrolyzing]	5.17087	GO:0006528;GO:0097159;GO:0036094;GO:1901605;GO:0044249;GO:1901576;GO:0044281;GO:0070981;GO:0030554;GO:0017076;GO:0044283;GO:0006082;GO:0071704;GO:0016053;GO:1901566;GO:0003824;GO:0016874;GO:0070982;GO:0043167;GO:0043436;GO:0008652;GO:0032555;GO:0009058;GO:0019752;GO:0032559;GO:0044237;GO:1901363;GO:0008152;GO:0043603;GO:0035639;GO:0034641;GO:0005524;GO:0044238;GO:0016879;GO:0009066;GO:0046394;GO:…	binding;small molecule binding;anion binding;amide biosynthetic process;asparagine metabolic process;cellular amino acid biosynthetic process;L-asparagine biosynthetic process;carboxylic acid metabolic process;aspartate family amino acid metabolic process;organic substance metabolic process;ion binding;glutamine metabolic process;organonitrogen compound metabolic process;cellular biosynthetic pro…
BaRT2v18chr3HG121800	HORVU.MOREX.r3.3HG0231460	BRO1 domain-containing protein	-2.53986	GO:0043226;GO:0043227;GO:0043229;GO:0005773;GO:0031224;GO:0110165;GO:0016021;GO:0005622;GO:0005737;GO:0043231;GO:0016020	intracellular anatomical structure;intracellular membrane-bounded organelle;vacuole;cytoplasm;membrane;intrinsic component of membrane;membrane-bounded organelle;cellular anatomical entity;integral component of membrane;organelle;intracellular organelle
BaRT2v18chr3HG121980	HORVU.MOREX.r3.3HG0231610	Transposon protein, putative, Mutator sub-class, expressed;SWIM-type domain-containing protein;Ubiquitin-conjugating enzyme E2 S;MuDR family transposase	1.71346	GO:0097159;GO:0006139;GO:0043229;GO:0043169;GO:0071704;GO:0140097;GO:0044260;GO:0003824;GO:0043226;GO:0043167;GO:0046914;GO:0043227;GO:0003676;GO:0043231;GO:0003677;GO:0006725;GO:1901363;GO:0044237;GO:0005634;GO:0043170;GO:0034641;GO:0008152;GO:0044238;GO:0006310;GO:0005488;GO:0110165;GO:0006807;GO:0032196;GO:0009987;GO:0006259;GO:0046872;GO:0008270;GO:0006313;GO:0090304;GO:0004803;GO:0005622;GO:…	intracellular membrane-bounded organelle;binding;nucleus;transposition, DNA-mediated;organic substance metabolic process;ion binding;nucleobase-containing compound metabolic process;DNA binding;heterocyclic compound binding;cellular metabolic process;cellular macromolecule metabolic process;cellular process;cation binding;intracellular organelle;organic cyclic compound binding;catalytic activity;…
BaRT2v18chr3HG121990	HORVU.MOREX.r3.3HG0231630	Zinc-finger domain of monoamine-oxidase A repressor R1 protein;DDT domain-containing protein	-2.07563	GO:0006355;GO:0050789;GO:0065007;GO:0019222;GO:0043229;GO:0019219;GO:0010468;GO:0043226;GO:1903506;GO:0043227;GO:0050794;GO:0043231;GO:2000112;GO:2001141;GO:0005634;GO:0031323;GO:0060255;GO:0080090;GO:0110165;GO:0051171;GO:0005737;GO:0010556;GO:0031326;GO:0005622;GO:0051252;GO:0009889	intracellular membrane-bounded organelle;regulation of RNA metabolic process;regulation of nucleobase-containing compound metabolic process;nucleus;regulation of RNA biosynthetic process;regulation of transcription, DNA-templated;regulation of biosynthetic process;regulation of cellular process;regulation of cellular biosynthetic process;intracellular organelle;regulation of macromolecule metabol…
BaRT2v18chr3HG123080	HORVU.MOREX.r3.3HG0233880	Tryptophan aminotransferase-related protein 2;L-tryptophan--pyruvate aminotransferase 1;Alliin lyase 1	-1.82616	GO:0009850;GO:0044249;GO:1901576;GO:0044281;GO:0050362;GO:0065007;GO:0042446;GO:0044283;GO:0006082;GO:0010817;GO:0071704;GO:0006629;GO:0009851;GO:0003824;GO:0016053;GO:0008610;GO:0043436;GO:0016829;GO:0009058;GO:0019752;GO:0016769;GO:0044237;GO:0008152;GO:0044238;GO:0046394;GO:0006631;GO:0031224;GO:0008483;GO:0110165;GO:0016021;GO:0009987;GO:0072330;GO:0016740;GO:0070529;GO:0006633;GO:0016846;GO:…	monocarboxylic acid biosynthetic process;auxin metabolic process;L-tryptophan aminotransferase activity;regulation of hormone levels;monocarboxylic acid metabolic process;carboxylic acid metabolic process;integral component of membrane;transferase activity, transferring nitrogenous groups;organic substance metabolic process;hormone metabolic process;regulation of biological quality;fatty acid met…
BaRT2v18chr3HG124220	HORVU.MOREX.r3.3HG0235770	Putative receptor kinase Lecrk;Protein kinase domain-containing protein	2.96616	GO:0030554;GO:0017076;GO:0071704;GO:0006796;GO:0006952;GO:0002229;GO:0023052;GO:0016772;GO:0004888;GO:0032559;GO:0008152;GO:0035639;GO:0009617;GO:0006950;GO:0110165;GO:0043168;GO:0030246;GO:0016301;GO:0097367;GO:0000166;GO:0006464;GO:1901564;GO:0044267;GO:0071944;GO:0098542;GO:0016773;GO:0006468;GO:0044419;GO:0004672;GO:0006793;GO:0019199;GO:0002239;GO:0044237;GO:0043170;GO:0005524;GO:0019538;GO:…	response to oomycetes;transmembrane receptor protein serine/threonine kinase signaling pathway;plasma membrane;organic substance metabolic process;phosphorylation;transferase activity;adenyl ribonucleotide binding;defense response to bacterium;cellular metabolic process;protein serine/threonine kinase activity;phosphate-containing compound metabolic process;organic cyclic compound binding;biologi…
BaRT2v18chr3HG124670	HORVU.MOREX.r3.3HG0236340	Putative retroelement pol polyprotein;Retrotransposon Ty-3/Gypsy protein (Fragment)	1.90092	GO:0097159;GO:0006139;GO:0044249;GO:1901576;GO:0071704;GO:0140097;GO:0071897;GO:0044260;GO:0003824;GO:0016772;GO:0009058;GO:0018130;GO:0003676;GO:0044237;GO:1901363;GO:0006725;GO:0008152;GO:1901362;GO:0034061;GO:0034641;GO:0043170;GO:0044238;GO:0005488;GO:0003964;GO:0006807;GO:0015074;GO:0009987;GO:0016787;GO:0006259;GO:0019438;GO:0034645;GO:0044271;GO:0016740;GO:0009059;GO:0034654;GO:0090304;GO:…	binding;aromatic compound biosynthetic process;organic cyclic compound biosynthetic process;transferase activity, transferring phosphorus-containing groups;hydrolase activity;RNA-directed DNA polymerase activity;cellular macromolecule biosynthetic process;organic substance metabolic process;nucleobase-containing compound metabolic process;nucleotidyltransferase activity;transferase activity;cellu…
BaRT2v18chr3HG124750	HORVU.MOREX.r3.3HG0236540	Zinc finger CCCH domain-containing protein 2;DNA-binding with one finger protein (Fragment);C3H transcription factor	3.09499	GO:0071310;GO:0097159;GO:0050789;GO:0065007;GO:0043229;GO:0007568;GO:0007154;GO:0009725;GO:0043169;GO:0009753;GO:0043226;GO:0048367;GO:0009719;GO:0043167;GO:0048366;GO:0046914;GO:0043227;GO:0032870;GO:0042221;GO:0023052;GO:1901700;GO:0009867;GO:0090693;GO:0071495;GO:0099402;GO:0007275;GO:0032502;GO:0050896;GO:0050794;GO:0003676;GO:0043231;GO:0003677;GO:1901363;GO:0033993;GO:0032501;GO:0005634;GO:…	response to lipid;intracellular membrane-bounded organelle;binding;aging;response to hormone;response to organic substance;system development;nucleus;response to chemical;response to endogenous stimulus;shoot system development;response to fatty acid;signaling;ion binding;DNA binding;multicellular organismal process;heterocyclic compound binding;regulation of cellular process;cellular process;int…
BaRT2v18chr3HG124820	HORVU.MOREX.r3.3HG0236690	Transcription factor MYB87;transcription factor RAX2-like isoform X1;Transcription factor like;MYB transcription factor MYB17 (Fragment);Duplicated homeodomain-like superfamily protein;transcription factor MYB108	-2.57143	GO:0097159;GO:0022414;GO:0140110;GO:0061458;GO:0006355;GO:0050789;GO:0090567;GO:0065007;GO:1990837;GO:0043229;GO:0000976;GO:0048437;GO:0009791;GO:0009888;GO:0019219;GO:0019222;GO:0048608;GO:0010468;GO:0043226;GO:0010026;GO:0048438;GO:0009555;GO:0048367;GO:0003006;GO:1903506;GO:0043227;GO:0048443;GO:0003700;GO:0090626;GO:0048468;GO:0099402;GO:0048653;GO:0032502;GO:0007275;GO:0050794;GO:0003676;GO:…	tissue development;intracellular membrane-bounded organelle;binding;plant epidermis development;regulation of RNA metabolic process;regulation of nucleobase-containing compound metabolic process;reproduction;plant epidermis morphogenesis;system development;anatomical structure morphogenesis;nucleus;cell development;gametophyte development;reproductive structure development;shoot system developmen…
BaRT2v18chr3HG124860	HORVU.MOREX.r3.3HG0236780	Auxin-responsive protein;Auxin-responsive protein IAA2	-2.28717	GO:0071310;GO:0006355;GO:0050789;GO:0065007;GO:0019222;GO:0043229;GO:0007154;GO:0009725;GO:0019219;GO:0071365;GO:0010468;GO:0043226;GO:0009719;GO:0042221;GO:0032870;GO:0043227;GO:1903506;GO:0023052;GO:0071495;GO:0050896;GO:0050794;GO:0009733;GO:0043231;GO:2001141;GO:2000112;GO:0005634;GO:0031323;GO:0060255;GO:0009755;GO:0080090;GO:0110165;GO:0070887;GO:0009734;GO:0009987;GO:0051171;GO:0010033;GO:…	intracellular membrane-bounded organelle;regulation of RNA metabolic process;regulation of nucleobase-containing compound metabolic process;response to hormone;response to organic substance;nucleus;auxin-activated signaling pathway;response to chemical;response to endogenous stimulus;signaling;regulation of transcription, DNA-templated;regulation of RNA biosynthetic process;regulation of biosynth…
BaRT2v18chr3HG125410	HORVU.MOREX.r3.3HG0237670	Small heat shock protein HSP17.8;SHSP domain-containing protein	2.2385	GO:0044085;GO:0042542;GO:0006457;GO:0016043;GO:0022607;GO:0009651;GO:0006979;GO:0005515;GO:0042221;GO:0006970;GO:0065003;GO:0051259;GO:1901700;GO:0043933;GO:0050896;GO:0009266;GO:0009628;GO:0010035;GO:0071840;GO:0051082;GO:0005488;GO:0006950;GO:0110165;GO:0009987;GO:0000302;GO:0005737;GO:0009408;GO:0005622;GO:0043621	protein binding;binding;response to heat;unfolded protein binding;cellular component organization;response to chemical;protein-containing complex subunit organization;response to reactive oxygen species;response to salt stress;response to temperature stimulus;response to oxidative stress;cellular component biogenesis;response to osmotic stress;cellular process;cellular component assembly;response…
BaRT2v18chr3HG125720	HORVU.MOREX.r3.3HG0238290	0	2.88616	0	0
BaRT2v18chr3HG126170	HORVU.MOREX.r3.3HG0239600	0	-2.91445	0	0
BaRT2v18chr3HG126360	HORVU.MOREX.r3.3HG0239970	Ubiquitin-protein ligase/ zinc ion binding protein;Zinc-finger domain of monoamine-oxidase A repressor R1;AT hook motif family protein, expressed;Cell division cycle-associated 7-like protein	-1.6726	GO:0006355;GO:0050789;GO:0065007;GO:0019222;GO:0043229;GO:0019219;GO:0043169;GO:0010468;GO:0003824;GO:0043226;GO:0016874;GO:0043167;GO:1903506;GO:0043227;GO:0050794;GO:0043231;GO:2000112;GO:2001141;GO:0005634;GO:0031323;GO:0060255;GO:0005488;GO:0080090;GO:0110165;GO:0009987;GO:0005737;GO:0051171;GO:0046872;GO:0051301;GO:0010556;GO:0031326;GO:0005622;GO:0051252;GO:0009889	intracellular membrane-bounded organelle;binding;regulation of RNA metabolic process;regulation of nucleobase-containing compound metabolic process;nucleus;regulation of RNA biosynthetic process;regulation of transcription, DNA-templated;ion binding;regulation of biosynthetic process;regulation of cellular process;cellular process;regulation of cellular biosynthetic process;intracellular organell…
BaRT2v18chr4HG187670	HORVU.MOREX.r3.3HG0240190	0	1.5044	0	0
BaRT2v18chr3HG127180	HORVU.MOREX.r3.3HG0241530	Methylmalonyl-CoA epimerase, mitochondrial-like protein;VOC domain-containing protein	-4.24169	GO:0033388;GO:0006596;GO:1901605;GO:0044249;GO:1901576;GO:0044281;GO:0006595;GO:0009308;GO:0016810;GO:0006082;GO:0071704;GO:0033389;GO:0003824;GO:0009446;GO:1901566;GO:0006576;GO:0042401;GO:0043436;GO:0016829;GO:0009309;GO:0009058;GO:0019752;GO:0008152;GO:0044237;GO:0034641;GO:0044106;GO:0044238;GO:0009064;GO:0006807;GO:0016813;GO:0009987;GO:0016787;GO:0016740;GO:0008783;GO:1901564;GO:0006525;GO:…	polyamine metabolic process;amine metabolic process;carboxylic acid metabolic process;putrescine biosynthetic process;cellular biogenic amine metabolic process;hydrolase activity;putrescine biosynthetic process from arginine, using agmatinase;organic substance metabolic process;putrescine metabolic process;organonitrogen compound metabolic process;transferase activity;cellular biosynthetic proces…
BaRT2v18chr3HG127500	HORVU.MOREX.r3.3HG0242350	0	-2.32413	GO:0031224;GO:0110165;GO:0016021;GO:0016020	cellular anatomical entity;integral component of membrane;membrane;intrinsic component of membrane
BaRT2v18chr3HG128000	HORVU.MOREX.r3.3HG0243250	Polypyrimidine tract-binding protein-like protein 2;Serine carboxypeptidase-like 50	4.43912	GO:0008238;GO:0003824;GO:0071704;GO:0043170;GO:1901564;GO:0019538;GO:0044238;GO:0006508;GO:0031224;GO:0140096;GO:0110165;GO:0016021;GO:0006807;GO:0008152;GO:0008233;GO:0016787;GO:0004180;GO:0016020	organic substance metabolic process;proteolysis;organonitrogen compound metabolic process;catalytic activity;membrane;intrinsic component of membrane;catalytic activity, acting on a protein;peptidase activity;integral component of membrane;cellular anatomical entity;protein metabolic process;macromolecule metabolic process;nitrogen compound metabolic process;primary metabolic process;metabolic pr…
BaRT2v18chr3HG128410	HORVU.MOREX.r3.3HG0244040	Putative dehydration-responsive element-binding protein 3-like;Ethylene-responsive transcription factor ERF035;Ethylene-responsive transcription factor ERF043;Dehydration-responsive element-binding protein 3;AP2/ERF domain-containing protein;Ethylene-responsive transcription factor TINY	-2.70058	GO:0097159;GO:0006355;GO:0140110;GO:0050789;GO:0065007;GO:1990837;GO:0043229;GO:0000976;GO:0019222;GO:0019219;GO:0010468;GO:0016020;GO:0043226;GO:1903506;GO:0043227;GO:0006952;GO:0003700;GO:0050896;GO:0050794;GO:0003676;GO:0043231;GO:1901363;GO:2000112;GO:0003677;GO:2001141;GO:0005634;GO:0031323;GO:0060255;GO:0005488;GO:0080090;GO:0031224;GO:0006950;GO:0110165;GO:0016021;GO:0051171;GO:0003690;GO:…	intracellular membrane-bounded organelle;binding;defense response;regulation of RNA metabolic process;regulation of nucleobase-containing compound metabolic process;nucleus;integral component of membrane;regulation of RNA biosynthetic process;regulation of transcription, DNA-templated;sequence-specific DNA binding;DNA binding;regulation of biosynthetic process;double-stranded DNA binding;heterocy…
BaRT2v18chr3HG128910	HORVU.MOREX.r3.3HG0245300	protein trichome birefringence-like 38;PC-Esterase domain-containing protein/PMR5N domain-containing protein	-1.69657	GO:0012505;GO:0043229;GO:0008374;GO:0016413;GO:0016746;GO:0003824;GO:0043226;GO:0043227;GO:0005794;GO:0043231;GO:0031224;GO:0110165;GO:0016021;GO:0005737;GO:0016407;GO:0016740;GO:0016747;GO:0005622;GO:0016020	O-acyltransferase activity;intracellular membrane-bounded organelle;integral component of membrane;endomembrane system;acetyltransferase activity;transferase activity;transferase activity, transferring acyl groups other than amino-acyl groups;Golgi apparatus;intracellular organelle;transferase activity, transferring acyl groups;O-acetyltransferase activity;catalytic activity;cytoplasm;membrane;in…
BaRT2v18chr3HG129010	HORVU.MOREX.r3.3HG0245420	GDSL esterase/lipase	4.25691	GO:0003824;GO:0016788;GO:0031224;GO:0110165;GO:0016021;GO:0016787;GO:0016020	hydrolase activity, acting on ester bonds;catalytic activity;membrane;intrinsic component of membrane;cellular anatomical entity;integral component of membrane;hydrolase activity
BaRT2v18chr3HG129970	HORVU.MOREX.r3.3HG0247110	0	1.7571	0	0
BaRT2v18chr3HG130080	HORVU.MOREX.r3.3HG0247350	AAT domain-containing protein;Peptidase C45, acyl-coenzyme A/6-aminopenicillanic acid acyl-transferase;Isopenicillin-N N-acyltransferase	-3.17547	GO:0016740;GO:0016746;GO:0003824;GO:0016410;GO:0016747;GO:0102920;GO:0050640	isopenicillin-N N-acyltransferase activity;catalytic activity;transferase activity;transferase activity, transferring acyl groups other than amino-acyl groups;acyl coenzyme A: isopenicillin N acyltransferase activity;N-acyltransferase activity;transferase activity, transferring acyl groups
BaRT2v18chr3HG130520	HORVU.MOREX.r3.3HG0248280	Reticulon-like protein (Fragment)	-1.67599	GO:0005783;GO:0012505;GO:0098827;GO:0043229;GO:0003824;GO:0043226;GO:0043227;GO:0005789;GO:0031984;GO:0043231;GO:0031090;GO:0031224;GO:0110165;GO:0016021;GO:0005737;GO:0042175;GO:0016740;GO:0005622;GO:0016020	intracellular membrane-bounded organelle;integral component of membrane;endomembrane system;endoplasmic reticulum;transferase activity;intracellular organelle;catalytic activity;cytoplasm;membrane;intrinsic component of membrane;membrane-bounded organelle;cellular anatomical entity;nuclear outer membrane-endoplasmic reticulum membrane network;organelle;organelle membrane;intracellular anatomical …
BaRT2v18chr3HG130530	HORVU.MOREX.r3.3HG0248290	lon protease homolog, mitochondrial isoform X2;AAA domain-containing protein;calmodulin-interacting protein 111-like isoform X1;transitional endoplasmic reticulum ATPase homolog 2-like;calmodulin-interacting protein 111-like isoform X2;p-loop containing nucleoside triphosphate hydrolase superfamily protein	3.23206	GO:0097159;GO:0022414;GO:0036094;GO:0006508;GO:0030554;GO:0140096;GO:0017076;GO:0048856;GO:0071704;GO:0006807;GO:0003824;GO:0009555;GO:0003006;GO:0043167;GO:0016818;GO:0032555;GO:0008233;GO:0007275;GO:0032502;GO:0032559;GO:0032501;GO:1901363;GO:0008152;GO:0035639;GO:0043170;GO:0005524;GO:0017111;GO:0019538;GO:0044238;GO:0048235;GO:0005488;GO:0019953;GO:0031224;GO:0016887;GO:0016021;GO:0110165;GO:…	multicellular organism reproduction;binding;small molecule binding;anion binding;reproduction;microgametogenesis;peptidase activity;integral component of membrane;multicellular organismal reproductive process;gametophyte development;hydrolase activity;hydrolase activity, acting on acid anhydrides;hydrolase activity, acting on acid anhydrides, in phosphorus-containing anhydrides;sexual reproductio…
BaRT2v18chr3HG130870	HORVU.MOREX.r3.3HG0248990	Mta/sah nucleosidase;Vegetative storage protein PNI288;Bark storage protein A	-4.37982	GO:0055086;GO:0006139;GO:0044281;GO:0071704;GO:0003824;GO:0008782;GO:0008152;GO:0044237;GO:0016799;GO:0006725;GO:0034641;GO:0044238;GO:0031224;GO:0110165;GO:0016021;GO:0006807;GO:0016798;GO:0009987;GO:0016787;GO:1901135;GO:1901564;GO:1901657;GO:0009116;GO:1901360;GO:0046483;GO:0016020	carbohydrate derivative metabolic process;integral component of membrane;hydrolase activity, acting on glycosyl bonds;hydrolase activity;organic substance metabolic process;nucleobase-containing compound metabolic process;glycosyl compound metabolic process;nucleobase-containing small molecule metabolic process;organonitrogen compound metabolic process;hydrolase activity, hydrolyzing N-glycosyl c…
BaRT2v18chr3HG131080	HORVU.MOREX.r3.3HG0249400	Ca2+ binding protein 1;Plasma membrane-associated cation-binding protein 1;Salt stress root protein RS1;DREPP family;DREPP plasma membrane polypeptide family protein	-3.36081	GO:0016020;GO:0031224;GO:0110165;GO:0071944;GO:0005886;GO:0031226;GO:0031225;GO:0046658	intrinsic component of plasma membrane;membrane;anchored component of membrane;intrinsic component of membrane;anchored component of plasma membrane;plasma membrane;cellular anatomical entity;cell periphery
BaRT2v18chr3HG131090	HORVU.MOREX.r3.3HG0249410	Cyclin N-terminal domain-containing protein	-4.9491	GO:1902911;GO:0030234;GO:0032268;GO:0050789;GO:0000079;GO:1904029;GO:0050790;GO:0019222;GO:0043229;GO:0065007;GO:0000278;GO:0061695;GO:0098772;GO:1902554;GO:0031399;GO:0007049;GO:0043226;GO:0001932;GO:0043549;GO:0043227;GO:0045859;GO:0019220;GO:0000307;GO:0050794;GO:0019887;GO:0032991;GO:0043231;GO:0051726;GO:0016538;GO:0005634;GO:0031323;GO:0060255;GO:0071900;GO:0051246;GO:0044770;GO:0019207;GO:…	intracellular membrane-bounded organelle;enzyme regulator activity;cell cycle;mitotic cell cycle;regulation of catalytic activity;nucleus;kinase regulator activity;transferase complex, transferring phosphorus-containing groups;regulation of phosphate metabolic process;regulation of protein kinase activity;regulation of cellular protein metabolic process;regulation of protein serine/threonine kina…
BaRT2v18chr3HG131590	HORVU.MOREX.r3.3HG0250330	Phosphate/phosphate translocator;TPT domain-containing protein;Chloroplast import receptor p36 family protein;Phosphate translocator;Triose phosphate/phosphate translocator, chloroplastic	-1.56582	GO:0015297;GO:0012505;GO:0043229;GO:0042170;GO:0005215;GO:0006811;GO:0043226;GO:0031975;GO:0055085;GO:0043227;GO:0051179;GO:0015291;GO:0031969;GO:0009526;GO:0005794;GO:0022857;GO:0009507;GO:0043231;GO:0031967;GO:0031090;GO:0006820;GO:0031224;GO:0110165;GO:0016021;GO:0022804;GO:0006810;GO:0009987;GO:0051234;GO:0005737;GO:0008643;GO:0071702;GO:0009536;GO:0009941;GO:0005622;GO:0016020	intracellular membrane-bounded organelle;organelle envelope;chloroplast envelope;chloroplast;integral component of membrane;chloroplast membrane;establishment of localization;endomembrane system;plastid envelope;transporter activity;carbohydrate transport;anion transport;antiporter activity;transmembrane transporter activity;Golgi apparatus;cellular process;intracellular organelle;active transmem…
BaRT2v18chr1HG042250	HORVU.MOREX.r3.3HG0251160	Long-chain-alcohol oxidase	2.53269	0	0
BaRT2v18chr3HG132120	HORVU.MOREX.r3.3HG0251700	X8 domain-containing protein;major pollen allergen Ole e 10;Hydrolase, hydrolyzing O-glycosyl compounds;Glucan endo-1,3-beta-D-glucosidase	-1.51027	GO:0003824;GO:0008422;GO:0015926;GO:0031224;GO:0110165;GO:0016021;GO:0042973;GO:0016798;GO:0004553;GO:0016787;GO:0008152;GO:0016020	glucan endo-1,3-beta-D-glucosidase activity;glucosidase activity;catalytic activity;membrane;intrinsic component of membrane;beta-glucosidase activity;cellular anatomical entity;integral component of membrane;hydrolase activity, hydrolyzing O-glycosyl compounds;hydrolase activity, acting on glycosyl bonds;metabolic process;hydrolase activity
BaRT2v18chr3HG132360	HORVU.MOREX.r3.3HG0252240	0	-2.0397	GO:0097159;GO:0044085;GO:0005694;GO:0006996;GO:0043229;GO:0016043;GO:0046982;GO:0043228;GO:0006325;GO:0032993;GO:0022607;GO:0043226;GO:0005515;GO:0006334;GO:0034622;GO:0000785;GO:0043227;GO:0065003;GO:0071824;GO:0000786;GO:0071103;GO:0044815;GO:0043933;GO:0003676;GO:0043231;GO:1901363;GO:0003677;GO:0032991;GO:0043232;GO:0005634;GO:0006333;GO:0071840;GO:0005488;GO:0031497;GO:0006323;GO:0110165;GO:…	protein binding;binding;intracellular membrane-bounded organelle;nucleus;cellular component organization;DNA packaging;protein-containing complex subunit organization;protein-DNA complex;protein-DNA complex assembly;DNA binding;protein dimerization activity;DNA conformation change;intracellular non-membrane-bounded organelle;heterocyclic compound binding;cellular component biogenesis;cellular pro…
BaRT2v18chr3HG132390	HORVU.MOREX.r3.3HG0252270	Germin-like protein 5-1;Cupin type-1 domain-containing protein	-3.12974	GO:0030312;GO:0009506;GO:0050789;GO:0065007;GO:0010496;GO:0010497;GO:0043169;GO:0048046;GO:0050793;GO:0043167;GO:0046914;GO:0051179;GO:0005911;GO:0005618;GO:0005488;GO:0005576;GO:0031224;GO:0110165;GO:0055044;GO:0016021;GO:0006810;GO:0009987;GO:0051234;GO:0046872;GO:2000280;GO:0070161;GO:0030054;GO:0030145;GO:0071944;GO:0016020	binding;external encapsulating structure;integral component of membrane;cell wall;establishment of localization;regulation of developmental process;symplast;ion binding;anchoring junction;manganese ion binding;plasmodesmata-mediated intercellular transport;cellular process;transport;biological regulation;regulation of root development;cell junction;membrane;intrinsic component of membrane;interce…
BaRT2v18chr3HG132810	HORVU.MOREX.r3.3HG0253090	0	1.81941	GO:0031224;GO:0110165;GO:0016021;GO:0016020	cellular anatomical entity;integral component of membrane;membrane;intrinsic component of membrane
BaRT2v18chr3HG133000	HORVU.MOREX.r3.3HG0253630	0	1.73713	0	0
BaRT2v18chr3HG133230	HORVU.MOREX.r3.3HG0254050	Serine/threonine-protein kinase RUNKEL;Protein kinase domain-containing protein	-1.61177	GO:0006996;GO:0030554;GO:0017076;GO:0071704;GO:0022607;GO:0006796;GO:0140098;GO:0016772;GO:0004521;GO:0032559;GO:0008152;GO:0003677;GO:0003676;GO:0035639;GO:0071840;GO:0110165;GO:0043168;GO:0016301;GO:0004518;GO:0097367;GO:0000166;GO:0006464;GO:1901564;GO:0044267;GO:0034728;GO:0016773;GO:0006325;GO:0006468;GO:0071824;GO:0071103;GO:0004672;GO:0006793;GO:0044237;GO:0043170;GO:0005524;GO:0019538;GO:…	cellular component organization;hydrolase activity;organic substance metabolic process;phosphorylation;transferase activity;adenyl ribonucleotide binding;cellular metabolic process;chromatin assembly or disassembly;phosphate-containing compound metabolic process;organic cyclic compound binding;endonuclease activity, active with either ribo- or deoxyribonucleic acids and producing 5'-phosphomonoes…
BaRT2v18chr3HG133440	HORVU.MOREX.r3.3HG0254430	Oxidoreductase;Oxidoreductase, N-terminal protein;Glyceraldehyde-3-phosphate dehydrogenase-like family protein	-1.80417	0	0
BaRT2v18chr3HG133690	HORVU.MOREX.r3.3HG0254940	Peroxidase	-3.14336	GO:0097159;GO:0043169;GO:0016491;GO:0006979;GO:0003824;GO:0042221;GO:0043167;GO:0050896;GO:1901363;GO:1990748;GO:0020037;GO:0005488;GO:0098754;GO:0006950;GO:0070887;GO:0098869;GO:0009987;GO:0016209;GO:0046872;GO:0046906;GO:0051716;GO:0097237;GO:0009636;GO:0004601;GO:0016684	binding;response to chemical;detoxification;oxidoreductase activity, acting on peroxide as acceptor;ion binding;response to oxidative stress;heterocyclic compound binding;cellular response to toxic substance;cellular process;cellular detoxification;oxidoreductase activity;organic cyclic compound binding;catalytic activity;response to stress;response to toxic substance;peroxidase activity;response…
BaRT2v18chr3HG134490	HORVU.MOREX.r3.3HG0256380	UBC core domain-containing protein;Ubiquitin-conjugating enzyme E2 C	-5.13438	GO:0006508;GO:0030554;GO:0017076;GO:0071704;GO:0016746;GO:0006511;GO:0043226;GO:0032559;GO:0008152;GO:0035639;GO:0051726;GO:0051983;GO:0061650;GO:0110165;GO:0043168;GO:0043161;GO:0097367;GO:0000166;GO:0006464;GO:1901564;GO:0044267;GO:1901565;GO:0043229;GO:0009057;GO:0019787;GO:0031145;GO:1901987;GO:1905818;GO:0044265;GO:0044237;GO:0010965;GO:0043170;GO:0005524;GO:0019538;GO:0005488;GO:0031224;GO:…	regulation of organelle organization;intracellular membrane-bounded organelle;anaphase-promoting complex-dependent catabolic process;organic substance metabolic process;protein polyubiquitination;transferase activity;adenyl ribonucleotide binding;organic substance catabolic process;cellular metabolic process;ubiquitin-like modifier activating enzyme activity;organic cyclic compound binding;biolog…
BaRT2v18chr3HG134770	HORVU.MOREX.r3.3HG0257070	0	6.52537	0	0
BaRT2v18chr3HG135020	HORVU.MOREX.r3.3HG0257620	Calmodulin-binding protein 25;VQ domain-containing protein	1.56167	GO:0005634;GO:0009628;GO:0005515;GO:0005516;GO:0043226;GO:0006970;GO:0043227;GO:0005488;GO:0043229;GO:0006950;GO:0110165;GO:0005622;GO:0050896;GO:0043231	intracellular anatomical structure;calmodulin binding;protein binding;intracellular membrane-bounded organelle;binding;organelle;response to stress;response to abiotic stimulus;nucleus;membrane-bounded organelle;cellular anatomical entity;response to osmotic stress;response to stimulus;intracellular organelle
BaRT2v18chr3HG135590	HORVU.MOREX.r3.3HG0259030	Cyclin N-terminal domain-containing protein;G2/mitotic-specific cyclin S13-7 isoform X3;G2/mitotic-specific cyclin-2 like;G2/mitotic-specific cyclin-1	-5.61435	GO:1902911;GO:0030234;GO:0032268;GO:0050789;GO:0000079;GO:1904029;GO:0050790;GO:0019222;GO:0043229;GO:0065007;GO:0000278;GO:0061695;GO:0098772;GO:1902554;GO:0031399;GO:0007049;GO:0043226;GO:0001932;GO:0043549;GO:0043227;GO:0045859;GO:0019220;GO:0000307;GO:0050794;GO:0019887;GO:0032991;GO:0043231;GO:0051726;GO:0016538;GO:0005634;GO:0031323;GO:0060255;GO:0071900;GO:0051246;GO:0044770;GO:0019207;GO:…	intracellular membrane-bounded organelle;enzyme regulator activity;cell cycle;mitotic cell cycle;regulation of catalytic activity;nucleus;integral component of membrane;kinase regulator activity;transferase complex, transferring phosphorus-containing groups;regulation of phosphate metabolic process;regulation of protein kinase activity;regulation of cellular protein metabolic process;regulation o…
BaRT2v18chr3HG135900	HORVU.MOREX.r3.3HG0259870	Calponin homology domain;fimbrin-2 isoform X1;Fimbrin-2;Fimbrin-like protein 2	-2.80999	GO:0097159;GO:0044085;GO:0036094;GO:0044877;GO:0006996;GO:0016043;GO:0061572;GO:0008092;GO:0030554;GO:0043228;GO:0043229;GO:0017076;GO:0099081;GO:0099080;GO:0097435;GO:0022607;GO:0005856;GO:0043226;GO:0005515;GO:0043167;GO:0030029;GO:0099513;GO:0003779;GO:0015629;GO:0032555;GO:0032559;GO:1901363;GO:0043232;GO:0035639;GO:0005884;GO:0005524;GO:0051015;GO:0030036;GO:0071840;GO:0005488;GO:0032432;GO:…	actin filament bundle;protein binding;binding;supramolecular complex;small molecule binding;actin filament network formation;anion binding;supramolecular polymer;actin filament bundle assembly;cellular component organization;actin filament binding;actin filament;actin filament bundle organization;ion binding;actin cytoskeleton organization;supramolecular fiber organization;polymeric cytoskeletal …
BaRT2v18chr1HG009970	HORVU.MOREX.r3.3HG0264580	0	1.79545	0	0
BaRT2v18chr3HG138810	HORVU.MOREX.r3.3HG0267730	Protein-serine/threonine phosphatase	1.91073	GO:0071310;GO:0001101;GO:0009966;GO:0009414;GO:0071704;GO:0006796;GO:0043226;GO:0023052;GO:0008152;GO:0010646;GO:0009755;GO:0006470;GO:0006950;GO:0110165;GO:0071396;GO:0070887;GO:0023051;GO:0006464;GO:1901564;GO:0044267;GO:1901419;GO:0042578;GO:0043229;GO:0009737;GO:0009787;GO:0009719;GO:1901700;GO:0006793;GO:0016311;GO:0044237;GO:1905957;GO:0033993;GO:0043170;GO:0019538;GO:0005488;GO:0048856;GO:…	intracellular membrane-bounded organelle;response to chemical;hydrolase activity;negative regulation of abscisic acid-activated signaling pathway;organic substance metabolic process;cellular response to alcohol;protein dephosphorylation;multicellular organismal process;regulation of response to alcohol;cellular metabolic process;phosphate-containing compound metabolic process;biological regulatio…
BaRT2v18chr3HG139700	HORVU.MOREX.r3.3HG0270270	Kinesin-like protein KIN-8A	-6.11937	GO:0097159;GO:0006355;GO:0036094;GO:0140110;GO:0050789;GO:0065007;GO:0019222;GO:0043229;GO:0008092;GO:0043228;GO:0030554;GO:0019219;GO:0017076;GO:0099081;GO:1990939;GO:0015631;GO:0099080;GO:0010468;GO:0005856;GO:0008017;GO:0003824;GO:0016020;GO:0007017;GO:0043226;GO:0005515;GO:0043167;GO:0003777;GO:0003774;GO:1903506;GO:0099513;GO:0016818;GO:0003700;GO:0032555;GO:0050794;GO:0032559;GO:0003676;GO:…	protein binding;binding;supramolecular complex;regulation of RNA metabolic process;anion binding;regulation of nucleobase-containing compound metabolic process;small molecule binding;movement of cell or subcellular component;supramolecular polymer;integral component of membrane;hydrolase activity;microtubule-based movement;tubulin binding;hydrolase activity, acting on acid anhydrides;hydrolase ac…
BaRT2v18chr3HG139750	HORVU.MOREX.r3.3HG0270430	DnaJ homolog subfamily B member 3;J domain-containing protein;DnaJ subfamily B member 8	3.11268	0	0
BaRT2v18chr3HG140950	HORVU.MOREX.r3.3HG0273350	S-type anion channel SLAH3	2.0178	GO:0008509;GO:0015267;GO:0065007;GO:0019725;GO:0015698;GO:0005215;GO:0015318;GO:0005244;GO:0055082;GO:0006811;GO:0006873;GO:0042592;GO:0055085;GO:0022803;GO:0015103;GO:0051179;GO:0005216;GO:0015075;GO:0022857;GO:0022836;GO:0006820;GO:0031224;GO:0110165;GO:0016021;GO:0006810;GO:0009987;GO:0051234;GO:0048878;GO:0022832;GO:0005253;GO:0050801;GO:0034220;GO:0065008;GO:0071944;GO:0005886;GO:0008308;GO:…	inorganic anion transport;voltage-gated ion channel activity;anion transmembrane transporter activity;plasma membrane;integral component of membrane;establishment of localization;voltage-gated anion channel activity;chemical homeostasis;inorganic molecular entity transmembrane transporter activity;ion transmembrane transporter activity;anion transport;regulation of biological quality;transporter …
BaRT2v18chr3HG141040	HORVU.MOREX.r3.3HG0273540	0	-1.81905	GO:0097159;GO:0036094;GO:0043229;GO:0008092;GO:0043228;GO:0030554;GO:0017076;GO:0099081;GO:0015631;GO:0099080;GO:0005856;GO:0008017;GO:0003824;GO:0007017;GO:0043226;GO:0005515;GO:0043167;GO:0003777;GO:0003774;GO:0099513;GO:0016818;GO:0032555;GO:0032559;GO:1901363;GO:0043232;GO:0035639;GO:0015630;GO:0005524;GO:0017111;GO:0005488;GO:0110165;GO:0043168;GO:0016462;GO:0009987;GO:0016787;GO:0006928;GO:…	protein binding;binding;supramolecular complex;small molecule binding;anion binding;movement of cell or subcellular component;supramolecular polymer;hydrolase activity;microtubule-based movement;tubulin binding;hydrolase activity, acting on acid anhydrides;hydrolase activity, acting on acid anhydrides, in phosphorus-containing anhydrides;microtubule-based process;ion binding;polymeric cytoskeleta…
BaRT2v18chr3HG141300	HORVU.MOREX.r3.3HG0274110	SNF1-related protein kinase regulatory subunit gamma-1-like;Polypeptide;Cystathionine beta-synthase, core (Fragment)	4.25364	GO:0016740;GO:0003824;GO:0008152;GO:0016301;GO:0006793;GO:0016772;GO:0009987;GO:0016310;GO:0044237;GO:0006796	catalytic activity;phosphorylation;phosphorus metabolic process;transferase activity;kinase activity;cellular metabolic process;cellular process;metabolic process;transferase activity, transferring phosphorus-containing groups;phosphate-containing compound metabolic process
BaRT2v18chr3HG142150	HORVU.MOREX.r3.3HG0275990	Malate dehydrogenase	-1.71312	0	0
BaRT2v18chr3HG142420	HORVU.MOREX.r3.3HG0276570	0	-1.52617	0	0
BaRT2v18chr6HG296850	HORVU.MOREX.r3.3HG0276730	PALP domain-containing protein	1.95185	GO:0097159;GO:0006355;GO:0036094;GO:1901605;GO:0009070;GO:0050789;GO:0006535;GO:0044249;GO:1901576;GO:0044281;GO:0065007;GO:0019222;GO:0000096;GO:0019219;GO:0044283;GO:0010468;GO:0006790;GO:1901607;GO:0006082;GO:0071704;GO:0003824;GO:0016053;GO:1901566;GO:0043167;GO:1903506;GO:0043436;GO:0008652;GO:0044272;GO:0019344;GO:0050794;GO:0019752;GO:0009058;GO:0008152;GO:0044237;GO:2000112;GO:2001141;GO:…	sulfur compound biosynthetic process;binding;regulation of RNA metabolic process;anion binding;regulation of nucleobase-containing compound metabolic process;cysteine synthase activity;small molecule binding;vitamin B6 binding;cellular amino acid biosynthetic process;vitamin binding;serine family amino acid biosynthetic process;sulfur amino acid metabolic process;integral component of membrane;ca…
BaRT2v18chr3HG142490	HORVU.MOREX.r3.3HG0276740	Protein-serine/threonine phosphatase	4.25536	GO:0071310;GO:0051094;GO:0009966;GO:0071704;GO:0006796;GO:0043226;GO:0048580;GO:0023052;GO:0008152;GO:0009507;GO:0031967;GO:0010646;GO:0009755;GO:0006470;GO:0110165;GO:0071396;GO:0070887;GO:0023051;GO:0006464;GO:1901564;GO:0044267;GO:0048582;GO:0010029;GO:1901419;GO:0042578;GO:0043229;GO:0009737;GO:0009787;GO:0009719;GO:1901700;GO:0006793;GO:0016311;GO:0009526;GO:0044237;GO:1905957;GO:0033993;GO:…	intracellular membrane-bounded organelle;response to chemical;hydrolase activity;negative regulation of abscisic acid-activated signaling pathway;plastid envelope;organic substance metabolic process;cellular response to alcohol;protein dephosphorylation;regulation of response to alcohol;cellular metabolic process;phosphate-containing compound metabolic process;biological regulation;negative regul…
BaRT2v18chr3HG142840	HORVU.MOREX.r3.3HG0277400	JAB/MPN domain;Associated molecule with the SH3 domain of STAM 2;MPN domain-containing protein;ESCRT I complex subunit sst2;JAB1/MPN/MOV34 metalloenzyme domain containing protein;AMSH-like ubiquitin thioesterase 2	2.61778	GO:0097708;GO:0101005;GO:0012505;GO:0006508;GO:0140096;GO:0070536;GO:0004843;GO:0000502;GO:0031982;GO:0031410;GO:0071704;GO:0044260;GO:0003824;GO:0043226;GO:0043227;GO:1905369;GO:0018215;GO:0070647;GO:0070122;GO:0008233;GO:0061578;GO:0008152;GO:0044237;GO:0032991;GO:0070646;GO:0008237;GO:0043170;GO:0036211;GO:0019538;GO:0044238;GO:0005768;GO:0016579;GO:0031224;GO:0110165;GO:0006807;GO:0016021;GO:…	isopeptidase activity;cellular protein modification process;peptidase activity;integral component of membrane;proteasome complex;metabolic process;endosome;protein modification by small protein removal;endomembrane system;intracellular vesicle;hydrolase activity;organic substance metabolic process;proteolysis;organonitrogen compound metabolic process;cellular protein metabolic process;endopeptida…
BaRT2v18chr3HG144560	HORVU.MOREX.r3.3HG0280920	3-oxoacyl-[acyl-carrier-protein] synthase;DUF4228 domain-containing protein (Fragment)	-1.65524	GO:0031224;GO:0110165;GO:0016021;GO:0016020	cellular anatomical entity;integral component of membrane;membrane;intrinsic component of membrane
BaRT2v18chr3HG145000	HORVU.MOREX.r3.3HG0281700	Serine/arginine-rich-splicing factor SR34;ASF/SF2-like pre-mRNA splicing factor SRP30;Pre-mRNA-splicing factor SF2;Serine/arginine-rich splicing factor SR30-like isoform X2	2.1026	GO:1903311;GO:0097159;GO:0045292;GO:0003723;GO:0050789;GO:0006139;GO:0065007;GO:0019222;GO:0043229;GO:0031974;GO:0016071;GO:0016604;GO:0019219;GO:0010468;GO:0071704;GO:0043226;GO:0000377;GO:0000375;GO:0043227;GO:0043170;GO:0000381;GO:0050794;GO:0003676;GO:0043231;GO:1901363;GO:0006725;GO:0044237;GO:0008152;GO:0005634;GO:0016070;GO:0031981;GO:0043484;GO:0031323;GO:0006396;GO:0070013;GO:0060255;GO:…	binding;intracellular membrane-bounded organelle;mRNA processing;regulation of RNA metabolic process;regulation of nucleobase-containing compound metabolic process;gene expression;nucleus;metabolic process;mRNA splicing, via spliceosome;nuclear body;organelle lumen;RNA metabolic process;organic substance metabolic process;nucleobase-containing compound metabolic process;RNA binding;cellular aroma…
BaRT2v18chr3HG145410	HORVU.MOREX.r3.3HG0282700	Outward rectifying potassium channel protein;Two-pore potassium channel 3	1.84859	GO:0005774;GO:0022890;GO:0030322;GO:0022842;GO:0098655;GO:0098660;GO:0015267;GO:0006812;GO:0065007;GO:0043229;GO:0005215;GO:0015318;GO:0043169;GO:0031226;GO:0006811;GO:0043226;GO:0022803;GO:0055085;GO:0043167;GO:0043227;GO:0051179;GO:0005773;GO:0098662;GO:0005216;GO:0071805;GO:0009705;GO:0015075;GO:0022857;GO:0043231;GO:0005887;GO:0042391;GO:0005261;GO:0031090;GO:0000325;GO:0015079;GO:0008324;GO:…	intracellular membrane-bounded organelle;binding;intrinsic component of plasma membrane;cytoplasm;inorganic cation transmembrane transport;vacuole;plant-type vacuole membrane;stabilization of membrane potential;integral component of membrane;plasma membrane;establishment of localization;cation transmembrane transport;inorganic molecular entity transmembrane transporter activity;cation transmembra…
BaRT2v18chr3HG145730	HORVU.MOREX.r3.3HG0283120	Phosphatidylinositol/phosphatidylcholine transfer protein SFH8-like;Putative CRAL/TRIO domain containing, Sec14p-like phosphatidylinositol transfer family protein;CRAL-TRIO domain-containing protein;Phosphatidylinositol/phosphatidylcholine transfer protein SFH6	1.73779	GO:0006139;GO:0090305;GO:0071704;GO:0003824;GO:0008152;GO:0044237;GO:0006725;GO:0043170;GO:0034641;GO:0044238;GO:0031224;GO:0110165;GO:0016021;GO:0006807;GO:0009987;GO:0016787;GO:0004518;GO:0016788;GO:0090304;GO:1901360;GO:0046483;GO:0016020	hydrolase activity, acting on ester bonds;integral component of membrane;hydrolase activity;organic substance metabolic process;nucleobase-containing compound metabolic process;nucleic acid phosphodiester bond hydrolysis;cellular metabolic process;cellular process;catalytic activity;membrane;intrinsic component of membrane;cellular nitrogen compound metabolic process;cellular anatomical entity;pr…
BaRT2v18chr3HG145770	HORVU.MOREX.r3.3HG0283230	Late embryogenesis abundant;Dehydrin	5.71927	GO:0001101;GO:0009415;GO:0009725;GO:0009414;GO:0009737;GO:0009719;GO:0042221;GO:1901700;GO:0050896;GO:0009266;GO:0009409;GO:0033993;GO:0009628;GO:0010035;GO:0006950;GO:0110165;GO:0005737;GO:0010033;GO:0009631;GO:0005829;GO:0097305;GO:0005622	cold acclimation;response to lipid;response to hormone;response to organic substance;response to chemical;response to water;response to endogenous stimulus;response to cold;response to water deprivation;response to temperature stimulus;response to abscisic acid;response to inorganic substance;response to alcohol;cytoplasm;response to stress;cellular anatomical entity;response to stimulus;response…
BaRT2v18chr3HG145950	HORVU.MOREX.r3.3HG0283640	ABA-inducible protein PHV A1;Late embryogenesis abundant protein 3	3.01798	GO:0005634;GO:0043226;GO:0043227;GO:0043229;GO:0031224;GO:0110165;GO:0016021;GO:0005622;GO:0043231;GO:0016020	intracellular anatomical structure;intracellular membrane-bounded organelle;organelle;membrane;intrinsic component of membrane;membrane-bounded organelle;nucleus;cellular anatomical entity;integral component of membrane;intracellular organelle
BaRT2v18chr3HG146180	HORVU.MOREX.r3.3HG0284000	acyl transferase 4;10-deacetylbaccatin III 10-O-acetyltransferase;3'-N-debenzoyl-2'-deoxytaxol N-benzoyltransferase	-2.20399	GO:0009809;GO:0016410;GO:0044249;GO:1901576;GO:0009699;GO:0071704;GO:0016746;GO:0003824;GO:0009058;GO:1901362;GO:0044237;GO:0008152;GO:0006725;GO:0009808;GO:0009698;GO:0044550;GO:0031224;GO:0019748;GO:0110165;GO:0016021;GO:0009987;GO:0016740;GO:0016747;GO:1901360;GO:0019438;GO:0016020	aromatic compound biosynthetic process;secondary metabolic process;phenylpropanoid metabolic process;lignin metabolic process;integral component of membrane;organic cyclic compound biosynthetic process;N-acyltransferase activity;organic substance metabolic process;lignin biosynthetic process;transferase activity;cellular biosynthetic process;biosynthetic process;transferase activity, transferring…
BaRT2v18chr3HG146440	HORVU.MOREX.r3.3HG0284640	Glucan endo-1,3-beta-glucosidase 14	-4.55687	GO:0003824;GO:0005886;GO:0016020;GO:0044238;GO:0031224;GO:0008152;GO:0016021;GO:0005975;GO:0110165;GO:0071944;GO:0016798;GO:0031226;GO:0004553;GO:0016787;GO:0031225;GO:0071704;GO:0046658	organic substance metabolic process;intrinsic component of plasma membrane;catalytic activity;membrane;anchored component of membrane;intrinsic component of membrane;anchored component of plasma membrane;carbohydrate metabolic process;hydrolase activity, hydrolyzing O-glycosyl compounds;hydrolase activity, acting on glycosyl bonds;primary metabolic process;plasma membrane;metabolic process;integr…
BaRT2v18chr3HG146460	HORVU.MOREX.r3.3HG0284680	Ubiquinone/menaquinone biosynthesis methyltransferase ubiE;S-adenosyl-L-methionine-dependent methyltransferases superfamily protein;Methyltransferase-like	1.6129	GO:0016740;GO:0016741;GO:0003824;GO:0043226;GO:0009536;GO:0043227;GO:0032259;GO:0043229;GO:0043231;GO:0031224;GO:0110165;GO:0016021;GO:0008168;GO:0005622;GO:0005737;GO:0008152;GO:0009507;GO:0016020	plastid;intracellular anatomical structure;intracellular membrane-bounded organelle;catalytic activity;transferase activity;organelle;cytoplasm;membrane;intrinsic component of membrane;membrane-bounded organelle;methylation;cellular anatomical entity;chloroplast;integral component of membrane;transferase activity, transferring one-carbon groups;metabolic process;intracellular organelle;methyltran…
BaRT2v18chr3HG146600	HORVU.MOREX.r3.3HG0284860	Zinc knuckle (CCHC-type) family protein;Zinc finger CCHC domain-containing protein 9 isoform X1;DNA-binding protein HEXBP	2.20174	GO:0032268;GO:0003723;GO:0017076;GO:0046914;GO:0032549;GO:0009891;GO:0003676;GO:0003677;GO:0035639;GO:0031323;GO:0080090;GO:0110165;GO:0043168;GO:0016462;GO:0034248;GO:0097367;GO:0000166;GO:0010556;GO:0008270;GO:0031326;GO:0009889;GO:0019222;GO:0045727;GO:0051246;GO:0005488;GO:0031224;GO:0005737;GO:0051171;GO:0046872;GO:1901265;GO:2000767;GO:0003727;GO:0010608;GO:0005622;GO:0016020;GO:0097159;GO:…	positive regulation of cellular metabolic process;hydrolase activity;purine nucleoside binding;organic cyclic compound binding;regulation of nitrogen compound metabolic process;biological regulation;positive regulation of gene expression;ribonucleotide binding;translation regulator activity;nucleic acid binding;purine ribonucleoside triphosphate binding;regulation of cellular macromolecule biosyn…
BaRT2v18chr3HG146800	HORVU.MOREX.r3.3HG0285150	Tryptophan aminotransferase-related protein 4;Alliin lyase;Putative pyridoxal phosphate-dependent transferase	-3.09555	GO:0016740;GO:0003824;GO:0031224;GO:0008483;GO:0016829;GO:0016021;GO:0110165;GO:0047654;GO:0016846;GO:0016769;GO:0016020	alliin lyase activity;catalytic activity;lyase activity;transferase activity;transaminase activity;membrane;intrinsic component of membrane;carbon-sulfur lyase activity;cellular anatomical entity;integral component of membrane;transferase activity, transferring nitrogenous groups
BaRT2v18chr3HG146930	HORVU.MOREX.r3.3HG0285310	probable E3 ubiquitin-protein ligase RZFP34;RING finger and CHY zinc finger domain-containing protein 1;CHY-type domain-containing protein;E3 ubiquitin-protein ligase MIEL1;CHY-type/CTCHY-type/RING-type Zinc finger protein	2.72602	GO:0006508;GO:0008641;GO:0030163;GO:0043229;GO:0051603;GO:0140096;GO:0009057;GO:0043169;GO:0071704;GO:0061630;GO:0009056;GO:0044260;GO:0003824;GO:0006511;GO:0019787;GO:0043226;GO:0016874;GO:0016746;GO:0019941;GO:0043167;GO:0046914;GO:0043227;GO:0070647;GO:0044257;GO:0044265;GO:0044248;GO:0008152;GO:0043231;GO:0061659;GO:0044237;GO:0005634;GO:0043170;GO:0036211;GO:0019538;GO:1901575;GO:0044238;GO:…	intracellular membrane-bounded organelle;binding;protein modification by small protein conjugation;nucleus;cellular protein modification process;organic substance metabolic process;cellular catabolic process;ion binding;proteolysis;organonitrogen compound metabolic process;transferase activity;ubiquitin-like protein transferase activity;organic substance catabolic process;cellular protein metabol…
BaRT2v18chr3HG147330	HORVU.MOREX.r3.3HG0286160	0	-3.36226	GO:0110165;GO:0071944	cellular anatomical entity;cell periphery
BaRT2v18chr3HG147490	HORVU.MOREX.r3.3HG0286390	DUF1264 domain-containing protein (Fragment);Oil body-associated protein 2B;Cyclic phosphodiesterase	6.30838	GO:0016740;GO:0003824	transferase activity;catalytic activity
BaRT2v18chr3HG147750	HORVU.MOREX.r3.3HG0286870	Flavin-containing monooxygenase	1.80278	0	0
BaRT2v18chr3HG147770	HORVU.MOREX.r3.3HG0286890	HSF domain class transcription factor;heat stress transcription factor C-1;HSF-type DNA-binding domain containing protein, expressed	3.24711	GO:0097159;GO:0006355;GO:0140110;GO:0050789;GO:0065007;GO:1990837;GO:0043229;GO:0000976;GO:0019222;GO:0033554;GO:0019219;GO:0009725;GO:0009737;GO:0010468;GO:0003824;GO:0043226;GO:0009719;GO:0042221;GO:0006970;GO:1903506;GO:0043227;GO:0003700;GO:1901700;GO:0034605;GO:0050896;GO:0050794;GO:0009266;GO:0003676;GO:0043231;GO:2001141;GO:0003677;GO:2000112;GO:1901363;GO:0005634;GO:0000978;GO:0009628;GO:…	response to lipid;intracellular membrane-bounded organelle;binding;response to heat;regulation of RNA metabolic process;regulation of nucleobase-containing compound metabolic process;response to hormone;response to organic substance;nucleus;response to chemical;response to endogenous stimulus;sequence-specific DNA binding;regulation of transcription, DNA-templated;regulation of RNA biosynthetic p…
BaRT2v18chr3HG148310	HORVU.MOREX.r3.3HG0287720	0	-1.72154	0	0
BaRT2v18chr3HG148540	HORVU.MOREX.r3.3HG0288030	Malic enzyme	2.89931	0	0
BaRT2v18chr3HG148960	HORVU.MOREX.r3.3HG0288810	DUF1264 domain-containing protein (Fragment);Oil body-associated protein 2B;Cyclic phosphodiesterase	5.21769	GO:0016740;GO:0003824	transferase activity;catalytic activity
BaRT2v18chr3HG149240	HORVU.MOREX.r3.3HG0289130	Golgi transport complex family protein;Triacylglycerol lipase, putative;GDSL esterase/lipase;Alpha/beta-Hydrolases superfamily protein;Fungal lipase-like domain containing protein	-2.7568	GO:0003824;GO:1901564;GO:0044238;GO:0009820;GO:0008152;GO:0006807;GO:0016787;GO:0071704;GO:0006629	organic substance metabolic process;catalytic activity;alkaloid metabolic process;organonitrogen compound metabolic process;lipid metabolic process;primary metabolic process;nitrogen compound metabolic process;metabolic process;hydrolase activity
BaRT2v18chr3HG149710	HORVU.MOREX.r3.3HG0289840	Cyclic nucleotide-binding domain-containing protein;Putative potassium channel, voltage-dependent, EAG/ELK/ERG, ankyrin repeat-containing;Potassium channel2;Inward rectifying potassium channel;Potassium channel KAT1 (Fragment);Potassium channel KAT1	-3.71979	GO:0022890;GO:0005242;GO:0098655;GO:0098660;GO:0015267;GO:0006812;GO:0099094;GO:0050789;GO:0065007;GO:0034762;GO:0005215;GO:0015318;GO:0005244;GO:0015276;GO:0006811;GO:0022843;GO:0005249;GO:0005515;GO:0022803;GO:0055085;GO:0051179;GO:0098662;GO:0022834;GO:0005216;GO:0043269;GO:0071805;GO:0050794;GO:0015075;GO:0022857;GO:0051049;GO:0005261;GO:0015079;GO:0022836;GO:0008324;GO:0005488;GO:0031224;GO:…	voltage-gated potassium channel activity;protein binding;voltage-gated ion channel activity;binding;inorganic cation transmembrane transport;integral component of membrane;plasma membrane;regulation of transmembrane transport;establishment of localization;cation transmembrane transport;inorganic molecular entity transmembrane transporter activity;ion transmembrane transporter activity;cation tran…
BaRT2v18chr3HG150070	HORVU.MOREX.r3.3HG0290510	CPP transcription factor;CRC domain-containing protein;Tesmin/TSO1-like CXC domain-containing protein;Putative transcription factor Tesmin family	1.81738	GO:0006355;GO:0050789;GO:0065007;GO:0019222;GO:0043229;GO:0019219;GO:0010468;GO:0043226;GO:1903506;GO:0043227;GO:0032502;GO:0007275;GO:0050794;GO:0032501;GO:2000112;GO:0043231;GO:2001141;GO:0005634;GO:0031323;GO:0060255;GO:0080090;GO:0110165;GO:0048856;GO:0051171;GO:0010556;GO:0031326;GO:0005622;GO:0051252;GO:0009889	intracellular membrane-bounded organelle;regulation of RNA metabolic process;regulation of nucleobase-containing compound metabolic process;nucleus;regulation of RNA biosynthetic process;regulation of transcription, DNA-templated;regulation of biosynthetic process;multicellular organismal process;regulation of cellular process;regulation of cellular biosynthetic process;intracellular organelle;re…
BaRT2v18chr3HG150290	HORVU.MOREX.r3.3HG0290910	Transcription factor TCP5;transcription factor TCP13;TCP domain-containing protein	-1.98842	GO:0097159;GO:0006355;GO:0140110;GO:0050789;GO:0065007;GO:0019222;GO:0043229;GO:0019219;GO:0010468;GO:0043226;GO:1903506;GO:0043227;GO:0003700;GO:0050794;GO:0003676;GO:0043231;GO:1901363;GO:2000112;GO:0003677;GO:2001141;GO:0005634;GO:0031323;GO:0060255;GO:0005488;GO:0080090;GO:0110165;GO:0051171;GO:0010556;GO:0031326;GO:0043565;GO:0005622;GO:0051252;GO:0009889	intracellular membrane-bounded organelle;binding;regulation of RNA metabolic process;regulation of nucleobase-containing compound metabolic process;nucleus;regulation of RNA biosynthetic process;regulation of transcription, DNA-templated;sequence-specific DNA binding;DNA binding;regulation of biosynthetic process;heterocyclic compound binding;regulation of cellular process;regulation of cellular …
BaRT2v18chr3HG150460	HORVU.MOREX.r3.3HG0291100	Glutathione transferase	-1.92937	GO:0042542;GO:0006749;GO:1901681;GO:0006790;GO:0071704;GO:0006979;GO:0003824;GO:0014070;GO:0043167;GO:0042221;GO:0043295;GO:1901700;GO:0050896;GO:0004364;GO:0008152;GO:0043603;GO:0032991;GO:0044237;GO:1900750;GO:0006518;GO:0034641;GO:0010035;GO:0005488;GO:0042277;GO:0006950;GO:0110165;GO:0006807;GO:0043168;GO:0016765;GO:0009987;GO:0000302;GO:0005737;GO:0010033;GO:0016740;GO:0009751;GO:1901564;GO:…	binding;anion binding;response to organic substance;modified amino acid binding;response to chemical;sulfur compound metabolic process;glutathione binding;response to salicylic acid;response to reactive oxygen species;peptide metabolic process;organic substance metabolic process;sulfur compound binding;ion binding;transferase activity, transferring alkyl or aryl (other than methyl) groups;glutath…
BaRT2v18chr3HG150630	HORVU.MOREX.r3.3HG0291400	Protein DETOXIFICATION	1.79785	GO:0015297;GO:0055085;GO:0042910;GO:0015291;GO:0031224;GO:0051179;GO:0042908;GO:0016021;GO:0110165;GO:0005215;GO:0022804;GO:0006810;GO:0009987;GO:0051234;GO:0022857;GO:0016020	transport;localization;transporter activity;antiporter activity;xenobiotic transmembrane transporter activity;transmembrane transporter activity;transmembrane transport;membrane;intrinsic component of membrane;establishment of localization;cellular anatomical entity;integral component of membrane;secondary active transmembrane transporter activity;cellular process;xenobiotic transport;active tran…
BaRT2v18chr3HG150750	HORVU.MOREX.r3.3HG0291580	Putative nuclear matrix constituent protein 1-like protein-like isoform X1;Lysosomal Pro-X carboxypeptidase;Peptidase S;Putative serine protease EDA2	1.66429	GO:0006508;GO:0017171;GO:0043229;GO:0140096;GO:0071704;GO:0003824;GO:0043226;GO:0043227;GO:0005773;GO:0008233;GO:0004185;GO:0008152;GO:0043231;GO:0043170;GO:0019538;GO:0044238;GO:0009820;GO:0031224;GO:0110165;GO:0006807;GO:0016021;GO:0008236;GO:0005737;GO:0016787;GO:0008238;GO:1901564;GO:0005622;GO:0008239;GO:0070008;GO:0004180;GO:0016020	intracellular membrane-bounded organelle;vacuole;peptidase activity;integral component of membrane;hydrolase activity;organic substance metabolic process;proteolysis;organonitrogen compound metabolic process;alkaloid metabolic process;catalytic activity, acting on a protein;intracellular organelle;carboxypeptidase activity;dipeptidyl-peptidase activity;exopeptidase activity;catalytic activity;cyt…
BaRT2v18chr3HG150770	HORVU.MOREX.r3.3HG0291600	RNA helicase	1.68264	GO:0097159;GO:0036094;GO:0003723;GO:0043229;GO:0030554;GO:0017076;GO:0003824;GO:0043226;GO:0043167;GO:0043227;GO:0016818;GO:0140098;GO:0032555;GO:0032559;GO:0043231;GO:0003676;GO:1901363;GO:0035639;GO:0005634;GO:0005524;GO:0017111;GO:0005488;GO:0031224;GO:0016887;GO:0016021;GO:0110165;GO:0016462;GO:0043168;GO:0016787;GO:0016817;GO:0097367;GO:0000166;GO:0003724;GO:0004386;GO:0032553;GO:1901265;GO:…	intracellular membrane-bounded organelle;binding;small molecule binding;anion binding;nucleus;integral component of membrane;hydrolase activity;catalytic activity, acting on RNA;hydrolase activity, acting on acid anhydrides;hydrolase activity, acting on acid anhydrides, in phosphorus-containing anhydrides;ion binding;RNA binding;RNA helicase activity;adenyl ribonucleotide binding;pyrophosphatase …
BaRT2v18chr3HG151240	HORVU.MOREX.r3.3HG0292600	Homocysteine S-methyltransferase;Selenocysteine methyltransferase;Hcy-binding domain-containing protein;Homocysteine-binding domain containing protein	6.25014	GO:0016741;GO:1901605;GO:0044249;GO:0009086;GO:0044281;GO:1901576;GO:0032259;GO:0000096;GO:0006555;GO:0044283;GO:0043169;GO:0006575;GO:1901607;GO:0006790;GO:0006082;GO:0071704;GO:0016053;GO:0003824;GO:1901566;GO:0043167;GO:0047150;GO:0046914;GO:0043436;GO:0008652;GO:0044272;GO:0008757;GO:0009058;GO:0019752;GO:0008152;GO:0044237;GO:0008172;GO:0033528;GO:0044238;GO:0008898;GO:0009066;GO:0046394;GO:…	sulfur compound biosynthetic process;binding;S-methylmethionine metabolic process;cellular amino acid biosynthetic process;methylation;sulfur amino acid metabolic process;plasma membrane;carboxylic acid metabolic process;sulfur compound metabolic process;aspartate family amino acid metabolic process;organic substance metabolic process;ion binding;organonitrogen compound metabolic process;transfer…
BaRT2v18chr3HG151300	HORVU.MOREX.r3.3HG0292680	RNase H domain-containing protein	-3.86718	GO:0097159;GO:0006139;GO:0090305;GO:0071704;GO:0004523;GO:0003824;GO:0016893;GO:0016891;GO:0140098;GO:0004521;GO:0003676;GO:0044237;GO:1901363;GO:0004519;GO:0006725;GO:0008152;GO:0016070;GO:0043170;GO:0034641;GO:0044238;GO:0005488;GO:0090501;GO:0006807;GO:0009987;GO:0004518;GO:0016787;GO:0004540;GO:0016788;GO:0090502;GO:0090304;GO:1901360;GO:0046483	endonuclease activity;binding;hydrolase activity, acting on ester bonds;hydrolase activity;catalytic activity, acting on RNA;RNA metabolic process;organic substance metabolic process;endoribonuclease activity;nucleobase-containing compound metabolic process;heterocyclic compound binding;nucleic acid phosphodiester bond hydrolysis;cellular metabolic process;cellular process;organic cyclic compound…
BaRT2v18chr3HG151400	HORVU.MOREX.r3.3HG0292910	Pectate lyase	-2.99641	GO:0030312;GO:0140096;GO:0009057;GO:0005975;GO:0016773;GO:0043169;GO:0071704;GO:0016310;GO:0009056;GO:0006796;GO:0044260;GO:0005886;GO:0003824;GO:0045488;GO:0043167;GO:0010393;GO:0006468;GO:0016829;GO:0004672;GO:0006793;GO:0016772;GO:0008152;GO:0045490;GO:0005618;GO:0030570;GO:0044237;GO:0043170;GO:0044238;GO:0036211;GO:1901575;GO:0019538;GO:0005488;GO:0005976;GO:0016837;GO:0031224;GO:0110165;GO:…	binding;protein phosphorylation;external encapsulating structure;kinase activity;cellular protein modification process;integral component of membrane;plasma membrane;cell wall;polysaccharide metabolic process;transferase activity, transferring phosphorus-containing groups;carbon-oxygen lyase activity;organic substance metabolic process;ion binding;phosphotransferase activity, alcohol group as acc…
BaRT2v18chr3HG151850	HORVU.MOREX.r3.3HG0293760	0	-1.89268	0	0
BaRT2v18chr3HG152050	HORVU.MOREX.r3.3HG0294050	Receptor-like serine/threonine-protein kinase	-1.71713	GO:0097159;GO:0022414;GO:0036094;GO:0018193;GO:0106310;GO:0140096;GO:0007154;GO:0016773;GO:0030554;GO:0017076;GO:0004713;GO:0009875;GO:0016310;GO:0009856;GO:0006796;GO:0071704;GO:0044260;GO:0003824;GO:0018108;GO:0043167;GO:0006468;GO:0008037;GO:0032555;GO:0004672;GO:0006793;GO:0016772;GO:0106311;GO:0048544;GO:0032501;GO:0032559;GO:1901363;GO:0044237;GO:0035639;GO:0008152;GO:0043170;GO:0005524;GO:…	protein phosphorylation;binding;small molecule binding;anion binding;reproduction;kinase activity;cell recognition;integral component of membrane;plasma membrane;cellular protein modification process;protein serine kinase activity;transferase activity, transferring phosphorus-containing groups;organic substance metabolic process;protein threonine kinase activity;pollen-pistil interaction;phosphot…
BaRT2v18chr3HG152100	HORVU.MOREX.r3.3HG0294170	Indole-3-acetic acid-amido synthetase GH3.6	-1.91079	GO:0003824;GO:0010279;GO:0016874;GO:0009719;GO:0009628;GO:0016879;GO:0042221;GO:0009314;GO:0009416;GO:0110165;GO:0009725;GO:0010033;GO:0005622;GO:0050896;GO:0005737;GO:0009733;GO:0016881	indole-3-acetic acid amido synthetase activity;intracellular anatomical structure;acid-amino acid ligase activity;response to auxin;catalytic activity;ligase activity;response to hormone;response to radiation;cytoplasm;response to organic substance;response to abiotic stimulus;cellular anatomical entity;response to chemical;response to light stimulus;response to stimulus;response to endogenous st…
BaRT2v18chr3HG152150	HORVU.MOREX.r3.3HG0294260	DNA-directed RNA polymerase III subunit RPC5	3.53581	GO:0034062;GO:0030880;GO:0006139;GO:0044249;GO:1901576;GO:0140513;GO:0043229;GO:0000428;GO:0061695;GO:0071704;GO:0044260;GO:0003824;GO:0043226;GO:1901360;GO:0043227;GO:0140098;GO:0016772;GO:0009058;GO:0018130;GO:0005666;GO:1901362;GO:0043231;GO:0032991;GO:0006725;GO:0044237;GO:0008152;GO:0003899;GO:0005634;GO:0097659;GO:0016070;GO:0034641;GO:0043170;GO:0044238;GO:0110165;GO:0006807;GO:0055029;GO:…	intracellular membrane-bounded organelle;aromatic compound biosynthetic process;RNA polymerase complex;gene expression;nucleus;nuclear DNA-directed RNA polymerase complex;organic cyclic compound biosynthetic process;transferase activity, transferring phosphorus-containing groups;nucleic acid-templated transcription;catalytic activity, acting on RNA;RNA metabolic process;transferase complex, trans…
BaRT2v18chr3HG152210	HORVU.MOREX.r3.3HG0294290	Blue copper protein;Uclacyanin 1;Phytocyanin domain-containing protein;Early nodulin 20;Uclacyanin-3	-2.91708	GO:0097159;GO:0031226;GO:0031225;GO:0016491;GO:0003824;GO:0022900;GO:0003676;GO:0008152;GO:1901363;GO:0003677;GO:0044237;GO:0005488;GO:0031224;GO:0110165;GO:0016021;GO:0009055;GO:0006091;GO:0009987;GO:0046658;GO:0071944;GO:0005886;GO:0016020	binding;intrinsic component of plasma membrane;anchored component of membrane;electron transfer activity;plasma membrane;integral component of membrane;DNA binding;heterocyclic compound binding;cellular metabolic process;cellular process;oxidoreductase activity;organic cyclic compound binding;catalytic activity;membrane;intrinsic component of membrane;cellular anatomical entity;electron transport…
BaRT2v18chr3HG152280	HORVU.MOREX.r3.3HG0294380	NTF2 domain-containing protein;Nuclear transport factor 2	-1.86173	GO:0006606;GO:0006913;GO:0012505;GO:0140513;GO:0034504;GO:0043229;GO:0031974;GO:0043228;GO:0033036;GO:0033365;GO:0034613;GO:0006811;GO:0008104;GO:0006886;GO:0016020;GO:0043226;GO:0005515;GO:0031975;GO:0051649;GO:0071705;GO:0043227;GO:0051169;GO:0051179;GO:0042886;GO:0072594;GO:0043231;GO:0032991;GO:0031967;GO:0043232;GO:0045184;GO:0005635;GO:0005634;GO:0031981;GO:0070013;GO:0006820;GO:0005488;GO:…	protein binding;binding;organelle envelope;intracellular membrane-bounded organelle;establishment of protein localization;nuclear envelope;nucleus;nuclear pore;plasma membrane;nuclear pore central transport channel;establishment of localization;endomembrane system;organelle lumen;peptide transport;anion transport;nuclear transport;cellular macromolecule localization;intracellular non-membrane-bou…
BaRT2v18chr3HG152480	HORVU.MOREX.r3.3HG0294690	DC1 domain-containing protein isoform 3;Thioredoxin domain-containing protein;probable nucleoredoxin 2	2.19218	GO:0050789;GO:0065007;GO:0007154;GO:0043169;GO:0016310;GO:0006796;GO:0003824;GO:0043167;GO:0046914;GO:0023052;GO:0006793;GO:0016772;GO:0050896;GO:0050794;GO:0008152;GO:0044237;GO:0005488;GO:0016301;GO:0009987;GO:0035556;GO:0007165;GO:0016853;GO:0046872;GO:0016740;GO:0008270;GO:0051716	binding;kinase activity;transferase activity, transferring phosphorus-containing groups;signaling;intracellular signal transduction;ion binding;transferase activity;phosphorylation;regulation of cellular process;cellular metabolic process;cellular process;phosphate-containing compound metabolic process;biological regulation;catalytic activity;cell communication;phosphorus metabolic process;isomer…
BaRT2v18chr3HG153100	HORVU.MOREX.r3.3HG0295540	Cyclin N-terminal domain-containing protein	-6.32189	GO:1902911;GO:0030234;GO:0032268;GO:0050789;GO:0000079;GO:1904029;GO:0050790;GO:0019222;GO:0043229;GO:0065007;GO:0000278;GO:0061695;GO:0098772;GO:1902554;GO:0031399;GO:0007049;GO:0043226;GO:0001932;GO:0043549;GO:0043227;GO:0045859;GO:0019220;GO:0000307;GO:0050794;GO:0019887;GO:0032991;GO:0043231;GO:0051726;GO:0016538;GO:0005634;GO:0031323;GO:0060255;GO:0071900;GO:0051246;GO:0044770;GO:0019207;GO:…	intracellular membrane-bounded organelle;enzyme regulator activity;cell cycle;mitotic cell cycle;regulation of catalytic activity;nucleus;integral component of membrane;kinase regulator activity;transferase complex, transferring phosphorus-containing groups;regulation of phosphate metabolic process;regulation of protein kinase activity;regulation of cellular protein metabolic process;regulation o…
BaRT2v18chr3HG153220	HORVU.MOREX.r3.3HG0295710	Calcium-dependent protein kinase 34;Ca2+/calmodulin-dependent protein kinase, EF-Hand protein superfamily;Calcium-dependent protein kinase 17	-1.81791	GO:0030554;GO:0017076;GO:0071704;GO:0006796;GO:0043226;GO:0023052;GO:0016772;GO:0032559;GO:0008152;GO:0035639;GO:0055062;GO:0110165;GO:0043168;GO:0016301;GO:0097367;GO:0000166;GO:0005509;GO:0006464;GO:1901564;GO:0044267;GO:0004683;GO:0043229;GO:0016773;GO:0006468;GO:0004672;GO:0006793;GO:0018209;GO:0044237;GO:0043170;GO:0005524;GO:0019538;GO:0005488;GO:0031224;GO:0010857;GO:0009987;GO:0005737;GO:…	intracellular membrane-bounded organelle;protein serine kinase activity;organic substance metabolic process;phosphorylation;transferase activity;adenyl ribonucleotide binding;cellular metabolic process;protein serine/threonine kinase activity;phosphate-containing compound metabolic process;ion homeostasis;biological regulation;organic cyclic compound binding;calcium ion binding;ribonucleotide bin…
BaRT2v18chr3HG153690	HORVU.MOREX.r3.3HG0296380	Type I inositol polyphosphate 5-phosphatase 10;Putative inositol-1, 4, 5-trisphosphate 5-phosphatase;IPPc domain-containing protein	-1.64065	GO:0030258;GO:0071704;GO:0006629;GO:0006796;GO:0003824;GO:0106019;GO:0006644;GO:0004439;GO:0034593;GO:0046839;GO:0006793;GO:0016311;GO:0008152;GO:0044237;GO:0034594;GO:0006650;GO:0046486;GO:0044238;GO:0034595;GO:0052866;GO:0009987;GO:0016787;GO:0046856;GO:0019637;GO:0016791;GO:0034485;GO:0016788;GO:0044255;GO:0046488;GO:0042578	lipid modification;phosphatidylinositol-4,5-bisphosphate 5-phosphatase activity;hydrolase activity, acting on ester bonds;organophosphate metabolic process;phospholipid dephosphorylation;glycerophospholipid metabolic process;phospholipid metabolic process;hydrolase activity;phosphatidylinositol metabolic process;phosphatidylinositol-4,5-bisphosphate phosphatase activity;organic substance metaboli…
BaRT2v18chr3HG153880	HORVU.MOREX.r3.3HG0296680	PlsC domain-containing protein;Putative glycerol-3-phosphate acyltransferase 3;Acyltransferase-like	-4.47819	GO:1901576;GO:0008374;GO:0004366;GO:0071704;GO:0006796;GO:0016746;GO:0003824;GO:0006793;GO:0016311;GO:0009058;GO:0008152;GO:0044237;GO:0043170;GO:0031224;GO:0110165;GO:0016021;GO:0090447;GO:0009987;GO:0016787;GO:0016740;GO:0016747;GO:0016791;GO:0016788;GO:0009059;GO:0010143;GO:0102420;GO:0042578;GO:0016020	O-acyltransferase activity;hydrolase activity, acting on ester bonds;glycerol-3-phosphate O-acyltransferase activity;integral component of membrane;hydrolase activity;organic substance metabolic process;phosphoric ester hydrolase activity;transferase activity;biosynthetic process;transferase activity, transferring acyl groups other than amino-acyl groups;cellular metabolic process;cellular proces…
BaRT2v18chr3HG154230	HORVU.MOREX.r3.3HG0297360	Ubiquitin-conjugating enzyme E2	-3.66658	GO:0016740;GO:0003824;GO:1900150;GO:0050789;GO:0032101;GO:0065007;GO:0002831;GO:0031347;GO:0080134;GO:0048583	biological regulation;catalytic activity;regulation of response to biotic stimulus;transferase activity;regulation of defense response;regulation of response to stress;regulation of response to stimulus;regulation of biological process;regulation of response to external stimulus;regulation of defense response to fungus
BaRT2v18chr3HG154790	HORVU.MOREX.r3.3HG0298090	receptor protein-tyrosine kinase CEPR2;Receptor-like protein kinase HSL1;Pkinase domain-containing protein/LRR_1 domain-containing protein/LRRNT_2 domain-containing protein/LRR_8 domain-containing protein;receptor-like protein kinase HAIKU2;Leucine-rich repeat transmembrane protein kinase;Protein kinase domain-containing protein;Receptor protein-tyrosine kinase CEPR2	-2.39998	GO:0030554;GO:0017046;GO:0017076;GO:0005102;GO:0071704;GO:0006796;GO:0018108;GO:0015706;GO:0071705;GO:0051179;GO:0016772;GO:0032559;GO:0008152;GO:0035639;GO:0006820;GO:1902025;GO:0006950;GO:0110165;GO:0043168;GO:0016301;GO:0001653;GO:0097367;GO:0000166;GO:0048831;GO:0006464;GO:1901564;GO:0044267;GO:0010555;GO:0071944;GO:0042594;GO:0015698;GO:0016773;GO:0031667;GO:0006468;GO:1901700;GO:0004672;GO:…	plasma membrane;response to chemical;receptor serine/threonine kinase binding;protein serine kinase activity;organic substance metabolic process;hormone binding;phosphorylation;transferase activity;adenyl ribonucleotide binding;protein tyrosine kinase activity;cellular metabolic process;protein serine/threonine kinase activity;phosphate-containing compound metabolic process;organic cyclic compoun…
BaRT2v18chr3HG155160	HORVU.MOREX.r3.3HG0298700	Deoxycytidine kinase;dNK domain-containing protein	1.76715	GO:0009157;GO:0055086;GO:0006139;GO:0044249;GO:1901576;GO:0044281;GO:0043229;GO:0019206;GO:0019136;GO:0016310;GO:0071704;GO:0006796;GO:0003824;GO:0043226;GO:0043227;GO:0006793;GO:0016772;GO:0009162;GO:0018130;GO:0009058;GO:1901362;GO:0043231;GO:0009123;GO:0006725;GO:0044237;GO:0008152;GO:0005634;GO:0034641;GO:1901293;GO:0044238;GO:0031224;GO:0090407;GO:0016021;GO:0016301;GO:0009124;GO:0110165;GO:…	organophosphate biosynthetic process;intracellular membrane-bounded organelle;aromatic compound biosynthetic process;organophosphate metabolic process;nucleus;kinase activity;integral component of membrane;organic cyclic compound biosynthetic process;transferase activity, transferring phosphorus-containing groups;nucleoside monophosphate biosynthetic process;hydrolase activity;organic substance m…
BaRT2v18chr3HG155180	HORVU.MOREX.r3.3HG0298740	Erythroid differentiation-related factor 1;Leucine-rich repeat-containing protein SOG2;Erythroid differentiation-related factor 1-like protein	2.34066	GO:0045927;GO:0006355;GO:0050789;GO:0065007;GO:0019222;GO:1902680;GO:0051173;GO:0045893;GO:0048518;GO:0019219;GO:0009893;GO:0010468;GO:0051254;GO:1903506;GO:0010604;GO:0009891;GO:0048522;GO:0010557;GO:0040008;GO:0050794;GO:2001141;GO:2000112;GO:0031325;GO:0031323;GO:0060255;GO:0045935;GO:0080090;GO:0110165;GO:0031328;GO:0051171;GO:0009889;GO:0010556;GO:0031326;GO:1903508;GO:0071944;GO:0005886;GO:…	regulation of RNA metabolic process;regulation of nucleobase-containing compound metabolic process;positive regulation of biological process;regulation of growth;positive regulation of cellular metabolic process;positive regulation of macromolecule metabolic process;plasma membrane;positive regulation of RNA metabolic process;positive regulation of macromolecule biosynthetic process;regulation of…
BaRT2v18chr3HG156090	HORVU.MOREX.r3.3HG0300210	Transcription factor DIVARICATA;Myb-like protein J;MYBR domain class transcription factor;MYB transcription factor;Duplicated homeodomain-like superfamily protein isoform 1	4.57448	GO:0097159;GO:0050789;GO:0062012;GO:0065007;GO:0019222;GO:0043229;GO:0009725;GO:0009737;GO:0048523;GO:0010115;GO:0043226;GO:0009719;GO:0042221;GO:0043227;GO:0010565;GO:0051055;GO:1902931;GO:1902074;GO:1901700;GO:0031327;GO:0050896;GO:0050794;GO:0003676;GO:0043231;GO:1901363;GO:0003677;GO:0033993;GO:0048519;GO:0005634;GO:0043455;GO:0031323;GO:0031324;GO:0005488;GO:0090359;GO:0080090;GO:0110165;GO:…	regulation of isoprenoid metabolic process;response to lipid;intracellular membrane-bounded organelle;binding;negative regulation of biosynthetic process;response to hormone;response to organic substance;nucleus;negative regulation of biological process;response to chemical;regulation of cellular metabolic process;regulation of lipid biosynthetic process;response to endogenous stimulus;DNA bindin…
BaRT2v18chr3HG156140	HORVU.MOREX.r3.3HG0300330	Porphobilinogen deaminase	-2.54222	GO:0009534;GO:0009570;GO:0055035;GO:0043229;GO:0043226;GO:0009579;GO:0043227;GO:0031984;GO:0043231;GO:0009507;GO:0034357;GO:0110165;GO:0005737;GO:0009532;GO:0031976;GO:0009536;GO:0005622;GO:0042651;GO:0009535;GO:0016020	intracellular membrane-bounded organelle;chloroplast thylakoid membrane;chloroplast;chloroplast stroma;thylakoid membrane;thylakoid;chloroplast thylakoid;intracellular organelle;plastid thylakoid;cytoplasm;membrane;membrane-bounded organelle;cellular anatomical entity;organelle;plastid;intracellular anatomical structure;photosynthetic membrane;plastid stroma;organelle subcompartment;plastid thyla…
BaRT2v18chr3HG156370	HORVU.MOREX.r3.3HG0300770	ABA response element binding factor;Protein ABSCISIC ACID-INSENSITIVE 5;bZIP transcription factor ABI5 homolog;BZIP domain-containing protein	3.62906	GO:0071310;GO:0001101;GO:1902680;GO:0009791;GO:0009414;GO:0051254;GO:0043226;GO:0023052;GO:0009891;GO:0090351;GO:0009266;GO:0003676;GO:0003677;GO:0031323;GO:0009755;GO:0045935;GO:0080090;GO:0006950;GO:0110165;GO:0071396;GO:0070887;GO:0042802;GO:0010556;GO:0031326;GO:0009889;GO:0042803;GO:0019222;GO:0043229;GO:0010152;GO:0009737;GO:0009651;GO:0009719;GO:0009555;GO:1903506;GO:0003700;GO:1901700;GO:…	intracellular membrane-bounded organelle;positive regulation of cellular metabolic process;response to chemical;positive regulation of RNA metabolic process;gametophyte development;sequence-specific DNA binding;cellular response to alcohol;protein dimerization activity;seedling development;multicellular organismal process;seed germination;organic cyclic compound binding;regulation of nitrogen com…
BaRT2v18chr3HG156860	HORVU.MOREX.r3.3HG0301250	Signal transduction response regulator;Tetratricopeptide repeat (TPR)-like superfamily protein	2.16099	GO:0006139;GO:0071704;GO:0016491;GO:0003824;GO:0005515;GO:0042221;GO:0016684;GO:0050896;GO:0008152;GO:0044237;GO:0006725;GO:0016070;GO:0043170;GO:0034641;GO:1990748;GO:0044238;GO:0006396;GO:0005488;GO:0098754;GO:0032182;GO:0031224;GO:0110165;GO:0016021;GO:0006807;GO:0070887;GO:0098869;GO:0009987;GO:0016209;GO:0010467;GO:0051716;GO:0097237;GO:0090304;GO:0009636;GO:1901360;GO:0043130;GO:0004601;GO:…	ubiquitin binding;protein binding;binding;gene expression;integral component of membrane;response to chemical;detoxification;oxidoreductase activity, acting on peroxide as acceptor;RNA metabolic process;organic substance metabolic process;nucleobase-containing compound metabolic process;cellular response to toxic substance;cellular metabolic process;cellular process;cellular detoxification;oxidor…
BaRT2v18chr3HG156990	HORVU.MOREX.r3.3HG0301510	Putative myosin heavy chain, non-muscle-like;TMV resistance protein N isoform B	-1.90941	GO:0009534;GO:0055035;GO:0043229;GO:0016020;GO:0043226;GO:0009579;GO:0043227;GO:0009507;GO:0043231;GO:0034357;GO:0031224;GO:0110165;GO:0016021;GO:0005737;GO:0031976;GO:0009536;GO:0005622;GO:0042651;GO:0009535;GO:0031984	intracellular membrane-bounded organelle;chloroplast thylakoid membrane;chloroplast;integral component of membrane;thylakoid membrane;thylakoid;chloroplast thylakoid;intracellular organelle;plastid thylakoid;cytoplasm;membrane;intrinsic component of membrane;membrane-bounded organelle;cellular anatomical entity;organelle;plastid;intracellular anatomical structure;photosynthetic membrane;organelle…
BaRT2v18chr3HG157070	HORVU.MOREX.r3.3HG0301750	Alpha-1,4 glucan phosphorylase;Alpha-glucan phosphorylase, H isozyme	-1.89169	GO:0102499;GO:0097159;GO:0036094;GO:0001101;GO:0004645;GO:0009415;GO:0043229;GO:0009057;GO:0005975;GO:0009414;GO:0016757;GO:0008184;GO:0071704;GO:0009056;GO:0044042;GO:0044260;GO:0003824;GO:0016020;GO:0006073;GO:0043226;GO:0044247;GO:0016758;GO:0044264;GO:0043167;GO:0042221;GO:0043227;GO:1901700;GO:0005980;GO:0044262;GO:0050896;GO:0044248;GO:0008152;GO:0043231;GO:0009507;GO:1901363;GO:0044237;GO:…	glycogen catabolic process;intracellular membrane-bounded organelle;1,4-alpha-oligoglucan phosphorylase activity;binding;small molecule binding;anion binding;SHG alpha-glucan phosphorylase activity;energy reserve metabolic process;vitamin B6 binding;vitamin binding;cellular polysaccharide metabolic process;chloroplast;response to chemical;integral component of membrane;polysaccharide metabolic pr…
BaRT2v18chr3HG157220	HORVU.MOREX.r3.3HG0301980	PRONE domain-containing protein;Pollen-specific kinase partner protein;Rop guanine nucleotide exchange factor 7	-1.55081	GO:0016740;GO:0003824;GO:0030234;GO:0005085;GO:0065009;GO:0030695;GO:0050790;GO:0065007;GO:0008152;GO:0016301;GO:0006793;GO:0016772;GO:0009987;GO:0098772;GO:0006796;GO:0016310;GO:0044237;GO:0060589	biological regulation;enzyme regulator activity;catalytic activity;GTPase regulator activity;phosphorylation;regulation of molecular function;regulation of catalytic activity;phosphorus metabolic process;transferase activity;nucleoside-triphosphatase regulator activity;kinase activity;cellular metabolic process;cellular process;metabolic process;transferase activity, transferring phosphorus-conta…
BaRT2v18chr3HG157240	HORVU.MOREX.r3.3HG0301990	Protease inhibitor/seed storage/lipid transfer protein (LTP) family protein (Fragment);Bifunctional inhibitor/lipid-transfer protein/seed storage 2S albumin superfamily protein isoform 1;AAI domain-containing protein	-3.08033	GO:0009607;GO:0033293;GO:0008289;GO:0031406;GO:0043167;GO:0006952;GO:0005504;GO:0005488;GO:0044419;GO:0006950;GO:0043207;GO:0043168;GO:0050896;GO:0098542;GO:0009605;GO:0009627;GO:0051707	response to other organism;response to biotic stimulus;response to external stimulus;binding;ion binding;defense response;anion binding;lipid binding;response to external biotic stimulus;biological process involved in interspecies interaction between organisms;response to stress;defense response to other organism;response to stimulus;carboxylic acid binding;monocarboxylic acid binding;systemic ac…
BaRT2v18chr3HG158020	HORVU.MOREX.r3.3HG0303130	p-loop NTPase domain-containing protein LPA1 homolog 1	3.25156	GO:1901576;GO:0044281;GO:0010264;GO:1901615;GO:0044283;GO:0071704;GO:0006796;GO:1901617;GO:0043647;GO:0006793;GO:0009058;GO:0008152;GO:0044237;GO:0046173;GO:0019751;GO:0090407;GO:0009987;GO:0032958;GO:0033517;GO:0019637;GO:0046165;GO:0006066	organophosphate biosynthetic process;polyol biosynthetic process;organophosphate metabolic process;myo-inositol hexakisphosphate metabolic process;inositol phosphate metabolic process;inositol phosphate biosynthetic process;organic hydroxy compound metabolic process;organic substance metabolic process;biosynthetic process;cellular metabolic process;cellular process;phosphate-containing compound m…
BaRT2v18chr3HG158410	HORVU.MOREX.r3.3HG0303700	Pentatricopeptide repeat-containing protein, chloroplastic	1.58513	GO:0016741;GO:0097159;GO:0006139;GO:0003723;GO:0009570;GO:0090305;GO:0006996;GO:0016043;GO:0043229;GO:0032259;GO:0003729;GO:0071704;GO:0003824;GO:0043226;GO:0031975;GO:0043227;GO:0044237;GO:0031425;GO:0009526;GO:0003676;GO:0043231;GO:0009507;GO:0004519;GO:1901363;GO:0031967;GO:0016070;GO:0006725;GO:0034641;GO:0043170;GO:0044238;GO:0006396;GO:0071840;GO:0005488;GO:0110165;GO:0006807;GO:0008168;GO:…	endonuclease activity;intracellular membrane-bounded organelle;binding;hydrolase activity, acting on ester bonds;organelle envelope;chloroplast envelope;gene expression;cellular component organization;methylation;chloroplast;hydrolase activity;chloroplast stroma;plastid envelope;RNA metabolic process;organic substance metabolic process;nucleobase-containing compound metabolic process;RNA binding;…
BaRT2v18chr3HG158510	HORVU.MOREX.r3.3HG0303800	SGNH hydrolase-type esterase superfamily protein (Fragment);GDSL-like Lipase/Acylhydrolase family protein, putative;Anther-specific proline-rich protein APG;GDSL esterase/lipase	-1.95731	GO:0097159;GO:0003723;GO:0044249;GO:1901576;GO:0043229;GO:0043228;GO:0003735;GO:0071704;GO:0044260;GO:0003824;GO:1901566;GO:0043226;GO:0044237;GO:0015935;GO:0009058;GO:0003676;GO:0043603;GO:0032991;GO:0044391;GO:0043043;GO:0043232;GO:1901363;GO:0043170;GO:0006518;GO:0005198;GO:0019538;GO:0034641;GO:0044238;GO:0005488;GO:0031224;GO:0110165;GO:0016021;GO:0006807;GO:0009987;GO:0034645;GO:0016787;GO:…	binding;hydrolase activity, acting on ester bonds;amide biosynthetic process;gene expression;structural molecule activity;integral component of membrane;structural constituent of ribosome;hydrolase activity;peptide metabolic process;cellular macromolecule biosynthetic process;organic substance metabolic process;RNA binding;organonitrogen compound metabolic process;cellular biosynthetic process;bi…
BaRT2v18chr3HG159920	HORVU.MOREX.r3.3HG0305870	Transmembrane protein;LIM domain-containing protein	-6.63111	GO:0044249;GO:1901576;GO:0043229;GO:0043228;GO:0003735;GO:0071704;GO:0044260;GO:1901566;GO:0043226;GO:0009058;GO:0008152;GO:0043603;GO:0044237;GO:0043043;GO:0043232;GO:0043170;GO:0006518;GO:0005198;GO:0019538;GO:0034641;GO:0044238;GO:0031224;GO:0110165;GO:0016021;GO:0006807;GO:0009987;GO:0034645;GO:0043604;GO:0010467;GO:0005840;GO:1901564;GO:0006412;GO:0044267;GO:0009059;GO:0005622;GO:0044271;GO:…	amide biosynthetic process;gene expression;structural molecule activity;integral component of membrane;structural constituent of ribosome;cellular macromolecule biosynthetic process;peptide metabolic process;organic substance metabolic process;organonitrogen compound metabolic process;cellular biosynthetic process;biosynthetic process;peptide biosynthetic process;cellular protein metabolic proces…
BaRT2v18chr3HG160350	HORVU.MOREX.r3.3HG0306600	DNA-directed RNA polymerase III subunit RPC4;RNA polymerase III RPC4	1.52257	GO:0034062;GO:0097159;GO:0030880;GO:0006139;GO:0044249;GO:1901576;GO:0140513;GO:0000428;GO:0043229;GO:0061695;GO:0071704;GO:0044260;GO:0003824;GO:0043226;GO:1901360;GO:0043227;GO:0044237;GO:0140098;GO:0016772;GO:0009058;GO:0005666;GO:0018130;GO:1901362;GO:0003676;GO:0003677;GO:1901363;GO:0032991;GO:0043231;GO:0003899;GO:0097659;GO:0016070;GO:0005634;GO:0006725;GO:0006383;GO:0034641;GO:0043170;GO:…	aromatic compound biosynthetic process;intracellular membrane-bounded organelle;binding;RNA polymerase complex;gene expression;nucleus;nuclear DNA-directed RNA polymerase complex;organic cyclic compound biosynthetic process;transferase activity, transferring phosphorus-containing groups;nucleic acid-templated transcription;RNA metabolic process;catalytic activity, acting on RNA;transferase comple…
BaRT2v18chr3HG160610	HORVU.MOREX.r3.3HG0306910	TPX2 (Targeting protein for Xklp2) protein family;Serine/arginine repetitive matrix protein 1-like isoform X2	1.90715	GO:0031224;GO:0110165;GO:0016021;GO:0016020	cellular anatomical entity;integral component of membrane;membrane;intrinsic component of membrane
BaRT2v18chr3HG160750	HORVU.MOREX.r3.3HG0307140	HUN domain-containing protein;Wound-responsive family protein	1.79004	GO:0031224;GO:0110165;GO:0016021;GO:0016020	cellular anatomical entity;integral component of membrane;membrane;intrinsic component of membrane
BaRT2v18chr3HG160830	HORVU.MOREX.r3.3HG0307280	Secoisolariciresinol dehydrogenase isoform X1;zerumbone synthase-like;momilactone A synthase;Sex determination protein tasselseed-2;Short-chain dehydrogenase reductase 2a;NAD dependent epimerase/dehydratase family protein, expressed	-2.86274	0	0
BaRT2v18chr3HG160880	HORVU.MOREX.r3.3HG0307360	F-box protein SKP2A;F-box/LRR-repeat protein 2;F-box protein FBL2	2.56321	GO:0031146;GO:0006508;GO:0030163;GO:0051603;GO:0009057;GO:0071704;GO:0009056;GO:0044260;GO:0006511;GO:0019941;GO:0031461;GO:0010498;GO:0044257;GO:0044265;GO:0044248;GO:0008152;GO:0044237;GO:0032991;GO:0043170;GO:0019538;GO:0044238;GO:1901575;GO:0031224;GO:0043161;GO:0016021;GO:0110165;GO:0006807;GO:0009987;GO:0000151;GO:1990234;GO:1901564;GO:0019005;GO:0044267;GO:0140535;GO:0043632;GO:1902494;GO:…	cullin-RING ubiquitin ligase complex;proteasomal protein catabolic process;integral component of membrane;organic substance metabolic process;cellular catabolic process;proteolysis;organonitrogen compound metabolic process;organic substance catabolic process;cellular protein metabolic process;organonitrogen compound catabolic process;cellular metabolic process;ubiquitin-dependent protein cataboli…
BaRT2v18chr3HG160900	HORVU.MOREX.r3.3HG0307390	Fe2OG dioxygenase domain-containing protein;S-norcoclaurine synthase 1;Senescence-related gene 1;S-norcoclaurine synthase 1-like	1.7778	0	0
BaRT2v18chr3HG161590	HORVU.MOREX.r3.3HG0308570	Exoribonuclease 2;Synaptogyrin-4 (Fragment);Fiber protein Fb34	-1.64433	GO:0031224;GO:0110165;GO:0016021;GO:0016020	cellular anatomical entity;integral component of membrane;membrane;intrinsic component of membrane
BaRT2v18chr3HG161930	HORVU.MOREX.r3.3HG0309140	Putative peptide transporter;Putative proton-dependent oligopeptide or low-affinity nitrate transporter (Fragment);Putative proton-dependent oligopeptide transporter family, major facilitator superfamily;Peptide transporter PTR1;Peptide/nitrate transporter;Putative peptide/nitrate transporter (Fragment);Nitrate transporter 1.7	2.97695	GO:0006817;GO:0015698;GO:0005215;GO:0006811;GO:0055085;GO:0071705;GO:0051179;GO:0042886;GO:0022857;GO:0006820;GO:0031224;GO:0110165;GO:0016021;GO:0006810;GO:0009987;GO:0051234;GO:0015833;GO:0071702;GO:0006857;GO:0071944;GO:0005886;GO:0016020	inorganic anion transport;integral component of membrane;plasma membrane;establishment of localization;transporter activity;peptide transport;anion transport;transmembrane transporter activity;cellular process;phosphate ion transport;transport;amide transport;nitrogen compound transport;transmembrane transport;membrane;intrinsic component of membrane;cellular anatomical entity;cell periphery;loca…
BaRT2v18chr2HG080700	HORVU.MOREX.r3.3HG0309490	Cystatin domain-containing protein;Cysteine proteinase inhibitor	-2.05935	GO:0043086;GO:0032269;GO:0030234;GO:0032268;GO:0050789;GO:0061135;GO:0050790;GO:0019222;GO:0004869;GO:0065007;GO:0004866;GO:0030414;GO:0098772;GO:0048523;GO:0044092;GO:0006952;GO:0045861;GO:0010951;GO:0050896;GO:0050794;GO:0048519;GO:0031323;GO:0051172;GO:0060255;GO:0031324;GO:0051246;GO:0052548;GO:0005576;GO:0010605;GO:0080090;GO:0006950;GO:0110165;GO:0052547;GO:0010466;GO:0004857;GO:0051171;GO:…	peptidase regulator activity;negative regulation of cellular protein metabolic process;enzyme regulator activity;enzyme inhibitor activity;regulation of hydrolase activity;defense response;negative regulation of molecular function;regulation of catalytic activity;negative regulation of biological process;negative regulation of proteolysis;negative regulation of macromolecule metabolic process;reg…
BaRT2v18chr3HG162550	HORVU.MOREX.r3.3HG0309880	0	1.9141	0	0
BaRT2v18chr3HG164500	HORVU.MOREX.r3.3HG0312750	F-box domain-containing protein	-6.46142	GO:0043226;GO:0009536;GO:0043227;GO:0043229;GO:0031224;GO:0110165;GO:0016021;GO:0005622;GO:0009507;GO:0005737;GO:0043231;GO:0016020	plastid;intracellular anatomical structure;intracellular membrane-bounded organelle;organelle;cytoplasm;membrane;intrinsic component of membrane;membrane-bounded organelle;cellular anatomical entity;chloroplast;integral component of membrane;intracellular organelle
BaRT2v18chr3HG164660	HORVU.MOREX.r3.3HG0313070	TOG domain-containing protein;crescerin-2;Crescerin-1 like	-4.53161	GO:0006996;GO:0016043;GO:0043229;GO:0008092;GO:0043228;GO:0099081;GO:0015631;GO:0099080;GO:0005856;GO:0008017;GO:0007017;GO:0043226;GO:0005515;GO:0005881;GO:0099513;GO:0043232;GO:0015630;GO:0071840;GO:0005488;GO:0110165;GO:0009987;GO:0005737;GO:0000226;GO:0005874;GO:0007010;GO:0099512;GO:0005622	microtubule cytoskeleton organization;protein binding;binding;supramolecular complex;supramolecular polymer;cytoplasmic microtubule;cellular component organization;tubulin binding;microtubule-based process;polymeric cytoskeletal fiber;intracellular non-membrane-bounded organelle;cellular process;intracellular organelle;microtubule;microtubule binding;cytoskeletal protein binding;cytoplasm;cellula…
BaRT2v18chr3HG165220	HORVU.MOREX.r3.3HG0313890	PsbP domain-containing protein;PsbP-like protein 1, chloroplastic	2.22625	GO:0009523;GO:0009534;GO:0055035;GO:0043229;GO:0043169;GO:0043226;GO:0098796;GO:0009654;GO:0043167;GO:0009579;GO:0043227;GO:0019898;GO:0031984;GO:0008152;GO:0044237;GO:0032991;GO:0009507;GO:0043231;GO:0034357;GO:0009521;GO:0005488;GO:0031224;GO:0110165;GO:0016021;GO:0009987;GO:0005737;GO:1990204;GO:0046872;GO:0005509;GO:0031976;GO:0009536;GO:0015979;GO:1902494;GO:0005622;GO:0042651;GO:0009535;GO:…	binding;chloroplast thylakoid membrane;intracellular membrane-bounded organelle;membrane protein complex;integral component of membrane;chloroplast;thylakoid membrane;ion binding;photosynthesis;thylakoid;oxidoreductase complex;cellular metabolic process;cellular process;chloroplast thylakoid;intracellular organelle;extrinsic component of membrane;catalytic complex;calcium ion binding;plastid thyl…
BaRT2v18chr3HG165290	HORVU.MOREX.r3.3HG0314000	Polyneuridine-aldehyde esterase;polyneuridine-aldehyde esterase-like isoform X2;AB hydrolase-1 domain-containing protein;putative inactive methylesterase 20;Methyl esterase 10	2.03461	GO:0042537;GO:0034062;GO:0006139;GO:0044249;GO:1901576;GO:0044281;GO:0016591;GO:0140513;GO:0000428;GO:0031974;GO:0043229;GO:0080031;GO:1901615;GO:0061695;GO:0006082;GO:0071704;GO:0006629;GO:0080032;GO:0003824;GO:0043226;GO:0043227;GO:0016779;GO:0043436;GO:0140098;GO:1901362;GO:0016772;GO:0009058;GO:0019752;GO:0018130;GO:0008152;GO:0044237;GO:0032991;GO:0006725;GO:0018958;GO:0043231;GO:0003899;GO:…	RNA polymerase II, holoenzyme;intracellular membrane-bounded organelle;aromatic compound biosynthetic process;hydrolase activity, acting on ester bonds;RNA polymerase complex;monocarboxylic acid metabolic process;benzene-containing compound metabolic process;carboxylic acid metabolic process;nucleus;integral component of membrane;nuclear DNA-directed RNA polymerase complex;organic cyclic compound…
BaRT2v18chr3HG165310	HORVU.MOREX.r3.3HG0314010	AB hydrolase-1 domain-containing protein;Methyl esterase 10	-4.83908	GO:0042537;GO:0034062;GO:0006139;GO:0044249;GO:1901576;GO:0016591;GO:0044281;GO:0140513;GO:0000428;GO:0031974;GO:0043229;GO:0080031;GO:1901615;GO:0061695;GO:0006082;GO:0071704;GO:0006629;GO:0080032;GO:0003824;GO:0043226;GO:0043227;GO:0016779;GO:0043436;GO:0140098;GO:1901362;GO:0016772;GO:0009058;GO:0019752;GO:0018130;GO:0008152;GO:0044237;GO:0032991;GO:0006725;GO:0018958;GO:0043231;GO:0003899;GO:…	RNA polymerase II, holoenzyme;intracellular membrane-bounded organelle;aromatic compound biosynthetic process;hydrolase activity, acting on ester bonds;RNA polymerase complex;monocarboxylic acid metabolic process;benzene-containing compound metabolic process;carboxylic acid metabolic process;nucleus;integral component of membrane;nuclear DNA-directed RNA polymerase complex;organic cyclic compound…
BaRT2v18chr3HG165400	HORVU.MOREX.r3.3HG0314250	Putative spermatogenesis-associated protein;Cold-induced thioredoxin domain-containing protein;spermatogenesis-associated protein 20-like;Spermatogenesis-associated protein 20;Mitochondrial transcription termination factorfamily protein;spermatogenesis-associated protein 20-like isoform X1	1.83423	GO:0097159;GO:0006355;GO:0006139;GO:0050789;GO:0044249;GO:1901576;GO:0065007;GO:0019222;GO:0043229;GO:0019219;GO:0005975;GO:0010468;GO:0071704;GO:0006725;GO:0044260;GO:0043226;GO:1901360;GO:1903506;GO:0043227;GO:0044237;GO:1901362;GO:0050794;GO:0018130;GO:0009058;GO:0003676;GO:0006353;GO:1901363;GO:0043231;GO:0008152;GO:0009507;GO:0003677;GO:0097659;GO:0016070;GO:2001141;GO:0044238;GO:2000112;GO:…	intracellular membrane-bounded organelle;binding;aromatic compound biosynthetic process;regulation of RNA metabolic process;regulation of nucleobase-containing compound metabolic process;gene expression;biological regulation;chloroplast;regulation of cellular metabolic process;organic cyclic compound biosynthetic process;nucleic acid-templated transcription;RNA metabolic process;cellular macromol…
BaRT2v18chr3HG166110	HORVU.MOREX.r3.3HG0315650	0	1.65662	GO:0001098;GO:0005694;GO:0006139;GO:0043229;GO:0033554;GO:0043228;GO:0070063;GO:0019899;GO:0071704;GO:0044260;GO:0043175;GO:0043226;GO:0005515;GO:0000993;GO:0009416;GO:0050896;GO:0009314;GO:0006974;GO:0008152;GO:0044237;GO:0006725;GO:0043232;GO:0009411;GO:0043170;GO:0009628;GO:0034641;GO:0044238;GO:0005488;GO:0006289;GO:0006950;GO:0110165;GO:0006283;GO:0006807;GO:0001099;GO:0009987;GO:0006259;GO:…	protein binding;binding;basal RNA polymerase II transcription machinery binding;DNA repair;organic substance metabolic process;RNA polymerase II complex binding;nucleic acid metabolic process;nucleobase-containing compound metabolic process;response to radiation;enzyme binding;intracellular non-membrane-bounded organelle;cellular metabolic process;cellular macromolecule metabolic process;response…
BaRT2v18chr3HG167050	HORVU.MOREX.r3.3HG0317910	Eukaryotic peptide chain release factor subunit 1-3	1.74025	GO:0006415;GO:0003723;GO:1902680;GO:0051254;GO:0071704;GO:0016746;GO:0043226;GO:0009891;GO:0003676;GO:0008152;GO:0043043;GO:0031323;GO:0006518;GO:0090079;GO:0071840;GO:0045935;GO:0080090;GO:0110165;GO:1901564;GO:0010556;GO:0044267;GO:0031326;GO:0009889;GO:0019222;GO:0043229;GO:1990825;GO:1901566;GO:1903506;GO:0003700;GO:0040008;GO:0009058;GO:0044237;GO:0043170;GO:0001228;GO:0019538;GO:0005488;GO:…	intracellular membrane-bounded organelle;cellular protein complex disassembly;positive regulation of cellular metabolic process;cellular component organization;positive regulation of RNA metabolic process;cellular macromolecule biosynthetic process;organic substance metabolic process;transferase activity;cellular component disassembly;cellular nitrogen compound biosynthetic process;protein-contai…
BaRT2v18chr3HG167640	HORVU.MOREX.r3.3HG0319100	Glucan endo-1,3-beta-glucosidase GII;Beta-1,3-glucanase 2;Glucan endo-1,3-beta-D-glucosidase;Beta-1,3-glucanase II	-2.6709	GO:0009607;GO:0043207;GO:0009057;GO:0005975;GO:0009620;GO:0031226;GO:0031225;GO:0071704;GO:0051275;GO:0044042;GO:0009605;GO:0003824;GO:0009056;GO:0044260;GO:0006073;GO:0044264;GO:0044247;GO:0006952;GO:0044419;GO:0044262;GO:0050896;GO:0004553;GO:0044248;GO:0008152;GO:0042973;GO:0051707;GO:0044237;GO:0043170;GO:0044238;GO:0044275;GO:1901575;GO:0009251;GO:0016052;GO:0006076;GO:0005976;GO:0031224;GO:…	response to external stimulus;defense response;intrinsic component of plasma membrane;anchored component of membrane;beta-glucan catabolic process;cellular polysaccharide metabolic process;plasma membrane;hydrolase activity, acting on glycosyl bonds;polysaccharide metabolic process;hydrolase activity;response to other organism;organic substance metabolic process;glucosidase activity;response to b…
BaRT2v18chr3HG167790	HORVU.MOREX.r3.3HG0319340	Voltage-dependent L-type calcium channel subunit;KANADI like transcription factor, putative isoform 1;Macrolide export ATP-binding/permease protein MacB (Fragment)	2.6984	GO:0097159;GO:0005783;GO:0036094;GO:0012505;GO:0043229;GO:0030554;GO:0017076;GO:0043226;GO:0043167;GO:0043227;GO:0032555;GO:0032559;GO:0043231;GO:1901363;GO:0035639;GO:0005524;GO:0005488;GO:0031224;GO:0043168;GO:0016021;GO:0110165;GO:0005737;GO:0097367;GO:0000166;GO:0032553;GO:1901265;GO:0005622;GO:0016020	intracellular membrane-bounded organelle;binding;small molecule binding;anion binding;integral component of membrane;endomembrane system;endoplasmic reticulum;ion binding;adenyl ribonucleotide binding;heterocyclic compound binding;nucleoside phosphate binding;intracellular organelle;purine ribonucleotide binding;adenyl nucleotide binding;organic cyclic compound binding;membrane;cytoplasm;purine n…
BaRT2v18chr3HG168280	HORVU.MOREX.r3.3HG0320230	Putative glutathione S-transferase;Glutathione transferase GST 23;GST N-terminal domain-containing protein	-1.51219	GO:0006749;GO:0006790;GO:0071704;GO:0003824;GO:0004364;GO:0008152;GO:0044237;GO:0043603;GO:0006518;GO:0034641;GO:0110165;GO:0006807;GO:0016765;GO:0009987;GO:0005737;GO:0016740;GO:1901564;GO:0005622;GO:0006575	sulfur compound metabolic process;peptide metabolic process;organic substance metabolic process;transferase activity, transferring alkyl or aryl (other than methyl) groups;glutathione metabolic process;organonitrogen compound metabolic process;transferase activity;cellular metabolic process;cellular amide metabolic process;cellular process;catalytic activity;cytoplasm;cellular modified amino acid…
BaRT2v18chr3HG168410	HORVU.MOREX.r3.3HG0320360	Calcium-dependent channel	4.54724	GO:0022890;GO:0098655;GO:0015267;GO:0006812;GO:0005227;GO:0005215;GO:0015318;GO:0006811;GO:0022803;GO:0055085;GO:0051179;GO:0022839;GO:0005216;GO:0015075;GO:0022857;GO:0005261;GO:0022836;GO:0008324;GO:0031224;GO:0110165;GO:0016021;GO:0006810;GO:0009987;GO:0051234;GO:0034220;GO:0071944;GO:0005886;GO:0016020	integral component of membrane;plasma membrane;establishment of localization;cation transmembrane transport;calcium activated cation channel activity;inorganic molecular entity transmembrane transporter activity;cation transmembrane transporter activity;ion transmembrane transporter activity;transporter activity;ion channel activity;transmembrane transporter activity;channel activity;cellular pro…
BaRT2v18chr3HG168700	HORVU.MOREX.r3.3HG0320820	0	2.43393	GO:0097159;GO:0036094;GO:0050789;GO:0065007;GO:0043229;GO:0106310;GO:0140096;GO:0030554;GO:0016773;GO:0017076;GO:0007154;GO:0016310;GO:0071704;GO:0006796;GO:0044260;GO:0003824;GO:0043226;GO:0043167;GO:0006468;GO:0043227;GO:0023052;GO:0032555;GO:0004672;GO:0006793;GO:0016772;GO:0050896;GO:0050794;GO:0106311;GO:0032559;GO:0043231;GO:0044237;GO:0008152;GO:1901363;GO:0035639;GO:0005634;GO:0043170;GO:…	protein phosphorylation;intracellular membrane-bounded organelle;binding;small molecule binding;anion binding;nucleus;cellular protein modification process;kinase activity;integral component of membrane;protein serine kinase activity;transferase activity, transferring phosphorus-containing groups;signaling;organic substance metabolic process;protein threonine kinase activity;phosphotransferase ac…
BaRT2v18chr3HG169240	HORVU.MOREX.r3.3HG0321990	Protein LATERAL ROOT PRIMORDIUM 1;SRS transcription factor (Fragment)	1.90658	GO:0071310;GO:1902680;GO:0051254;GO:0010817;GO:0009851;GO:0043226;GO:0023052;GO:0009891;GO:0009733;GO:0003676;GO:0008152;GO:0003677;GO:0031323;GO:0009755;GO:0045935;GO:0080090;GO:0110165;GO:0070887;GO:0009734;GO:0010556;GO:0031326;GO:0009889;GO:0009850;GO:0019222;GO:0043229;GO:0042446;GO:0009719;GO:1903506;GO:0009058;GO:0044237;GO:0005488;GO:0031224;GO:0048856;GO:0009987;GO:0051171;GO:0010033;GO:…	intracellular membrane-bounded organelle;auxin metabolic process;positive regulation of cellular metabolic process;response to chemical;positive regulation of RNA metabolic process;hormone metabolic process;multicellular organismal process;cellular metabolic process;organic cyclic compound binding;biological regulation;regulation of nitrogen compound metabolic process;regulation of nucleic acid-t…
BaRT2v18chr3HG169620	HORVU.MOREX.r3.3HG0322580	Protein O-linked-mannose beta-1,4-N-acetylglucosaminyltransferase 2-like;Protein O-linked-mannose beta-1,4-N-acetylglucosaminyltransferase 2;EGF domain-specific O-linked N-acetylglucosamine transferase-like	1.52209	GO:0016740;GO:0003824;GO:0043226;GO:0012505;GO:0043227;GO:0043229;GO:0031224;GO:0110165;GO:0016021;GO:0005622;GO:0005737;GO:0005794;GO:0016757;GO:0043231;GO:0016020	intracellular anatomical structure;intracellular membrane-bounded organelle;catalytic activity;transferase activity;organelle;cytoplasm;membrane;intrinsic component of membrane;transferase activity, transferring glycosyl groups;membrane-bounded organelle;cellular anatomical entity;integral component of membrane;Golgi apparatus;intracellular organelle;endomembrane system
BaRT2v18chr3HG169830	HORVU.MOREX.r3.3HG0322830	Putative mannan synthase 7;Nucleotide-diphospho-sugar transferases superfamily protein;Mannan synthase 1;glucomannan 4-beta-mannosyltransferase 9-like;glucomannan 4-beta-mannosyltransferase 9;Cellulose synthase like A11	-3.29295	GO:0012505;GO:0016043;GO:0043229;GO:0016757;GO:0098791;GO:0003824;GO:0016020;GO:0043226;GO:0016758;GO:0071554;GO:0043227;GO:0097502;GO:0000139;GO:0005794;GO:0008152;GO:0000030;GO:0019187;GO:0043231;GO:0031090;GO:0051753;GO:0071840;GO:0031224;GO:0110165;GO:0016021;GO:0098588;GO:0009987;GO:0005737;GO:0016740;GO:0071555;GO:0045229;GO:0005622;GO:0070085;GO:0047259;GO:0031984	intracellular membrane-bounded organelle;mannosyltransferase activity;cellular component organization;integral component of membrane;external encapsulating structure organization;Golgi membrane;endomembrane system;mannosylation;transferase activity;glycosylation;Golgi apparatus;cellular process;intracellular organelle;cell wall organization;Golgi apparatus subcompartment;bounding membrane of orga…
BaRT2v18chr3HG170030	HORVU.MOREX.r3.3HG0323260	Fungal lipase-like domain containing protein;Putative carboxylic ester hydrolase;Phospholipase A1-Igamma1, chloroplastic	-5.50261	GO:0016298;GO:0052740;GO:0043229;GO:0071704;GO:0006629;GO:0009056;GO:0003824;GO:0043226;GO:0004806;GO:0004620;GO:0043227;GO:0008152;GO:0043231;GO:0009507;GO:0044238;GO:1901575;GO:0009820;GO:0016042;GO:0110165;GO:0006807;GO:0016787;GO:0005737;GO:0052689;GO:0047714;GO:1901564;GO:0016788;GO:0009536;GO:0008970;GO:0052739;GO:0005622	intracellular membrane-bounded organelle;hydrolase activity, acting on ester bonds;lipase activity;chloroplast;phosphatidylserine 1-acylhydrolase activity;hydrolase activity;organic substance metabolic process;organonitrogen compound metabolic process;alkaloid metabolic process;organic substance catabolic process;carboxylic ester hydrolase activity;intracellular organelle;1-acyl-2-lysophosphatidy…
BaRT2v18chr3HG170250	HORVU.MOREX.r3.3HG0323580	0	1.59033	0	0
BaRT2v18chr3HG170350	HORVU.MOREX.r3.3HG0323770	E3 ubiquitin-protein ligase RGLG1;Copine domain-containing protein;E3 ubiquitin-protein ligase RGLG2	1.82592	GO:0009607;GO:0071310;GO:0050789;GO:0016567;GO:0065007;GO:0043229;GO:0140096;GO:0009611;GO:0009725;GO:0043207;GO:0007154;GO:0043169;GO:0009753;GO:0009605;GO:0071704;GO:0044260;GO:0003824;GO:0019787;GO:0043226;GO:0016874;GO:0009719;GO:0042221;GO:0043167;GO:0032870;GO:0043227;GO:0006952;GO:0023052;GO:0044419;GO:1901700;GO:0070647;GO:0009867;GO:0071495;GO:0050896;GO:0050794;GO:0008152;GO:0043231;GO:…	response to external stimulus;response to lipid;intracellular membrane-bounded organelle;binding;defense response;response to hormone;protein modification by small protein conjugation;response to organic substance;response to wounding;nucleus;cellular protein modification process;integral component of membrane;response to chemical;response to endogenous stimulus;response to fatty acid;response to…
BaRT2v18chr3HG137680	HORVU.MOREX.r3.3HG0324140	0	2.27298	0	0
BaRT2v18chr3HG170590	HORVU.MOREX.r3.3HG0324290	NB-ARC domain-containing protein	1.54581	GO:0097159;GO:0006355;GO:0036094;GO:0140110;GO:0050789;GO:0065007;GO:0019222;GO:0043229;GO:0030554;GO:0043531;GO:0019219;GO:0017076;GO:0010468;GO:0043226;GO:0043167;GO:1903506;GO:0006952;GO:0043227;GO:0003700;GO:0032555;GO:0050896;GO:0050794;GO:0032559;GO:0043231;GO:2001141;GO:2000112;GO:1901363;GO:0035639;GO:0005634;GO:0031323;GO:0003677;GO:0060255;GO:0005524;GO:0005488;GO:0080090;GO:0006950;GO:…	intracellular membrane-bounded organelle;binding;defense response;regulation of RNA metabolic process;anion binding;regulation of nucleobase-containing compound metabolic process;small molecule binding;nucleus;ADP binding;regulation of RNA biosynthetic process;regulation of transcription, DNA-templated;sequence-specific DNA binding;ion binding;regulation of biosynthetic process;DNA binding;adenyl…
BaRT2v18chr3HG170700	HORVU.MOREX.r3.3HG0324410	0	5.32387	GO:0097159;GO:0036094;GO:0006457;GO:0030554;GO:0017076;GO:0043167;GO:0032555;GO:0032559;GO:1901363;GO:0035639;GO:0005524;GO:0005488;GO:0031224;GO:0110165;GO:0016021;GO:0043168;GO:0009987;GO:0097367;GO:0000166;GO:0032553;GO:1901265;GO:0016020	binding;small molecule binding;anion binding;integral component of membrane;ion binding;adenyl ribonucleotide binding;heterocyclic compound binding;nucleoside phosphate binding;cellular process;purine ribonucleotide binding;adenyl nucleotide binding;organic cyclic compound binding;membrane;purine nucleotide binding;intrinsic component of membrane;ribonucleotide binding;cellular anatomical entity;…
BaRT2v18chr3HG170750	HORVU.MOREX.r3.3HG0324480	Cytokinin-N-glucosyltransferase 1;UDP-glycosyltransferase 76C1;UDP-glycosyltransferase 76E2;UDP-glycosyltransferase 76E11;DIMBOA UDP-glucosyltransferase BX9	-2.19036	GO:0044249;GO:1901576;GO:0006720;GO:0016757;GO:0071704;GO:0006629;GO:0003824;GO:0008610;GO:0016758;GO:0006721;GO:0008299;GO:0035251;GO:0009058;GO:0008152;GO:0044237;GO:0080044;GO:0044238;GO:0016114;GO:0031224;GO:0110165;GO:0016021;GO:0009987;GO:0008194;GO:0016740;GO:0046527;GO:0080043;GO:0044255;GO:0016020	isoprenoid biosynthetic process;UDP-glycosyltransferase activity;quercetin 7-O-glucosyltransferase activity;terpenoid metabolic process;integral component of membrane;isoprenoid metabolic process;terpenoid biosynthetic process;organic substance metabolic process;transferase activity;cellular biosynthetic process;biosynthetic process;cellular metabolic process;cellular process;cellular lipid metab…
BaRT2v18chr3HG171290	HORVU.MOREX.r3.3HG0325820	0	2.21801	0	0
BaRT2v18chr3HG171570	HORVU.MOREX.r3.3HG0326310	Pathogenesis-related protein 4b;Pathogenesis-related protein 4;Barwin domain-containing protein;Wheatwin-2	-1.51715	GO:0009607;GO:0012501;GO:0006139;GO:0090305;GO:0033554;GO:0043207;GO:0009620;GO:0001906;GO:0009605;GO:0008219;GO:0071704;GO:0003824;GO:0002376;GO:0006952;GO:0044419;GO:0050896;GO:0008152;GO:0051707;GO:0044237;GO:0006955;GO:0006725;GO:0043170;GO:0034641;GO:0044238;GO:0009617;GO:0031640;GO:0005488;GO:0031224;GO:0006950;GO:0110165;GO:0016021;GO:0030246;GO:0006807;GO:0009987;GO:0016787;GO:0004518;GO:…	response to external stimulus;binding;defense response;hydrolase activity, acting on ester bonds;killing of cells of other organism;biological process involved in interaction with symbiont;plant-type hypersensitive response;innate immune response;integral component of membrane;cell death;programmed cell death;hydrolase activity;biological process involved in symbiotic interaction;response to othe…
BaRT2v18chr3HG171810	HORVU.MOREX.r3.3HG0326900	Powdery mildew resistance protein PM3 variant;Putative disease resistance protein RGA4	1.85216	GO:0097159;GO:0036094;GO:0030554;GO:0043531;GO:0017076;GO:0043167;GO:0006952;GO:0032555;GO:0050896;GO:0032559;GO:1901363;GO:0035639;GO:0005524;GO:0005488;GO:0006950;GO:0043168;GO:0097367;GO:0000166;GO:0032553;GO:1901265	binding;defense response;small molecule binding;anion binding;ADP binding;ion binding;adenyl ribonucleotide binding;heterocyclic compound binding;nucleoside phosphate binding;purine ribonucleotide binding;adenyl nucleotide binding;organic cyclic compound binding;response to stress;purine nucleotide binding;ribonucleotide binding;response to stimulus;purine ribonucleoside triphosphate binding;nucl…
BaRT2v18chr3HG172660	HORVU.MOREX.r3.3HG0328740	WD-repeat protein, putative;Anaphase promoting complex, Cdc20, Cdh1, and Ama1 subunits;WD-repeat cell cycle regulatory protein	-3.21271	GO:0030234;GO:0032268;GO:0006508;GO:0051443;GO:0032436;GO:0071704;GO:0006511;GO:0009896;GO:0043226;GO:0044093;GO:2000060;GO:0008152;GO:0045862;GO:0031323;GO:0080090;GO:0110165;GO:0032434;GO:0043161;GO:0010997;GO:1903322;GO:0006464;GO:1901564;GO:0044267;GO:0065009;GO:1902494;GO:1901565;GO:0030162;GO:0050790;GO:0019222;GO:0043229;GO:0009057;GO:0098772;GO:0007049;GO:0031145;GO:0031331;GO:0097027;GO:…	intracellular membrane-bounded organelle;anaphase-promoting complex;anaphase-promoting complex-dependent catabolic process;regulation of catalytic activity;positive regulation of cellular metabolic process;ubiquitin ligase activator activity;organic substance metabolic process;organic substance catabolic process;cellular metabolic process;catalytic complex;biological regulation;regulation of nitr…
BaRT2v18chr3HG172820	HORVU.MOREX.r3.3HG0329040	Vacuolar-processing enzyme;vacuolar-processing enzyme-like;Senescence enhanced2b;Legumain	-3.19308	GO:0030312;GO:0012501;GO:0022414;GO:0061458;GO:0006508;GO:0030163;GO:0043229;GO:0051604;GO:0051603;GO:0140096;GO:0009791;GO:0009057;GO:0004175;GO:0048608;GO:0008219;GO:0071704;GO:0009056;GO:0044260;GO:0003824;GO:0043226;GO:0003006;GO:0005615;GO:0043227;GO:0005773;GO:0044257;GO:0044265;GO:0009505;GO:0008233;GO:0007275;GO:0032502;GO:0044248;GO:0006624;GO:0048731;GO:0043231;GO:0005618;GO:0044237;GO:…	intracellular membrane-bounded organelle;vacuole;external encapsulating structure;reproduction;system development;gene expression;peptidase activity;cell wall;cell death;programmed cell death;reproductive structure development;hydrolase activity;fruit development;organic substance metabolic process;cysteine-type peptidase activity;cellular catabolic process;proteolysis;organonitrogen compound met…
BaRT2v18chr3HG173340	HORVU.MOREX.r3.3HG0329950	Pectin acetylesterase	-2.4782	GO:0030312;GO:0052793;GO:0016043;GO:0003824;GO:0071554;GO:0009505;GO:0005618;GO:0071840;GO:0005576;GO:0031224;GO:0110165;GO:0016021;GO:0009987;GO:0016787;GO:0052689;GO:0016788;GO:0071555;GO:0045229;GO:0071944;GO:0016020	hydrolase activity, acting on ester bonds;external encapsulating structure;cellular component organization;integral component of membrane;external encapsulating structure organization;cell wall;hydrolase activity;carboxylic ester hydrolase activity;cellular process;cell wall organization;catalytic activity;membrane;plant-type cell wall;intrinsic component of membrane;cellular component organizati…
BaRT2v18chr3HG173500	HORVU.MOREX.r3.3HG0330200	Aquaporin TIP11;Nodulin-26;Aquaporin TIP;Tonoplast intrinsic protein 12	-1.81626	GO:0005774;GO:0015267;GO:0042044;GO:0043229;GO:0005215;GO:0015318;GO:0043226;GO:0055085;GO:0022803;GO:0043227;GO:0051179;GO:0005773;GO:0022857;GO:0043231;GO:0031090;GO:0031224;GO:0015250;GO:0110165;GO:0016021;GO:0006833;GO:0006810;GO:0009987;GO:0051234;GO:0098588;GO:0005737;GO:0005372;GO:0005622;GO:0016020	intracellular membrane-bounded organelle;water transport;vacuole;integral component of membrane;establishment of localization;transporter activity;inorganic molecular entity transmembrane transporter activity;transmembrane transporter activity;channel activity;cellular process;intracellular organelle;bounding membrane of organelle;transport;water transmembrane transporter activity;transmembrane t…
BaRT2v18chr4HG174640	HORVU.MOREX.r3.4HG0331680	2-oxoglutarate and Fe(II)-dependent oxygenase superfamily protein;Feruloyl CoA ortho-hydroxylase 2;Thebaine 6-O-demethylase;Putative flavanone 3-dioxygenase;2'-deoxymugineic-acid 2'-dioxygenase;Fe2OG dioxygenase domain-containing protein;Feruloyl CoA ortho-hydroxylase 2 (Fragment);Carotene epsilon-monooxygenase	1.95656	0	0
BaRT2v18chr4HG174830	HORVU.MOREX.r3.4HG0331950	BACK domain-containing protein	-3.91067	GO:0005634;GO:0009628;GO:0043226;GO:0043227;GO:0043229;GO:0009416;GO:0110165;GO:0010114;GO:0009639;GO:0005622;GO:0050896;GO:0009314;GO:0043231	intracellular anatomical structure;intracellular membrane-bounded organelle;response to red light;organelle;response to radiation;membrane-bounded organelle;nucleus;response to abiotic stimulus;cellular anatomical entity;response to light stimulus;response to stimulus;intracellular organelle;response to red or far red light
BaRT2v18chr4HG175110-BaRT2v18chr4HG175120	HORVU.MOREX.r3.4HG0332530	flagellar radial spoke protein 5 isoform X1;Putative oxidoreductase, chloroplastic isoform A;Histidine-containing phosphotransfer peotein;Aldo/keto reductase/potassium channel subunit beta	-1.5123	GO:0071310;GO:0050789;GO:0009570;GO:0065007;GO:0043229;GO:0007154;GO:0009725;GO:0071368;GO:0009735;GO:0009736;GO:0043226;GO:0009719;GO:0031975;GO:0042221;GO:0032870;GO:0043227;GO:0023052;GO:0071495;GO:0000160;GO:0050896;GO:0009526;GO:0050794;GO:0043231;GO:0009507;GO:0031967;GO:0009755;GO:0110165;GO:0070887;GO:0009987;GO:0005737;GO:0010033;GO:0035556;GO:0007165;GO:0009532;GO:0009536;GO:0051716;GO:…	intracellular membrane-bounded organelle;organelle envelope;cytokinin-activated signaling pathway;response to hormone;chloroplast envelope;response to organic substance;chloroplast;response to chemical;response to endogenous stimulus;response to cytokinin;chloroplast stroma;plastid envelope;cellular response to cytokinin stimulus;signaling;intracellular signal transduction;phosphorelay signal tra…
BaRT2v18chr4HG175220	HORVU.MOREX.r3.4HG0332710	0	1.57559	0	0
BaRT2v18chr4HG175450	HORVU.MOREX.r3.4HG0333030	Low temperature inducible SLTI66;Dehydrin 13;Cold-inducible protein;Putative glutamic acid-rich protein-like	-3.24518	GO:0003824;GO:0043167;GO:0005488;GO:0043169;GO:0016853;GO:0046872	binding;ion binding;catalytic activity;isomerase activity;metal ion binding;cation binding
BaRT2v18chr4HG175500	HORVU.MOREX.r3.4HG0333100	5-methyltetrahydropteroyltriglutamate--homocysteine methyltransferase 2;5-methyltetrahydropteroyltriglutamate--homocysteine S-methyltransferase	-2.16383	GO:0006066;GO:0016741;GO:1901605;GO:0044249;GO:0009086;GO:0004448;GO:0044281;GO:1901576;GO:0032259;GO:0043229;GO:0000096;GO:0004449;GO:0006555;GO:1901615;GO:0044283;GO:0043169;GO:0005739;GO:0006790;GO:0006082;GO:0016491;GO:0071704;GO:0016053;GO:0003824;GO:1901566;GO:0043226;GO:0043167;GO:0046914;GO:0043227;GO:0043436;GO:0008652;GO:0044272;GO:0016616;GO:0019752;GO:0009058;GO:0008152;GO:0043231;GO:…	sulfur compound biosynthetic process;intracellular membrane-bounded organelle;binding;cellular amino acid biosynthetic process;oxidoreductase activity, acting on the CH-OH group of donors, NAD or NADP as acceptor;methylation;sulfur amino acid metabolic process;carboxylic acid metabolic process;sulfur compound metabolic process;secondary alcohol metabolic process;isocitrate dehydrogenase (NAD+) ac…
BaRT2v18chr4HG175640	HORVU.MOREX.r3.4HG0333250	Glyoxalase family protein, expressed;VOC domain-containing protein	2.19311	GO:0003824;GO:0005783;GO:0043226;GO:0012505;GO:0043227;GO:0043229;GO:0016829;GO:0005829;GO:0110165;GO:0005622;GO:0005737;GO:0043231	intracellular anatomical structure;intracellular membrane-bounded organelle;catalytic activity;lyase activity;organelle;cytoplasm;membrane-bounded organelle;cellular anatomical entity;intracellular organelle;endomembrane system;endoplasmic reticulum;cytosol
BaRT2v18chr4HG175750	HORVU.MOREX.r3.4HG0333380	Tubulin beta chain	-3.67221	GO:0003723;GO:0006996;GO:0017076;GO:0099081;GO:0043226;GO:0032549;GO:0005911;GO:0003676;GO:0009507;GO:0035639;GO:0015630;GO:0071840;GO:0043168;GO:0055044;GO:0110165;GO:0016462;GO:0000226;GO:0097367;GO:0000166;GO:0071944;GO:0012505;GO:0043229;GO:0000278;GO:0007049;GO:0099513;GO:0005794;GO:0005618;GO:0005488;GO:0009987;GO:0005737;GO:0009532;GO:0070161;GO:1901265;GO:0030054;GO:0005622;GO:0016020;GO:…	intracellular membrane-bounded organelle;external encapsulating structure;cellular component organization;plasma membrane;hydrolase activity;microtubule-based process;purine nucleoside binding;organic cyclic compound binding;cell junction;ribonucleotide binding;plastid;nucleic acid binding;cell-cell junction;purine ribonucleoside triphosphate binding;plasmodesma;protein binding;supramolecular com…
BaRT2v18chr4HG175810	HORVU.MOREX.r3.4HG0333470	Globulin-like protein (Fragment);Embryo globulin;Globulin 3;Globulin-1 S allele	11.2137	GO:0005488;GO:0019865;GO:0044877;GO:0005576;GO:0031224;GO:0110165;GO:0016021;GO:0045735;GO:0019863;GO:0016020	binding;IgE binding;protein-containing complex binding;membrane;intrinsic component of membrane;cellular anatomical entity;immunoglobulin binding;extracellular region;integral component of membrane;nutrient reservoir activity
BaRT2v18chr4HG176200	HORVU.MOREX.r3.4HG0333870	Transcription factor bHLH28;BHLH domain-containing protein;Transcription factor bHLH25	-1.50968	GO:0097159;GO:0006355;GO:0140110;GO:0050789;GO:0065007;GO:0019222;GO:0043229;GO:0019219;GO:0010468;GO:0043226;GO:0005515;GO:1903506;GO:0043227;GO:0003700;GO:0050794;GO:0003676;GO:0043231;GO:2000112;GO:2001141;GO:0003677;GO:1901363;GO:0005634;GO:0031323;GO:0060255;GO:0005488;GO:0080090;GO:0110165;GO:0051171;GO:0010556;GO:0046983;GO:0031326;GO:0043565;GO:0005622;GO:0051252;GO:0009889	protein binding;intracellular membrane-bounded organelle;binding;regulation of RNA metabolic process;regulation of nucleobase-containing compound metabolic process;nucleus;regulation of RNA biosynthetic process;regulation of transcription, DNA-templated;sequence-specific DNA binding;DNA binding;protein dimerization activity;regulation of biosynthetic process;heterocyclic compound binding;regulati…
BaRT2v18chr4HG176230	HORVU.MOREX.r3.4HG0333940	0	-3.55448	GO:0031224;GO:0110165;GO:0016021;GO:0016020	cellular anatomical entity;integral component of membrane;membrane;intrinsic component of membrane
BaRT2v18chr4HG176340	HORVU.MOREX.r3.4HG0334060	CNNM transmembrane domain-containing protein;DUF21 domain-containing protein	2.31903	GO:0043226;GO:0043227;GO:0043229;GO:0031224;GO:0110165;GO:0016021;GO:0005622;GO:0043231;GO:0016020	intracellular anatomical structure;intracellular membrane-bounded organelle;organelle;membrane;intrinsic component of membrane;membrane-bounded organelle;cellular anatomical entity;integral component of membrane;intracellular organelle
BaRT2v18chr4HG176960	HORVU.MOREX.r3.4HG0334860	Peptide transporter PTR2;Nitrate transporter	-1.59653	GO:0005886;GO:0006811;GO:0055085;GO:0006820;GO:0006817;GO:0015698;GO:0051179;GO:0031224;GO:0110165;GO:0016021;GO:0005215;GO:0071944;GO:0006810;GO:0009987;GO:0051234;GO:0022857;GO:0016020	transporter activity;transport;localization;inorganic anion transport;anion transport;transmembrane transporter activity;transmembrane transport;membrane;ion transport;intrinsic component of membrane;cellular anatomical entity;integral component of membrane;plasma membrane;cellular process;establishment of localization;phosphate ion transport;cell periphery
BaRT2v18chr4HG177050	HORVU.MOREX.r3.4HG0334970	Plasma membrane ATPase;P-type H(+)-exporting transporter	3.54524	GO:0022890;GO:0055067;GO:0097159;GO:0036094;GO:1902600;GO:0098655;GO:0098660;GO:0042625;GO:0006812;GO:0065007;GO:0019725;GO:0030554;GO:0005215;GO:0015318;GO:0017076;GO:0055082;GO:0006811;GO:0006873;GO:0042592;GO:0003824;GO:0055085;GO:0043167;GO:0016818;GO:0051179;GO:0098662;GO:0032555;GO:0015075;GO:0022857;GO:0032559;GO:0015078;GO:1901363;GO:0035639;GO:0015662;GO:0005524;GO:0017111;GO:0140352;GO:…	binding;small molecule binding;anion binding;cation homeostasis;ATPase-coupled ion transmembrane transporter activity;inorganic cation transmembrane transport;ATPase-coupled cation transmembrane transporter activity;regulation of pH;regulation of intracellular pH;plasma membrane;integral component of membrane;ion transmembrane transporter activity, phosphorylative mechanism;inorganic ion homeosta…
BaRT2v18chr4HG177060	HORVU.MOREX.r3.4HG0334980	Tetratricopeptide repeat protein 38	1.98893	GO:0003824;GO:0016787	hydrolase activity;catalytic activity
BaRT2v18chr4HG177220	HORVU.MOREX.r3.4HG0335250	Galectin domain-containing protein;Galactosyltransferase;Hydroxyproline O-galactosyltransferase GALT4;Putative beta-1,3-galactosyltransferase 19;Putative beta-1,3-galactosyltransferase 18	2.16944	GO:0080147;GO:0010054;GO:0009888;GO:0031410;GO:0071704;GO:0048469;GO:0043226;GO:0035251;GO:0008152;GO:0110165;GO:0030246;GO:0098588;GO:0030154;GO:0008194;GO:1901135;GO:0006464;GO:0005802;GO:1901564;GO:0044267;GO:0009653;GO:0046527;GO:1990714;GO:0012505;GO:0043229;GO:0008378;GO:0010015;GO:1901566;GO:0016758;GO:0000139;GO:0048765;GO:0005794;GO:0009058;GO:0018258;GO:0031984;GO:0044237;GO:0043170;GO:…	intracellular membrane-bounded organelle;plant epidermis development;anatomical structure morphogenesis;cellular macromolecule biosynthetic process;organic substance metabolic process;transferase activity;multicellular organismal process;glycosylation;cellular metabolic process;Golgi apparatus subcompartment;bounding membrane of organelle;organic substance biosynthetic process;trans-Golgi network…
BaRT2v18chr4HG177650	HORVU.MOREX.r3.4HG0335760	Adenylosuccinate synthetase, chloroplastic	-1.78943	GO:0009167;GO:0017076;GO:0016810;GO:0071704;GO:0006796;GO:0048046;GO:0043226;GO:0032549;GO:0009260;GO:0009165;GO:0072522;GO:1901362;GO:0009507;GO:0008152;GO:0035639;GO:0016879;GO:0110165;GO:0043168;GO:0097367;GO:0000166;GO:0019637;GO:1901135;GO:1901564;GO:0016811;GO:0019438;GO:0043229;GO:0006167;GO:0009117;GO:1901566;GO:0009259;GO:0006793;GO:0009058;GO:0018130;GO:0044237;GO:0072521;GO:0044208;GO:…	organophosphate biosynthetic process;intracellular membrane-bounded organelle;purine nucleoside monophosphate metabolic process;aromatic compound biosynthetic process;organophosphate metabolic process;response to chemical;ribonucleotide metabolic process;hydrolase activity;organic substance metabolic process;cellular nitrogen compound biosynthetic process;cellular metabolic process;nucleoside pho…
BaRT2v18chr4HG177770	HORVU.MOREX.r3.4HG0335960	Phosphate metabolism protein 8;Pyrimidine 5-nucleotidase;HAD-superfamily hydrolase, subfamily IA, variant 3, putative;Suppressor of disruption of TFIIS;HAD-superfamily hydrolase, subfamily IA, variant 3;Haloacid dehalogenase-like hydrolase (HAD) superfamily protein	-1.57686	GO:0003824;GO:0016020;GO:0016791;GO:0016788;GO:0042578;GO:0033883;GO:0031224;GO:0110165;GO:0016021;GO:0009987;GO:0006793;GO:0016311;GO:0016787;GO:0008152;GO:0044237;GO:0006796	hydrolase activity, acting on ester bonds;catalytic activity;phosphoric ester hydrolase activity;phosphorus metabolic process;membrane;intrinsic component of membrane;phosphatase activity;cellular metabolic process;integral component of membrane;cellular anatomical entity;cellular process;metabolic process;pyridoxal phosphatase activity;dephosphorylation;hydrolase activity;phosphate-containing co…
BaRT2v18chr4HG178200	HORVU.MOREX.r3.4HG0336600	outer envelope protein 64, chloroplastic-like;RNA polymerase II-associated protein 3;Outer envelope protein 64, chloroplastic;Translocon at the outer membrane of chloroplasts 64;Amidase family protein (Fragment)	1.8375	GO:0044743;GO:0006996;GO:0098656;GO:0016810;GO:0071704;GO:0006796;GO:0072655;GO:0043226;GO:0009579;GO:0051649;GO:0071705;GO:0051179;GO:0072594;GO:0009507;GO:0008152;GO:0031967;GO:0006820;GO:0071840;GO:0006470;GO:0110165;GO:0009527;GO:0043864;GO:0098588;GO:0006464;GO:1901564;GO:0009707;GO:0044267;GO:0004040;GO:0016811;GO:0031354;GO:0051641;GO:0042578;GO:0015031;GO:0043229;GO:0055085;GO:0005741;GO:…	intracellular membrane-bounded organelle;integral component of plastid outer membrane;establishment of protein localization;cellular component organization;chloroplast membrane;hydrolase activity;plastid envelope;organic substance metabolic process;protein localization to mitochondrion;protein dephosphorylation;transferase activity;cellular macromolecule localization;cellular metabolic process;or…
BaRT2v18chr4HG179070	HORVU.MOREX.r3.4HG0337800	0	2.36669	0	0
BaRT2v18chr4HG179220	HORVU.MOREX.r3.4HG0337970	BHLH domain-containing protein;Transcription factor ICE1;Inducer of CBF expression;Helix-loop-helix DNA-binding domain containing protein, expressed	-1.90265	GO:0097159;GO:0006355;GO:0140110;GO:0050789;GO:0065007;GO:0019222;GO:0043229;GO:0019219;GO:0010468;GO:0043226;GO:0005515;GO:1903506;GO:0043227;GO:0003700;GO:0050794;GO:0003676;GO:0043231;GO:2000112;GO:2001141;GO:0003677;GO:1901363;GO:0005634;GO:0031323;GO:0060255;GO:0005488;GO:0080090;GO:0110165;GO:0051171;GO:0010556;GO:0046983;GO:0031326;GO:0043565;GO:0005622;GO:0051252;GO:0009889	intracellular membrane-bounded organelle;protein binding;binding;regulation of RNA metabolic process;regulation of nucleobase-containing compound metabolic process;nucleus;sequence-specific DNA binding;regulation of transcription, DNA-templated;regulation of RNA biosynthetic process;DNA binding;protein dimerization activity;regulation of biosynthetic process;heterocyclic compound binding;regulati…
BaRT2v18chr4HG179320	HORVU.MOREX.r3.4HG0338100	Glutamate decarboxylase	-3.91954	GO:0097159;GO:0043649;GO:0036094;GO:1901605;GO:0005516;GO:0006538;GO:0044281;GO:1901606;GO:0044282;GO:0006082;GO:0071704;GO:0009056;GO:0003824;GO:0016020;GO:0009065;GO:0005515;GO:0043167;GO:0042221;GO:0043436;GO:0016829;GO:0050896;GO:0019752;GO:0044248;GO:0008152;GO:0044237;GO:1901363;GO:1901565;GO:0016831;GO:0009063;GO:0044238;GO:1901575;GO:0010035;GO:0005488;GO:0009064;GO:0046395;GO:0031224;GO:…	binding;protein binding;small molecule binding;anion binding;organic acid catabolic process;vitamin B6 binding;vitamin binding;carboxylic acid metabolic process;carboxylic acid catabolic process;response to chemical;small molecule catabolic process;integral component of membrane;organic substance metabolic process;cellular catabolic process;ion binding;organonitrogen compound metabolic process;tr…
BaRT2v18chr4HG179510	HORVU.MOREX.r3.4HG0338360	Late embryogenesis abundant protein	5.14012	0	0
BaRT2v18chr4HG180260	HORVU.MOREX.r3.4HG0339750	Cysteine proteinase (Fragment)	-2.60079	GO:0006508;GO:0050790;GO:0065007;GO:0140096;GO:0004175;GO:0071704;GO:0003824;GO:0008233;GO:0008152;GO:0043170;GO:0019538;GO:0044238;GO:0008234;GO:0031224;GO:0110165;GO:0016021;GO:0006807;GO:0016787;GO:1901564;GO:0065009;GO:0004197;GO:0016020	regulation of catalytic activity;peptidase activity;integral component of membrane;hydrolase activity;organic substance metabolic process;cysteine-type peptidase activity;proteolysis;organonitrogen compound metabolic process;regulation of molecular function;catalytic activity, acting on a protein;biological regulation;endopeptidase activity;catalytic activity;membrane;intrinsic component of membr…
BaRT2v18chr4HG180470	HORVU.MOREX.r3.4HG0339950	Late embryogenesis abundant;Dehydrin;Dehydrin-like protein (Fragment)	4.86732	GO:0001101;GO:0009415;GO:0009725;GO:0009414;GO:0009737;GO:0009719;GO:0042221;GO:1901700;GO:0050896;GO:0009266;GO:0009409;GO:0033993;GO:0009628;GO:0010035;GO:0006950;GO:0110165;GO:0005737;GO:0010033;GO:0009631;GO:0005829;GO:0097305;GO:0005622	cold acclimation;response to lipid;response to hormone;response to organic substance;response to chemical;response to water;response to endogenous stimulus;response to cold;response to water deprivation;response to temperature stimulus;response to abscisic acid;response to inorganic substance;response to alcohol;cytoplasm;response to stress;cellular anatomical entity;response to stimulus;response…
BaRT2v18chr4HG180740	HORVU.MOREX.r3.4HG0340350	PlsC domain-containing protein;Glycerol-3-phosphate 2-O-acyltransferase 6;Glycerol-3-phosphate 2-O-acyltransferase 6-like protein isoform X1;glycerol-3-phosphate 2-O-acyltransferase 6-like	-1.53091	GO:1901576;GO:0008374;GO:0004366;GO:0071704;GO:0006796;GO:0016746;GO:0003824;GO:0006793;GO:0016311;GO:0009058;GO:0008152;GO:0044237;GO:0043170;GO:0031224;GO:0110165;GO:0016021;GO:0090447;GO:0009987;GO:0016787;GO:0016740;GO:0016747;GO:0016791;GO:0016788;GO:0009059;GO:0010143;GO:0102420;GO:0042578;GO:0016020	O-acyltransferase activity;hydrolase activity, acting on ester bonds;glycerol-3-phosphate O-acyltransferase activity;integral component of membrane;hydrolase activity;organic substance metabolic process;phosphoric ester hydrolase activity;transferase activity;biosynthetic process;transferase activity, transferring acyl groups other than amino-acyl groups;cellular metabolic process;cellular proces…
BaRT2v18chr4HG181040	HORVU.MOREX.r3.4HG0340680	Inositol 3-kinase;Fructoselysine kinase;PfkB-like carbohydrate kinase family protein;Low phytic acid3;PfkB domain-containing protein	1.55097	GO:0097159;GO:0008865;GO:0036094;GO:1901576;GO:0044281;GO:0010264;GO:0030554;GO:0016773;GO:1901615;GO:0017076;GO:0005975;GO:0044283;GO:0016310;GO:0071704;GO:0006796;GO:0003824;GO:0043167;GO:1901617;GO:0032555;GO:0046835;GO:0043647;GO:0006793;GO:0016772;GO:0044262;GO:0009058;GO:0032559;GO:0044237;GO:1901363;GO:0008152;GO:0035639;GO:0046173;GO:0005524;GO:0019751;GO:0044238;GO:0005488;GO:0090407;GO:…	organophosphate biosynthetic process;binding;small molecule binding;anion binding;polyol biosynthetic process;inositol 3-kinase activity;organophosphate metabolic process;myo-inositol hexakisphosphate metabolic process;kinase activity;carbohydrate phosphorylation;inositol phosphate metabolic process;transferase activity, transferring phosphorus-containing groups;fructokinase activity;inositol pho…
BaRT2v18chr4HG181200	HORVU.MOREX.r3.4HG0341080	Neurofilament heavy polypeptide isoform X1;E3 ubiquitin-protein ligase RBBP6 isoform X1;Putative uridine nucleosidase 2	-6.10906	0	0
BaRT2v18chr4HG181620	HORVU.MOREX.r3.4HG0341820	thioredoxin-like protein CITRX, chloroplastic;Thioredoxin domain-containing protein;Putative thioredoxin-like protein CITRX, chloroplastic-like (Fragment);Thioredoxin-like protein CITRX;Thioredoxin, conserved site	-1.57396	GO:0140096;GO:0071704;GO:0044260;GO:0016860;GO:0003824;GO:0018215;GO:0008152;GO:0044237;GO:0016864;GO:0043170;GO:0036211;GO:0019538;GO:0044238;GO:0006807;GO:0009987;GO:0016853;GO:0003756;GO:0006464;GO:1901564;GO:0044267;GO:0043412	protein disulfide isomerase activity;cellular protein modification process;organic substance metabolic process;organonitrogen compound metabolic process;cellular protein metabolic process;catalytic activity, acting on a protein;cellular metabolic process;cellular macromolecule metabolic process;cellular process;intramolecular oxidoreductase activity, transposing S-S bonds;intramolecular oxidoredu…
BaRT2v18chr4HG181660	HORVU.MOREX.r3.4HG0341870	0	-2.55639	0	0
BaRT2v18chr4HG181760	HORVU.MOREX.r3.4HG0342000	4-coumarate--CoA ligase-like 9;4-coumarate--CoA ligase-like 5 (Fragment);4-coumarate--CoA ligase-like protein 7;AMP-dependent synthetase and ligase family protein;Putative AMP-dependent synthetase/ligase, AMP-binding enzyme domain-containing protein	-2.36986	GO:0097159;GO:0006139;GO:0090305;GO:0071704;GO:0004523;GO:0003824;GO:0016405;GO:0016874;GO:0016893;GO:0016891;GO:0140098;GO:0004521;GO:0003676;GO:0044237;GO:1901363;GO:0006725;GO:0004519;GO:0008152;GO:0016070;GO:0043170;GO:0034641;GO:0044238;GO:0005488;GO:0016877;GO:0090501;GO:0006807;GO:0009987;GO:0004518;GO:0016787;GO:0004540;GO:0016788;GO:0090502;GO:0090304;GO:1901360;GO:0046483	CoA-ligase activity;endonuclease activity;binding;hydrolase activity, acting on ester bonds;hydrolase activity;RNA metabolic process;catalytic activity, acting on RNA;organic substance metabolic process;endoribonuclease activity;nucleobase-containing compound metabolic process;heterocyclic compound binding;nucleic acid phosphodiester bond hydrolysis;cellular metabolic process;cellular process;org…
BaRT2v18chr4HG182060	HORVU.MOREX.r3.4HG0342440	Serine-threonine protein kinase plant-type;DNA double-strand break repair Rad50 ATPase;N-acetyltransferase ESCO2	-2.74342	GO:0016740;GO:0003824;GO:0016020;GO:0031224;GO:0110165;GO:0016021;GO:0016301;GO:0006793;GO:0016772;GO:0008152;GO:0009987;GO:0016310;GO:0044237;GO:0006796	catalytic activity;phosphorylation;phosphorus metabolic process;transferase activity;membrane;intrinsic component of membrane;kinase activity;cellular metabolic process;integral component of membrane;cellular anatomical entity;cellular process;metabolic process;transferase activity, transferring phosphorus-containing groups;phosphate-containing compound metabolic process
BaRT2v18chr4HG182080	HORVU.MOREX.r3.4HG0342490	RING-H2 finger protein ATL51;Putative E3 ubiquitin-protein ligase RHY1A	1.9159	GO:0006508;GO:0030163;GO:0051603;GO:0140096;GO:0009057;GO:0071704;GO:0061630;GO:0009056;GO:0044260;GO:0003824;GO:0006511;GO:0019787;GO:0016874;GO:0019941;GO:0070647;GO:0044257;GO:0044265;GO:0044248;GO:0008152;GO:0044237;GO:0061659;GO:0043170;GO:0036211;GO:0019538;GO:1901575;GO:0044238;GO:0006807;GO:0009987;GO:0016740;GO:0006464;GO:1901564;GO:0044267;GO:0032446;GO:0043632;GO:0043412;GO:0004842;GO:…	protein modification by small protein conjugation;cellular protein modification process;organic substance metabolic process;cellular catabolic process;proteolysis;organonitrogen compound metabolic process;transferase activity;ubiquitin-like protein transferase activity;organic substance catabolic process;cellular protein metabolic process;catalytic activity, acting on a protein;organonitrogen com…
BaRT2v18chr4HG182300	HORVU.MOREX.r3.4HG0342860	Serine/threonine-protein kinase SAPK10;Serine/threonine-protein kinase SAPK9;Serine/threonine-protein kinase SRK2E;Protein kinase domain-containing protein;Serine/threonine-protein kinase SAPK8	1.75751	GO:0071310;GO:1903959;GO:0048584;GO:0001101;GO:0009966;GO:0030554;GO:0017076;GO:0009414;GO:0046463;GO:0006082;GO:0071704;GO:0006796;GO:0006629;GO:0016053;GO:0010647;GO:0043226;GO:0048367;GO:0008610;GO:0006952;GO:0023052;GO:0016772;GO:0032559;GO:0008152;GO:0035639;GO:0010646;GO:0031323;GO:0071484;GO:0009755;GO:0009617;GO:0048827;GO:0006950;GO:0110165;GO:0043168;GO:0016301;GO:0071396;GO:0070887;GO:…	intracellular membrane-bounded organelle;response to chemical;protein serine kinase activity;shoot system development;cellular response to absence of light;organic substance metabolic process;cellular response to alcohol;phosphorylation;transferase activity;regulation of response to alcohol;adenyl ribonucleotide binding;response to radiation;multicellular organismal process;defense response to ba…
BaRT2v18chr4HG182470	HORVU.MOREX.r3.4HG0343130	probable 2-oxoglutarate-dependent dioxygenase ANS;Naringenin,2-oxoglutarate 3-dioxygenase;Gibberellin 20 oxidase 1;probable 2-oxoglutarate-dependent dioxygenase At5g05600;Fe2OG dioxygenase domain-containing protein;flavanone 3-dioxygenase 2	3.45681	0	0
BaRT2v18chr4HG182820	HORVU.MOREX.r3.4HG0343670	RWP-RK domain-containing protein;RWP-RK domain containing protein, expressed	2.07136	GO:0097159;GO:0005634;GO:0043226;GO:1901363;GO:0043227;GO:0005488;GO:0043229;GO:0110165;GO:0005622;GO:0003676;GO:0043231;GO:0003677	nucleic acid binding;organic cyclic compound binding;intracellular membrane-bounded organelle;DNA binding;binding;intracellular anatomical structure;organelle;heterocyclic compound binding;membrane-bounded organelle;nucleus;cellular anatomical entity;intracellular organelle
BaRT2v18chr4HG182940	HORVU.MOREX.r3.4HG0343870	FtsJ domain-containing protein	-2.91377	GO:0016740;GO:0016741;GO:0097159;GO:0003824;GO:0003723;GO:0005488;GO:0032259;GO:0003676;GO:0008168;GO:0008152;GO:1901363	nucleic acid binding;organic cyclic compound binding;binding;RNA binding;catalytic activity;transferase activity;heterocyclic compound binding;methylation;transferase activity, transferring one-carbon groups;metabolic process;methyltransferase activity
BaRT2v18chr4HG183300	HORVU.MOREX.r3.4HG0344540	Serine carboxypeptidase-like 18;Serine carboxypeptidase-like 19;Carboxypeptidase	-1.95257	GO:0006508;GO:0017171;GO:0140096;GO:0071704;GO:0016746;GO:0003824;GO:0008233;GO:0004185;GO:0008152;GO:0043170;GO:0019538;GO:0044238;GO:0031224;GO:0019748;GO:0110165;GO:0016021;GO:0006807;GO:0008236;GO:0016787;GO:0016740;GO:0008238;GO:1901564;GO:0016747;GO:0070008;GO:0004180;GO:0016020	secondary metabolic process;peptidase activity;integral component of membrane;hydrolase activity;organic substance metabolic process;proteolysis;organonitrogen compound metabolic process;transferase activity;transferase activity, transferring acyl groups other than amino-acyl groups;catalytic activity, acting on a protein;transferase activity, transferring acyl groups;carboxypeptidase activity;ex…
BaRT2v18chr4HG184000	HORVU.MOREX.r3.4HG0345760	Alcohol dehydrogenase ADH1;Alcohol dehydrogenase;Alcohol dehydrogenase (Fragment);Alcohol dehydrogenase 1	3.46555	0	0
BaRT2v18chr4HG184200	HORVU.MOREX.r3.4HG0346270	0	6.58699	0	0
BaRT2v18chr4HG184870	HORVU.MOREX.r3.4HG0347390	HMA domain-containing protein;Farnesylated protein 3;Heavy metal-associated isoprenylated plant protein 7	7.58778	GO:0043167;GO:0006812;GO:0005488;GO:0030001;GO:0051179;GO:0006810;GO:0043169;GO:0051234;GO:0046872;GO:0006811	transport;localization;binding;ion binding;cation transport;metal ion transport;metal ion binding;establishment of localization;cation binding;ion transport
BaRT2v18chr4HG185280	HORVU.MOREX.r3.4HG0348190	ABC transporter domain-containing protein;Transporter, ABC superfamily (Breast cancer resistance protein);ATPase, coupled to transmembrane movement of substance	1.50918	GO:0071310;GO:0008509;GO:0051093;GO:0046942;GO:0030554;GO:0017076;GO:0098656;GO:0015711;GO:0048580;GO:0023052;GO:0051179;GO:0042626;GO:0009266;GO:0015075;GO:0032559;GO:0035639;GO:0009755;GO:0140352;GO:0006820;GO:0015419;GO:0006950;GO:0110165;GO:0071396;GO:0043168;GO:0016462;GO:0070887;GO:0097367;GO:0000166;GO:0140359;GO:0071944;GO:0046864;GO:1901682;GO:0098660;GO:0010496;GO:0015698;GO:1902358;GO:…	anion transmembrane transporter activity;plasma membrane;response to chemical;primary active transmembrane transporter activity;hydrolase activity;organic anion transport;cellular response to alcohol;transmembrane transporter activity;sulfate transmembrane transport;adenyl ribonucleotide binding;monocarboxylic acid transport;organic cyclic compound binding;biological regulation;inorganic anion tr…
BaRT2v18chr4HG185560	HORVU.MOREX.r3.4HG0348980	FHA domain-containing protein	-3.13109	0	0
BaRT2v18chr4HG185730	HORVU.MOREX.r3.4HG0349300	Auxin transporter-like protein 3	-3.72309	GO:0071310;GO:0090696;GO:0050789;GO:1905393;GO:0065007;GO:0009791;GO:0007154;GO:0009725;GO:0005215;GO:0071365;GO:0010015;GO:0010102;GO:0010817;GO:0006811;GO:0006865;GO:0009719;GO:0009914;GO:0060918;GO:0071705;GO:0090698;GO:0032870;GO:0042221;GO:0023052;GO:0015291;GO:0051179;GO:0055085;GO:0060919;GO:0071495;GO:0099402;GO:0007275;GO:0010311;GO:0048829;GO:0022857;GO:0009733;GO:0050896;GO:0032501;GO:…	response to hormone;root system development;regulation of hormone levels;auxin influx;response to organic substance;root cap development;anatomical structure morphogenesis;system development;plant organ formation;plasma membrane;integral component of membrane;auxin-activated signaling pathway;hormone transport;response to chemical;response to endogenous stimulus;establishment of localization;root…
BaRT2v18chr4HG185810	HORVU.MOREX.r3.4HG0349450	Abscisic stress ripening	-8.29255	GO:0097159;GO:0006355;GO:0001101;GO:0050789;GO:0009415;GO:0065007;GO:0019222;GO:0043229;GO:0019219;GO:0009414;GO:0010468;GO:0006979;GO:0043226;GO:0042221;GO:1903506;GO:0043227;GO:1901700;GO:0050896;GO:0050794;GO:0003676;GO:0043231;GO:1901363;GO:0003677;GO:0010044;GO:2001141;GO:0005634;GO:2000112;GO:0009628;GO:0031323;GO:0010035;GO:0060255;GO:0005488;GO:0080090;GO:0006950;GO:0110165;GO:0005737;GO:…	intracellular membrane-bounded organelle;binding;regulation of RNA metabolic process;regulation of nucleobase-containing compound metabolic process;nucleus;response to chemical;response to water;response to water deprivation;sequence-specific DNA binding;regulation of transcription, DNA-templated;regulation of RNA biosynthetic process;DNA binding;regulation of biosynthetic process;response to oxi…
BaRT2v18chr4HG186360	HORVU.MOREX.r3.4HG0350800	Ribosomal RNA apurinic site specific lyase-like;F-box domain-containing protein;FBD domain-containing protein	-1.60456	GO:0003824;GO:0016829	lyase activity;catalytic activity
BaRT2v18chr3HG152770	HORVU.MOREX.r3.4HG0351320	0	3.86225	GO:0071370;GO:0071310;GO:0050789;GO:0031146;GO:0006508;GO:0065007;GO:0030163;GO:0051603;GO:0007154;GO:0009725;GO:0009057;GO:0071704;GO:0009056;GO:0044260;GO:0006511;GO:0009719;GO:0019941;GO:0042221;GO:0032870;GO:0031461;GO:0023052;GO:1901700;GO:0009739;GO:0010498;GO:0044257;GO:0071495;GO:0044265;GO:0050896;GO:0050794;GO:0044248;GO:0008152;GO:0044237;GO:0032991;GO:0033993;GO:0043170;GO:0019538;GO:…	response to lipid;cullin-RING ubiquitin ligase complex;response to hormone;response to organic substance;gibberellin mediated signaling pathway;proteasomal protein catabolic process;response to chemical;response to endogenous stimulus;signaling;organic substance metabolic process;cellular catabolic process;proteolysis;organonitrogen compound metabolic process;organic substance catabolic process;c…
BaRT2v18chr1HG035020	HORVU.MOREX.r3.4HG0353020	0	-1.63868	GO:0097159;GO:0044085;GO:0005694;GO:0006996;GO:0043229;GO:0016043;GO:0046982;GO:0043228;GO:0006325;GO:0032993;GO:0022607;GO:0043226;GO:0005515;GO:0006334;GO:0034622;GO:0000785;GO:0043227;GO:0065003;GO:0071824;GO:0000786;GO:0071103;GO:0044815;GO:0043933;GO:0003676;GO:0043231;GO:1901363;GO:0032991;GO:0003677;GO:0043232;GO:0005634;GO:0006333;GO:0071840;GO:0005488;GO:0031497;GO:0006323;GO:0110165;GO:…	protein binding;binding;intracellular membrane-bounded organelle;nucleus;cellular component organization;DNA packaging;protein-containing complex subunit organization;protein-DNA complex;protein-DNA complex assembly;DNA binding;protein dimerization activity;DNA conformation change;intracellular non-membrane-bounded organelle;heterocyclic compound binding;cellular component biogenesis;cellular pro…
BaRT2v18chr4HG187380	HORVU.MOREX.r3.4HG0353330	Cell division control protein 2-like C;Protein kinase domain-containing protein;Cyclin-dependent kinase-like protein;cell division control protein 2 homolog C	-1.99625	GO:0008284;GO:0030554;GO:0017076;GO:0071704;GO:0006796;GO:0043226;GO:0097472;GO:0023052;GO:0016772;GO:0032559;GO:0008152;GO:0035639;GO:0051726;GO:0043168;GO:0110165;GO:0016301;GO:1903047;GO:0097367;GO:0000166;GO:0022402;GO:0006464;GO:1901564;GO:0044267;GO:1902494;GO:1902911;GO:0019222;GO:0043229;GO:0016773;GO:0000082;GO:0000278;GO:0007049;GO:0006468;GO:1901987;GO:0004672;GO:0006793;GO:0044237;GO:…	regulation of cell population proliferation;intracellular membrane-bounded organelle;cyclin-dependent protein kinase activity;regulation of G2/M transition of mitotic cell cycle;organic substance metabolic process;phosphorylation;transferase activity;adenyl ribonucleotide binding;cellular metabolic process;protein serine/threonine kinase activity;phosphate-containing compound metabolic process;ca…
BaRT2v18chr4HG187900	HORVU.MOREX.r3.4HG0354540	Meristematic receptor-like kinase;Brassinosteroid LRR receptor kinase;probable leucine-rich repeat receptor-like protein kinase IMK3;Protein kinase domain-containing protein;Leucine Rich Repeat family protein, expressed	-4.00688	GO:0097159;GO:0036094;GO:0018193;GO:0030554;GO:0140096;GO:0004713;GO:0016773;GO:0017076;GO:0106310;GO:0016310;GO:0071704;GO:0006796;GO:0044260;GO:0003824;GO:0018108;GO:0043167;GO:0006468;GO:0032555;GO:0004672;GO:0006793;GO:0016772;GO:0106311;GO:0032559;GO:0044237;GO:0008152;GO:1901363;GO:0035639;GO:0043170;GO:0036211;GO:0005524;GO:0019538;GO:0044238;GO:0005488;GO:0031224;GO:0110165;GO:0016021;GO:…	protein phosphorylation;binding;small molecule binding;anion binding;cellular protein modification process;kinase activity;integral component of membrane;plasma membrane;transferase activity, transferring phosphorus-containing groups;protein serine kinase activity;organic substance metabolic process;protein threonine kinase activity;phosphotransferase activity, alcohol group as acceptor;ion bindi…
BaRT2v18chr4HG188210	HORVU.MOREX.r3.4HG0355410	Putative 2-carboxy-D-arabinitol-1-phosphatase;Seipin-1	4.76961	GO:0051235;GO:0005783;GO:0012505;GO:0098827;GO:0065007;GO:0006996;GO:0043229;GO:0016043;GO:0031227;GO:0031300;GO:0033036;GO:0071704;GO:0006629;GO:0003824;GO:0016020;GO:0043226;GO:0043227;GO:0005789;GO:0051179;GO:0031301;GO:0008152;GO:0043231;GO:0034389;GO:0031090;GO:0044238;GO:0071840;GO:0031224;GO:0110165;GO:0016021;GO:0009987;GO:0005737;GO:0042175;GO:0010876;GO:0065008;GO:0019915;GO:0005622;GO:…	intracellular membrane-bounded organelle;cellular component organization;integral component of membrane;endomembrane system;endoplasmic reticulum;organic substance metabolic process;regulation of biological quality;lipid droplet organization;maintenance of location;integral component of endoplasmic reticulum membrane;cellular process;intracellular organelle;integral component of organelle membran…
BaRT2v18chr4HG188780	HORVU.MOREX.r3.4HG0356750	Auxin efflux carrier component	-1.9103	GO:0071310;GO:0010329;GO:0005783;GO:0050789;GO:0012505;GO:0065007;GO:0043229;GO:0009966;GO:0007154;GO:0009725;GO:0005215;GO:0071365;GO:0010817;GO:0042592;GO:0043226;GO:0010928;GO:0009719;GO:0009914;GO:0042221;GO:0060918;GO:0032870;GO:0043227;GO:0055085;GO:0023052;GO:0051179;GO:0071495;GO:0010315;GO:0050896;GO:0050794;GO:0022857;GO:0009733;GO:0043231;GO:0048583;GO:0010646;GO:0009755;GO:0031224;GO:…	auxin efflux transmembrane transporter activity;intracellular membrane-bounded organelle;response to hormone;regulation of hormone levels;response to organic substance;homeostatic process;integral component of membrane;auxin-activated signaling pathway;plasma membrane;response to chemical;hormone transport;response to endogenous stimulus;establishment of localization;endomembrane system;endoplasm…
BaRT2v18chr4HG189180	HORVU.MOREX.r3.4HG0357630	Thaumatin	-2.00035	GO:0006952;GO:0005576;GO:0031224;GO:0006950;GO:0110165;GO:0016021;GO:0050896;GO:0016020	defense response;membrane;response to stress;intrinsic component of membrane;cellular anatomical entity;extracellular region;integral component of membrane;response to stimulus
BaRT2v18chr4HG189250	HORVU.MOREX.r3.4HG0357930	GRAS domain-containing protein;Scarecrow-like protein 9	1.80445	GO:0097159;GO:0006355;GO:0140110;GO:0050789;GO:0065007;GO:0019222;GO:0043229;GO:0019219;GO:0010468;GO:0043226;GO:1903506;GO:0043227;GO:0003700;GO:0050794;GO:0003676;GO:0043231;GO:1901363;GO:2000112;GO:0003677;GO:2001141;GO:0005634;GO:0031323;GO:0060255;GO:0005488;GO:0080090;GO:0110165;GO:0051171;GO:0010556;GO:0031326;GO:0043565;GO:0005622;GO:0051252;GO:0009889	intracellular membrane-bounded organelle;binding;regulation of RNA metabolic process;regulation of nucleobase-containing compound metabolic process;nucleus;sequence-specific DNA binding;regulation of transcription, DNA-templated;regulation of RNA biosynthetic process;DNA binding;regulation of biosynthetic process;heterocyclic compound binding;regulation of cellular process;regulation of cellular …
BaRT2v18chr4HG189290	HORVU.MOREX.r3.4HG0357980	0	-3.08754	0	0
BaRT2v18chr4HG190940	HORVU.MOREX.r3.4HG0362980	Kinesin motor domain-containing protein;p-loop nucleoside triphosphate hydrolase superfamily protein with CH (Calponin Homology) domain;Calponin-homology (CH) domain-containing protein	1.90404	GO:0097159;GO:0036094;GO:0043229;GO:0008092;GO:0043228;GO:0030554;GO:0017076;GO:0099081;GO:0015631;GO:0099080;GO:0005856;GO:0008017;GO:0003824;GO:0007017;GO:0043226;GO:0005515;GO:0043167;GO:0003777;GO:0003774;GO:0099513;GO:0016818;GO:0032555;GO:0032559;GO:1901363;GO:0043232;GO:0035639;GO:0015630;GO:0005524;GO:0017111;GO:0005488;GO:0031224;GO:0110165;GO:0016021;GO:0043168;GO:0016462;GO:0009987;GO:…	protein binding;binding;supramolecular complex;small molecule binding;anion binding;movement of cell or subcellular component;supramolecular polymer;integral component of membrane;hydrolase activity;microtubule-based movement;tubulin binding;hydrolase activity, acting on acid anhydrides;hydrolase activity, acting on acid anhydrides, in phosphorus-containing anhydrides;microtubule-based process;io…
BaRT2v18chr4HG193120	HORVU.MOREX.r3.4HG0369710	Polypyrimidine tract-binding protein homolog 1;Polypyrimidine tract-binding protein-like protein 1;Olypyrimidine tract-binding protein 2;RRM domain-containing protein	1.50649	GO:1903311;GO:0097159;GO:0036464;GO:0032268;GO:0003723;GO:0050789;GO:0000932;GO:0019222;GO:0043229;GO:0065007;GO:0043228;GO:0009791;GO:0019219;GO:0003729;GO:0099080;GO:0010468;GO:0016020;GO:0035770;GO:0043226;GO:0043227;GO:0090351;GO:0000381;GO:0007275;GO:0050794;GO:0032502;GO:0003676;GO:0043231;GO:1901363;GO:2000112;GO:0043232;GO:0032501;GO:0005634;GO:0031323;GO:0043484;GO:0060255;GO:0051246;GO:…	binding;intracellular membrane-bounded organelle;supramolecular complex;regulation of RNA metabolic process;regulation of nucleobase-containing compound metabolic process;nucleus;integral component of membrane;P-body;ribonucleoprotein granule;seedling development;RNA binding;regulation of biosynthetic process;regulation of cellular protein metabolic process;multicellular organismal process;regula…
BaRT2v18chr4HG195280	HORVU.MOREX.r3.4HG0375760	0	-1.86831	GO:0031224;GO:0110165;GO:0016021;GO:0016020	cellular anatomical entity;integral component of membrane;membrane;intrinsic component of membrane
BaRT2v18chr4HG195690	HORVU.MOREX.r3.4HG0376750	SANT domain-containing protein	2.45303	GO:0006355;GO:0045934;GO:0140110;GO:0050789;GO:0140297;GO:0065007;GO:1902679;GO:0043229;GO:0019222;GO:0019219;GO:0003714;GO:0098772;GO:0010468;GO:0048523;GO:0051253;GO:0043226;GO:0005515;GO:2000113;GO:0001085;GO:1903506;GO:0043227;GO:0031327;GO:0003712;GO:1903507;GO:0050794;GO:0045892;GO:0043231;GO:2001141;GO:2000112;GO:0048519;GO:0005634;GO:0031323;GO:0010558;GO:0051172;GO:0060255;GO:0031324;GO:…	intracellular membrane-bounded organelle;protein binding;negative regulation of biosynthetic process;binding;regulation of RNA metabolic process;regulation of nucleobase-containing compound metabolic process;nucleus;negative regulation of biological process;negative regulation of nucleic acid-templated transcription;negative regulation of macromolecule metabolic process;transcription corepressor …
BaRT2v18chr4HG196040	HORVU.MOREX.r3.4HG0378030	Sucrose synthase	1.5787	GO:0009311;GO:0005975;GO:0005985;GO:0016757;GO:0071704;GO:0016157;GO:0003824;GO:0016758;GO:0035251;GO:0044262;GO:0008152;GO:0044237;GO:0044238;GO:0031224;GO:0110165;GO:0016021;GO:0009987;GO:0005984;GO:0008194;GO:0016740;GO:0046527;GO:0016020	UDP-glycosyltransferase activity;integral component of membrane;sucrose metabolic process;organic substance metabolic process;transferase activity;disaccharide metabolic process;cellular metabolic process;cellular process;oligosaccharide metabolic process;catalytic activity;membrane;intrinsic component of membrane;cellular anatomical entity;sucrose synthase activity;primary metabolic process;UDP-…
BaRT2v18chr4HG196300	HORVU.MOREX.r3.4HG0378360	PAP-associated domain-containing protein;PAP/OAS1 substrate-binding domain superfamily	2.2147	GO:0016740;GO:0003824;GO:0031224;GO:0110165;GO:0016021;GO:0016772;GO:0016779;GO:0016020	nucleotidyltransferase activity;catalytic activity;transferase activity;membrane;intrinsic component of membrane;cellular anatomical entity;integral component of membrane;transferase activity, transferring phosphorus-containing groups
BaRT2v18chr4HG196400	HORVU.MOREX.r3.4HG0378600	vicilin-like seed storage protein At2g28490;Vicilin-like antimicrobial peptides 2-2;Cupin type-1 domain-containing protein;Vicilin;Bicupin, oxalate decarboxylase/oxidase	4.89217	GO:0009506;GO:0070161;GO:0030054;GO:0031224;GO:0110165;GO:0005911;GO:0055044;GO:0016021;GO:0045735;GO:0016020	cell-cell junction;symplast;anchoring junction;cell junction;membrane;plasmodesma;intrinsic component of membrane;cellular anatomical entity;integral component of membrane;nutrient reservoir activity
BaRT2v18chr4HG196980	HORVU.MOREX.r3.4HG0379720	0	1.8664	0	0
BaRT2v18chr4HG197150	HORVU.MOREX.r3.4HG0380130	Putative ADP-ribosylation factor GTPase-activating protein AGD14;Putative ADP-ribosylation factor GTPase-activating protein AGD14-like isoform X2;GTPase activating protein, putative, expressed;Arf-GAP domain-containing protein	-3.20996	GO:0030234;GO:0101005;GO:0006508;GO:0050790;GO:0065007;GO:0043229;GO:0140096;GO:0051345;GO:0005096;GO:0004843;GO:0098772;GO:0004175;GO:0071704;GO:0044260;GO:0003824;GO:0043087;GO:0043226;GO:0030695;GO:0043547;GO:0043227;GO:0044093;GO:0070647;GO:0018215;GO:0008233;GO:0008152;GO:0043231;GO:0044237;GO:0070646;GO:0005634;GO:0043170;GO:0036211;GO:0019538;GO:0044238;GO:0043085;GO:0016579;GO:0008234;GO:…	intracellular membrane-bounded organelle;enzyme regulator activity;regulation of hydrolase activity;regulation of GTPase activity;regulation of catalytic activity;nucleus;peptidase activity;cellular protein modification process;positive regulation of GTPase activity;protein modification by small protein removal;hydrolase activity;organic substance metabolic process;cysteine-type peptidase activit…
BaRT2v18chr4HG197160	HORVU.MOREX.r3.4HG0380150	Late embryogenesis abundant protein 1;Embryonic protein DC-8	4.57238	GO:0048584;GO:1902584;GO:0050789;GO:0065007;GO:0043229;GO:0048518;GO:0050826;GO:0043226;GO:0043227;GO:1901000;GO:1901002;GO:0080134;GO:0050896;GO:0009266;GO:0048583;GO:0043231;GO:0009409;GO:0005634;GO:0009628;GO:0006950;GO:0110165;GO:2000070;GO:0047484;GO:0005622	intracellular membrane-bounded organelle;positive regulation of biological process;nucleus;positive regulation of response to stimulus;regulation of response to water deprivation;response to cold;response to temperature stimulus;response to freezing;intracellular organelle;biological regulation;regulation of response to salt stress;response to stress;membrane-bounded organelle;positive regulation…
BaRT2v18chr4HG197260	HORVU.MOREX.r3.4HG0380300	Centromere protein-like;MAR-binding filament-like protein 1;golgin subfamily B member 1-like isoform X1;paramyosin	-3.03202	GO:0031224;GO:0110165;GO:0016021;GO:0016020	cellular anatomical entity;integral component of membrane;membrane;intrinsic component of membrane
BaRT2v18chr4HG197420	HORVU.MOREX.r3.4HG0380540	Aquaporin SIP	-1.73308	GO:0022414;GO:0005783;GO:0015267;GO:0012505;GO:0098827;GO:0040007;GO:0043229;GO:0005215;GO:0048868;GO:0016049;GO:0009856;GO:0043226;GO:0003006;GO:0022803;GO:0055085;GO:0043227;GO:0005789;GO:0048588;GO:0051179;GO:0048468;GO:0048589;GO:0009860;GO:0032502;GO:0031984;GO:0022857;GO:0060560;GO:0043231;GO:0032501;GO:0009932;GO:0031090;GO:0009826;GO:0031224;GO:0110165;GO:0016021;GO:0048856;GO:0006810;GO:…	intracellular membrane-bounded organelle;reproduction;anatomical structure morphogenesis;growth;integral component of membrane;cell development;establishment of localization;pollen tube growth;endomembrane system;endoplasmic reticulum;transporter activity;pollen germination;transmembrane transporter activity;multicellular organismal process;cellular developmental process;channel activity;cellular…
BaRT2v18chr4HG197430	HORVU.MOREX.r3.4HG0380570	Non-specific serine/threonine protein kinase	1.85342	GO:0097159;GO:0036094;GO:0050789;GO:0065007;GO:0043229;GO:0106310;GO:0140096;GO:0007154;GO:0016773;GO:0030554;GO:0017076;GO:0016310;GO:0071704;GO:0006796;GO:0044260;GO:0003824;GO:0043226;GO:0043167;GO:0006468;GO:0043227;GO:0023052;GO:0032555;GO:0004672;GO:0006793;GO:0016772;GO:0050896;GO:0050794;GO:0106311;GO:0032559;GO:0043231;GO:1901363;GO:0044237;GO:0008152;GO:0035639;GO:0005634;GO:0043170;GO:…	protein phosphorylation;intracellular membrane-bounded organelle;binding;small molecule binding;anion binding;nucleus;cellular protein modification process;kinase activity;protein serine kinase activity;transferase activity, transferring phosphorus-containing groups;signaling;organic substance metabolic process;protein threonine kinase activity;phosphotransferase activity, alcohol group as accept…
BaRT2v18chr4HG197550	HORVU.MOREX.r3.4HG0380970	Hexosyltransferase	6.15972	GO:0005996;GO:0044281;GO:0008378;GO:0005975;GO:0005215;GO:0016757;GO:0071704;GO:0003824;GO:0016758;GO:0055085;GO:0047216;GO:0051179;GO:0006012;GO:0022857;GO:0008152;GO:0044238;GO:0110165;GO:0006810;GO:0009987;GO:0051234;GO:0005737;GO:0008194;GO:0016740;GO:0019318;GO:0035250;GO:0005622;GO:0016020	UDP-glycosyltransferase activity;inositol 3-alpha-galactosyltransferase activity;hexose metabolic process;establishment of localization;organic substance metabolic process;transporter activity;transmembrane transporter activity;transferase activity;cellular process;UDP-galactosyltransferase activity;transport;catalytic activity;transmembrane transport;cytoplasm;membrane;cellular anatomical entity…
BaRT2v18chr4HG198050	HORVU.MOREX.r3.4HG0381990	Glyceraldehyde-3-phosphate dehydrogenase A;TPR Domain containing protein, expressed;PsbB mRNA maturation factor Mbb1, chloroplastic;High chlorophyll fluorescence phenotype;protein high chlorophyll fluorescent 107;RNA-processing protein, HAT helix	2.15399	GO:0032268;GO:0003723;GO:0006996;GO:0071704;GO:0043226;GO:0051253;GO:0009579;GO:0003676;GO:0009507;GO:0008152;GO:0031967;GO:0031323;GO:0031324;GO:0071840;GO:0010605;GO:0080090;GO:0110165;GO:0098588;GO:0034248;GO:0010556;GO:0065009;GO:0009892;GO:0031326;GO:1905777;GO:0009889;GO:0045934;GO:0050790;GO:0019222;GO:0043229;GO:1901918;GO:0005773;GO:0010114;GO:0009526;GO:0009314;GO:0044237;GO:0043170;GO:…	intracellular membrane-bounded organelle;regulation of catalytic activity;cellular component organization;chloroplast membrane;plastid envelope;organic substance metabolic process;response to radiation;cellular metabolic process;bounding membrane of organelle;organic cyclic compound binding;regulation of nitrogen compound metabolic process;biological regulation;regulation of nuclease activity;pla…
BaRT2v18chr4HG198320	HORVU.MOREX.r3.4HG0382520	Ocs element-binding factor 1;BZIP domain-containing protein	-1.58237	GO:0097159;GO:0006355;GO:0140110;GO:0050789;GO:0065007;GO:1990837;GO:0043229;GO:0000976;GO:1902680;GO:0045893;GO:0019222;GO:0019219;GO:0051173;GO:0009893;GO:0048518;GO:0010468;GO:0051254;GO:0043226;GO:1903506;GO:0043227;GO:0003700;GO:0010604;GO:0009891;GO:0048522;GO:0010557;GO:0050794;GO:0003676;GO:0043231;GO:2001141;GO:0003677;GO:2000112;GO:1901363;GO:0005634;GO:0031323;GO:0031325;GO:0060255;GO:…	intracellular membrane-bounded organelle;binding;regulation of RNA metabolic process;regulation of nucleobase-containing compound metabolic process;positive regulation of biological process;positive regulation of cellular metabolic process;nucleus;positive regulation of macromolecule metabolic process;positive regulation of nitrogen compound metabolic process;positive regulation of RNA metabolic …
BaRT2v18chr4HG198370	HORVU.MOREX.r3.4HG0382630	RNA-dependent RNA polymerase	3.99349	GO:0034062;GO:0003723;GO:0006996;GO:0071704;GO:0022607;GO:0043226;GO:0051253;GO:0031327;GO:0140098;GO:0016772;GO:0016458;GO:1901362;GO:0003676;GO:0008152;GO:0031323;GO:0031324;GO:0071840;GO:0010605;GO:0080090;GO:0110165;GO:0034401;GO:0010556;GO:0016441;GO:0009892;GO:0031326;GO:0031379;GO:1902494;GO:0009890;GO:0030880;GO:0019438;GO:0009889;GO:0045934;GO:0030422;GO:0019222;GO:0043229;GO:0006325;GO:…	heterochromatin assembly;intracellular membrane-bounded organelle;aromatic compound biosynthetic process;cellular component organization;organic substance metabolic process;transferase activity;cellular nitrogen compound biosynthetic process;cellular metabolic process;chromatin organization involved in regulation of transcription;chromatin assembly or disassembly;catalytic complex;RNA-directed RN…
BaRT2v18chr4HG198570	HORVU.MOREX.r3.4HG0383040	Myb-related protein P;MYB transcription factor;Transcription factor MYB12;Transcription factor MYB12-like isoform X1	2.75565	GO:0097159;GO:0005634;GO:0016020;GO:0043226;GO:1901363;GO:0043227;GO:0005488;GO:0043229;GO:0031224;GO:0110165;GO:0016021;GO:0005622;GO:0003676;GO:0043231;GO:0003677	nucleic acid binding;organic cyclic compound binding;intracellular membrane-bounded organelle;DNA binding;binding;intracellular anatomical structure;organelle;membrane;heterocyclic compound binding;membrane-bounded organelle;nucleus;intrinsic component of membrane;integral component of membrane;cellular anatomical entity;intracellular organelle
BaRT2v18chr4HG198620	HORVU.MOREX.r3.4HG0383080	0	2.6525	0	0
BaRT2v18chr4HG199230	HORVU.MOREX.r3.4HG0384030	Phosphoglycerate kinase	-5.24276	GO:0005996;GO:0030554;GO:0043531;GO:0017076;GO:0006082;GO:0071704;GO:0006796;GO:0006165;GO:0016772;GO:0032559;GO:0008152;GO:0035639;GO:0031323;GO:0002082;GO:0110165;GO:0043168;GO:0016301;GO:0046364;GO:1903578;GO:0009179;GO:0097367;GO:0042327;GO:0000166;GO:0019637;GO:1901135;GO:1901564;GO:0019222;GO:0009117;GO:0005975;GO:0009259;GO:0019220;GO:0006793;GO:0009058;GO:0019752;GO:0044237;GO:0005524;GO:…	positive regulation of cellular metabolic process;organophosphate metabolic process;phosphoglycerate kinase activity;ribonucleotide metabolic process;regulation of phosphate metabolic process;organic substance metabolic process;transferase activity;phosphorylation;adenyl ribonucleotide binding;organic substance catabolic process;purine ribonucleoside diphosphate metabolic process;cellular metabol…
BaRT2v18chr4HG199500	HORVU.MOREX.r3.4HG0384440	Importin N-terminal domain-containing protein;Importin-beta N-terminal domain containing protein, expressed	-2.26656	GO:0006606;GO:0006913;GO:0034504;GO:0043229;GO:0008139;GO:0033036;GO:0140104;GO:0034613;GO:0006811;GO:0008104;GO:0006886;GO:0005048;GO:0043226;GO:0051649;GO:0071705;GO:0043227;GO:0051169;GO:0051179;GO:0042886;GO:0072594;GO:0043231;GO:0045184;GO:0005634;GO:0006820;GO:0005488;GO:0042277;GO:0031224;GO:0110165;GO:0016021;GO:0006810;GO:0009987;GO:0051234;GO:0017038;GO:0005737;GO:0070727;GO:0015833;GO:…	intracellular membrane-bounded organelle;binding;establishment of protein localization;nucleocytoplasmic carrier activity;nucleus;integral component of membrane;establishment of localization;peptide transport;anion transport;nuclear transport;cellular macromolecule localization;protein localization;nuclear localization sequence binding;cellular process;intracellular organelle;intracellular protei…
[truncated: 1,437 more rows]
