# Supplementary material for: Mapping the molecular signature of ABA-regulated gene expression in germinating barley embryos
Source: BMC Plant Biol. 2025 May 10;25:619. doi: 10.1186/s12870-025-06654-z (PMC12065168; doi:10.1186/s12870-025-06654-z)
Supplement: Supplementary file 16 — Supplementary Material 16: Additional file 16: Data S16. GO biological process analysis of ABA-treatment dependent and development-related differentially expressed genes (DEGs) in germinating barley embryos at 1 DAI after 75 µM ABA treatment compared to control conditions. (XLSX 38 KB) [file 12870_2025_6654_MOESM16_ESM.xlsx]

## Sheet: Data S1
Data S1. List of differentially expressed genes (DEGs) in germinating barley embryos at 1 DAI after 75 µM ABA treatment compared to control conditions.
BaRTv2 ID	HORVU.MOREX ID	adj.pval	log2FC	up.down	Pannzer annotation	GO IDs	GO terms
BaRT2v18chr7HG343690	HORVU.MOREX.r3.7HG0664250	0.00470800406535732	9.9302	up-regulated	12-oxophytodienoate reductase 1;12-oxo-phytodienoic acid reductase1;12-oxo-phytodienoic acid reductase2	0	0
BaRT2v18chr3HG147570	HORVU.MOREX.r3.3HG0286520	5.62444479946576e-06	9.27854	up-regulated	Putative cysteine desulfurase;Aminotransferase, putative	GO:0031071;GO:0016740;GO:0003824;GO:0016782;GO:0016783;GO:0008483;GO:0016829;GO:0009000;GO:0016846;GO:0016769	catalytic activity;selenocysteine lyase activity;cysteine desulfurase activity;transaminase activity;sulfurtransferase activity;transferase activity;lyase activity;transferase activity, transferring sulfur-containing groups;carbon-sulfur lyase activity;transferase activity, transferring nitrogenous groups
BaRT2v18chr6HG319750	HORVU.MOREX.r3.6HG0619210	1.13030174997592e-09	9.20585	up-regulated	0	GO:0009850;GO:0010179;GO:0005783;GO:0012505;GO:0065007;GO:0043229;GO:0005215;GO:0016810;GO:0010817;GO:0003824;GO:0043226;GO:0055085;GO:0043227;GO:0051179;GO:0022857;GO:0008152;GO:0043231;GO:0044237;GO:0010178;GO:0031224;GO:0110165;GO:0016021;GO:0006810;GO:0009987;GO:0051234;GO:0016787;GO:0005737;GO:0065008;GO:0005622;GO:0071944;GO:0005886;GO:0042445;GO:0016020	intracellular membrane-bounded organelle;auxin metabolic process;IAA-amino acid conjugate hydrolase activity;regulation of hormone levels;integral component of membrane;plasma membrane;establishment of localization;hydrolase activity;endoplasmic reticulum;endomembrane system;transporter activity;hormone metabolic process;regulation of biological quality;transmembrane transporter activity;cellular…
BaRT2v18chr4HG198420	---NA---	7.8768763965593e-09	9.09023	up-regulated	0	0	0
BaRT2v18chr7HG376710	---NA---	5.79588182572003e-09	8.98632	up-regulated	0	0	0
BaRT2v18chr7HG337790	HORVU.MOREX.r3.7HG0653340	2.85974607854534e-11	8.58638	up-regulated	Isoamyl acetate-hydrolyzing esterase;GDSL-motif lipase/hydrolase family protein;GDSL esterase/lipase;Carboxylic ester hydrolase/ hydrolase, acting on ester bonds	GO:0016788;GO:0003824;GO:0016787	hydrolase activity;hydrolase activity, acting on ester bonds;catalytic activity
BaRT2v18chr5HG281330	HORVU.MOREX.r3.5HG0537670	6.79710383314845e-06	8.42854	up-regulated	ABA induced plasma membrane protein PM 19;Plasma membrane associated protein-3;Membrane protein PM19L;AWPM-19 domain-containing protein	GO:0000956;GO:0036464;GO:0006139;GO:0050789;GO:0010629;GO:0090305;GO:0000932;GO:0019222;GO:0006402;GO:0016071;GO:0034655;GO:0043228;GO:0006401;GO:0043229;GO:0009057;GO:0065007;GO:0099080;GO:0010468;GO:0071704;GO:0009056;GO:0044260;GO:0046700;GO:0035770;GO:0043226;GO:0110154;GO:0044265;GO:0044270;GO:0044248;GO:0008152;GO:0044237;GO:0006725;GO:0043232;GO:0048519;GO:0016070;GO:0043170;GO:0034641;GO:…	supramolecular complex;mRNA catabolic process;negative regulation of biological process;integral component of membrane;RNA catabolic process;nuclear-transcribed mRNA catabolic process;P-body;negative regulation of macromolecule metabolic process;RNA metabolic process;ribonucleoprotein granule;organic substance metabolic process;cellular catabolic process;nucleobase-containing compound metabolic p…
BaRT2v18chr1HG048160	---NA---	5.25205012990107e-05	8.16698	up-regulated	0	0	0
BaRT2v18chr5HG270130	HORVU.MOREX.r3.5HG0517950	4.55465931050724e-14	8.09636	up-regulated	Globulin-2;vicilin-like antimicrobial peptides 2-2;Globulin-1 S allele	GO:0006508;GO:0019865;GO:0033554;GO:0009791;GO:0004175;GO:0048608;GO:0022607;GO:0071704;GO:0046914;GO:0006801;GO:0008152;GO:0019863;GO:0008237;GO:0071840;GO:0034614;GO:0006950;GO:0110165;GO:0070887;GO:0072593;GO:0032504;GO:0016209;GO:0019430;GO:1901564;GO:0008270;GO:0010154;GO:0000003;GO:0005507;GO:0004784;GO:0004222;GO:0051259;GO:1901700;GO:0008233;GO:0044237;GO:0000305;GO:0043170;GO:0019538;GO:…	multicellular organism reproduction;cellular response to reactive oxygen species;cellular component organization;peptidase activity;response to chemical;hydrolase activity;organic substance metabolic process;multicellular organismal process;protein homotrimerization;cellular response to toxic substance;cellular metabolic process;removal of superoxide radicals;cellular response to stress;cellular …
BaRT2v18chr4HG198430	HORVU.MOREX.r3.4HG0382720	2.52447702076657e-17	8.03319	up-regulated	Usp domain-containing protein;USP-like protein isoform 1	GO:0043226;GO:0043227;GO:0043229;GO:0005773;GO:0110165;GO:0005622;GO:0005737;GO:0043231	intracellular anatomical structure;intracellular membrane-bounded organelle;vacuole;cytoplasm;membrane-bounded organelle;cellular anatomical entity;organelle;intracellular organelle
BaRT2v18chr7HG348220	---NA---	1.038753529974e-13	7.92234	up-regulated	0	0	0
BaRT2v18chr1HG028560	HORVU.MOREX.r3.1HG0061800	2.95441803647485e-12	7.81864	up-regulated	Late embryogenesis abundant protein;carrot ABA-induced in somatic embryos 3-like;Small hydrophilic plant seed protein, conserved site-containing protein	GO:0033993;GO:0009719;GO:0042221;GO:1901700;GO:0005829;GO:0097305;GO:0009725;GO:0005622;GO:0110165;GO:0050896;GO:0009737;GO:0005737;GO:0010033	response to lipid;response to alcohol;intracellular anatomical structure;response to oxygen-containing compound;response to abscisic acid;response to hormone;cytoplasm;response to organic substance;cellular anatomical entity;response to chemical;response to stimulus;response to endogenous stimulus;cytosol
BaRT2v18chr1HG042550	---NA---	0.00013825267573467	7.77494	up-regulated	0	0	0
BaRT2v18chr2HG059060	---NA---	7.40142913287594e-08	7.7526	up-regulated	0	0	0
BaRT2v18chr2HG098340	HORVU.MOREX.r3.2HG0191640	5.56127167536903e-06	7.61788	up-regulated	Putative metal-nicotianamine transporter YSL8;Putative metal-nicotianamine transporter YSL17;Putative metal-nicotianamine transporter YSL7	GO:0005886;GO:0055085;GO:0051179;GO:0031224;GO:0110165;GO:0016021;GO:0071944;GO:0006810;GO:0009987;GO:0051234;GO:0016020	transport;localization;transmembrane transport;membrane;intrinsic component of membrane;cellular anatomical entity;integral component of membrane;plasma membrane;cellular process;establishment of localization;cell periphery
BaRT2v18chr4HG184870	HORVU.MOREX.r3.4HG0347390	5.20784320391154e-09	7.58778	up-regulated	HMA domain-containing protein;Farnesylated protein 3;Heavy metal-associated isoprenylated plant protein 7	GO:0043167;GO:0006812;GO:0005488;GO:0030001;GO:0051179;GO:0006810;GO:0043169;GO:0051234;GO:0046872;GO:0006811	transport;localization;binding;ion binding;cation transport;metal ion transport;metal ion binding;establishment of localization;cation binding;ion transport
BaRT2v18chr5HG276180	HORVU.MOREX.r3.5HG0528090	2.72482959814778e-06	7.57723	up-regulated	0	0	0
BaRT2v18chr7HG330350	HORVU.MOREX.r3.7HG0664250	6.09555638018725e-06	7.51411	up-regulated	12-oxophytodienoate reductase 1;12-oxo-phytodienoic acid reductase1;12-oxo-phytodienoic acid reductase2	0	0
BaRT2v18chr2HG059640	HORVU.MOREX.r3.2HG0113820	3.7093882113063e-06	7.4513	up-regulated	Flowering-promoting factor 1-like protein 5	GO:0050793;GO:0048831;GO:2000026;GO:2000241;GO:0050789;GO:0009909;GO:0048580;GO:0065007;GO:0051239	regulation of post-embryonic development;biological regulation;regulation of shoot system development;regulation of flower development;regulation of multicellular organismal development;regulation of reproductive process;regulation of multicellular organismal process;regulation of biological process;regulation of developmental process
BaRT2v18chr1HG028540	HORVU.MOREX.r3.1HG0061780	1.02607761910063e-16	7.43945	up-regulated	0	0	0
BaRT2v18chr4HG196510	---NA---	8.10545821855319e-12	7.43253	up-regulated	0	0	0
BaRT2v18chrUnG390320	HORVU.MOREX.r3.7HG0664250	2.62760237259558e-06	7.42189	up-regulated	12-oxophytodienoate reductase 1;12-oxo-phytodienoic acid reductase1	0	0
BaRT2v18chr1HG030190	---NA---	7.08408264437514e-05	7.38879	up-regulated	0	0	0
BaRT2v18chr2HG091550	HORVU.MOREX.r3.2HG0181040	1.35893275372905e-14	7.34306	up-regulated	Caleosin;peroxygenase-like;Peroxygenase	GO:0031224;GO:0110165;GO:0016021;GO:0016020	cellular anatomical entity;integral component of membrane;membrane;intrinsic component of membrane
BaRT2v18chr1HG024430	HORVU.MOREX.r3.1HG0054710	2.00811731198057e-06	7.27056	up-regulated	0	0	0
BaRT2v18chr5HG253480	HORVU.MOREX.r3.5HG0490380	0.00233712001080776	7.24386	up-regulated	Calcium-binding EF hand family protein	GO:0043167;GO:0005488;GO:0043169;GO:0046872;GO:0005509	binding;ion binding;calcium ion binding;metal ion binding;cation binding
BaRT2v18chr2HG108910	---NA---	5.05993599898065e-11	7.17456	up-regulated	0	0	0
BaRT2v18chr2HG082030	HORVU.MOREX.r3.2HG0163250	6.22371065270589e-15	7.15648	up-regulated	0	0	0
BaRT2v18chr4HG210490	HORVU.MOREX.r3.4HG0402870	0.000140401114815903	7.11681	up-regulated	Protein SULFUR DEFICIENCY-INDUCED 1;N-terminal acetyltransferase A, auxiliary subunit	GO:0006109;GO:0050789;GO:0062012;GO:0042594;GO:0031668;GO:0006996;GO:0043229;GO:0033554;GO:0016043;GO:0019222;GO:0007154;GO:0065007;GO:0042762;GO:0031667;GO:0043255;GO:0010675;GO:0009605;GO:0003824;GO:1900376;GO:0010439;GO:0043226;GO:0005515;GO:0009267;GO:0009579;GO:0043227;GO:0050896;GO:0050794;GO:0043231;GO:0005634;GO:0043455;GO:0031323;GO:0071840;GO:0005488;GO:0071496;GO:0080090;GO:0006950;GO:…	response to external stimulus;regulation of cellular carbohydrate metabolic process;protein binding;intracellular membrane-bounded organelle;binding;nucleus;cellular component organization;cellular response to sulfur starvation;cellular response to external stimulus;identical protein binding;regulation of biosynthetic process;thylakoid;transferase activity;response to nutrient levels;regulation o…
BaRT2v18chr2HG094750	HORVU.MOREX.r3.2HG0186020	1.1731983369194e-08	7.11463	up-regulated	0	0	0
BaRT2v18chr2HG073070	---NA---	3.66991843930423e-07	7.11446	up-regulated	0	0	0
BaRT2v18chr3HG151670	HORVU.MOREX.r3.7HG0720300	0.000498091998382698	7.08871	up-regulated	0	0	0
BaRT2v18chr5HG258400	HORVU.MOREX.r3.5HG0497970	6.98016632801956e-11	7.08506	up-regulated	Ethylene-responsive transcription factor ERF071;Ethylene-responsive factor-like protein 1;AP2/ERF domain-containing protein;Ethylene response factor	GO:0097159;GO:0006355;GO:0140110;GO:0050789;GO:0065007;GO:0019222;GO:0043229;GO:0019219;GO:0010468;GO:0043226;GO:1903506;GO:0043227;GO:0006952;GO:0003700;GO:0050896;GO:0050794;GO:0003676;GO:0043231;GO:1901363;GO:2000112;GO:0003677;GO:2001141;GO:0005634;GO:0031323;GO:0060255;GO:0005488;GO:0080090;GO:0006950;GO:0110165;GO:0051171;GO:0010556;GO:0031326;GO:0005622;GO:0051252;GO:0009889	intracellular membrane-bounded organelle;binding;defense response;regulation of RNA metabolic process;regulation of nucleobase-containing compound metabolic process;nucleus;regulation of RNA biosynthetic process;regulation of transcription, DNA-templated;DNA binding;regulation of biosynthetic process;heterocyclic compound binding;regulation of cellular process;regulation of cellular biosynthetic …
BaRT2v18chr2HG098330	---NA---	0.000402608132332308	7.07574	up-regulated	0	GO:0031224;GO:0110165;GO:0016021;GO:0016020	cellular anatomical entity;integral component of membrane;membrane;intrinsic component of membrane
BaRT2v18chr3HG133330	---NA---	1.00583857467006e-09	7.04213	up-regulated	0	0	0
BaRT2v18chr4HG212300	HORVU.MOREX.r3.6HG0621670	0.000329103352647519	7.03367	up-regulated	AP2/ERF domain-containing protein	GO:0097159;GO:0006355;GO:0140110;GO:0050789;GO:0065007;GO:0019222;GO:0043229;GO:0019219;GO:0010468;GO:0043226;GO:1903506;GO:0043227;GO:0003700;GO:0050794;GO:0003676;GO:0043231;GO:1901363;GO:2000112;GO:0003677;GO:2001141;GO:0005634;GO:0031323;GO:0060255;GO:0005488;GO:0080090;GO:0110165;GO:0051171;GO:0010556;GO:0031326;GO:0005622;GO:0051252;GO:0009889	intracellular membrane-bounded organelle;binding;regulation of RNA metabolic process;regulation of nucleobase-containing compound metabolic process;nucleus;regulation of RNA biosynthetic process;regulation of transcription, DNA-templated;DNA binding;regulation of biosynthetic process;heterocyclic compound binding;regulation of cellular process;regulation of cellular biosynthetic process;intracell…
BaRT2v18chr3HG134780	---NA---	2.8300709369241e-05	7.03195	up-regulated	0	0	0
BaRT2v18chr4HG201250	---NA---	3.39124129219117e-06	7.02114	up-regulated	Heat shock cognate 70 kDa protein;probable mediator of RNA polymerase II transcription subunit 37c;Molecular chaperones HSP70/HSC70, HSP70 superfamily	GO:0071310;GO:0097159;GO:0005783;GO:0036094;GO:0012505;GO:0006457;GO:0043229;GO:0031974;GO:0030554;GO:0033554;GO:0017076;GO:0044183;GO:0035966;GO:0061077;GO:0003824;GO:0043226;GO:0005515;GO:0042221;GO:0043167;GO:0006986;GO:0043227;GO:0016818;GO:0032555;GO:0042026;GO:0031072;GO:0050896;GO:0032559;GO:0043231;GO:1901363;GO:0051085;GO:0035639;GO:0034620;GO:0035967;GO:0051084;GO:0005524;GO:0017111;GO:…	protein folding chaperone;intracellular membrane-bounded organelle;protein binding;binding;small molecule binding;anion binding;unfolded protein binding;response to organic substance;response to chemical;chaperone-mediated protein folding;misfolded protein binding;endomembrane system;organelle lumen;endoplasmic reticulum;hydrolase activity, acting on acid anhydrides;hydrolase activity, acting on …
BaRT2v18chrUnG389570	HORVU.MOREX.r3.7HG0664250	0.000157861557988031	6.9942	up-regulated	12-oxo-phytodienoic acid reductase2;12-oxo-phytodienoic acid reductase1;12-oxophytodienoate reductase 1	0	0
BaRT2v18chr5HG258390	---NA---	1.90207097807894e-06	6.97551	up-regulated	Dopamine receptor D4 (Fragment)	0	0
BaRT2v18chr6HG283120	HORVU.MOREX.r3.6HG0542700	3.47404359224793e-07	6.93604	up-regulated	p-loop NTPase domain-containing protein LPA1 homolog 1;p-loop containing nucleoside triphosphate hydrolases superfamily protein isoform 1	GO:1901576;GO:0044281;GO:0010264;GO:1901615;GO:0044283;GO:0071704;GO:0016310;GO:0006796;GO:0003824;GO:1901617;GO:0043647;GO:0006793;GO:0016772;GO:0009058;GO:0008152;GO:0044237;GO:0046173;GO:0019751;GO:0090407;GO:0016301;GO:0009987;GO:0032958;GO:0033517;GO:0016787;GO:0019637;GO:0016740;GO:0046165;GO:0006066	organophosphate biosynthetic process;polyol biosynthetic process;organophosphate metabolic process;myo-inositol hexakisphosphate metabolic process;kinase activity;inositol phosphate metabolic process;transferase activity, transferring phosphorus-containing groups;hydrolase activity;inositol phosphate biosynthetic process;organic hydroxy compound metabolic process;organic substance metabolic proce…
BaRT2v18chr6HG324910	HORVU.MOREX.r3.6HG0628120	0.00265927945880396	6.92914	up-regulated	Epimerase domain-containing protein;Bifunctional dihydroflavonol 4-reductase/flavanone 4-reductase;Cinnamoyl-CoA reductase 1	GO:0046834;GO:0097159;GO:0140110;GO:0006355;GO:0050789;GO:1901576;GO:0044281;GO:0065007;GO:0019222;GO:0043229;GO:0019219;GO:1901615;GO:0030258;GO:0044283;GO:0010468;GO:0016310;GO:0071704;GO:0006629;GO:0006796;GO:0003824;GO:0043226;GO:0006644;GO:2001141;GO:1901617;GO:1903506;GO:0043227;GO:0003700;GO:0043647;GO:0006793;GO:0016772;GO:0009058;GO:0050794;GO:0008152;GO:0043231;GO:0044237;GO:0003677;GO:…	lipid modification;organophosphate biosynthetic process;intracellular membrane-bounded organelle;binding;regulation of RNA metabolic process;regulation of nucleobase-containing compound metabolic process;inositol hexakisphosphate kinase activity;polyol biosynthetic process;organophosphate metabolic process;nucleus;kinase activity;plasma membrane;inositol phosphate metabolic process;integral compo…
BaRT2v18chr2HG068040	---NA---	3.39745409817397e-05	6.92511	up-regulated	0	0	0
BaRT2v18chr5HG276190	HORVU.MOREX.r3.5HG0528090	1.76373322971742e-15	6.90182	up-regulated	0	0	0
BaRT2v18chr2HG068030	---NA---	0.0021061597265489	6.89628	up-regulated	0	0	0
BaRT2v18chr1HG046890	---NA---	2.32279276502997e-05	6.88633	up-regulated	0	0	0
BaRT2v18chr1HG034670	HORVU.MOREX.r3.1HG0071540	6.80085806603163e-14	6.8766	up-regulated	Putative aldehyde reductase;NAD(P)-linked oxidoreductase superfamily protein;Aldose reductase	0	0
BaRT2v18chr7HG366190	HORVU.MOREX.r3.7HG0712930	8.03154783103956e-08	6.81586	up-regulated	NB-ARC domain containing protein;Putative disease resistance protein RGA4	GO:0035639;GO:0097159;GO:0036094;GO:0005524;GO:0043167;GO:0005488;GO:0032553;GO:1901265;GO:0030554;GO:0032555;GO:0097367;GO:0017076;GO:0043168;GO:0043531;GO:0032559;GO:0000166;GO:1901363	adenyl nucleotide binding;organic cyclic compound binding;binding;ion binding;purine ribonucleoside triphosphate binding;small molecule binding;anion binding;nucleotide binding;adenyl ribonucleotide binding;purine nucleotide binding;heterocyclic compound binding;ribonucleotide binding;nucleoside phosphate binding;ADP binding;carbohydrate derivative binding;ATP binding;purine ribonucleotide binding
BaRT2v18chr5HG221120	HORVU.MOREX.r3.2HG0171600	9.87569741588583e-10	6.78622	up-regulated	0	0	0
BaRT2v18chr2HG091630	HORVU.MOREX.r3.2HG0181240	3.03880379006016e-17	6.78348	up-regulated	Peroxygenase;Caleosin;peroxygenase-like;Calcium-binding protein 1	GO:0097708;GO:0035542;GO:0050789;GO:0012505;GO:0065007;GO:0006996;GO:0016043;GO:0046903;GO:0060090;GO:0043169;GO:0031410;GO:0031982;GO:0043226;GO:0030674;GO:0098796;GO:0006904;GO:0043167;GO:0043227;GO:0044087;GO:0051179;GO:0050794;GO:0032940;GO:0048278;GO:0032991;GO:0030897;GO:0051128;GO:0006887;GO:0140352;GO:0010256;GO:0071840;GO:0005488;GO:0005768;GO:0031224;GO:0110165;GO:0016021;GO:0043254;GO:…	binding;secretion by cell;molecular adaptor activity;vacuole organization;membrane protein complex;secretion;cellular component organization;integral component of membrane;endosome;membrane docking;establishment of localization;intracellular vesicle;endomembrane system;vesicle tethering complex;organelle localization;ion binding;protein-macromolecule adaptor activity;exocytosis;endomembrane syste…
BaRT2v18chr5HG278420	HORVU.MOREX.r3.5HG0532460	2.5646865057669e-09	6.75905	up-regulated	11-beta-hydroxysteroid dehydrogenase-like 5;Hydroxysteroid 11-beta-dehydrogenase 1-like protein;11-beta-hydroxysteroid dehydrogenase B	0	0
BaRT2v18chr1HG028550	HORVU.MOREX.r3.1HG0061790	4.10633540695041e-14	6.6681	up-regulated	carrot ABA-induced in somatic embryos 3-like;Late embryogenesis abundant protein B19.4;Small hydrophilic plant seed protein, conserved site-containing protein	GO:0033993;GO:0009719;GO:0042221;GO:1901700;GO:0005829;GO:0097305;GO:0009725;GO:0005622;GO:0110165;GO:0050896;GO:0009737;GO:0005737;GO:0010033	response to lipid;response to alcohol;intracellular anatomical structure;response to oxygen-containing compound;response to abscisic acid;response to hormone;cytoplasm;response to organic substance;cellular anatomical entity;response to chemical;response to stimulus;response to endogenous stimulus;cytosol
BaRT2v18chr5HG259630	HORVU.MOREX.r3.5HG0500190	1.36462839315262e-16	6.66528	up-regulated	0	0	0
BaRT2v18chr2HG061520	HORVU.MOREX.r3.2HG0117410	3.45487628430551e-18	6.65563	up-regulated	VOC domain-containing protein	GO:0016310;GO:0006796;GO:0003824;GO:0016829;GO:0006793;GO:0016772;GO:0004364;GO:0008152;GO:0044237;GO:0031224;GO:0110165;GO:0016021;GO:0016301;GO:0016765;GO:0009987;GO:0016740;GO:0016846;GO:0004462;GO:0016020	kinase activity;integral component of membrane;transferase activity, transferring phosphorus-containing groups;transferase activity, transferring alkyl or aryl (other than methyl) groups;phosphorylation;transferase activity;cellular metabolic process;cellular process;phosphate-containing compound metabolic process;catalytic activity;lyase activity;phosphorus metabolic process;membrane;intrinsic c…
BaRT2v18chr1HG019960	HORVU.MOREX.r3.1HG0046190	5.81090757349134e-14	6.63353	up-regulated	Tonoplast intrinsic protein3;MIP domain-containing protein;Aquaporin TIP3-1	GO:0005774;GO:0042044;GO:0015267;GO:0043229;GO:0032586;GO:0005215;GO:0015318;GO:0000326;GO:0009056;GO:0043226;GO:0022803;GO:0055085;GO:0043227;GO:0051179;GO:0005773;GO:0009705;GO:0044248;GO:0022857;GO:0042807;GO:0061919;GO:0044237;GO:0008152;GO:0043231;GO:0031090;GO:0000325;GO:0031224;GO:0015250;GO:0110165;GO:0016021;GO:0006914;GO:0006833;GO:0006810;GO:0009987;GO:0051234;GO:0098588;GO:0005737;GO:…	intracellular membrane-bounded organelle;water transport;vacuole;plant-type vacuole membrane;integral component of membrane;establishment of localization;transporter activity;inorganic molecular entity transmembrane transporter activity;storage vacuole;cellular catabolic process;transmembrane transporter activity;protein storage vacuole;protein storage vacuole membrane;process utilizing autophagi…
BaRT2v18chr1HG028530	HORVU.MOREX.r3.1HG0061770	1.7460788942322e-16	6.61229	up-regulated	0	0	0
BaRT2v18chr4HG184200	HORVU.MOREX.r3.4HG0346270	3.49527159670417e-14	6.58699	up-regulated	0	0	0
BaRT2v18chr6HG298520	HORVU.MOREX.r3.6HG0574360	0.00193189433415506	6.57219	up-regulated	LysM receptor kinase;LRR receptor-like serine/threonine-protein kinase, putative;Lysm-containing receptor kinase 10	GO:0071310;GO:0030234;GO:0010563;GO:0032268;GO:0030554;GO:0017076;GO:0071704;GO:0006796;GO:0071417;GO:0002376;GO:0019888;GO:0005886;GO:0043666;GO:0006952;GO:0035303;GO:0071323;GO:0016772;GO:0032559;GO:0008152;GO:0035639;GO:0031323;GO:0031324;GO:0010605;GO:0080090;GO:0006950;GO:0110165;GO:0043168;GO:0016301;GO:0070887;GO:0097367;GO:0000166;GO:0042802;GO:0006464;GO:1901564;GO:0044267;GO:0065009;GO:…	regulation of phosphoprotein phosphatase activity;regulation of catalytic activity;plasma membrane;response to chemical;phosphatase inhibitor activity;cellular response to organonitrogen compound;negative regulation of phosphoprotein phosphatase activity;regulation of phosphate metabolic process;organic substance metabolic process;protein dimerization activity;phosphorylation;transferase activity…
BaRT2v18chr1HG027400	---NA---	2.36369383645985e-05	6.56255	up-regulated	0	0	0
BaRT2v18chr5HG259620	HORVU.MOREX.r3.7HG0665810	1.19263729807597e-14	6.56082	up-regulated	0	0	0
BaRT2v18chr5HG281320	---NA---	4.37315956289009e-11	6.54678	up-regulated	0	0	0
BaRT2v18chr2HG050320	HORVU.MOREX.r3.2HG0096500	3.29710405759507e-10	6.52933	up-regulated	TF-B3 domain-containing protein	GO:0097159;GO:0006639;GO:0044249;GO:1901576;GO:0043229;GO:0008374;GO:0046463;GO:0071704;GO:0006629;GO:0004144;GO:0016746;GO:0003824;GO:0043226;GO:0008610;GO:0043227;GO:0006641;GO:0009058;GO:0003676;GO:0043231;GO:1901363;GO:0003677;GO:0044237;GO:0046486;GO:0005634;GO:0008152;GO:0044255;GO:0044238;GO:0005488;GO:0047196;GO:0110165;GO:0009987;GO:0016740;GO:0006638;GO:0016747;GO:0045017;GO:0019432;GO:…	O-acyltransferase activity;intracellular membrane-bounded organelle;binding;neutral lipid biosynthetic process;nucleus;plasma membrane;acylglycerol O-acyltransferase activity;metabolic process;neutral lipid metabolic process;organic substance metabolic process;DNA binding;transferase activity;cellular biosynthetic process;biosynthetic process;transferase activity, transferring acyl groups other t…
BaRT2v18chr3HG134770	HORVU.MOREX.r3.3HG0257070	9.77877938532347e-13	6.52537	up-regulated	0	0	0
BaRT2v18chr2HG094820	---NA---	5.10946751623321e-07	6.52503	up-regulated	0	0	0
BaRT2v18chr1HG004530	HORVU.MOREX.r3.1HG0009450	5.08139857169026e-09	6.49457	up-regulated	0	GO:0005515;GO:0045165;GO:0033612;GO:0045168;GO:0005488;GO:0023052;GO:0031224;GO:0110165;GO:0016021;GO:0007154;GO:0048869;GO:0009987;GO:0005102;GO:0032502;GO:0007267;GO:0030154;GO:0016020	signaling;protein binding;signaling receptor binding;binding;cell-cell signaling;cell communication;membrane;developmental process;intrinsic component of membrane;cellular developmental process;cellular anatomical entity;integral component of membrane;cellular process;cell differentiation;receptor serine/threonine kinase binding;cell-cell signaling involved in cell fate commitment;cell fate commi…
BaRT2v18chr7HG373260	---NA---	3.66506101282784e-06	6.47111	up-regulated	0	0	0
BaRT2v18chr2HG084590	HORVU.MOREX.r3.2HG0169130	5.85156049924271e-10	6.40396	up-regulated	Late embryogenesis abundant domain-containing protein / LEA domain-containing protein;DUF4149 domain-containing protein (Fragment);Embryonic protein like	GO:0031224;GO:0110165;GO:0016021;GO:0016020	cellular anatomical entity;integral component of membrane;membrane;intrinsic component of membrane
BaRT2v18chr5HG253490	HORVU.MOREX.r3.5HG0490380	0.000240217647859469	6.3654	up-regulated	Calcium-binding EF hand family protein	GO:0043167;GO:0005488;GO:0043169;GO:0046872;GO:0005509	binding;ion binding;calcium ion binding;metal ion binding;cation binding
BaRT2v18chr6HG291810	---NA---	5.72317723761683e-06	6.34983	up-regulated	0	GO:0097159;GO:0006355;GO:0140110;GO:0050789;GO:0006508;GO:0065007;GO:0019222;GO:0043229;GO:0140096;GO:0019219;GO:0098772;GO:0010468;GO:0071704;GO:0003824;GO:0043226;GO:1903506;GO:0043227;GO:0003712;GO:0031490;GO:0008233;GO:0050794;GO:0003676;GO:0043231;GO:2000112;GO:2001141;GO:0003677;GO:1901363;GO:0005634;GO:0031323;GO:0043170;GO:0060255;GO:0019538;GO:0044238;GO:0005488;GO:0080090;GO:0008234;GO:…	intracellular membrane-bounded organelle;binding;regulation of RNA metabolic process;regulation of nucleobase-containing compound metabolic process;nucleus;peptidase activity;metabolic process;hydrolase activity;regulation of RNA biosynthetic process;regulation of transcription, DNA-templated;cysteine-type peptidase activity;organic substance metabolic process;DNA binding;regulation of biosynthet…
BaRT2v18chr2HG059530	HORVU.MOREX.r3.2HG0113610	1.21165849140765e-06	6.32666	up-regulated	Glycosyltransferase;Flavanone 7-O-glucoside 2''-O-beta-L-rhamnosyltransferase	GO:0016740;GO:0003824;GO:0016020;GO:0009506;GO:0070161;GO:0030054;GO:0110165;GO:0055044;GO:0005911;GO:0071944;GO:0005886;GO:0016757;GO:0008194	cell-cell junction;symplast;catalytic activity;UDP-glycosyltransferase activity;transferase activity;anchoring junction;cell junction;membrane;plasmodesma;transferase activity, transferring glycosyl groups;cellular anatomical entity;plasma membrane;cell periphery
BaRT2v18chr3HG148950	---NA---	1.35469869532261e-08	6.31504	up-regulated	0	0	0
BaRT2v18chr3HG147490	HORVU.MOREX.r3.3HG0286390	3.20052682108928e-07	6.30838	up-regulated	DUF1264 domain-containing protein (Fragment);Oil body-associated protein 2B;Cyclic phosphodiesterase	GO:0016740;GO:0003824	transferase activity;catalytic activity
BaRT2v18chr3HG160980	HORVU.MOREX.r3.3HG0307490	1.91995477926517e-14	6.29887	up-regulated	Constitutive photomorphogenesis and dwarfism protein (Fragment);Stearoyl-[acyl-carrier-protein] 9-desaturase 1, chloroplastic;Stearoyl-[acyl-carrier-protein] 9-desaturase;Stearoyl-[acyl-carrier-protein] 9-desaturase 6, chloroplastic;Putative stearoyl-[acyl-carrier-protein] 9-desaturase;Acyl-[acyl-carrier-protein] desaturase	0	0
BaRT2v18chr3HG125710	---NA---	6.90232043119537e-15	6.25019	up-regulated	0	0	0
BaRT2v18chr3HG151240	HORVU.MOREX.r3.3HG0292600	5.13320110653354e-13	6.25014	up-regulated	Homocysteine S-methyltransferase;Selenocysteine methyltransferase;Hcy-binding domain-containing protein;Homocysteine-binding domain containing protein	GO:0016741;GO:1901605;GO:0044249;GO:0009086;GO:0044281;GO:1901576;GO:0032259;GO:0000096;GO:0006555;GO:0044283;GO:0043169;GO:0006575;GO:1901607;GO:0006790;GO:0006082;GO:0071704;GO:0016053;GO:0003824;GO:1901566;GO:0043167;GO:0047150;GO:0046914;GO:0043436;GO:0008652;GO:0044272;GO:0008757;GO:0009058;GO:0019752;GO:0008152;GO:0044237;GO:0008172;GO:0033528;GO:0044238;GO:0008898;GO:0009066;GO:0046394;GO:…	sulfur compound biosynthetic process;binding;S-methylmethionine metabolic process;cellular amino acid biosynthetic process;methylation;sulfur amino acid metabolic process;plasma membrane;carboxylic acid metabolic process;sulfur compound metabolic process;aspartate family amino acid metabolic process;organic substance metabolic process;ion binding;organonitrogen compound metabolic process;transfer…
BaRT2v18chr5HG253520	HORVU.MOREX.r3.5HG0490420	1.40239788332259e-10	6.20678	up-regulated	Calcium-binding EF hand family protein;Calcium-binding EF-hand family like-protein	GO:0043167;GO:0005488;GO:0043169;GO:0046872;GO:0005509	binding;ion binding;calcium ion binding;metal ion binding;cation binding
BaRT2v18chr1HG031400	HORVU.MOREX.r3.1HG0066620	1.16083291295538e-09	6.20068	up-regulated	Bidirectional sugar transporter SWEET	GO:0008509;GO:0005783;GO:0044085;GO:0012505;GO:0098827;GO:0043229;GO:0016043;GO:0098656;GO:0005215;GO:0031226;GO:0022607;GO:0006811;GO:0043226;GO:0055085;GO:0065003;GO:0043227;GO:0005789;GO:0051179;GO:0051259;GO:0043933;GO:0015075;GO:0022857;GO:0031984;GO:0043231;GO:0005887;GO:0015144;GO:0031090;GO:0006820;GO:0071840;GO:0031224;GO:0110165;GO:0016021;GO:0006810;GO:0009987;GO:0051234;GO:0051260;GO:…	intracellular membrane-bounded organelle;intrinsic component of plasma membrane;anion transmembrane transporter activity;cellular component organization;plasma membrane;integral component of membrane;protein-containing complex subunit organization;establishment of localization;endomembrane system;endoplasmic reticulum;ion transmembrane transporter activity;transporter activity;carbohydrate transp…
BaRT2v18chr5HG251840	HORVU.MOREX.r3.5HG0487300	2.95783315820517e-11	6.18769	up-regulated	Oil body-associated protein 1A;Embryo-specific protein	GO:0051235;GO:0022414;GO:0044085;GO:0061458;GO:0010344;GO:0065007;GO:0043229;GO:0043228;GO:0009791;GO:0009725;GO:0033036;GO:0048608;GO:0009737;GO:0043226;GO:0009719;GO:0003006;GO:0042221;GO:0051179;GO:1901700;GO:0007275;GO:0032502;GO:0050896;GO:0032501;GO:0043232;GO:0033993;GO:0009790;GO:0005811;GO:0071840;GO:0110165;GO:0048856;GO:0048316;GO:0009987;GO:0010033;GO:0009793;GO:0010154;GO:0010876;GO:…	response to lipid;response to hormone;reproduction;response to organic substance;system development;response to chemical;response to endogenous stimulus;reproductive structure development;fruit development;regulation of biological quality;response to abscisic acid;multicellular organismal process;intracellular non-membrane-bounded organelle;maintenance of location;cellular component biogenesis;ce…
BaRT2v18chr1HG046880	HORVU.MOREX.r3.1HG0091150	5.60059021663756e-11	6.16096	up-regulated	Oleosin	GO:0051235;GO:0022414;GO:0061458;GO:0090567;GO:0065007;GO:0043229;GO:0048437;GO:0043228;GO:0009791;GO:0010152;GO:0033036;GO:0048608;GO:0012511;GO:0043226;GO:0048438;GO:0009555;GO:0048367;GO:0003006;GO:0048443;GO:0051179;GO:0099402;GO:0048653;GO:0007275;GO:0032502;GO:0032501;GO:0043232;GO:0048466;GO:0005811;GO:0021700;GO:0009908;GO:0048827;GO:0031224;GO:0110165;GO:0016021;GO:0048856;GO:0048229;GO:…	reproduction;system development;integral component of membrane;gametophyte development;reproductive structure development;shoot system development;floral organ development;regulation of biological quality;multicellular organismal process;maintenance of location;intracellular non-membrane-bounded organelle;stamen development;reproductive shoot system development;intracellular organelle;flower deve…
BaRT2v18chr4HG197550	HORVU.MOREX.r3.4HG0380970	1.42625866919353e-09	6.15972	up-regulated	Hexosyltransferase	GO:0005996;GO:0044281;GO:0008378;GO:0005975;GO:0005215;GO:0016757;GO:0071704;GO:0003824;GO:0016758;GO:0055085;GO:0047216;GO:0051179;GO:0006012;GO:0022857;GO:0008152;GO:0044238;GO:0110165;GO:0006810;GO:0009987;GO:0051234;GO:0005737;GO:0008194;GO:0016740;GO:0019318;GO:0035250;GO:0005622;GO:0016020	UDP-glycosyltransferase activity;inositol 3-alpha-galactosyltransferase activity;hexose metabolic process;establishment of localization;organic substance metabolic process;transporter activity;transmembrane transporter activity;transferase activity;cellular process;UDP-galactosyltransferase activity;transport;catalytic activity;transmembrane transport;cytoplasm;membrane;cellular anatomical entity…
BaRT2v18chr6HG324890	---NA---	0.00217215462357125	6.11633	up-regulated	0	0	0
BaRT2v18chr4HG202150	HORVU.MOREX.r3.4HG0389310	1.80707599621909e-11	6.09038	up-regulated	WD domain, G-beta repeat containing protein	0	0
BaRT2v18chr1HG042560	HORVU.MOREX.r3.1HG0083520	1.3568712769257e-10	6.05955	up-regulated	Putative late embryogenesis abundant protein	0	0
BaRT2v18chr2HG073060	HORVU.MOREX.r3.2HG0141230	6.84394627154029e-14	6.05287	up-regulated	PPM-type phosphatase domain-containing protein	GO:0004721;GO:0043229;GO:0140096;GO:0043169;GO:0071704;GO:0006796;GO:0044260;GO:0003824;GO:0043226;GO:0043167;GO:0004724;GO:0043227;GO:0006793;GO:0016311;GO:0008152;GO:0043231;GO:0044237;GO:0106306;GO:0004722;GO:0005634;GO:0043170;GO:0036211;GO:0019538;GO:0044238;GO:0005488;GO:0006470;GO:0031224;GO:0110165;GO:0016021;GO:0006807;GO:0009987;GO:0005737;GO:0016787;GO:0046872;GO:0106307;GO:0006464;GO:…	intracellular membrane-bounded organelle;binding;hydrolase activity, acting on ester bonds;protein serine/threonine phosphatase activity;nucleus;cellular protein modification process;integral component of membrane;hydrolase activity;organic substance metabolic process;ion binding;phosphoric ester hydrolase activity;organonitrogen compound metabolic process;protein dephosphorylation;cellular prote…
BaRT2v18chr5HG221060	---NA---	5.43987071757252e-13	6.05096	up-regulated	0	0	0
BaRT2v18chr7HG336090	HORVU.MOREX.r3.7HG0649590	9.98731393117068e-13	6.03913	up-regulated	Early nodulin 93	GO:0031224;GO:0110165;GO:0016021;GO:0016020	cellular anatomical entity;integral component of membrane;membrane;intrinsic component of membrane
BaRT2v18chr2HG070450	---NA---	2.46311419367934e-11	6.01657	up-regulated	0	0	0
BaRT2v18chr2HG096440	---NA---	0.00710016186458134	5.97465	up-regulated	0	0	0
BaRT2v18chr3HG130450	---NA---	4.17370356341542e-06	5.93801	up-regulated	0	0	0
BaRT2v18chr7HG343680	HORVU.MOREX.r3.7HG0664250	3.28250374641264e-12	5.88683	up-regulated	12-oxophytodienoate reductase 1;12-oxo-phytodienoic acid reductase1;12-oxo-phytodienoic acid reductase2	0	0
BaRT2v18chr3HG147560	---NA---	6.25661039226617e-08	5.85905	up-regulated	0	0	0
BaRT2v18chr1HG041940	HORVU.MOREX.r3.3HG0287060	7.86033804856178e-07	5.84831	up-regulated	Glycosyltransferase;Anthocyanidin 5,3-O-glucosyltransferase-like	GO:0016740;GO:0003824;GO:0016020;GO:0031224;GO:0110165;GO:0016021;GO:0016757;GO:0008194	catalytic activity;UDP-glycosyltransferase activity;transferase activity;membrane;intrinsic component of membrane;transferase activity, transferring glycosyl groups;cellular anatomical entity;integral component of membrane
BaRT2v18chr5HG252840	---NA---	8.74287853997585e-06	5.83955	up-regulated	0	0	0
BaRT2v18chr4HG180120	HORVU.MOREX.r3.4HG0339570	7.86489024334931e-15	5.83269	up-regulated	Amino acid binding protein, putative;ACT domain-containing protein ACR1	GO:0016740;GO:0003824;GO:0016779;GO:0016772	transferase activity, transferring phosphorus-containing groups;catalytic activity;nucleotidyltransferase activity;transferase activity
BaRT2v18chr2HG108930	---NA---	2.87555372372199e-12	5.82715	up-regulated	0	0	0
BaRT2v18chr2HG092790	---NA---	2.30620089671303e-11	5.81081	up-regulated	0	0	0
BaRT2v18chr3HG150640	HORVU.MOREX.r3.3HG0291420	2.87912512968469e-07	5.81077	up-regulated	0	0	0
BaRT2v18chr3HG141830	HORVU.MOREX.r3.1HG0091150	2.64811452976991e-07	5.79771	up-regulated	0	GO:0043232;GO:0051235;GO:0012511;GO:0043226;GO:0005811;GO:0065007;GO:0010876;GO:0043229;GO:0051179;GO:0031224;GO:0043228;GO:0065008;GO:0019915;GO:0016021;GO:0005622;GO:0110165;GO:0033036;GO:0016020	lipid localization;biological regulation;intracellular anatomical structure;macromolecule localization;regulation of biological quality;non-membrane-bounded organelle;lipid storage;localization;monolayer-surrounded lipid storage body;organelle;membrane;maintenance of location;intracellular non-membrane-bounded organelle;lipid droplet;intrinsic component of membrane;cellular anatomical entity;inte…
BaRT2v18chr7HG359850	HORVU.MOREX.r3.7HG0699630	8.00419147100523e-14	5.79	up-regulated	EamA domain-containing protein	GO:0005886;GO:0055085;GO:0051179;GO:0031224;GO:0110165;GO:0016021;GO:0005215;GO:0071944;GO:0006810;GO:0009987;GO:0051234;GO:0022857;GO:0016020	transporter activity;transport;localization;transmembrane transporter activity;transmembrane transport;membrane;intrinsic component of membrane;cellular anatomical entity;integral component of membrane;plasma membrane;cellular process;establishment of localization;cell periphery
BaRT2v18chr6HG321840	HORVU.MOREX.r3.6HG0622760	9.58226946027909e-09	5.7827	up-regulated	Dehydrin;Deyhydrin 4	GO:0008289;GO:0001101;GO:0009415;GO:0001786;GO:0009725;GO:0009414;GO:0009737;GO:0031982;GO:0043226;GO:0009719;GO:0042221;GO:0043167;GO:0043227;GO:0070300;GO:1901700;GO:0012506;GO:0050896;GO:0009266;GO:0009409;GO:0033993;GO:0035091;GO:0009628;GO:0010035;GO:0005543;GO:0031090;GO:0005488;GO:0006950;GO:0043168;GO:0110165;GO:0005737;GO:0010033;GO:0009631;GO:0005829;GO:0097305;GO:1901611;GO:0005622;GO:…	cold acclimation;response to lipid;phosphatidylinositol binding;binding;anion binding;response to hormone;response to organic substance;response to chemical;modified amino acid binding;response to water;response to endogenous stimulus;response to cold;response to water deprivation;response to temperature stimulus;ion binding;response to abscisic acid;lipid binding;phosphatidylserine binding;phosp…
BaRT2v18chr7HG332350	---NA---	3.44526213297294e-05	5.77127	up-regulated	0	0	0
BaRT2v18chr7HG336050	HORVU.MOREX.r3.7HG0649570	1.02086887926274e-11	5.76744	up-regulated	Early nodulin-93	GO:0031224;GO:0110165;GO:0016021;GO:0016020	cellular anatomical entity;integral component of membrane;membrane;intrinsic component of membrane
BaRT2v18chr4HG178950	HORVU.MOREX.r3.4HG0337620	9.18234090858323e-06	5.75801	up-regulated	0	0	0
BaRT2v18chr7HG376730	---NA---	9.77247166855603e-05	5.73202	up-regulated	0	0	0
BaRT2v18chr3HG145770	HORVU.MOREX.r3.3HG0283230	4.59438955867152e-12	5.71927	up-regulated	Late embryogenesis abundant;Dehydrin	GO:0001101;GO:0009415;GO:0009725;GO:0009414;GO:0009737;GO:0009719;GO:0042221;GO:1901700;GO:0050896;GO:0009266;GO:0009409;GO:0033993;GO:0009628;GO:0010035;GO:0006950;GO:0110165;GO:0005737;GO:0010033;GO:0009631;GO:0005829;GO:0097305;GO:0005622	cold acclimation;response to lipid;response to hormone;response to organic substance;response to chemical;response to water;response to endogenous stimulus;response to cold;response to water deprivation;response to temperature stimulus;response to abscisic acid;response to inorganic substance;response to alcohol;cytoplasm;response to stress;cellular anatomical entity;response to stimulus;response…
BaRT2v18chr1HG034360	---NA---	0.00187339609317365	5.6966	up-regulated	0	0	0
BaRT2v18chr5HG242280	---NA---	9.51313987263863e-05	5.68436	up-regulated	0	0	0
BaRT2v18chr7HG370740	HORVU.MOREX.r3.7HG0721610	5.66381520747909e-17	5.67343	up-regulated	FLZ-type domain-containing protein;DUF581 domain-containing protein	GO:0005783;GO:0012505;GO:0042594;GO:0043229;GO:0009791;GO:0043169;GO:0031667;GO:0019899;GO:0009605;GO:0043226;GO:0005515;GO:0043167;GO:0043227;GO:0090351;GO:0007275;GO:0032502;GO:0050896;GO:0043231;GO:0032501;GO:0005634;GO:0019900;GO:0005488;GO:0006950;GO:0110165;GO:0048856;GO:0005737;GO:0046872;GO:0009991;GO:0005829;GO:0005622	response to external stimulus;protein binding;intracellular membrane-bounded organelle;binding;nucleus;endomembrane system;endoplasmic reticulum;ion binding;seedling development;multicellular organismal process;response to nutrient levels;enzyme binding;kinase binding;intracellular organelle;post-embryonic development;response to extracellular stimulus;cytoplasm;response to stress;membrane-bounde…
BaRT2v18chr7HG374650	HORVU.MOREX.r3.7HG0728500	4.19307871593203e-17	5.66089	up-regulated	Protein-serine/threonine phosphatase	GO:0004721;GO:0043229;GO:0140096;GO:0043169;GO:0071704;GO:0006796;GO:0044260;GO:0003824;GO:0043226;GO:0043167;GO:0043227;GO:0006793;GO:0016311;GO:0008152;GO:0043231;GO:0044237;GO:0106306;GO:0005634;GO:0004722;GO:0043170;GO:0036211;GO:0019538;GO:0044238;GO:0005488;GO:0006470;GO:0031224;GO:0110165;GO:0016021;GO:0006807;GO:0009987;GO:0005737;GO:0016787;GO:0046872;GO:0106307;GO:0006464;GO:0016791;GO:…	intracellular membrane-bounded organelle;binding;hydrolase activity, acting on ester bonds;protein serine/threonine phosphatase activity;nucleus;cellular protein modification process;integral component of membrane;hydrolase activity;organic substance metabolic process;ion binding;phosphoric ester hydrolase activity;organonitrogen compound metabolic process;protein dephosphorylation;cellular prote…
BaRT2v18chrUnG389560	HORVU.MOREX.r3.7HG0664260	2.43496508482714e-06	5.65475	up-regulated	0	0	0
BaRT2v18chr7HG347490	HORVU.MOREX.r3.7HG0671320	4.54681197194478e-09	5.64341	up-regulated	Endoplasmic reticulum-adenine nucleotide transporter;ADP,ATP carrier protein, mitochondrial	GO:0008509;GO:1990544;GO:0008514;GO:0015217;GO:0015215;GO:0098656;GO:0015711;GO:0043226;GO:0071705;GO:0051179;GO:1901505;GO:0015868;GO:0015605;GO:0015075;GO:0009507;GO:0031967;GO:0005743;GO:0000295;GO:1901264;GO:0006820;GO:0071840;GO:0110165;GO:0015931;GO:0098588;GO:0042285;GO:0008194;GO:0005471;GO:0015301;GO:0015866;GO:0015297;GO:0012505;GO:0015865;GO:0043229;GO:0015867;GO:0005215;GO:0055085;GO:…	purine nucleotide transport;intracellular membrane-bounded organelle;anion transmembrane transporter activity;cellular component organization;plastid envelope;organic anion transport;organophosphate ester transport;transmembrane transporter activity;UDP-xylosyltransferase activity;transferase activity;nucleobase-containing compound transmembrane transporter activity;cell wall organization;Golgi a…
BaRT2v18chr6HG315760	---NA---	3.63501503575381e-07	5.63856	up-regulated	0	0	0
BaRT2v18chrUnG392530	---NA---	0.00896426874972446	5.58433	up-regulated	0	0	0
BaRT2v18chr2HG063240	HORVU.MOREX.r3.2HG0120840	1.80146697140164e-10	5.57754	up-regulated	Peroxiredoxin	GO:0003824;GO:1990748;GO:0042221;GO:0097237;GO:0051716;GO:0098754;GO:0070887;GO:0009636;GO:0009987;GO:0050896;GO:0098869;GO:0016209;GO:0004601;GO:0016684;GO:0016491	cellular response to chemical stimulus;catalytic activity;response to toxic substance;peroxidase activity;cellular response to toxic substance;response to chemical;detoxification;cellular response to stimulus;response to stimulus;oxidoreductase activity;antioxidant activity;cellular process;cellular oxidant detoxification;oxidoreductase activity, acting on peroxide as acceptor;cellular detoxifica…
BaRT2v18chr6HG306760	HORVU.MOREX.r3.6HG0545810	1.48896325640653e-07	5.56756	up-regulated	receptor kinase-like protein Xa21;Putative LRR receptor-like serine/threonine-protein kinase;Putative leucine-rich repeat receptor-like protein kinase family protein;Protein kinase domain-containing protein	GO:0071310;GO:0097159;GO:0036094;GO:0050789;GO:0018193;GO:0065007;GO:0030554;GO:0140096;GO:0004713;GO:0016773;GO:0017076;GO:0009725;GO:0007154;GO:0016310;GO:0071704;GO:0006796;GO:0044260;GO:0003824;GO:0018108;GO:0009719;GO:0043167;GO:0006468;GO:0032870;GO:0042221;GO:0023052;GO:0032555;GO:0004672;GO:0006793;GO:0016772;GO:0071495;GO:0050896;GO:0050794;GO:0032559;GO:0044237;GO:0008152;GO:1901363;GO:…	protein phosphorylation;binding;small molecule binding;anion binding;response to hormone;response to organic substance;cellular protein modification process;kinase activity;integral component of membrane;plasma membrane;response to chemical;response to endogenous stimulus;transferase activity, transferring phosphorus-containing groups;signaling;organic substance metabolic process;phosphotransfera…
BaRT2v18chr4HG184190	HORVU.MOREX.r3.4HG0346230	4.07722647678816e-14	5.56352	up-regulated	0	0	0
BaRT2v18chr6HG318880	HORVU.MOREX.r3.6HG0617740	1.01113923845067e-10	5.54904	up-regulated	Fe2OG dioxygenase domain-containing protein;Leucoanthocyanidin dioxygenase;Ascorbate-dependent oxidoreductase;Putative 2-oxoglutarate-dependent dioxygenase ANS	0	0
BaRT2v18chr4HG179710	---NA---	1.16898959531866e-15	5.53603	up-regulated	0	0	0
BaRT2v18chr4HG212310	---NA---	4.08531709317955e-10	5.5304	up-regulated	0	0	0
BaRT2v18chr5HG245550	HORVU.MOREX.r3.5HG0476490	2.47605774090842e-11	5.52879	up-regulated	Iron-sulfur subunit of complex II;Succinate dehydrogenase [ubiquinone] iron-sulfur subunit, mitochondrial	0	0
BaRT2v18chr3HG156080	---NA---	1.14403793533754e-05	5.52737	up-regulated	0	0	0
BaRT2v18chr4HG208350	HORVU.MOREX.r3.4HG0399610	1.45764701373941e-09	5.51786	up-regulated	Vicilin-like antimicrobial peptides 2-2;Cupin type-1 domain-containing protein;Vicilin-like seed storage protein	GO:0031224;GO:0110165;GO:0016021;GO:0016020	cellular anatomical entity;integral component of membrane;membrane;intrinsic component of membrane
BaRT2v18chr6HG314460	HORVU.MOREX.r3.6HG0610180	4.38917448488242e-05	5.51662	up-regulated	0	GO:0006508;GO:0030163;GO:0043229;GO:0051603;GO:0140096;GO:0009057;GO:0004175;GO:0071704;GO:0009056;GO:0044260;GO:0003824;GO:0043226;GO:0005615;GO:0043227;GO:0005773;GO:0044257;GO:0044265;GO:0008233;GO:0044248;GO:0008152;GO:0043231;GO:0000323;GO:0044237;GO:0005764;GO:0043170;GO:0019538;GO:0044238;GO:1901575;GO:0005576;GO:0008234;GO:0110165;GO:0006807;GO:0009987;GO:0016787;GO:0005737;GO:1901564;GO:…	intracellular membrane-bounded organelle;vacuole;peptidase activity;hydrolase activity;organic substance metabolic process;cysteine-type peptidase activity;cellular catabolic process;proteolysis;organonitrogen compound metabolic process;organic substance catabolic process;cellular protein metabolic process;catalytic activity, acting on a protein;organonitrogen compound catabolic process;cellular …
BaRT2v18chr7HG378650	---NA---	3.71280986243493e-06	5.47331	up-regulated	0	0	0
BaRT2v18chr1HG014880	---NA---	4.56759170724368e-11	5.45886	up-regulated	0	0	0
BaRT2v18chr7HG375830	HORVU.MOREX.r3.7HG0730410	5.64905927728431e-08	5.44719	up-regulated	Seed maturation protein;Late embryogenesis abundant	GO:0022414;GO:0009790;GO:0061458;GO:0009793;GO:0003006;GO:0010154;GO:0000003;GO:0009791;GO:0032502;GO:0048856;GO:0048316;GO:0007275;GO:0048608;GO:0048731;GO:0032501	seed development;post-embryonic development;reproductive process;multicellular organismal process;reproduction;developmental process;system development;anatomical structure development;embryo development ending in seed dormancy;reproductive system development;developmental process involved in reproduction;reproductive structure development;multicellular organism development;fruit development;embr…
BaRT2v18chr2HG086440	HORVU.MOREX.r3.2HG0172880	2.4117560007602e-08	5.43952	up-regulated	Ethylene-insensitive protein 3;EIL transcription factor;ETHYLENE INSENSITIVE 3-like 5 protein	GO:0071310;GO:0097159;GO:0006355;GO:0140110;GO:0050789;GO:0065007;GO:0019222;GO:0043229;GO:0009873;GO:0007154;GO:0009725;GO:0019219;GO:0010468;GO:0043226;GO:0009719;GO:0042221;GO:0032870;GO:0043227;GO:1903506;GO:0003700;GO:0023052;GO:0071495;GO:0000160;GO:0050896;GO:0050794;GO:0003676;GO:0043231;GO:1901363;GO:0003677;GO:2001141;GO:2000112;GO:0005634;GO:0031323;GO:0060255;GO:0009755;GO:0005488;GO:…	intracellular membrane-bounded organelle;binding;regulation of RNA metabolic process;regulation of nucleobase-containing compound metabolic process;response to hormone;response to organic substance;nucleus;response to chemical;response to endogenous stimulus;signaling;regulation of transcription, DNA-templated;regulation of RNA biosynthetic process;DNA binding;intracellular signal transduction;re…
BaRT2v18chr3HG121870	HORVU.MOREX.r3.3HG0231540	5.16586899886027e-08	5.43415	up-regulated	DNA/RNA-binding protein KIN17-like;Protein containing a U1-type Zn-finger and implicated in RNA splicing or processing;DNA/RNA-binding protein KIN17;Antigenic determinant of rec-A protein	GO:0097159;GO:0050789;GO:0044249;GO:1901576;GO:0042594;GO:0031668;GO:0065007;GO:0033554;GO:0043229;GO:0031974;GO:0007154;GO:0016604;GO:0043169;GO:0031667;GO:0071704;GO:0048638;GO:0009605;GO:0044260;GO:0009267;GO:0050793;GO:0043226;GO:0005515;GO:0043167;GO:0043227;GO:0040008;GO:0050896;GO:0009058;GO:0006974;GO:0003676;GO:0043231;GO:1901363;GO:0003677;GO:0044237;GO:0008152;GO:0005634;GO:0043170;GO:…	response to external stimulus;intracellular membrane-bounded organelle;binding;protein binding;regulation of growth;nucleus;nuclear body;organelle lumen;cellular macromolecule biosynthetic process;regulation of developmental process;organic substance metabolic process;DNA binding;ion binding;cellular biosynthetic process;biosynthetic process;response to nutrient levels;double-stranded DNA binding…
BaRT2v18chr6HG321850	---NA---	5.91879534785916e-06	5.4085	up-regulated	0	0	0
BaRT2v18chr4HG213810	---NA---	0.00533407342420882	5.39951	up-regulated	0	0	0
BaRT2v18chr5HG232240	---NA---	4.08984908746858e-13	5.38826	up-regulated	0	0	0
BaRT2v18chr5HG226650	HORVU.MOREX.r3.5HG0433170	1.00255190701472e-10	5.37635	up-regulated	0	0	0
BaRT2v18chr4HG211170	---NA---	7.00100058327258e-14	5.36472	up-regulated	0	0	0
BaRT2v18chr7HG336010	HORVU.MOREX.r3.7HG0649540	5.45593973779323e-14	5.338	up-regulated	Early nodulin protein	GO:0031224;GO:0110165;GO:0016021;GO:0016020	cellular anatomical entity;integral component of membrane;membrane;intrinsic component of membrane
BaRT2v18chr3HG170700	HORVU.MOREX.r3.3HG0324410	2.58364788460104e-11	5.32387	up-regulated	0	GO:0097159;GO:0036094;GO:0006457;GO:0030554;GO:0017076;GO:0043167;GO:0032555;GO:0032559;GO:1901363;GO:0035639;GO:0005524;GO:0005488;GO:0031224;GO:0110165;GO:0016021;GO:0043168;GO:0009987;GO:0097367;GO:0000166;GO:0032553;GO:1901265;GO:0016020	binding;small molecule binding;anion binding;integral component of membrane;ion binding;adenyl ribonucleotide binding;heterocyclic compound binding;nucleoside phosphate binding;cellular process;purine ribonucleotide binding;adenyl nucleotide binding;organic cyclic compound binding;membrane;purine nucleotide binding;intrinsic component of membrane;ribonucleotide binding;cellular anatomical entity;…
BaRT2v18chr6HG314470	---NA---	0.000581879578272905	5.31727	up-regulated	0	0	0
BaRT2v18chr7HG378640	---NA---	4.45678295383063e-05	5.31653	up-regulated	0	0	0
BaRT2v18chr1HG008910	HORVU.MOREX.r3.1HG0018800	1.14294463484529e-13	5.31435	up-regulated	Glucose and ribitol dehydrogenase;NADPH-dependent aldehyde reductase 1, chloroplastic	0	0
BaRT2v18chr4HG211160	HORVU.MOREX.r3.4HG0403810	5.822581217057e-15	5.30552	up-regulated	0	0	0
BaRT2v18chr2HG097340	---NA---	1.20257572661283e-13	5.30187	up-regulated	0	0	0
BaRT2v18chr5HG222860	HORVU.MOREX.r3.5HG0424060	8.85916108719124e-12	5.27792	up-regulated	Late embryogenesis abundant protein D-34	GO:0010329;GO:0005783;GO:0050789;GO:0012505;GO:0065007;GO:0019725;GO:0043229;GO:0009966;GO:0031974;GO:0010226;GO:0009791;GO:0043228;GO:0005215;GO:0010817;GO:0055082;GO:0006873;GO:0042592;GO:0043226;GO:0010928;GO:0009914;GO:0060918;GO:0042221;GO:0043227;GO:0051179;GO:0090351;GO:0010315;GO:0050794;GO:0007275;GO:0022857;GO:0048583;GO:0043231;GO:0032501;GO:0032502;GO:0043232;GO:0050896;GO:0010646;GO:…	auxin efflux transmembrane transporter activity;intracellular membrane-bounded organelle;regulation of hormone levels;nucleus;plasma membrane;hormone transport;response to lithium ion;response to chemical;establishment of localization;endomembrane system;endoplasmic reticulum;organelle lumen;transporter activity;auxin polar transport;chemical homeostasis;regulation of signal transduction;regulati…
BaRT2v18chr4HG197700	---NA---	1.69906017388669e-12	5.25877	up-regulated	0	0	0
BaRT2v18chr6HG321860	---NA---	8.07968172568686e-05	5.25592	up-regulated	0	0	0
BaRT2v18chr2HG093150	---NA---	0.00133407056316996	5.23454	up-regulated	0	0	0
BaRT2v18chr3HG148960	HORVU.MOREX.r3.3HG0288810	1.11230462092547e-12	5.21769	up-regulated	DUF1264 domain-containing protein (Fragment);Oil body-associated protein 2B;Cyclic phosphodiesterase	GO:0016740;GO:0003824	transferase activity;catalytic activity
BaRT2v18chr6HG326830	HORVU.MOREX.r3.6HG0631420	6.17196055011202e-14	5.19972	up-regulated	Remorin	GO:0097159;GO:0005488;GO:0003677;GO:0003676;GO:1901363	nucleic acid binding;organic cyclic compound binding;binding;DNA binding;heterocyclic compound binding
BaRT2v18chr7HG335990	HORVU.MOREX.r3.7HG0649510	3.18323897016875e-15	5.17504	up-regulated	Early nodulin 93	GO:0031224;GO:0110165;GO:0016021;GO:0016020	cellular anatomical entity;integral component of membrane;membrane;intrinsic component of membrane
BaRT2v18chr3HG121580	HORVU.MOREX.r3.3HG0231180	1.98855555840617e-12	5.17087	up-regulated	Asparagine synthetase [glutamine-hydrolyzing]	GO:0006528;GO:0097159;GO:0036094;GO:1901605;GO:0044249;GO:1901576;GO:0044281;GO:0070981;GO:0030554;GO:0017076;GO:0044283;GO:0006082;GO:0071704;GO:0016053;GO:1901566;GO:0003824;GO:0016874;GO:0070982;GO:0043167;GO:0043436;GO:0008652;GO:0032555;GO:0009058;GO:0019752;GO:0032559;GO:0044237;GO:1901363;GO:0008152;GO:0043603;GO:0035639;GO:0034641;GO:0005524;GO:0044238;GO:0016879;GO:0009066;GO:0046394;GO:…	binding;small molecule binding;anion binding;amide biosynthetic process;asparagine metabolic process;cellular amino acid biosynthetic process;L-asparagine biosynthetic process;carboxylic acid metabolic process;aspartate family amino acid metabolic process;organic substance metabolic process;ion binding;glutamine metabolic process;organonitrogen compound metabolic process;cellular biosynthetic pro…
BaRT2v18chr1HG032590	HORVU.MOREX.r3.1HG0068180	1.20222917363937e-06	5.17001	up-regulated	Phytocyanin domain-containing protein;Mavicyanin;Blue copper protein	GO:0034708;GO:0045815;GO:1902680;GO:0031974;GO:0051129;GO:0031225;GO:0051254;GO:0043226;GO:0031936;GO:0009891;GO:0008152;GO:0031323;GO:0005654;GO:0045935;GO:0080090;GO:0110165;GO:0010556;GO:0031326;GO:1902494;GO:0071944;GO:0035098;GO:0009889;GO:0019222;GO:0043229;GO:1902275;GO:0035097;GO:1903506;GO:0044237;GO:0031981;GO:0005488;GO:0031224;GO:0009055;GO:0006091;GO:0009987;GO:0051171;GO:0000151;GO:…	intracellular membrane-bounded organelle;intrinsic component of plasma membrane;positive regulation of cellular metabolic process;electron transfer activity;plasma membrane;regulation of chromatin silencing;positive regulation of RNA metabolic process;negative regulation of chromatin organization;organelle lumen;regulation of gene expression, epigenetic;cellular metabolic process;oxidoreductase a…
BaRT2v18chr4HG209730	HORVU.MOREX.r3.4HG0401690	1.84896866647708e-10	5.15586	up-regulated	Seed maturation protein;Late embryogenesis abundant protein D-34	0	0
BaRT2v18chr2HG106110	---NA---	0.00015628026041333	5.15576	up-regulated	0	0	0
BaRT2v18chr2HG055630	HORVU.MOREX.r3.2HG0106830	3.04811409080548e-13	5.15545	up-regulated	Transketolase	GO:0006740;GO:0004802;GO:0006739;GO:0043169;GO:0006098;GO:0071704;GO:0006796;GO:0003824;GO:0043167;GO:0006793;GO:0008152;GO:0044237;GO:0005488;GO:0016744;GO:0110165;GO:0006091;GO:0051156;GO:0009987;GO:0005737;GO:0019637;GO:0046872;GO:0016740;GO:1901135;GO:0005829;GO:0005622	glucose 6-phosphate metabolic process;binding;carbohydrate derivative metabolic process;organophosphate metabolic process;organic substance metabolic process;ion binding;transferase activity;NADP metabolic process;cellular metabolic process;cellular process;NADPH regeneration;phosphate-containing compound metabolic process;catalytic activity;phosphorus metabolic process;transferase activity, tran…
BaRT2v18chr3HG144500	HORVU.MOREX.r3.3HG0280880	4.77720067294527e-06	5.14847	up-regulated	F-box domain-containing protein	GO:0140096;GO:0071704;GO:0061630;GO:0044260;GO:0003824;GO:0019787;GO:0070647;GO:0008152;GO:0044237;GO:0061659;GO:0043170;GO:0036211;GO:0019538;GO:0044238;GO:0006807;GO:0009987;GO:0016740;GO:0006464;GO:1901564;GO:0044267;GO:0032446;GO:0043412;GO:0004842;GO:0016567	protein modification by small protein conjugation;cellular protein modification process;organic substance metabolic process;organonitrogen compound metabolic process;transferase activity;ubiquitin-like protein transferase activity;cellular protein metabolic process;catalytic activity, acting on a protein;protein ubiquitination;cellular metabolic process;cellular macromolecule metabolic process;ce…
BaRT2v18chr4HG179510	HORVU.MOREX.r3.4HG0338360	2.40263446435035e-10	5.14012	up-regulated	Late embryogenesis abundant protein	0	0
BaRT2v18chr6HG285810	---NA---	1.67124839149458e-13	5.13805	up-regulated	0	0	0
BaRT2v18chr3HG127770	---NA---	9.17228724001167e-14	5.13208	up-regulated	0	0	0
BaRT2v18chr2HG091240	---NA---	2.73153399207654e-06	5.13206	up-regulated	0	0	0
BaRT2v18chr2HG063230	---NA---	8.59854967327958e-10	5.12224	up-regulated	0	0	0
BaRT2v18chr7HG370020	---NA---	0.00879916121757339	5.10349	up-regulated	0	0	0
BaRT2v18chr4HG210680	HORVU.MOREX.r3.4HG0403120	3.84939899384323e-08	5.10037	up-regulated	Embryonic protein DC-8	GO:0006508;GO:0031410;GO:0071704;GO:0061630;GO:0006511;GO:0043226;GO:0051649;GO:0071705;GO:0051179;GO:0072594;GO:0008152;GO:0006820;GO:0110165;GO:0006464;GO:0005802;GO:1901564;GO:0044267;GO:0007034;GO:1901565;GO:0051641;GO:0015031;GO:0012505;GO:0043229;GO:0009057;GO:0019787;GO:0048193;GO:0044265;GO:0005794;GO:0006623;GO:0006896;GO:0031984;GO:0044237;GO:0043170;GO:0019538;GO:0072666;GO:0006605;GO:…	intracellular membrane-bounded organelle;establishment of protein localization;Golgi transport complex;vesicle tethering complex;Golgi vesicle transport;organic substance metabolic process;transferase activity;cellular macromolecule localization;organic substance catabolic process;cellular metabolic process;Golgi apparatus subcompartment;amide transport;establishment of protein localization to va…
BaRT2v18chr5HG224840	HORVU.MOREX.r3.5HG0428820	1.08709311357243e-10	5.09897	up-regulated	Mitochondrial inner membrane translocase subunit Tim17/Tim22/Tim23/peroxisomal protein PMP24;Outer envelope pore protein 16-2, chloroplastic	GO:0031351;GO:0008509;GO:1903825;GO:0031355;GO:0043229;GO:0015171;GO:0031300;GO:0042170;GO:0098656;GO:0015318;GO:0031359;GO:0005215;GO:0003333;GO:0006811;GO:0006865;GO:0043226;GO:0031975;GO:0055085;GO:0071705;GO:0043227;GO:0051179;GO:0031969;GO:0031301;GO:0009526;GO:0015075;GO:0022857;GO:1905039;GO:0031350;GO:0009507;GO:0031967;GO:0043231;GO:0031090;GO:0006820;GO:0015849;GO:0031358;GO:0031224;GO:…	intracellular membrane-bounded organelle;organelle envelope;integral component of plastid outer membrane;chloroplast envelope;anion transmembrane transporter activity;intrinsic component of plastid outer membrane;amino acid transmembrane transporter activity;chloroplast;integral component of membrane;chloroplast membrane;establishment of localization;plastid envelope;inorganic molecular entity tr…
BaRT2v18chr7HG336080	---NA---	7.02933617846429e-05	5.09503	up-regulated	0	0	0
BaRT2v18chr1HG027390	HORVU.MOREX.r3.1HG0059680	1.36879147739577e-10	5.08966	up-regulated	Eukaryotic peptide chain release factor subunit 1-3	GO:0006415;GO:0003723;GO:1902680;GO:0051254;GO:0071704;GO:0016746;GO:0043226;GO:0009891;GO:0003676;GO:0008152;GO:0043043;GO:0031323;GO:0006518;GO:0090079;GO:0071840;GO:0045935;GO:0080090;GO:0110165;GO:1901564;GO:0010556;GO:0044267;GO:0031326;GO:0009889;GO:0019222;GO:0043229;GO:1990825;GO:1901566;GO:1903506;GO:0003700;GO:0040008;GO:0009058;GO:0044237;GO:0043170;GO:0001228;GO:0019538;GO:0005488;GO:…	intracellular membrane-bounded organelle;cellular protein complex disassembly;positive regulation of cellular metabolic process;cellular component organization;positive regulation of RNA metabolic process;cellular macromolecule biosynthetic process;organic substance metabolic process;transferase activity;cellular component disassembly;cellular nitrogen compound biosynthetic process;protein-contai…
BaRT2v18chr5HG244070	---NA---	6.55894301859821e-12	5.08633	up-regulated	0	0	0
BaRT2v18chr4HG217950	---NA---	0.00260134407074601	5.08421	up-regulated	0	0	0
BaRT2v18chr4HG207830	---NA---	2.47659450971417e-05	5.08055	up-regulated	0	GO:0031224;GO:0110165;GO:0016021;GO:0016020	cellular anatomical entity;integral component of membrane;membrane;intrinsic component of membrane
BaRT2v18chr5HG272400	---NA---	1.54626964571186e-10	5.07875	up-regulated	0	0	0
BaRT2v18chr2HG098320	HORVU.MOREX.r3.2HG0191620	3.83295415994455e-10	5.07018	up-regulated	Late embryogenesis abundant protein 76;Embryonic protein DC-8	0	0
BaRT2v18chr4HG209550	HORVU.MOREX.r3.4HG0401440	1.43482148209886e-15	5.0661	up-regulated	DUF639 domain-containing protein	GO:0031224;GO:0110165;GO:0016021;GO:0016020	cellular anatomical entity;integral component of membrane;membrane;intrinsic component of membrane
BaRT2v18chr4HG182750	HORVU.MOREX.r3.4HG0337300	6.02197413938803e-07	5.05433	up-regulated	0	0	0
BaRT2v18chr7HG349360	HORVU.MOREX.r3.7HG0675510	9.37797735652568e-09	5.05288	up-regulated	0	0	0
BaRT2v18chr5HG281310	---NA---	1.52677344307605e-10	5.03008	up-regulated	0	0	0
BaRT2v18chr7HG344360	---NA---	1.70012027031049e-10	5.02889	up-regulated	0	GO:0031224;GO:0110165;GO:0016021;GO:0016020	cellular anatomical entity;integral component of membrane;membrane;intrinsic component of membrane
BaRT2v18chr7HG361240	HORVU.MOREX.r3.7HG0702620	8.20191379112892e-06	5.00134	up-regulated	0	0	0
BaRT2v18chr7HG370750	---NA---	7.82919348912212e-07	4.99556	up-regulated	0	0	0
BaRT2v18chr5HG265330	HORVU.MOREX.r3.4HG0401690	1.21517025660812e-09	4.98681	up-regulated	Seed maturation protein;Late embryogenesis abundant protein D-34;SMP domain-containing protein	0	0
BaRT2v18chr5HG241810	---NA---	4.57991563212056e-05	4.98466	up-regulated	0	0	0
BaRT2v18chr3HG153870	---NA---	1.57029290140185e-05	4.98208	up-regulated	0	0	0
BaRT2v18chr4HG217210	HORVU.MOREX.r3.4HG0413220	1.18103891710753e-06	4.9701	up-regulated	Protein plant cadmium resistance 2;Cell number regulator 1;PLAC8 motif-containing protein	GO:0022414;GO:0009555;GO:0003006;GO:0007275;GO:0032502;GO:0032501;GO:0048235;GO:0019953;GO:0031224;GO:0110165;GO:0016021;GO:0022412;GO:0007276;GO:0032504;GO:0048856;GO:0048609;GO:0009987;GO:0048232;GO:0030154;GO:0048229;GO:0000003;GO:0051704;GO:0048869;GO:0044703;GO:0055046;GO:0016020	multicellular organism reproduction;reproduction;microgametogenesis;integral component of membrane;multicellular organismal reproductive process;gametophyte development;sexual reproduction;multicellular organismal process;pollen sperm cell differentiation;gamete generation;cellular developmental process;cellular process;male gamete generation;reproductive process;cellular process involved in repr…
BaRT2v18chr5HG280730	HORVU.MOREX.r3.5HG0536540	8.15687914538904e-12	4.96709	up-regulated	3-oxoacyl-[acyl-carrier-protein] reductase;11-beta-hydroxysteroid dehydrogenase 1B;Hydroxysteroid dehydrogenase 6;Corticosteroid 11-beta-dehydrogenase isozyme 1;11-beta-hydroxysteroid dehydrogenase-like protein	0	0
BaRT2v18chrUnG392500	---NA---	1.59748754262262e-12	4.95628	up-regulated	0	0	0
BaRT2v18chr1HG006020	HORVU.MOREX.r3.1HG0013270	6.84228573745283e-11	4.95262	up-regulated	0	0	0
BaRT2v18chr4HG209810	HORVU.MOREX.r3.4HG0401840	5.0379705069432e-10	4.94979	up-regulated	0	0	0
BaRT2v18chr4HG201230	HORVU.MOREX.r3.4HG0387640	5.03032920787532e-09	4.94487	up-regulated	Glyoxalase family protein, expressed;Dessication-induced 1VOC superfamily protein;Putative glyoxalase/Bleomycin resistance protein/Dihydroxybiphenyl dioxygenase;VOC domain-containing protein	GO:0003824;GO:0016829	lyase activity;catalytic activity
BaRT2v18chr3HG115610	---NA---	0.000239265127095175	4.94269	up-regulated	0	0	0
BaRT2v18chr6HG315750	HORVU.MOREX.r3.6HG0612760	5.56641809585257e-08	4.94118	up-regulated	NADH-ubiquinone reductase complex 1 MLRQ subunit;NFU1 iron-sulfur cluster protein	GO:0031224;GO:0110165;GO:0016021;GO:0016020	cellular anatomical entity;integral component of membrane;membrane;intrinsic component of membrane
BaRT2v18chr2HG059120	HORVU.MOREX.r3.2HG0112960	1.48004376046814e-11	4.93571	up-regulated	AP2/ERF domain-containing protein;Ethylene-responsive transcription factor RAP2-3;Ethylene response factor	GO:0097159;GO:0006355;GO:0140110;GO:0034059;GO:0050789;GO:0065007;GO:0019222;GO:0043229;GO:0019219;GO:0036293;GO:0010468;GO:0050793;GO:0016020;GO:0043226;GO:1903506;GO:0043227;GO:0006952;GO:0003700;GO:0050896;GO:0050794;GO:0003676;GO:0043231;GO:1901363;GO:2000112;GO:0003677;GO:2001141;GO:0005634;GO:0031323;GO:0009628;GO:0060255;GO:0070482;GO:0005488;GO:0080090;GO:0031224;GO:0006950;GO:0110165;GO:…	intracellular membrane-bounded organelle;binding;defense response;regulation of RNA metabolic process;regulation of nucleobase-containing compound metabolic process;response to anoxia;nucleus;integral component of membrane;regulation of developmental process;regulation of RNA biosynthetic process;regulation of transcription, DNA-templated;response to oxygen levels;DNA binding;regulation of biosyn…
BaRT2v18chr5HG265680	#N/A	0.000108221729398047	4.93161	up-regulated	0	0	0
BaRT2v18chr5HG223290	HORVU.MOREX.r3.5HG0425080	3.03880379006016e-17	4.91727	up-regulated	Cysteine dioxygenase	0	0
BaRT2v18chr2HG067780	---NA---	6.60453565293312e-05	4.91028	up-regulated	0	0	0
BaRT2v18chr1HG024720	---NA---	0.000618860113890974	4.89367	up-regulated	0	0	0
BaRT2v18chr4HG196400	HORVU.MOREX.r3.4HG0378600	1.18650461354811e-08	4.89217	up-regulated	vicilin-like seed storage protein At2g28490;Vicilin-like antimicrobial peptides 2-2;Cupin type-1 domain-containing protein;Vicilin;Bicupin, oxalate decarboxylase/oxidase	GO:0009506;GO:0070161;GO:0030054;GO:0031224;GO:0110165;GO:0005911;GO:0055044;GO:0016021;GO:0045735;GO:0016020	cell-cell junction;symplast;anchoring junction;cell junction;membrane;plasmodesma;intrinsic component of membrane;cellular anatomical entity;integral component of membrane;nutrient reservoir activity
BaRT2v18chr4HG197170	---NA---	1.53279136398485e-06	4.86957	up-regulated	0	0	0
BaRT2v18chr4HG180470	HORVU.MOREX.r3.4HG0339950	7.11278399495341e-10	4.86732	up-regulated	Late embryogenesis abundant;Dehydrin;Dehydrin-like protein (Fragment)	GO:0001101;GO:0009415;GO:0009725;GO:0009414;GO:0009737;GO:0009719;GO:0042221;GO:1901700;GO:0050896;GO:0009266;GO:0009409;GO:0033993;GO:0009628;GO:0010035;GO:0006950;GO:0110165;GO:0005737;GO:0010033;GO:0009631;GO:0005829;GO:0097305;GO:0005622	cold acclimation;response to lipid;response to hormone;response to organic substance;response to chemical;response to water;response to endogenous stimulus;response to cold;response to water deprivation;response to temperature stimulus;response to abscisic acid;response to inorganic substance;response to alcohol;cytoplasm;response to stress;cellular anatomical entity;response to stimulus;response…
BaRT2v18chr1HG008900	---NA---	7.98418887235602e-10	4.86662	up-regulated	0	0	0
BaRT2v18chr7HG350570	HORVU.MOREX.r3.7HG0677600	5.63768304993539e-16	4.85497	up-regulated	Cdk-activating kinase assembly factor;von Willebrand factor, type A, Copine, Zinc finger, RING/FYVE/PHD-type;E3 ubiquitin-protein ligase RGLG2	GO:0016740;GO:0003824;GO:0016020;GO:0016874;GO:0031224;GO:0110165;GO:0016021;GO:0016301;GO:0006793;GO:0016772;GO:0008152;GO:0009987;GO:0016310;GO:0044237;GO:0006796	catalytic activity;ligase activity;phosphorylation;phosphorus metabolic process;membrane;transferase activity;intrinsic component of membrane;kinase activity;cellular metabolic process;integral component of membrane;cellular anatomical entity;cellular process;metabolic process;transferase activity, transferring phosphorus-containing groups;phosphate-containing compound metabolic process
BaRT2v18chr4HG201220	---NA---	1.60430202030048e-05	4.84479	up-regulated	0	0	0
BaRT2v18chr4HG204750	---NA---	1.17700142255478e-05	4.84398	up-regulated	0	0	0
BaRT2v18chr3HG144490	HORVU.MOREX.r3.3HG0280880	1.86302867523796e-05	4.83669	up-regulated	F-box domain-containing protein	GO:0140096;GO:0071704;GO:0061630;GO:0044260;GO:0003824;GO:0019787;GO:0070647;GO:0008152;GO:0044237;GO:0061659;GO:0043170;GO:0036211;GO:0019538;GO:0044238;GO:0006807;GO:0009987;GO:0016740;GO:0006464;GO:1901564;GO:0044267;GO:0032446;GO:0043412;GO:0004842;GO:0016567	protein modification by small protein conjugation;cellular protein modification process;organic substance metabolic process;organonitrogen compound metabolic process;transferase activity;ubiquitin-like protein transferase activity;cellular protein metabolic process;catalytic activity, acting on a protein;protein ubiquitination;cellular metabolic process;cellular macromolecule metabolic process;ce…
BaRT2v18chr5HG263150	HORVU.MOREX.r3.5HG0506780	2.96896079600474e-07	4.83223	up-regulated	Strictosidine synthase 1	GO:0003824;GO:0043226;GO:0016843;GO:0016840;GO:0043227;GO:0043229;GO:0005773;GO:0031224;GO:0016829;GO:0016021;GO:0110165;GO:0005622;GO:0005737;GO:0009058;GO:0016844;GO:0008152;GO:0043231;GO:0016020	intracellular anatomical structure;intracellular membrane-bounded organelle;catalytic activity;lyase activity;biosynthetic process;vacuole;organelle;cytoplasm;membrane;amine-lyase activity;strictosidine synthase activity;membrane-bounded organelle;intrinsic component of membrane;cellular anatomical entity;integral component of membrane;metabolic process;carbon-nitrogen lyase activity;intracellula…
BaRT2v18chr7HG336040	---NA---	6.5709013114204e-05	4.82315	up-regulated	0	0	0
BaRT2v18chr1HG031670	HORVU.MOREX.r3.1HG0067070	2.66040087915664e-13	4.81765	up-regulated	0	GO:0043086;GO:0032269;GO:0030234;GO:0032268;GO:0050789;GO:0061135;GO:0050790;GO:0019222;GO:0065007;GO:0004866;GO:0030414;GO:0098772;GO:0048523;GO:0044092;GO:0045861;GO:0010951;GO:0050794;GO:0048519;GO:0031323;GO:0051172;GO:0060255;GO:0031324;GO:0051246;GO:0052548;GO:0005576;GO:0010605;GO:0080090;GO:0110165;GO:0052547;GO:0010466;GO:0004857;GO:0051171;GO:0051336;GO:0061134;GO:0004867;GO:0051346;GO:…	peptidase regulator activity;negative regulation of cellular protein metabolic process;enzyme regulator activity;enzyme inhibitor activity;regulation of hydrolase activity;negative regulation of molecular function;regulation of catalytic activity;negative regulation of biological process;negative regulation of proteolysis;negative regulation of macromolecule metabolic process;regulation of peptid…
BaRT2v18chr2HG105060	HORVU.MOREX.r3.2HG0201190	3.02430966870757e-05	4.81559	up-regulated	Mitogen-activated protein kinase kinase 6-like;Oxidative stress 3;Arginyl-tRNA synthetase, class Ic isoform 1;Suppressor protein SRP40-like	GO:0043229;GO:0031974;GO:0016604;GO:0016310;GO:0006796;GO:0006979;GO:0003824;GO:0043226;GO:0016874;GO:0042221;GO:0043227;GO:0140098;GO:0006793;GO:0016772;GO:0050896;GO:0008152;GO:0043231;GO:0044237;GO:0005634;GO:0016875;GO:0031981;GO:0010035;GO:0070013;GO:0005654;GO:0016607;GO:0004812;GO:0006950;GO:0110165;GO:0016301;GO:0043233;GO:0009987;GO:0016740;GO:0010038;GO:0140101;GO:0005622;GO:0046686	intracellular membrane-bounded organelle;ligase activity, forming carbon-oxygen bonds;kinase activity;nucleus;response to chemical;transferase activity, transferring phosphorus-containing groups;organelle lumen;nuclear body;catalytic activity, acting on RNA;phosphorylation;transferase activity;response to oxidative stress;cellular metabolic process;nuclear lumen;cellular process;catalytic activit…
BaRT2v18chr7HG349140	HORVU.MOREX.r3.7HG0675240	2.52447702076657e-17	4.81056	up-regulated	Sodium/hydrogen exchanger	GO:0015298;GO:0008509;GO:1902600;GO:0098656;GO:0098659;GO:0098657;GO:0006873;GO:0043226;GO:0051179;GO:0015075;GO:0009507;GO:0031967;GO:0006820;GO:0098739;GO:0110165;GO:0006885;GO:0098588;GO:0055075;GO:0005451;GO:0055080;GO:0030003;GO:0098719;GO:0071944;GO:0015491;GO:0022890;GO:0055067;GO:0015297;GO:0098660;GO:0019725;GO:0043229;GO:0005215;GO:0055082;GO:0055085;GO:0005773;GO:0009526;GO:0015078;GO:…	sodium ion transport;intracellular membrane-bounded organelle;anion transmembrane transporter activity;plasma membrane;plastid envelope;transmembrane transporter activity;sodium ion import across plasma membrane;ion homeostasis;bounding membrane of organelle;biological regulation;import into cell;sodium ion transmembrane transport;sodium ion transmembrane transporter activity;inorganic cation tra…
BaRT2v18chr3HG148880	HORVU.MOREX.r3.3HG0288690	1.02711381819346e-10	4.80681	up-regulated	Phytocyanin domain-containing protein;Early nodulin-like protein 1	GO:0097708;GO:0043229;GO:0031225;GO:0031982;GO:0031410;GO:0016491;GO:0031226;GO:0003824;GO:0043226;GO:0043227;GO:0033095;GO:0030659;GO:0005773;GO:0012506;GO:0022900;GO:0008152;GO:0044237;GO:0043231;GO:0005634;GO:0031090;GO:0031224;GO:0110165;GO:0016021;GO:0009055;GO:0006091;GO:0098588;GO:0009987;GO:0005737;GO:0046658;GO:0032578;GO:0005622;GO:0071944;GO:0005886;GO:0016020	intracellular membrane-bounded organelle;intrinsic component of plasma membrane;vacuole;anchored component of membrane;electron transfer activity;nucleus;plasma membrane;integral component of membrane;intracellular vesicle;cellular metabolic process;cellular process;intracellular organelle;vesicle membrane;oxidoreductase activity;bounding membrane of organelle;catalytic activity;aleurone grain me…
BaRT2v18chr4HG208340	---NA---	4.02154775258762e-06	4.79717	up-regulated	0	0	0
BaRT2v18chrUnG392810	---NA---	9.79857907891312e-09	4.79556	up-regulated	0	0	0
BaRT2v18chr1HG040250	HORVU.MOREX.r3.1HG0079980	7.3434909179425e-08	4.7786	up-regulated	ABA inducible protein;ABA-inducible protein PHV A1;Late embryogenesis abundant protein 3	GO:0048584;GO:1902584;GO:0015267;GO:0050789;GO:0065007;GO:0043229;GO:0048518;GO:0060089;GO:0005215;GO:0015318;GO:0038023;GO:0015276;GO:0006811;GO:0043226;GO:0022803;GO:0055085;GO:0043227;GO:0051179;GO:0022834;GO:0005216;GO:0080134;GO:0015075;GO:0022857;GO:0048583;GO:0043231;GO:0005634;GO:0022836;GO:0110165;GO:0006810;GO:0009987;GO:0051234;GO:2000070;GO:0034220;GO:0005622;GO:0071944;GO:0005886;GO:…	intracellular membrane-bounded organelle;positive regulation of biological process;signaling receptor activity;nucleus;plasma membrane;positive regulation of response to stimulus;regulation of response to water deprivation;establishment of localization;ligand-gated channel activity;inorganic molecular entity transmembrane transporter activity;ion transmembrane transporter activity;transporter act…
BaRT2v18chr4HG188210	HORVU.MOREX.r3.4HG0355410	5.28684904805081e-10	4.76961	up-regulated	Putative 2-carboxy-D-arabinitol-1-phosphatase;Seipin-1	GO:0051235;GO:0005783;GO:0012505;GO:0098827;GO:0065007;GO:0006996;GO:0043229;GO:0016043;GO:0031227;GO:0031300;GO:0033036;GO:0071704;GO:0006629;GO:0003824;GO:0016020;GO:0043226;GO:0043227;GO:0005789;GO:0051179;GO:0031301;GO:0008152;GO:0043231;GO:0034389;GO:0031090;GO:0044238;GO:0071840;GO:0031224;GO:0110165;GO:0016021;GO:0009987;GO:0005737;GO:0042175;GO:0010876;GO:0065008;GO:0019915;GO:0005622;GO:…	intracellular membrane-bounded organelle;cellular component organization;integral component of membrane;endomembrane system;endoplasmic reticulum;organic substance metabolic process;regulation of biological quality;lipid droplet organization;maintenance of location;integral component of endoplasmic reticulum membrane;cellular process;intracellular organelle;integral component of organelle membran…
BaRT2v18chr2HG069780	---NA---	1.62991152572352e-11	4.7688	up-regulated	0	0	0
BaRT2v18chr1HG035400	#N/A	2.09545507732628e-07	4.76283	up-regulated	0	0	0
BaRT2v18chr1HG001280	---NA---	4.84231299242982e-10	4.75273	up-regulated	0	0	0
BaRT2v18chr6HG323450	HORVU.MOREX.r3.6HG0625580	2.91206522267778e-06	4.73839	up-regulated	0	GO:0006355;GO:0140110;GO:0050789;GO:0065007;GO:0019222;GO:0043229;GO:0019219;GO:0098772;GO:0070063;GO:0010468;GO:0019899;GO:0043226;GO:0005515;GO:1903506;GO:0043227;GO:0003712;GO:0050794;GO:0043231;GO:2000112;GO:2001141;GO:0005634;GO:0031323;GO:0060255;GO:0005488;GO:0080090;GO:0110165;GO:0051171;GO:0010556;GO:0031326;GO:0005622;GO:0051252;GO:0009889	intracellular membrane-bounded organelle;protein binding;binding;regulation of RNA metabolic process;regulation of nucleobase-containing compound metabolic process;nucleus;regulation of RNA biosynthetic process;regulation of transcription, DNA-templated;regulation of biosynthetic process;enzyme binding;regulation of cellular process;regulation of cellular biosynthetic process;intracellular organe…
BaRT2v18chrUnG391900	---NA---	2.18884554242832e-16	4.72881	up-regulated	0	0	0
BaRT2v18chr4HG177620	---NA---	5.11755444561385e-09	4.72723	up-regulated	0	0	0
BaRT2v18chr3HG149690	---NA---	7.13710046539365e-05	4.72475	up-regulated	0	0	0
BaRT2v18chr2HG064380	HORVU.MOREX.r3.2HG0122750	4.33292415725205e-09	4.71604	up-regulated	0	GO:0031224;GO:0110165;GO:0016021;GO:0016020	cellular anatomical entity;integral component of membrane;membrane;intrinsic component of membrane
BaRT2v18chr4HG217940	---NA---	0.000837727322058965	4.71419	up-regulated	0	0	0
BaRT2v18chr1HG021930	HORVU.MOREX.r3.1HG0050330	2.19784661917005e-10	4.69989	up-regulated	Cys/Met metabolism PLP-dependent enzyme family protein, expressed;Methionine gamma-lyase	GO:1901605;GO:0009070;GO:0001101;GO:0033554;GO:0009414;GO:0006082;GO:0071704;GO:0022607;GO:0009267;GO:0016053;GO:0071462;GO:0044272;GO:0019346;GO:0008152;GO:0042631;GO:0071840;GO:0006950;GO:0110165;GO:0043168;GO:0070887;GO:1901564;GO:0009092;GO:0050667;GO:0019842;GO:0104004;GO:0042594;GO:0031667;GO:1901566;GO:0051259;GO:1901700;GO:0008652;GO:0019344;GO:0009058;GO:0019752;GO:0044237;GO:0071229;GO:…	cellular response to sulfate starvation;protein tetramerization;protein homotetramerization;sulfur amino acid metabolic process;cellular component organization;response to chemical;organic substance metabolic process;transsulfuration;cellular metabolic process;cystathionine gamma-lyase activity;cellular response to stress;organic acid metabolic process;cellular response to water stimulus;organic …
BaRT2v18chr1HG021220	HORVU.MOREX.r3.1HG0049040	2.35551033537734e-08	4.6957	up-regulated	Low-temperature-induced 65 kDa protein	GO:0033993;GO:0009719;GO:0042221;GO:1901700;GO:0097305;GO:0009725;GO:0050896;GO:0009737;GO:0010033	response to lipid;response to alcohol;response to oxygen-containing compound;response to abscisic acid;response to hormone;response to organic substance;response to chemical;response to stimulus;response to endogenous stimulus
BaRT2v18chr7HG368630	HORVU.MOREX.r3.7HG0717950	1.99872170098894e-15	4.6822	up-regulated	U3 small nucleolar RNA-associated protein like;Oxidative stress 3	GO:0043232;GO:0005840;GO:0043226;GO:0043229;GO:0031224;GO:0043228;GO:0110165;GO:0016021;GO:0005622;GO:0016020	intracellular anatomical structure;non-membrane-bounded organelle;ribosome;organelle;membrane;intracellular non-membrane-bounded organelle;intrinsic component of membrane;cellular anatomical entity;integral component of membrane;intracellular organelle
BaRT2v18chr6HG328380	#N/A	5.56161008306438e-06	4.65039	up-regulated	0	0	0
BaRT2v18chr7HG365450	HORVU.MOREX.r3.7HG0711550	4.29206420509014e-08	4.64688	up-regulated	Late embryogenesis abundant protein D-34	0	0
BaRT2v18chr6HG294170	---NA---	2.0381029884834e-12	4.59508	up-regulated	0	0	0
BaRT2v18chr2HG068630	---NA---	2.42904617971176e-10	4.59261	up-regulated	0	0	0
BaRT2v18chr3HG156090	HORVU.MOREX.r3.3HG0300210	4.2502085427117e-05	4.57448	up-regulated	Transcription factor DIVARICATA;Myb-like protein J;MYBR domain class transcription factor;MYB transcription factor;Duplicated homeodomain-like superfamily protein isoform 1	GO:0097159;GO:0050789;GO:0062012;GO:0065007;GO:0019222;GO:0043229;GO:0009725;GO:0009737;GO:0048523;GO:0010115;GO:0043226;GO:0009719;GO:0042221;GO:0043227;GO:0010565;GO:0051055;GO:1902931;GO:1902074;GO:1901700;GO:0031327;GO:0050896;GO:0050794;GO:0003676;GO:0043231;GO:1901363;GO:0003677;GO:0033993;GO:0048519;GO:0005634;GO:0043455;GO:0031323;GO:0031324;GO:0005488;GO:0090359;GO:0080090;GO:0110165;GO:…	regulation of isoprenoid metabolic process;response to lipid;intracellular membrane-bounded organelle;binding;negative regulation of biosynthetic process;response to hormone;response to organic substance;nucleus;negative regulation of biological process;response to chemical;regulation of cellular metabolic process;regulation of lipid biosynthetic process;response to endogenous stimulus;DNA bindin…
BaRT2v18chr4HG197160	HORVU.MOREX.r3.4HG0380150	1.44728340572006e-08	4.57238	up-regulated	Late embryogenesis abundant protein 1;Embryonic protein DC-8	GO:0048584;GO:1902584;GO:0050789;GO:0065007;GO:0043229;GO:0048518;GO:0050826;GO:0043226;GO:0043227;GO:1901000;GO:1901002;GO:0080134;GO:0050896;GO:0009266;GO:0048583;GO:0043231;GO:0009409;GO:0005634;GO:0009628;GO:0006950;GO:0110165;GO:2000070;GO:0047484;GO:0005622	intracellular membrane-bounded organelle;positive regulation of biological process;nucleus;positive regulation of response to stimulus;regulation of response to water deprivation;response to cold;response to temperature stimulus;response to freezing;intracellular organelle;biological regulation;regulation of response to salt stress;response to stress;membrane-bounded organelle;positive regulation…
BaRT2v18chr5HG224060	---NA---	7.44961682233386e-08	4.56047	up-regulated	0	0	0
BaRT2v18chr3HG168410	HORVU.MOREX.r3.3HG0320360	1.64539739204348e-13	4.54724	up-regulated	Calcium-dependent channel	GO:0022890;GO:0098655;GO:0015267;GO:0006812;GO:0005227;GO:0005215;GO:0015318;GO:0006811;GO:0022803;GO:0055085;GO:0051179;GO:0022839;GO:0005216;GO:0015075;GO:0022857;GO:0005261;GO:0022836;GO:0008324;GO:0031224;GO:0110165;GO:0016021;GO:0006810;GO:0009987;GO:0051234;GO:0034220;GO:0071944;GO:0005886;GO:0016020	integral component of membrane;plasma membrane;establishment of localization;cation transmembrane transport;calcium activated cation channel activity;inorganic molecular entity transmembrane transporter activity;cation transmembrane transporter activity;ion transmembrane transporter activity;transporter activity;ion channel activity;transmembrane transporter activity;channel activity;cellular pro…
BaRT2v18chr1HG007510	---NA---	2.20751875863943e-06	4.54441	up-regulated	0	0	0
BaRT2v18chr4HG185010	---NA---	4.43411262421283e-10	4.53955	up-regulated	0	0	0
BaRT2v18chr2HG081700	HORVU.MOREX.r3.2HG0162620	2.36704795886458e-10	4.52836	up-regulated	Large proline-rich protein;Transmembrane protein	GO:0031224;GO:0110165;GO:0016021;GO:0016020	cellular anatomical entity;integral component of membrane;membrane;intrinsic component of membrane
BaRT2v18chr5HG226350	---NA---	5.85156049924271e-10	4.51931	up-regulated	0	0	0
BaRT2v18chr5HG223300	HORVU.MOREX.r3.5HG0425090	3.98977544053709e-07	4.51305	up-regulated	Cysteine dioxygenase	0	0
BaRT2v18chr4HG209800	---NA---	4.06658803060162e-06	4.51292	up-regulated	0	0	0
BaRT2v18chr6HG315660	---NA---	1.38973861907262e-06	4.51148	up-regulated	0	0	0
BaRT2v18chr4HG215500	HORVU.MOREX.r3.5HG0504260	8.1750946099108e-06	4.50927	up-regulated	0	0	0
BaRT2v18chr2HG110070	HORVU.MOREX.r3.1HG0094920	5.65853841781799e-05	4.5086	up-regulated	0	0	0
BaRT2v18chr6HG321870	HORVU.MOREX.r3.6HG0622770	5.03654642646427e-08	4.50524	up-regulated	Dehydrin;Deyhydrin 4	GO:0001101;GO:0009415;GO:0009725;GO:0009414;GO:0009737;GO:0009719;GO:0042221;GO:1901700;GO:0050896;GO:0009266;GO:0009409;GO:0033993;GO:0009628;GO:0010035;GO:0006950;GO:0110165;GO:0005737;GO:0010033;GO:0009631;GO:0005829;GO:0097305;GO:0005622	cold acclimation;response to lipid;response to hormone;response to organic substance;response to chemical;response to water;response to endogenous stimulus;response to cold;response to water deprivation;response to temperature stimulus;response to abscisic acid;response to inorganic substance;response to alcohol;cytoplasm;response to stress;cellular anatomical entity;response to stimulus;response…
BaRT2v18chr4HG209740	---NA---	1.06891550962845e-05	4.49926	up-regulated	0	0	0
BaRT2v18chr1HG028570	HORVU.MOREX.r3.1HG0061820	5.18089330581613e-08	4.4973	up-regulated	0	0	0
BaRT2v18chr6HG308750	HORVU.MOREX.r3.6HG0599070	4.21418502777989e-15	4.48535	up-regulated	Vacuolar-processing enzyme beta-isozyme 1;Legumain	GO:0006508;GO:0030163;GO:0043229;GO:0051604;GO:0051603;GO:0140096;GO:0006996;GO:0009057;GO:0016043;GO:0004175;GO:0000326;GO:0071704;GO:0009056;GO:0044260;GO:0003824;GO:0043226;GO:0043227;GO:0005773;GO:0044257;GO:0044265;GO:0008233;GO:0044248;GO:0006624;GO:0008152;GO:0043231;GO:0044237;GO:0043170;GO:1990019;GO:0019538;GO:0000325;GO:1901575;GO:0044238;GO:0071840;GO:0008234;GO:0016485;GO:0031224;GO:…	intracellular membrane-bounded organelle;vacuole;protein storage vacuole organization;vacuole organization;gene expression;cellular component organization;peptidase activity;integral component of membrane;hydrolase activity;organic substance metabolic process;cysteine-type peptidase activity;storage vacuole;cellular catabolic process;proteolysis;organonitrogen compound metabolic process;organic s…
BaRT2v18chr1HG010940	---NA---	1.61187917850585e-07	4.48138	up-regulated	0	0	0
BaRT2v18chr4HG183990	HORVU.MOREX.r3.1HG0082960	2.47249576989783e-05	4.46963	up-regulated	Alcohol dehydrogenase (Fragment)	0	0
BaRT2v18chr5HG277660	---NA---	3.71824625526311e-06	4.46938	up-regulated	0	0	0
BaRT2v18chr7HG382390	HORVU.MOREX.r3.7HG0742740	1.13137389798801e-08	4.45059	up-regulated	0	0	0
BaRT2v18chr7HG363690	HORVU.MOREX.r3.7HG0708040	5.04514175798066e-13	4.44663	up-regulated	Pre-mRNA cleavage factor Im 25 kDa subunit	GO:0097159;GO:0006139;GO:0003723;GO:0140513;GO:0031124;GO:0016071;GO:0043229;GO:0003729;GO:0043169;GO:0003730;GO:0071704;GO:0043631;GO:0005849;GO:0003824;GO:0043226;GO:0005515;GO:0043167;GO:0043227;GO:0003676;GO:0043231;GO:1901363;GO:0032991;GO:0006725;GO:0044237;GO:0005634;GO:0016070;GO:0034641;GO:0043170;GO:0044238;GO:0006396;GO:0005488;GO:0110165;GO:0035925;GO:0006807;GO:0009987;GO:0031123;GO:…	RNA polyadenylation;mRNA 3'-end processing;intracellular membrane-bounded organelle;binding;mRNA processing;protein binding;gene expression;nucleus;hydrolase activity;RNA metabolic process;organic substance metabolic process;ion binding;nucleobase-containing compound metabolic process;RNA binding;cellular aromatic compound metabolic process;heterocyclic compound binding;cellular metabolic process…
BaRT2v18chr5HG251010	HORVU.MOREX.r3.5HG0486220	0.00493491715864096	4.44126	up-regulated	Receptor-like serine/threonine-protein kinase	GO:0097159;GO:0022414;GO:0036094;GO:0106310;GO:0140096;GO:0030554;GO:0016773;GO:0017076;GO:0007154;GO:0009875;GO:0016310;GO:0071704;GO:0006796;GO:0009856;GO:0044260;GO:0003824;GO:0043167;GO:0006468;GO:0008037;GO:0032555;GO:0004672;GO:0006793;GO:0016772;GO:0106311;GO:0032559;GO:0044237;GO:0008152;GO:0048544;GO:1901363;GO:0035639;GO:0032501;GO:0043170;GO:0036211;GO:0005524;GO:0019538;GO:0044238;GO:…	protein phosphorylation;binding;small molecule binding;anion binding;reproduction;cellular protein modification process;kinase activity;integral component of membrane;plasma membrane;cell recognition;transferase activity, transferring phosphorus-containing groups;protein serine kinase activity;organic substance metabolic process;protein threonine kinase activity;phosphotransferase activity, alcoh…
BaRT2v18chr3HG128000	HORVU.MOREX.r3.3HG0243250	1.59445212216999e-09	4.43912	up-regulated	Polypyrimidine tract-binding protein-like protein 2;Serine carboxypeptidase-like 50	GO:0008238;GO:0003824;GO:0071704;GO:0043170;GO:1901564;GO:0019538;GO:0044238;GO:0006508;GO:0031224;GO:0140096;GO:0110165;GO:0016021;GO:0006807;GO:0008152;GO:0008233;GO:0016787;GO:0004180;GO:0016020	organic substance metabolic process;proteolysis;organonitrogen compound metabolic process;catalytic activity;membrane;intrinsic component of membrane;catalytic activity, acting on a protein;peptidase activity;integral component of membrane;cellular anatomical entity;protein metabolic process;macromolecule metabolic process;nitrogen compound metabolic process;primary metabolic process;metabolic pr…
BaRT2v18chr3HG162310	---NA---	0.00046873060231499	4.43584	up-regulated	0	0	0
BaRT2v18chr5HG280570	HORVU.MOREX.r3.5HG0536340	1.78906110824432e-19	4.42869	up-regulated	Poly [ADP-ribose] polymerase;PARP catalytic domain-containing protein	GO:0016740;GO:0003824;GO:0003950;GO:0016763;GO:0016757	catalytic activity;transferase activity;transferase activity, transferring glycosyl groups;NAD+ ADP-ribosyltransferase activity;transferase activity, transferring pentosyl groups
BaRT2v18chr1HG044890	HORVU.MOREX.r3.1HG0094920	1.23628945697933e-10	4.42582	up-regulated	Premnaspirodiene oxygenase	0	0
BaRT2v18chr1HG012000	HORVU.MOREX.r3.2HG0148310	1.58033362852308e-06	4.42573	up-regulated	PMD domain-containing protein	GO:0031224;GO:0110165;GO:0016021;GO:0016020	cellular anatomical entity;integral component of membrane;membrane;intrinsic component of membrane
BaRT2v18chr6HG291680	HORVU.MOREX.r3.6HG0557570	6.56956461988786e-09	4.42003	up-regulated	0	GO:0016740;GO:0003824;GO:0016757	transferase activity, transferring glycosyl groups;transferase activity;catalytic activity
BaRT2v18chr5HG269330	---NA---	6.26112221878207e-13	4.41961	up-regulated	0	0	0
BaRT2v18chr6HG291690	---NA---	8.92426863155248e-08	4.41063	up-regulated	0	0	0
BaRT2v18chr6HG325840	HORVU.MOREX.r3.6HG0629600	4.9121026240086e-17	4.40226	up-regulated	Myb-like domain-containing protein	GO:0031224;GO:0110165;GO:0016021;GO:0016020	cellular anatomical entity;integral component of membrane;membrane;intrinsic component of membrane
BaRT2v18chr4HG214820	---NA---	1.97221113142025e-09	4.3968	up-regulated	0	0	0
BaRT2v18chr1HG048150	HORVU.MOREX.r3.1HG0093290	3.28040362693887e-11	4.39319	up-regulated	0	GO:0031224;GO:0110165;GO:0016021;GO:0016020	cellular anatomical entity;integral component of membrane;membrane;intrinsic component of membrane
BaRT2v18chr2HG082020	HORVU.MOREX.r3.2HG0163240	6.6104978516105e-12	4.38555	up-regulated	Putative metal-nicotianamine transporter YSL6;Hydroxysteroid dehydrogenase 1;Steroleosin;11-beta-hydroxysteroid dehydrogenase 1B-like isoform X2;11-beta-hydroxysteroid dehydrogenase 1B-like	0	0
BaRT2v18chr2HG081780	HORVU.MOREX.r3.2HG0162750	5.46416493927494e-09	4.38085	up-regulated	MADS-box domain-containing protein	GO:0097159;GO:0006355;GO:0140110;GO:0005694;GO:0050789;GO:0000981;GO:0065007;GO:1990837;GO:0043229;GO:0000976;GO:0019222;GO:0043228;GO:0019219;GO:0010468;GO:0043226;GO:0005515;GO:1903506;GO:0043227;GO:0000785;GO:0003700;GO:0050794;GO:0003676;GO:0043231;GO:1901363;GO:0003677;GO:2001141;GO:2000112;GO:0005634;GO:0000978;GO:0043232;GO:0031323;GO:0060255;GO:0005488;GO:0080090;GO:0000987;GO:0110165;GO:…	intracellular membrane-bounded organelle;protein binding;binding;regulation of RNA metabolic process;regulation of nucleobase-containing compound metabolic process;nucleus;RNA polymerase II transcription regulatory region sequence-specific DNA binding;regulation of transcription, DNA-templated;regulation of RNA biosynthetic process;sequence-specific DNA binding;DNA binding;protein dimerization ac…
BaRT2v18chrUnG391760	---NA---	0.00235366640101579	4.37993	up-regulated	0	0	0
BaRT2v18chr1HG024730	HORVU.MOREX.r3.1HG0055270	3.83833091287631e-14	4.36896	up-regulated	RING-type domain-containing protein;RING-H2 finger protein ATL2B;NEP1-interacting protein 2;NEP1-interacting protein 1	GO:0006508;GO:0009966;GO:0071704;GO:0061630;GO:0006511;GO:0043226;GO:0006952;GO:0008152;GO:0010646;GO:0006950;GO:0110165;GO:0023051;GO:0006464;GO:1901564;GO:0044267;GO:1901419;GO:0071944;GO:1901565;GO:0043229;GO:0009057;GO:0010200;GO:0019787;GO:0009787;GO:1901700;GO:0044265;GO:0044237;GO:1905957;GO:0043170;GO:0019538;GO:0005488;GO:0031224;GO:0009987;GO:0010033;GO:0046872;GO:0032446;GO:0043632;GO:…	intracellular membrane-bounded organelle;plasma membrane;response to chemical;negative regulation of abscisic acid-activated signaling pathway;organic substance metabolic process;transferase activity;regulation of response to alcohol;organic substance catabolic process;cellular metabolic process;biological regulation;negative regulation of cellular response to alcohol;regulation of signaling;ubiq…
BaRT2v18chr7HG350310	HORVU.MOREX.r3.7HG0677170	3.99421087807563e-09	4.36046	up-regulated	Oleosin	GO:0051235;GO:0022414;GO:0044085;GO:0061458;GO:0010344;GO:0065007;GO:0043229;GO:0043228;GO:0009791;GO:0033036;GO:0048608;GO:0050826;GO:0012511;GO:0043226;GO:0003006;GO:0051179;GO:0007275;GO:0032502;GO:0009266;GO:0050896;GO:0032501;GO:0009409;GO:0043232;GO:0009628;GO:0005811;GO:0071840;GO:0031224;GO:0006950;GO:0110165;GO:0016021;GO:0048856;GO:0048316;GO:0009987;GO:0010154;GO:0010876;GO:0000003;GO:…	reproduction;system development;integral component of membrane;reproductive structure development;response to cold;fruit development;response to temperature stimulus;regulation of biological quality;multicellular organismal process;intracellular non-membrane-bounded organelle;maintenance of location;response to freezing;cellular component biogenesis;cellular process;intracellular organelle;reprod…
BaRT2v18chr7HG376720	---NA---	6.59468124635761e-14	4.35076	up-regulated	0	0	0
BaRT2v18chr1HG026770	HORVU.MOREX.r3.1HG0058690	2.72698481969862e-10	4.34304	up-regulated	ABA inducible protein;ABA-inducible protein PHV A1;Late embryogenesis abundant protein 3	GO:0048584;GO:1902584;GO:0015267;GO:0050789;GO:0065007;GO:0043229;GO:0048518;GO:0060089;GO:0005215;GO:0015318;GO:0038023;GO:0015276;GO:0006811;GO:0043226;GO:0022803;GO:0055085;GO:0043227;GO:0051179;GO:0022834;GO:0005216;GO:0080134;GO:0015075;GO:0022857;GO:0048583;GO:0043231;GO:0005634;GO:0022836;GO:0110165;GO:0006810;GO:0009987;GO:0051234;GO:2000070;GO:0034220;GO:0005622;GO:0071944;GO:0005886;GO:…	intracellular membrane-bounded organelle;positive regulation of biological process;signaling receptor activity;nucleus;plasma membrane;positive regulation of response to stimulus;regulation of response to water deprivation;establishment of localization;ligand-gated channel activity;inorganic molecular entity transmembrane transporter activity;ion transmembrane transporter activity;transporter act…
BaRT2v18chr2HG070430	---NA---	3.76424899999317e-05	4.32352	up-regulated	0	0	0
BaRT2v18chr1HG034980	HORVU.MOREX.r3.1HG0072060	1.40452700702884e-08	4.31004	up-regulated	YbhB/YbcL;Phosphatidyl ethanolamine binding protein-like protein;Phosphatidylethanolamine-binding protein;Phosphatidylethanolamine-binding protein PEBP	GO:0031224;GO:0110165;GO:0016021;GO:0016020	cellular anatomical entity;integral component of membrane;membrane;intrinsic component of membrane
BaRT2v18chr1HG048140	HORVU.MOREX.r3.1HG0093280	7.75173972660895e-10	4.30051	up-regulated	RNA polymerase sigma factor sigE, chloroplastic/mitochondrial	GO:0034062;GO:0019684;GO:0006996;GO:1902680;GO:0033554;GO:0051254;GO:0071704;GO:0022607;GO:0006352;GO:0043226;GO:0071705;GO:0051179;GO:0140098;GO:0009891;GO:0016772;GO:1901362;GO:0003676;GO:0003677;GO:0008152;GO:0031323;GO:0071840;GO:0006820;GO:0045935;GO:0080090;GO:0006950;GO:0110165;GO:0070887;GO:0009658;GO:0010556;GO:0031326;GO:0071470;GO:0071944;GO:0019438;GO:0009889;GO:0104004;GO:0019222;GO:…	intracellular membrane-bounded organelle;aromatic compound biosynthetic process;positive regulation of cellular metabolic process;cellular component organization;plasma membrane;response to chemical;gametophyte development;positive regulation of RNA metabolic process;cellular macromolecule biosynthetic process;organic substance metabolic process;photosynthesis;transferase activity;response to rad…
BaRT2v18chr5HG231350	HORVU.MOREX.r3.5HG0444960	2.08425720623898e-16	4.30006	up-regulated	Respiratory burst oxidase homolog protein B;respiratory burst oxidase homolog protein B	0	0
BaRT2v18chr1HG010390	HORVU.MOREX.r3.1HG0021780	9.7099068777372e-13	4.28563	up-regulated	0	GO:0097159;GO:0006355;GO:0140110;GO:0050789;GO:0000981;GO:0065007;GO:1990837;GO:0043229;GO:0000976;GO:0019222;GO:0019219;GO:0010468;GO:0005667;GO:0016020;GO:0043226;GO:1903506;GO:0043227;GO:0003700;GO:0050794;GO:0003676;GO:0043231;GO:2001141;GO:2000112;GO:0032991;GO:0051726;GO:0005634;GO:0003677;GO:1901363;GO:0031323;GO:0060255;GO:0005488;GO:0080090;GO:0031224;GO:0110165;GO:0016021;GO:0051171;GO:…	intracellular membrane-bounded organelle;binding;regulation of RNA metabolic process;regulation of nucleobase-containing compound metabolic process;nucleus;integral component of membrane;RNA polymerase II transcription regulatory region sequence-specific DNA binding;regulation of transcription, DNA-templated;regulation of RNA biosynthetic process;sequence-specific DNA binding;DNA binding;regulati…
BaRT2v18chr7HG330590	HORVU.MOREX.r3.7HG0637810	0.00315040700633232	4.27187	up-regulated	18 kDa seed maturation protein-like;late embryogenesis abundant protein 6	GO:0022414;GO:0009790;GO:0061458;GO:0009793;GO:0003006;GO:0010154;GO:0000003;GO:0009791;GO:0032502;GO:0048856;GO:0048316;GO:0007275;GO:0048608;GO:0048731;GO:0032501	seed development;post-embryonic development;reproductive process;multicellular organismal process;reproduction;developmental process;system development;anatomical structure development;embryo development ending in seed dormancy;reproductive system development;developmental process involved in reproduction;reproductive structure development;multicellular organism development;fruit development;embr…
BaRT2v18chr7HG374550	HORVU.MOREX.r3.7HG0728340	1.60792174072541e-14	4.25952	up-regulated	glucosidase 2 subunit beta;Oligopeptide transporter-like protein	0	0
BaRT2v18chr7HG330580	---NA---	3.85863951662971e-07	4.25732	up-regulated	0	0	0
BaRT2v18chr3HG129010	HORVU.MOREX.r3.3HG0245420	7.95888662971514e-07	4.25691	up-regulated	GDSL esterase/lipase	GO:0003824;GO:0016788;GO:0031224;GO:0110165;GO:0016021;GO:0016787;GO:0016020	hydrolase activity, acting on ester bonds;catalytic activity;membrane;intrinsic component of membrane;cellular anatomical entity;integral component of membrane;hydrolase activity
BaRT2v18chr3HG142490	HORVU.MOREX.r3.3HG0276740	1.97806566854134e-14	4.25536	up-regulated	Protein-serine/threonine phosphatase	GO:0071310;GO:0051094;GO:0009966;GO:0071704;GO:0006796;GO:0043226;GO:0048580;GO:0023052;GO:0008152;GO:0009507;GO:0031967;GO:0010646;GO:0009755;GO:0006470;GO:0110165;GO:0071396;GO:0070887;GO:0023051;GO:0006464;GO:1901564;GO:0044267;GO:0048582;GO:0010029;GO:1901419;GO:0042578;GO:0043229;GO:0009737;GO:0009787;GO:0009719;GO:1901700;GO:0006793;GO:0016311;GO:0009526;GO:0044237;GO:1905957;GO:0033993;GO:…	intracellular membrane-bounded organelle;response to chemical;hydrolase activity;negative regulation of abscisic acid-activated signaling pathway;plastid envelope;organic substance metabolic process;cellular response to alcohol;protein dephosphorylation;regulation of response to alcohol;cellular metabolic process;phosphate-containing compound metabolic process;biological regulation;negative regul…
BaRT2v18chr6HG322780	HORVU.MOREX.r3.6HG0624530	2.56836957128642e-16	4.25367	up-regulated	Transmembrane protein 184-like;Organic solute transporter Ost-alpha;Lazarus;MAP kinase-activating protein C22orf5, putative, expressed	GO:0016740;GO:0003824;GO:0016020;GO:0031224;GO:0110165;GO:0016021;GO:0016301;GO:0006793;GO:0016772;GO:0008152;GO:0009987;GO:0016310;GO:0044237;GO:0006796	catalytic activity;phosphorylation;phosphorus metabolic process;membrane;transferase activity;intrinsic component of membrane;kinase activity;cellular anatomical entity;integral component of membrane;cellular metabolic process;cellular process;metabolic process;transferase activity, transferring phosphorus-containing groups;phosphate-containing compound metabolic process
BaRT2v18chr3HG141300	HORVU.MOREX.r3.3HG0274110	9.74766313926111e-12	4.25364	up-regulated	SNF1-related protein kinase regulatory subunit gamma-1-like;Polypeptide;Cystathionine beta-synthase, core (Fragment)	GO:0016740;GO:0003824;GO:0008152;GO:0016301;GO:0006793;GO:0016772;GO:0009987;GO:0016310;GO:0044237;GO:0006796	catalytic activity;phosphorylation;phosphorus metabolic process;transferase activity;kinase activity;cellular metabolic process;cellular process;metabolic process;transferase activity, transferring phosphorus-containing groups;phosphate-containing compound metabolic process
BaRT2v18chr5HG270800	---NA---	2.32587113438926e-08	4.25346	up-regulated	0	0	0
BaRT2v18chr1HG021710	---NA---	0.000213991152792731	4.23947	up-regulated	0	0	0
BaRT2v18chr2HG094790	HORVU.MOREX.r3.2HG0186150	6.88591197559379e-13	4.21798	up-regulated	Fe2OG dioxygenase domain-containing protein;Naringenin,2-oxoglutarate 3-dioxygenase (Fragment);1-aminocyclopropane-1-carboxylate oxidase, putative	0	0
BaRT2v18chr7HG366050	HORVU.MOREX.r3.7HG0712620	2.90915618132399e-07	4.21696	up-regulated	0	GO:0006355;GO:0140110;GO:0050789;GO:0000981;GO:0065007;GO:0019222;GO:1902680;GO:0043229;GO:0051173;GO:0046982;GO:0045893;GO:0048518;GO:0019219;GO:0009893;GO:0045944;GO:0010468;GO:0051254;GO:0043226;GO:0005515;GO:1903506;GO:0043227;GO:0003700;GO:0010604;GO:0009891;GO:0048522;GO:0010557;GO:0050794;GO:0043231;GO:2001141;GO:2000112;GO:0031325;GO:0005634;GO:0031323;GO:0060255;GO:0001228;GO:0005488;GO:…	intracellular membrane-bounded organelle;protein binding;binding;regulation of RNA metabolic process;regulation of nucleobase-containing compound metabolic process;positive regulation of biological process;positive regulation of cellular metabolic process;nucleus;positive regulation of macromolecule metabolic process;positive regulation of nitrogen compound metabolic process;positive regulation o…
BaRT2v18chr2HG068640	HORVU.MOREX.r3.2HG0131510	6.18716780915504e-11	4.21134	up-regulated	probable cysteine proteinase A494;Cysteine proteinase cathepsin F;Cyseine protease;Cysteine protease;Cysteine proteinase	GO:0006508;GO:0030163;GO:0043229;GO:0051603;GO:0140096;GO:0009057;GO:0004175;GO:0071704;GO:0009056;GO:0044260;GO:0003824;GO:0043226;GO:0005615;GO:0043227;GO:0005773;GO:0044257;GO:0044265;GO:0008233;GO:0044248;GO:0008152;GO:0043231;GO:0000323;GO:0044237;GO:0005764;GO:0043170;GO:0019538;GO:0044238;GO:1901575;GO:0005576;GO:0008234;GO:0031224;GO:0110165;GO:0016021;GO:0006807;GO:0009987;GO:0016787;GO:…	intracellular membrane-bounded organelle;vacuole;peptidase activity;integral component of membrane;hydrolase activity;organic substance metabolic process;cysteine-type peptidase activity;cellular catabolic process;proteolysis;organonitrogen compound metabolic process;organic substance catabolic process;cellular protein metabolic process;catalytic activity, acting on a protein;organonitrogen compo…
BaRT2v18chr5HG228790	HORVU.MOREX.r3.5HG0439530	1.12451468676633e-17	4.20795	up-regulated	Phosphofructose kinase2;PFK domain-containing protein;Pyrophosphate--fructose 6-phosphate 1-phosphotransferase subunit alpha	GO:0047334;GO:0030554;GO:0017076;GO:0006082;GO:0071704;GO:0006796;GO:0006165;GO:0043226;GO:0016772;GO:0032559;GO:0008152;GO:0035639;GO:0110165;GO:0043168;GO:0016301;GO:0009179;GO:0097367;GO:0000166;GO:0019637;GO:1901135;GO:1901564;GO:0006464;GO:0044267;GO:0009746;GO:0043229;GO:0016773;GO:0009117;GO:0005975;GO:0003872;GO:0006468;GO:0009259;GO:1901700;GO:0004672;GO:0006793;GO:0019752;GO:0044237;GO:…	intracellular membrane-bounded organelle;organophosphate metabolic process;response to chemical;ribonucleotide metabolic process;organic substance metabolic process;response to glucose;photosynthesis;transferase activity;phosphorylation;adenyl ribonucleotide binding;organic substance catabolic process;purine ribonucleoside diphosphate metabolic process;cellular metabolic process;nucleoside phosph…
BaRT2v18chr4HG185970	---NA---	4.57707382619861e-08	4.20794	up-regulated	0	0	0
BaRT2v18chr5HG231360	---NA---	3.82853469546461e-09	4.20731	up-regulated	0	0	0
BaRT2v18chr7HG365440	---NA---	2.34177105658146e-08	4.20267	up-regulated	0	0	0
BaRT2v18chr1HG039370	HORVU.MOREX.r3.1HG0078590	1.03471234910074e-12	4.19818	up-regulated	Protein ADP-ribosyltransferase PARP3;Poly [ADP-ribose] polymerase	GO:0006139;GO:0043229;GO:0031974;GO:0033554;GO:0140096;GO:0043228;GO:0016757;GO:0071704;GO:0044260;GO:0003824;GO:0043226;GO:0070212;GO:0043227;GO:0006302;GO:0016763;GO:0006471;GO:0050896;GO:0006974;GO:0008152;GO:0043231;GO:0044237;GO:0006725;GO:0043232;GO:0005634;GO:0043170;GO:0031981;GO:0034641;GO:0036211;GO:0019538;GO:0070013;GO:0044238;GO:0003950;GO:0031224;GO:0006950;GO:0110165;GO:0006807;GO:…	protein poly-ADP-ribosylation;intracellular membrane-bounded organelle;nucleus;cellular protein modification process;integral component of membrane;protein ADP-ribosylase activity;organelle lumen;DNA repair;organic substance metabolic process;nucleobase-containing compound metabolic process;nucleic acid metabolic process;organonitrogen compound metabolic process;cellular aromatic compound metabol…
BaRT2v18chr3HG133320	---NA---	6.52214899727594e-06	4.19648	up-regulated	0	0	0
BaRT2v18chr1HG047020	HORVU.MOREX.r3.1HG0091430	9.02890558054398e-18	4.19191	up-regulated	serine/threonine-protein kinase STY13;Protein kinase domain-containing protein;Serine/threonine-protein kinase STY13;Serine/threonine-protein kinase STY8	GO:0097159;GO:0036094;GO:0050789;GO:0018193;GO:0065007;GO:0030554;GO:0140096;GO:0007154;GO:0016773;GO:0017076;GO:0106310;GO:0004713;GO:0004712;GO:0016310;GO:0071704;GO:0006796;GO:0044260;GO:0003824;GO:0018108;GO:0043167;GO:0006468;GO:0023052;GO:0032555;GO:0004672;GO:0006793;GO:0016772;GO:0050896;GO:0050794;GO:0106311;GO:0032559;GO:0044237;GO:0008152;GO:1901363;GO:0035639;GO:0043170;GO:0036211;GO:…	protein phosphorylation;binding;small molecule binding;anion binding;cellular protein modification process;kinase activity;plasma membrane;integral component of membrane;transferase activity, transferring phosphorus-containing groups;protein serine kinase activity;signaling;organic substance metabolic process;protein threonine kinase activity;phosphotransferase activity, alcohol group as acceptor…
BaRT2v18chr6HG295970	HORVU.MOREX.r3.6HG0569310	0.000260954482550624	4.18788	up-regulated	GPI inositol-deacylase PGAP1-like protein	0	0
BaRT2v18chr6HG293920	HORVU.MOREX.r3.6HG0564660	2.25569028832359e-08	4.18022	up-regulated	SNF1-related protein kinase regulatory subunit gamma-like PV42b;5'-AMP-activated protein kinase, gamma subunit;SNF1-related protein kinase regulatory subunit gamma-like PV42a;AMP-activated protein kinase, gamma regulatory subunit, putative;Cystathionine beta-synthase, core	GO:0030234;GO:0032268;GO:0033554;GO:0030554;GO:0017076;GO:0042149;GO:0071704;GO:0006796;GO:0009267;GO:0043226;GO:0001932;GO:0016772;GO:0032559;GO:0019887;GO:0008152;GO:0031323;GO:0019900;GO:0019207;GO:0080090;GO:0006950;GO:0110165;GO:0043168;GO:0016301;GO:0097367;GO:0000166;GO:0006464;GO:1901564;GO:0044267;GO:0065009;GO:1902494;GO:1902911;GO:0042594;GO:0050790;GO:0019222;GO:0043229;GO:0019901;GO:…	intracellular membrane-bounded organelle;regulation of catalytic activity;regulation of phosphate metabolic process;organic substance metabolic process;transferase activity;phosphorylation;adenyl ribonucleotide binding;cellular metabolic process;protein serine/threonine kinase activity;cellular response to stress;phosphate-containing compound metabolic process;catalytic complex;organic cyclic com…
BaRT2v18chr5HG227060	---NA---	0.00156024849826294	4.17894	up-regulated	0	0	0
BaRT2v18chr6HG323550	HORVU.MOREX.r3.6HG0625770	9.38942342274847e-08	4.17674	up-regulated	0	0	0
BaRT2v18chrUnG389610	---NA---	0.00948412182973509	4.17446	up-regulated	0	0	0
BaRT2v18chr7HG346320	---NA---	0.000100065461217228	4.17251	up-regulated	0	0	0
BaRT2v18chr4HG200500	HORVU.MOREX.r3.4HG0386180	3.62846491814493e-17	4.17205	up-regulated	Glutathione S-transferase;GST N-terminal domain-containing protein	GO:0006749;GO:0006790;GO:0071704;GO:0044260;GO:0003824;GO:0004364;GO:0008152;GO:0044237;GO:0043603;GO:0010731;GO:0043170;GO:0006518;GO:0034641;GO:0036211;GO:0019538;GO:0044238;GO:0006807;GO:0016765;GO:0009987;GO:0016740;GO:1901564;GO:0006464;GO:0044267;GO:0043412;GO:0006575	protein glutathionylation;cellular protein modification process;sulfur compound metabolic process;peptide metabolic process;organic substance metabolic process;transferase activity, transferring alkyl or aryl (other than methyl) groups;glutathione metabolic process;organonitrogen compound metabolic process;transferase activity;cellular protein metabolic process;cellular metabolic process;cellular…
BaRT2v18chr2HG089390	HORVU.MOREX.r3.2HG0177410	5.30426850927228e-06	4.1673	up-regulated	RING-type E3 ubiquitin transferase	GO:0043229;GO:0140096;GO:0005740;GO:0005739;GO:0071704;GO:0044260;GO:0003824;GO:0019787;GO:0016020;GO:0043226;GO:0016874;GO:0031975;GO:0043227;GO:0070647;GO:0005741;GO:0008152;GO:0043231;GO:0044237;GO:0031967;GO:0005634;GO:0043170;GO:0036211;GO:0019538;GO:0044238;GO:0031090;GO:0031224;GO:0110165;GO:0006807;GO:0016021;GO:0019867;GO:0098588;GO:0009987;GO:0005737;GO:0016740;GO:0031968;GO:0031966;GO:…	intracellular membrane-bounded organelle;organelle envelope;protein modification by small protein conjugation;nucleus;cellular protein modification process;mitochondrial membrane;integral component of membrane;organic substance metabolic process;organonitrogen compound metabolic process;transferase activity;ubiquitin-like protein transferase activity;cellular protein metabolic process;catalytic a…
BaRT2v18chr6HG283790	HORVU.MOREX.r3.6HG0541440	1.08214549913513e-05	4.16132	up-regulated	Glycosyltransferase;UDP-glycosyltransferase 85A2	GO:0097159;GO:0006355;GO:0006139;GO:0050789;GO:0044249;GO:1901576;GO:0065007;GO:0019222;GO:0019219;GO:0016757;GO:0010468;GO:0071704;GO:0044260;GO:0003824;GO:0016758;GO:1903506;GO:0044237;GO:1901362;GO:0035251;GO:0050794;GO:0018130;GO:0009058;GO:0003676;GO:0006353;GO:2001141;GO:0003677;GO:2000112;GO:1901363;GO:0016070;GO:0097659;GO:0080044;GO:0031323;GO:0060255;GO:0006725;GO:0034641;GO:0043170;GO:…	binding;aromatic compound biosynthetic process;regulation of RNA metabolic process;UDP-glycosyltransferase activity;quercetin 7-O-glucosyltransferase activity;regulation of nucleobase-containing compound metabolic process;gene expression;biological regulation;metabolic process;organic cyclic compound biosynthetic process;nucleic acid-templated transcription;RNA metabolic process;cellular macromol…
BaRT2v18chr1HG042130	---NA---	3.48628122929319e-14	4.15596	up-regulated	0	0	0
BaRT2v18chrUnG390740	---NA---	7.7366629749911e-05	4.15163	up-regulated	0	0	0
BaRT2v18chr7HG365100	---NA---	0.00149495030440903	4.14931	up-regulated	0	0	0
BaRT2v18chr7HG356020	---NA---	4.65060114685999e-05	4.13213	up-regulated	0	0	0
BaRT2v18chr5HG281340	HORVU.MOREX.r3.5HG0537660	3.22165693268131e-10	4.12363	up-regulated	ABA induced plasma membrane protein PM 19;Membrane protein PM19L;Plasma membrane associated protein-1	GO:0000956;GO:0036464;GO:0006139;GO:0050789;GO:0010629;GO:0090305;GO:0000932;GO:0019222;GO:0006402;GO:0016071;GO:0034655;GO:0043228;GO:0006401;GO:0043229;GO:0009057;GO:0065007;GO:0099080;GO:0010468;GO:0071704;GO:0009056;GO:0044260;GO:0046700;GO:0035770;GO:0043226;GO:0110154;GO:0044265;GO:0044270;GO:0044248;GO:0008152;GO:0044237;GO:0006725;GO:0043232;GO:0048519;GO:0016070;GO:0043170;GO:0034641;GO:…	supramolecular complex;mRNA catabolic process;negative regulation of biological process;integral component of membrane;RNA catabolic process;nuclear-transcribed mRNA catabolic process;P-body;negative regulation of macromolecule metabolic process;RNA metabolic process;ribonucleoprotein granule;organic substance metabolic process;cellular catabolic process;nucleobase-containing compound metabolic p…
BaRT2v18chr6HG293930	---NA---	0.0002897115860242	4.11838	up-regulated	0	0	0
BaRT2v18chr1HG032600	HORVU.MOREX.r3.4HG0407580	5.02163131576983e-08	4.11819	up-regulated	0	GO:0042044;GO:0015267;GO:0055085;GO:0005372;GO:0022803;GO:0051179;GO:0031224;GO:0015250;GO:0110165;GO:0016021;GO:0005215;GO:0015318;GO:0006833;GO:0006810;GO:0009987;GO:0051234;GO:0022857;GO:0016020	transport;transporter activity;localization;inorganic molecular entity transmembrane transporter activity;water transport;transmembrane transporter activity;water transmembrane transporter activity;transmembrane transport;fluid transport;membrane;passive transmembrane transporter activity;intrinsic component of membrane;channel activity;cellular anatomical entity;integral component of membrane;wa…
BaRT2v18chr7HG368100	HORVU.MOREX.r3.7HG0716920	2.20854391063945e-10	4.11728	up-regulated	L-ascorbate oxidase	0	0
BaRT2v18chr3HG162120	HORVU.MOREX.r3.3HG0309380	1.61388463200977e-18	4.11717	up-regulated	Putative MAP3K delta-1 protein kinase;Protein kinase domain-containing protein	GO:0097159;GO:0006355;GO:0036094;GO:0050789;GO:0065007;GO:0019222;GO:0030554;GO:0140096;GO:0060089;GO:0016773;GO:0017076;GO:0019219;GO:0038023;GO:0010468;GO:0016310;GO:0071704;GO:0006796;GO:0044260;GO:0003824;GO:0043167;GO:0006468;GO:1903506;GO:0032555;GO:0004672;GO:0006793;GO:0016772;GO:0050896;GO:0050794;GO:0032559;GO:0044237;GO:2001141;GO:2000112;GO:1901363;GO:0035639;GO:0008152;GO:0043170;GO:…	protein phosphorylation;binding;regulation of RNA metabolic process;anion binding;photoreceptor activity;regulation of nucleobase-containing compound metabolic process;small molecule binding;signaling receptor activity;cellular protein modification process;kinase activity;metabolic process;transferase activity, transferring phosphorus-containing groups;regulation of RNA biosynthetic process;regul…
BaRT2v18chr1HG006880	HORVU.MOREX.r3.1HG0014790	2.55463756228512e-13	4.10816	up-regulated	0	0	0
BaRT2v18chr5HG251020	HORVU.MOREX.r3.4HG0390170	8.2054599384373e-05	4.10615	up-regulated	0	0	0
BaRT2v18chr6HG308300	HORVU.MOREX.r3.6HG0598150	3.26675229043921e-06	4.09034	up-regulated	Putative phosphorylase kinase, gamma catalytic subunit;Concanavalin A-like lectin/glucanase domain, Rho-associated protein kinase 1/2;Protein kinase domain-containing protein	GO:0097159;GO:0036094;GO:0030554;GO:0140096;GO:0106310;GO:0016773;GO:0017076;GO:0016310;GO:0071704;GO:0006796;GO:0044260;GO:0003824;GO:0043167;GO:0006468;GO:0032555;GO:0004672;GO:0006793;GO:0016772;GO:0106311;GO:0032559;GO:0044237;GO:0008152;GO:1901363;GO:0035639;GO:0043170;GO:0036211;GO:0005524;GO:0019538;GO:0044238;GO:0005488;GO:0110165;GO:0006807;GO:0016301;GO:0043168;GO:0030246;GO:0009987;GO:…	protein phosphorylation;binding;small molecule binding;anion binding;cellular protein modification process;kinase activity;plasma membrane;transferase activity, transferring phosphorus-containing groups;protein serine kinase activity;organic substance metabolic process;protein threonine kinase activity;phosphotransferase activity, alcohol group as acceptor;ion binding;organonitrogen compound meta…
BaRT2v18chr3HG125450	---NA---	0.00298667942807087	4.08425	up-regulated	0	0	0
BaRT2v18chr2HG108160	---NA---	0.000197005451674237	4.07158	up-regulated	0	0	0
BaRT2v18chr6HG323530	HORVU.MOREX.r3.6HG0625770	1.22517235245586e-10	4.07029	up-regulated	0	0	0
BaRT2v18chr3HG133960	---NA---	8.87208947617334e-14	4.06987	up-regulated	0	0	0
BaRT2v18chr6HG322740	HORVU.MOREX.r3.6HG0624460	5.8615197818947e-06	4.05749	up-regulated	Receptor-like protein kinase HSL1;LRR receptor-like serine/threonine-protein kinase HSL2;Protein kinase domain-containing protein	GO:0030554;GO:0017076;GO:0005102;GO:0071704;GO:0006796;GO:0018108;GO:0051179;GO:0016772;GO:0032559;GO:0008152;GO:0035639;GO:0034204;GO:0006820;GO:0071840;GO:0110165;GO:0043168;GO:0016301;GO:0045332;GO:0016462;GO:0097367;GO:0000166;GO:0006464;GO:1901564;GO:0044267;GO:0071944;GO:0140326;GO:0016773;GO:0005215;GO:0006468;GO:0004672;GO:0006793;GO:0044237;GO:0043170;GO:0005524;GO:0019538;GO:0005488;GO:…	cellular component organization;plasma membrane;receptor serine/threonine kinase binding;hydrolase activity;organophosphate ester transport;organic substance metabolic process;phosphorylation;transferase activity;adenyl ribonucleotide binding;protein tyrosine kinase activity;cellular metabolic process;protein serine/threonine kinase activity;phosphate-containing compound metabolic process;organic…
BaRT2v18chr1HG004440	---NA---	2.24742882552567e-06	4.05089	up-regulated	0	0	0
BaRT2v18chr7HG353470	HORVU.MOREX.r3.7HG0683700	1.71525397766383e-10	4.03715	up-regulated	Lipase	GO:0009607;GO:0016298;GO:0043207;GO:0009605;GO:0071704;GO:0016491;GO:0009056;GO:0006629;GO:0003824;GO:0006952;GO:0044419;GO:0022900;GO:0050896;GO:0008152;GO:0051707;GO:0044237;GO:0002213;GO:0044238;GO:1901575;GO:0031224;GO:0006950;GO:0016042;GO:0016021;GO:0110165;GO:0009055;GO:0009820;GO:0006091;GO:0006807;GO:0009987;GO:0016787;GO:1901564;GO:0016788;GO:0098542;GO:0016020	response to external stimulus;defense response;hydrolase activity, acting on ester bonds;lipase activity;electron transfer activity;integral component of membrane;hydrolase activity;response to other organism;response to biotic stimulus;organic substance metabolic process;organonitrogen compound metabolic process;alkaloid metabolic process;organic substance catabolic process;cellular metabolic pr…
BaRT2v18chr2HG052190	HORVU.MOREX.r3.2HG0099640	1.25801764600423e-05	4.02923	up-regulated	Glycosyltransferase	GO:0016740;GO:0003824;GO:0080044;GO:0016758;GO:0055085;GO:0046527;GO:0008194;GO:0051179;GO:0110165;GO:0080043;GO:0035251;GO:0005215;GO:0006810;GO:0009987;GO:0051234;GO:0016757;GO:0022857;GO:0016020	transport;localization;transferase activity, transferring hexosyl groups;transporter activity;UDP-glucosyltransferase activity;UDP-glycosyltransferase activity;transmembrane transport;quercetin 7-O-glucosyltransferase activity;membrane;transferase activity;catalytic activity;transmembrane transporter activity;transferase activity, transferring glycosyl groups;cellular anatomical entity;quercetin …
BaRT2v18chr4HG206250	HORVU.MOREX.r3.4HG0396100	2.92090769186409e-10	4.02534	up-regulated	Heat shock 70 kDa protein 8;Heat-shock protein 70T-2;78 kDa glucose-regulated protein-like protein;DnaK protein, expressed	GO:0071310;GO:0033554;GO:0030554;GO:0017076;GO:0044183;GO:0071704;GO:0006796;GO:0043226;GO:0097472;GO:0042026;GO:0016772;GO:0009266;GO:0032559;GO:0008152;GO:0051085;GO:0035639;GO:0051726;GO:0006950;GO:0110165;GO:0043168;GO:0070887;GO:0016462;GO:0016301;GO:0097367;GO:0000166;GO:0051787;GO:0006458;GO:0006464;GO:1901564;GO:0044267;GO:0006457;GO:0043229;GO:0016773;GO:0035966;GO:0061077;GO:0006468;GO:…	intracellular membrane-bounded organelle;cyclin-dependent protein kinase activity;response to chemical;hydrolase activity;organic substance metabolic process;phosphorylation;transferase activity;adenyl ribonucleotide binding;cellular metabolic process;protein serine/threonine kinase activity;heat shock protein binding;cellular response to stress;phosphate-containing compound metabolic process;pro…
BaRT2v18chr5HG227340	---NA---	4.28888676077247e-13	4.01953	up-regulated	0	0	0
BaRT2v18chr4HG200690	---NA---	7.64078992962248e-06	4.01692	up-regulated	0	0	0
BaRT2v18chr2HG101910	---NA---	4.46516975690251e-07	4.00917	up-regulated	0	0	0
BaRT2v18chr3HG170690	---NA---	5.12300820489847e-05	4.00544	up-regulated	0	0	0
BaRT2v18chr1HG015410	---NA---	6.25322945768336e-07	3.99947	up-regulated	0	0	0
BaRT2v18chr7HG336060	HORVU.MOREX.r3.7HG0649570	3.84801149441876e-05	3.99751	up-regulated	Early nodulin-93	GO:0031224;GO:0110165;GO:0016021;GO:0016020	cellular anatomical entity;integral component of membrane;membrane;intrinsic component of membrane
BaRT2v18chr4HG198370	HORVU.MOREX.r3.4HG0382630	1.94119120842502e-05	3.99349	up-regulated	RNA-dependent RNA polymerase	GO:0034062;GO:0003723;GO:0006996;GO:0071704;GO:0022607;GO:0043226;GO:0051253;GO:0031327;GO:0140098;GO:0016772;GO:0016458;GO:1901362;GO:0003676;GO:0008152;GO:0031323;GO:0031324;GO:0071840;GO:0010605;GO:0080090;GO:0110165;GO:0034401;GO:0010556;GO:0016441;GO:0009892;GO:0031326;GO:0031379;GO:1902494;GO:0009890;GO:0030880;GO:0019438;GO:0009889;GO:0045934;GO:0030422;GO:0019222;GO:0043229;GO:0006325;GO:…	heterochromatin assembly;intracellular membrane-bounded organelle;aromatic compound biosynthetic process;cellular component organization;organic substance metabolic process;transferase activity;cellular nitrogen compound biosynthetic process;cellular metabolic process;chromatin organization involved in regulation of transcription;chromatin assembly or disassembly;catalytic complex;RNA-directed RN…
BaRT2v18chr2HG105250	HORVU.MOREX.r3.2HG0201500	0.00516982153379338	3.99278	up-regulated	Auxin-induced protein 10A5;SAUR-like auxin-responsive protein family	GO:0005694;GO:0018193;GO:0043229;GO:0043228;GO:0140096;GO:0009725;GO:0061665;GO:0071704;GO:0044260;GO:0003824;GO:0019787;GO:0018205;GO:0043226;GO:0009719;GO:0042221;GO:0000785;GO:0070647;GO:0050896;GO:0009733;GO:0019789;GO:0044237;GO:0061659;GO:0008152;GO:0043232;GO:0043170;GO:0036211;GO:0019538;GO:0044238;GO:0110165;GO:0006807;GO:0009987;GO:0010033;GO:0016925;GO:0016740;GO:0006464;GO:1901564;GO:…	response to hormone;protein modification by small protein conjugation;response to organic substance;cellular protein modification process;response to chemical;response to endogenous stimulus;organic substance metabolic process;organonitrogen compound metabolic process;transferase activity;ubiquitin-like protein transferase activity;cellular protein metabolic process;intracellular non-membrane-bou…
BaRT2v18chr2HG084200	HORVU.MOREX.r3.2HG0168310	9.56589262038663e-12	3.98792	up-regulated	Cellulose synthase-like protein H1	GO:0030244;GO:0071704;GO:0043226;GO:0035251;GO:0097502;GO:0008152;GO:0019187;GO:0071840;GO:0110165;GO:0098588;GO:1903047;GO:0008194;GO:0022402;GO:0005802;GO:0009832;GO:0046527;GO:0071944;GO:0000281;GO:0012505;GO:0043229;GO:0005975;GO:0000278;GO:0044042;GO:0007049;GO:0016758;GO:0000139;GO:0005794;GO:0009058;GO:0031984;GO:0044237;GO:0043170;GO:0030243;GO:0031224;GO:0009987;GO:0034645;GO:0005737;GO:…	intracellular membrane-bounded organelle;cellular component organization;cellular polysaccharide metabolic process;plasma membrane;cytokinesis;cellular macromolecule biosynthetic process;organic substance metabolic process;transferase activity;glycosylation;cellular metabolic process;cell wall organization;Golgi apparatus subcompartment;bounding membrane of organelle;organic substance biosyntheti…
BaRT2v18chr5HG253270	HORVU.MOREX.r3.5HG0489910	1.01346747209443e-08	3.9813	up-regulated	Late embryogenesis abundant	0	0
BaRT2v18chrUnG392650	---NA---	0.000476511874192763	3.97829	up-regulated	0	0	0
BaRT2v18chr2HG101900	HORVU.MOREX.r3.2HG0197000	5.35301567288056e-08	3.97591	up-regulated	Seed maturation protein;Late embryogenesis abundant	GO:0022414;GO:0009790;GO:0061458;GO:0009793;GO:0003006;GO:0010154;GO:0000003;GO:0009791;GO:0032502;GO:0048856;GO:0048316;GO:0007275;GO:0048608;GO:0048731;GO:0032501	seed development;post-embryonic development;reproductive process;multicellular organismal process;reproduction;developmental process;system development;anatomical structure development;embryo development ending in seed dormancy;reproductive system development;developmental process involved in reproduction;reproductive structure development;multicellular organism development;fruit development;embr…
BaRT2v18chr3HG127550-BaRT2v18chr3HG127560	---NA---	5.95620699792415e-05	3.96748	up-regulated	0	0	0
BaRT2v18chr7HG380050	---NA---	0.000331027597306369	3.94678	up-regulated	0	0	0
BaRT2v18chr3HG168120	HORVU.MOREX.r3.7HG0653600	0.000536175249324005	3.92027	up-regulated	4a-hydroxytetrahydrobiopterin dehydratase	GO:0046146;GO:0044249;GO:1901576;GO:0044281;GO:1901615;GO:0044283;GO:0034311;GO:0071704;GO:0003824;GO:1901566;GO:1901617;GO:0016829;GO:0008124;GO:0009058;GO:0018130;GO:1901362;GO:0042558;GO:0044237;GO:0006725;GO:0008152;GO:0034641;GO:0046173;GO:0019751;GO:0006807;GO:0034312;GO:0044271;GO:0009987;GO:0046165;GO:1901564;GO:0016835;GO:0016836;GO:0046483;GO:0006729;GO:0006066;GO:1901360;GO:0042559;GO:…	aromatic compound biosynthetic process;polyol biosynthetic process;organic cyclic compound biosynthetic process;carbon-oxygen lyase activity;organic hydroxy compound metabolic process;organic substance metabolic process;4-alpha-hydroxytetrahydrobiopterin dehydratase activity;pteridine-containing compound metabolic process;organonitrogen compound metabolic process;cellular biosynthetic process;bio…
BaRT2v18chr2HG057060	HORVU.MOREX.r3.2HG0109430	4.07063508801621e-08	3.91751	up-regulated	ACT domain-containing protein ACR2	GO:0008773;GO:0140096;GO:0071704;GO:0044260;GO:0003824;GO:0018215;GO:0016772;GO:0008152;GO:0044237;GO:0043170;GO:0036211;GO:0019538;GO:0044238;GO:0031224;GO:0110165;GO:0016021;GO:0006807;GO:0009987;GO:0070569;GO:0016740;GO:0006464;GO:1901564;GO:0044267;GO:0043412;GO:0016779;GO:0016020	[protein-PII] uridylyltransferase activity;cellular protein modification process;integral component of membrane;transferase activity, transferring phosphorus-containing groups;organic substance metabolic process;nucleotidyltransferase activity;organonitrogen compound metabolic process;transferase activity;cellular protein metabolic process;catalytic activity, acting on a protein;cellular metaboli…
BaRT2v18chrUnG392580	---NA---	1.4387000172194e-13	3.91414	up-regulated	0	0	0
BaRT2v18chr7HG353440	---NA---	2.18371478538129e-08	3.91303	up-regulated	0	0	0
BaRT2v18chr5HG266230	HORVU.MOREX.r3.5HG0511670	1.394995717986e-07	3.91056	up-regulated	0	0	0
BaRT2v18chr2HG106120	HORVU.MOREX.r3.2HG0202730	7.5639853300694e-08	3.90918	up-regulated	Ethylene-responsive transcription factor ERF003;AP2/ERF domain-containing protein;Ethylene response factor;Ethylene-responsive transcription factor	GO:0071310;GO:0097159;GO:0006355;GO:0140110;GO:0050789;GO:0065007;GO:0019222;GO:0043229;GO:0009873;GO:0007154;GO:0019219;GO:0009725;GO:0010468;GO:0043226;GO:0009719;GO:0042221;GO:1903506;GO:0043227;GO:0006952;GO:0003700;GO:0032870;GO:0023052;GO:0071495;GO:0000160;GO:0050896;GO:0050794;GO:0003676;GO:0043231;GO:1901363;GO:2000112;GO:0003677;GO:2001141;GO:0005634;GO:0031323;GO:0060255;GO:0009755;GO:…	intracellular membrane-bounded organelle;binding;defense response;regulation of RNA metabolic process;regulation of nucleobase-containing compound metabolic process;response to hormone;response to organic substance;nucleus;response to chemical;response to endogenous stimulus;regulation of RNA biosynthetic process;regulation of transcription, DNA-templated;signaling;DNA binding;regulation of biosy…
BaRT2v18chr2HG090250	---NA---	2.46933659817783e-05	3.89711	up-regulated	0	0	0
BaRT2v18chr7HG364310	---NA---	4.00125345181852e-06	3.89621	up-regulated	0	0	0
BaRT2v18chr5HG276140	HORVU.MOREX.r3.5HG0528020	5.40889773637418e-14	3.89252	up-regulated	0	0	0
BaRT2v18chr1HG046110	---NA---	4.13677938520099e-13	3.88893	up-regulated	Iron-sulfur cluster assembly protein	GO:0044085;GO:0008198;GO:0006875;GO:0016226;GO:0065007;GO:0019725;GO:0016043;GO:0031974;GO:0043229;GO:0005506;GO:0043169;GO:0046916;GO:0005739;GO:0022607;GO:0006790;GO:0055082;GO:0006873;GO:0042592;GO:0055065;GO:0043226;GO:0055076;GO:0043167;GO:0046914;GO:0043227;GO:0006879;GO:0031163;GO:0051536;GO:0008152;GO:0043231;GO:0044237;GO:0070013;GO:0071840;GO:0005488;GO:0005759;GO:0044572;GO:0110165;GO:…	intracellular membrane-bounded organelle;binding;cation homeostasis;mitochondrial matrix;4 iron, 4 sulfur cluster binding;cellular component organization;metallo-sulfur cluster assembly;cellular iron ion homeostasis;inorganic ion homeostasis;sulfur compound metabolic process;ferrous iron binding;2 iron, 2 sulfur cluster binding;organelle lumen;chemical homeostasis;ion binding;regulation of biolog…
BaRT2v18chr3HG160910	---NA---	0.000544303428151997	3.88144	up-regulated	0	0	0
BaRT2v18chr2HG050810	HORVU.MOREX.r3.2HG0097360	7.14688758032478e-15	3.87803	up-regulated	0	GO:0005507;GO:0043167;GO:0046914;GO:0005488;GO:0043169;GO:0046872	transition metal ion binding;binding;ion binding;copper ion binding;metal ion binding;cation binding
BaRT2v18chr2HG084360	HORVU.MOREX.r3.2HG0168690	3.25445519305083e-08	3.87642	up-regulated	0	0	0
BaRT2v18chr1HG042000	HORVU.MOREX.r3.1HG0082620	2.71203781722624e-05	3.87329	up-regulated	Glycosyltransferase;Anthocyanidin 5,3-O-glucosyltransferase	GO:0016740;GO:0003824;GO:0016020;GO:0031224;GO:0110165;GO:0016021;GO:0016757;GO:0008194	catalytic activity;UDP-glycosyltransferase activity;transferase activity;membrane;intrinsic component of membrane;transferase activity, transferring glycosyl groups;cellular anatomical entity;integral component of membrane
BaRT2v18chr5HG278090	HORVU.MOREX.r3.2HG0106250	0.000229648765257286	3.86637	up-regulated	zf-RVT domain-containing protein	0	0
BaRT2v18chr3HG152770	HORVU.MOREX.r3.4HG0351320	6.3318977538045e-06	3.86225	up-regulated	0	GO:0071370;GO:0071310;GO:0050789;GO:0031146;GO:0006508;GO:0065007;GO:0030163;GO:0051603;GO:0007154;GO:0009725;GO:0009057;GO:0071704;GO:0009056;GO:0044260;GO:0006511;GO:0009719;GO:0019941;GO:0042221;GO:0032870;GO:0031461;GO:0023052;GO:1901700;GO:0009739;GO:0010498;GO:0044257;GO:0071495;GO:0044265;GO:0050896;GO:0050794;GO:0044248;GO:0008152;GO:0044237;GO:0032991;GO:0033993;GO:0043170;GO:0019538;GO:…	response to lipid;cullin-RING ubiquitin ligase complex;response to hormone;response to organic substance;gibberellin mediated signaling pathway;proteasomal protein catabolic process;response to chemical;response to endogenous stimulus;signaling;organic substance metabolic process;cellular catabolic process;proteolysis;organonitrogen compound metabolic process;organic substance catabolic process;c…
BaRT2v18chr5HG263170	---NA---	4.75556449016662e-05	3.8621	up-regulated	0	0	0
BaRT2v18chr1HG030670	HORVU.MOREX.r3.1HG0065220	1.39687311540242e-09	3.86189	up-regulated	Fe2OG dioxygenase domain-containing protein;Gibberellin 20 oxidase 2	0	0
BaRT2v18chr5HG276040	HORVU.MOREX.r3.5HG0527840	1.23907010037294e-10	3.85322	up-regulated	GRAM domain-containing protein;ABA-responsive protein;FH interacting protein 1	GO:0022414;GO:0098755;GO:0061458;GO:0050789;GO:0065007;GO:0106310;GO:0097437;GO:0140096;GO:0016773;GO:0071695;GO:0009791;GO:0009725;GO:0009737;GO:0048608;GO:0016310;GO:0071704;GO:0010431;GO:0022611;GO:0006796;GO:1900140;GO:0003824;GO:0050793;GO:0044260;GO:0009719;GO:0003006;GO:0042221;GO:0048580;GO:0006468;GO:1901700;GO:0004672;GO:0006793;GO:0090351;GO:0016772;GO:0007275;GO:0032502;GO:0050896;GO:…	regulation of seedling development;response to lipid;multicellular organism reproduction;protein phosphorylation;response to hormone;reproduction;response to organic substance;system development;dormancy process;kinase activity;regulation of multicellular organismal development;cellular protein modification process;response to chemical;multicellular organismal reproductive process;transferase act…
BaRT2v18chr5HG242820	---NA---	2.90383554579165e-07	3.84989	up-regulated	0	0	0
BaRT2v18chr7HG354140	---NA---	3.20118578936599e-05	3.84776	up-regulated	Ethylene-responsive transcription factor ERF112;AP2/ERF domain-containing protein;Ethylene-responsive transcription factor ERF114	GO:0097159;GO:0006355;GO:0140110;GO:0050789;GO:0065007;GO:0019222;GO:0043229;GO:0019219;GO:0010468;GO:0043226;GO:1903506;GO:0043227;GO:0006952;GO:0003700;GO:0050896;GO:0050794;GO:0003676;GO:0043231;GO:1901363;GO:2000112;GO:0003677;GO:2001141;GO:0005634;GO:0031323;GO:0060255;GO:0005488;GO:0080090;GO:0006950;GO:0110165;GO:0051171;GO:0010556;GO:0031326;GO:0005622;GO:0051252;GO:0009889	intracellular membrane-bounded organelle;binding;defense response;regulation of RNA metabolic process;regulation of nucleobase-containing compound metabolic process;nucleus;regulation of RNA biosynthetic process;regulation of transcription, DNA-templated;DNA binding;regulation of biosynthetic process;heterocyclic compound binding;regulation of cellular process;regulation of cellular biosynthetic …
BaRT2v18chr4HG197240	---NA---	0.000274026337234883	3.84336	up-regulated	0	0	0
BaRT2v18chr3HG127990	---NA---	3.52346385406228e-09	3.84255	up-regulated	0	0	0
BaRT2v18chr1HG046520	HORVU.MOREX.r3.1HG0090670	5.0876844383374e-10	3.84075	up-regulated	Protein-serine/threonine phosphatase	GO:0071310;GO:0051094;GO:0009966;GO:0071704;GO:0006796;GO:0043226;GO:0048580;GO:0023052;GO:0008152;GO:0009507;GO:0031967;GO:0010646;GO:0009755;GO:0006470;GO:0110165;GO:0071396;GO:0070887;GO:0023051;GO:0006464;GO:1901564;GO:0044267;GO:0048582;GO:0010029;GO:1901419;GO:0042578;GO:0043229;GO:0009737;GO:0009787;GO:0009719;GO:1901700;GO:0006793;GO:0016311;GO:0009526;GO:0044237;GO:1905957;GO:0033993;GO:…	intracellular membrane-bounded organelle;response to chemical;hydrolase activity;negative regulation of abscisic acid-activated signaling pathway;plastid envelope;organic substance metabolic process;cellular response to alcohol;protein dephosphorylation;regulation of response to alcohol;cellular metabolic process;phosphate-containing compound metabolic process;biological regulation;negative regul…
BaRT2v18chr5HG250090	HORVU.MOREX.r3.5HG0485050	0.000162202141531921	3.83981	up-regulated	Solute carrier family 25 member 44;Mitochondrial adenine nucleotide transporter ADNT1;Mitochondrial substrate carrier family protein J;Endoplasmic reticulum-adenine nucleotide transporter	GO:0055085;GO:0051179;GO:0031224;GO:0110165;GO:0016021;GO:0006810;GO:0009987;GO:0051234;GO:0016020	transport;localization;transmembrane transport;membrane;intrinsic component of membrane;cellular anatomical entity;integral component of membrane;cellular process;establishment of localization
BaRT2v18chr4HG204030	HORVU.MOREX.r3.4HG0392390	7.36133326004003e-10	3.83866	up-regulated	Proline-rich protein, putative, expressed;Proline-rich protein, putative;Proline-rich protein 4-like	0	0
BaRT2v18chr3HG150590	HORVU.MOREX.r3.3HG0291370	0.000647042076162526	3.83684	up-regulated	Serine protease inhibitor (SERPIN) family protein;Serpin-ZX;SERPIN domain-containing protein	GO:0043086;GO:0032269;GO:0030234;GO:2000266;GO:0032268;GO:2000257;GO:0050789;GO:0061135;GO:1901681;GO:0050790;GO:0043229;GO:0019222;GO:0065007;GO:0004866;GO:0043228;GO:1903034;GO:0030414;GO:0098772;GO:0030193;GO:0048523;GO:0008201;GO:0043226;GO:0044092;GO:0005615;GO:0032101;GO:0050818;GO:0045861;GO:0010951;GO:0080134;GO:0050794;GO:0048583;GO:0043232;GO:0048519;GO:1900046;GO:0031323;GO:0051172;GO:…	peptidase regulator activity;binding;negative regulation of cellular protein metabolic process;enzyme regulator activity;enzyme inhibitor activity;regulation of hydrolase activity;negative regulation of molecular function;regulation of catalytic activity;negative regulation of biological process;integral component of membrane;negative regulation of proteolysis;regulation of coagulation;regulation…
BaRT2v18chr7HG336020	---NA---	4.02665734571421e-13	3.82701	up-regulated	Early nodulin-93	GO:0031224;GO:0110165;GO:0016021;GO:0016020	cellular anatomical entity;integral component of membrane;membrane;intrinsic component of membrane
BaRT2v18chr2HG092310	HORVU.MOREX.r3.2HG0182380	3.61386078727825e-15	3.81869	up-regulated	Senescence regulator	GO:0097159;GO:0005634;GO:0043226;GO:0003723;GO:0043227;GO:0005488;GO:0043229;GO:0110165;GO:0005622;GO:0003676;GO:0043231;GO:1901363	nucleic acid binding;organic cyclic compound binding;intracellular membrane-bounded organelle;binding;intracellular anatomical structure;RNA binding;organelle;heterocyclic compound binding;membrane-bounded organelle;nucleus;cellular anatomical entity;intracellular organelle
BaRT2v18chr7HG376570	HORVU.MOREX.r3.7HG0731790	1.18226552269909e-13	3.81519	up-regulated	Calcium-dependent lipid-binding family protein;DNA-directed RNA polymerase II subunit RPB11;synaptotagmin-3 isoform X1;synaptotagmin-3 isoform X2;Synaptotagmin-3	GO:0008289;GO:0034062;GO:0005783;GO:0006139;GO:0012505;GO:0044249;GO:1901576;GO:0043229;GO:0033036;GO:0071704;GO:0006811;GO:0003824;GO:0043226;GO:1901360;GO:0043227;GO:0051179;GO:0140098;GO:0016772;GO:0009058;GO:0018130;GO:1901362;GO:0043231;GO:0044237;GO:0006725;GO:0008152;GO:0003899;GO:0016070;GO:0034641;GO:0043170;GO:0044238;GO:0006820;GO:0005488;GO:0031224;GO:0110165;GO:0016021;GO:0006807;GO:…	binding;intracellular membrane-bounded organelle;aromatic compound biosynthetic process;integral component of membrane;establishment of localization;transferase activity, transferring phosphorus-containing groups;organic cyclic compound biosynthetic process;endomembrane system;endoplasmic reticulum;catalytic activity, acting on RNA;RNA metabolic process;organic substance metabolic process;anion t…
BaRT2v18chr3HG124760	---NA---	2.80872693380044e-13	3.79988	up-regulated	0	0	0
BaRT2v18chr6HG324570	---NA---	6.25236593870124e-12	3.79941	up-regulated	0	0	0
BaRT2v18chr4HG209110	HORVU.MOREX.r3.4HG0400950	1.92259009235979e-09	3.7989	up-regulated	3-hydroxybenzoate 6-hydroxylase 1;FAD binding domain containing protein, expressed;FAD/NAD(P)-binding oxidoreductase family protein;FAD-dependent urate hydroxylase	GO:0097159;GO:0050660;GO:0036094;GO:0043167;GO:1901363;GO:0005488;GO:1901265;GO:0031224;GO:0043168;GO:0016021;GO:0110165;GO:0071949;GO:0000166;GO:0016020	organic cyclic compound binding;binding;ion binding;small molecule binding;anion binding;nucleotide binding;flavin adenine dinucleotide binding;membrane;intrinsic component of membrane;heterocyclic compound binding;cellular anatomical entity;integral component of membrane;nucleoside phosphate binding;FAD binding
BaRT2v18chr1HG038310	HORVU.MOREX.r3.1HG0077030	3.68138134263915e-08	3.79339	up-regulated	Heat shock protein 101;chaperone protein ClpB1;Putative ClpA/B family, P-loop containing nucleoside triphosphate hydrolase;Clp R domain-containing protein;Chaperonin ClpA/B	GO:0097159;GO:0036094;GO:0033554;GO:0043229;GO:0030554;GO:0017076;GO:0003824;GO:0043226;GO:0043167;GO:0043227;GO:0016818;GO:0034605;GO:0032555;GO:0050896;GO:0009266;GO:0032559;GO:0043231;GO:1901363;GO:0035639;GO:0005634;GO:0009628;GO:0005524;GO:0017111;GO:0005488;GO:0031224;GO:0006950;GO:0016887;GO:0016021;GO:0110165;GO:0016462;GO:0043168;GO:0009987;GO:0005737;GO:0016817;GO:0097367;GO:0000166;GO:…	intracellular membrane-bounded organelle;binding;response to heat;small molecule binding;anion binding;nucleus;integral component of membrane;hydrolase activity;hydrolase activity, acting on acid anhydrides;hydrolase activity, acting on acid anhydrides, in phosphorus-containing anhydrides;response to temperature stimulus;ion binding;adenyl ribonucleotide binding;pyrophosphatase activity;heterocyc…
BaRT2v18chrUnG392760	---NA---	0.00767549309350891	3.78951	up-regulated	0	0	0
BaRT2v18chr5HG279530	HORVU.MOREX.r3.5HG0534560	6.81003604294171e-09	3.78946	up-regulated	Parkeol synthase;Cycloartenol synthase;Terpene cyclase/mutase family member	GO:0005694;GO:0006722;GO:0006720;GO:0071704;GO:0006629;GO:0043226;GO:0008610;GO:0010686;GO:0006721;GO:0016104;GO:1901362;GO:0008152;GO:0003677;GO:0003676;GO:0031323;GO:0080090;GO:0110165;GO:0031559;GO:0010556;GO:0001067;GO:0031326;GO:0000977;GO:0044255;GO:0009889;GO:0019222;GO:0043229;GO:1903506;GO:0003700;GO:0009058;GO:0044237;GO:0000978;GO:0005488;GO:0031224;GO:0000987;GO:0009987;GO:0016853;GO:…	prenyltransferase activity;lanosterol synthase activity;triterpenoid biosynthetic process;terpenoid biosynthetic process;RNA polymerase II transcription regulatory region sequence-specific DNA binding;organic substance metabolic process;sequence-specific DNA binding;transferase activity;cellular metabolic process;organic cyclic compound binding;regulation of nitrogen compound metabolic process;bi…
BaRT2v18chrUnG391430	HORVU.MOREX.r3.6HG0550650	0.00131898472585842	3.77953	up-regulated	0	0	0
BaRT2v18chr5HG255310	---NA---	7.04902403050864e-05	3.77883	up-regulated	0	0	0
BaRT2v18chr3HG123470	---NA---	0.000760363732865649	3.76439	up-regulated	0	0	0
BaRT2v18chr5HG258660	HORVU.MOREX.r3.7HG0640130	5.96543284515008e-05	3.76248	up-regulated	Indole-2-monooxygenase-like;Endoglucanase;tryptamine 5-hydroxylase-like	0	0
BaRT2v18chr5HG252830	HORVU.MOREX.r3.5HG0489060	1.87158325210599e-09	3.759	up-regulated	F-box domain containing protein	GO:0031224;GO:0110165;GO:0016021;GO:0016020	cellular anatomical entity;integral component of membrane;membrane;intrinsic component of membrane
BaRT2v18chr1HG031680	---NA---	0.000189619970024555	3.75515	up-regulated	0	0	0
BaRT2v18chr5HG274980	---NA---	0.00191043786334933	3.75481	up-regulated	0	0	0
BaRT2v18chr4HG208480	HORVU.MOREX.r3.4HG0399840	2.72877234585346e-11	3.74451	up-regulated	Sulfate permease1;Sulphate transporter;STAS domain-containing protein;High-affinity sulfate transporter HvST1	GO:1901682;GO:0008509;GO:0015297;GO:0098660;GO:0015698;GO:1902358;GO:0008272;GO:0098656;GO:0015318;GO:0005215;GO:0031226;GO:0015116;GO:0006811;GO:0055085;GO:0015103;GO:0015291;GO:0051179;GO:0098661;GO:0072348;GO:0015075;GO:0008271;GO:0022857;GO:0005887;GO:0006820;GO:0015293;GO:0031224;GO:0110165;GO:0016021;GO:0022804;GO:0006810;GO:0140323;GO:0051234;GO:0009987;GO:0022853;GO:0034220;GO:0071944;GO:…	inorganic anion transport;sulfur compound transport;solute:anion antiporter activity;intrinsic component of plasma membrane;anion transmembrane transporter activity;integral component of membrane;plasma membrane;establishment of localization;sulfate transmembrane transporter activity;secondary active sulfate transmembrane transporter activity;inorganic molecular entity transmembrane transporter a…
BaRT2v18chr2HG049520	HORVU.MOREX.r3.2HG0095500	1.88300533295849e-13	3.74344	up-regulated	Protein-serine/threonine phosphatase	GO:0004721;GO:0051094;GO:0050789;GO:0065007;GO:0043229;GO:0009966;GO:0048518;GO:0140096;GO:0043169;GO:0071704;GO:0006796;GO:0010648;GO:0044260;GO:0003824;GO:1900140;GO:0050793;GO:0043226;GO:0048523;GO:0009787;GO:0043167;GO:0048580;GO:0043227;GO:0006793;GO:0016311;GO:0050794;GO:0008152;GO:0043231;GO:0044237;GO:0106306;GO:1905957;GO:0048583;GO:0005634;GO:0004722;GO:0043170;GO:2000026;GO:0036211;GO:…	regulation of seedling development;negative regulation of response to stimulus;intracellular membrane-bounded organelle;binding;hydrolase activity, acting on ester bonds;protein serine/threonine phosphatase activity;positive regulation of biological process;negative regulation of signaling;nucleus;cellular protein modification process;integral component of membrane;regulation of multicellular org…
BaRT2v18chr2HG101560	---NA---	2.52447702076657e-17	3.73761	up-regulated	0	0	0
BaRT2v18chr3HG147500	---NA---	1.82445503065357e-05	3.72409	up-regulated	0	0	0
BaRT2v18chr2HG107180	HORVU.MOREX.r3.2HG0204720	4.59591771634584e-12	3.71534	up-regulated	glycine-rich cell wall structural protein-like;Dormancy-associated protein 2;cold and drought-regulated protein CORA-like	GO:0007275;GO:0032501;GO:0048856;GO:0032502	multicellular organismal process;developmental process;anatomical structure development;multicellular organism development
BaRT2v18chr4HG185020	---NA---	8.31014647948256e-08	3.71256	up-regulated	0	0	0
BaRT2v18chr6HG296980	---NA---	8.17872795197318e-05	3.71246	up-regulated	0	0	0
BaRT2v18chr6HG302470	#N/A	1.42819801795181e-05	3.70791	up-regulated	0	0	0
BaRT2v18chr4HG194110	---NA---	1.04831923643526e-05	3.70703	up-regulated	0	0	0
BaRT2v18chr4HG192770	---NA---	5.76719494021849e-06	3.70388	up-regulated	0	0	0
BaRT2v18chr2HG097570	HORVU.MOREX.r3.2HG0190500	3.91822155919666e-08	3.69906	up-regulated	Calcium-binding protein 4;EF-hand domain;EF-Hand containing protein;39 kDa EF-Hand containing protein, putative, expressed	GO:0043167;GO:0005488;GO:0043169;GO:0046872;GO:0005509	binding;ion binding;calcium ion binding;metal ion binding;cation binding
BaRT2v18chr4HG216780	---NA---	0.000622747117685886	3.69888	up-regulated	0	0	0
BaRT2v18chr5HG277670	HORVU.MOREX.r3.5HG0530790	1.59215332653953e-07	3.69056	up-regulated	Phosphoglycerate/bisphosphoglycerate mutase, active site, Histidine phosphatase superfamily;Phosphoglycerate mutase-like protein AT74;Glycerolphosphate mutase;Putative phosphoglycerate mutase DET1;phosphoglycerate mutase-like protein AT74H	GO:0003824;GO:0004647;GO:0016791;GO:0016788;GO:0044237;GO:0009987;GO:0006793;GO:0016311;GO:0016787;GO:0008152;GO:0042578;GO:0006796	hydrolase activity, acting on ester bonds;phosphoric ester hydrolase activity;catalytic activity;phosphoserine phosphatase activity;phosphorus metabolic process;phosphatase activity;cellular metabolic process;cellular process;metabolic process;dephosphorylation;hydrolase activity;phosphate-containing compound metabolic process
BaRT2v18chr7HG371300	HORVU.MOREX.r3.7HG0722400	3.98234264815171e-09	3.68715	up-regulated	Glycosyltransferase;Cytokinin-O-glucosyltransferase 2;UDP-glycosyltransferase 85A2	GO:0016740;GO:0003824;GO:0016020;GO:0080044;GO:0016758;GO:0046527;GO:0031224;GO:0110165;GO:0016021;GO:0080043;GO:0035251;GO:0016757;GO:0008194	transferase activity, transferring hexosyl groups;catalytic activity;UDP-glycosyltransferase activity;transferase activity;quercetin 7-O-glucosyltransferase activity;membrane;intrinsic component of membrane;transferase activity, transferring glycosyl groups;cellular anatomical entity;integral component of membrane;quercetin 3-O-glucosyltransferase activity;UDP-glucosyltransferase activity;glucosy…
BaRT2v18chr1HG016310	---NA---	1.81848170867023e-08	3.68573	up-regulated	0	0	0
BaRT2v18chr7HG356330	HORVU.MOREX.r3.7HG0690730	1.3375589445215e-05	3.68168	up-regulated	0	GO:0097159;GO:0006139;GO:0090305;GO:0043229;GO:0005739;GO:0071704;GO:0004523;GO:0003824;GO:0043226;GO:0016893;GO:0043227;GO:0016891;GO:0140098;GO:0004521;GO:0003676;GO:0043231;GO:1901363;GO:0004519;GO:0006725;GO:0044237;GO:0016070;GO:0043170;GO:0034641;GO:0008152;GO:0044238;GO:0005488;GO:0090501;GO:0110165;GO:0006807;GO:0009987;GO:0004518;GO:0005737;GO:0016787;GO:0004540;GO:0016788;GO:0090502;GO:…	intracellular membrane-bounded organelle;endonuclease activity;binding;hydrolase activity, acting on ester bonds;hydrolase activity;RNA metabolic process;catalytic activity, acting on RNA;organic substance metabolic process;endoribonuclease activity;nucleobase-containing compound metabolic process;heterocyclic compound binding;nucleic acid phosphodiester bond hydrolysis;cellular metabolic process…
BaRT2v18chr5HG276220	HORVU.MOREX.r3.5HG0528120	2.17117712372858e-10	3.67567	up-regulated	Mannan endo-1,4-beta-mannosidase	GO:0003824;GO:0016985;GO:0044238;GO:0015923;GO:0004567;GO:0005576;GO:0031224;GO:0008152;GO:0016021;GO:0005975;GO:0110165;GO:0016798;GO:0004553;GO:0016787;GO:0071704;GO:0016020	organic substance metabolic process;beta-mannosidase activity;catalytic activity;mannosidase activity;membrane;intrinsic component of membrane;carbohydrate metabolic process;extracellular region;integral component of membrane;hydrolase activity, hydrolyzing O-glycosyl compounds;primary metabolic process;hydrolase activity, acting on glycosyl bonds;metabolic process;cellular anatomical entity;mann…
BaRT2v18chr2HG105980	HORVU.MOREX.r3.2HG0202480	7.98829766195493e-06	3.67465	up-regulated	Negative regulator of sporulation MDS3;Spermidine export MdtI	0	0
BaRT2v18chr2HG084150	---NA---	0.000253161255015516	3.67081	up-regulated	0	0	0
BaRT2v18chr3HG137520	HORVU.MOREX.r3.5HG0527840	1.55546255221355e-08	3.66165	up-regulated	0	0	0
BaRT2v18chr3HG163490	HORVU.MOREX.r3.5HG0440650	0.0025981474879081	3.65968	up-regulated	0	0	0
BaRT2v18chr4HG198380	HORVU.MOREX.r3.5HG0512870	1.21632574647432e-07	3.64933	up-regulated	0	0	0
BaRT2v18chr7HG371540	---NA---	0.00266230882485415	3.64802	up-regulated	0	0	0
BaRT2v18chr7HG372070	HORVU.MOREX.r3.6HG0540900	0.000453311611149284	3.64311	up-regulated	Trans-cinnamate 4-monooxygenase;Cytochrome P450, E-class, group I;Cinnamic acid 4-hydroxylase;Cinnamate 4-hydroxylase	0	0
BaRT2v18chr6HG306950	HORVU.MOREX.r3.6HG0595270	0.00265800187357119	3.64014	up-regulated	Myb domain protein 79 isoform 1;Myb-related protein MYBAS2;Transcription factor MYB2;transcription factor MYB92	GO:0097159;GO:0006355;GO:0050789;GO:0065007;GO:0019222;GO:0043229;GO:0019219;GO:0010468;GO:0016020;GO:0043226;GO:1903506;GO:0043227;GO:0050794;GO:0003676;GO:0043231;GO:2001141;GO:1901363;GO:2000112;GO:0003677;GO:0005634;GO:0031323;GO:0060255;GO:0005488;GO:0080090;GO:0031224;GO:0110165;GO:0016021;GO:0051171;GO:0010556;GO:0031326;GO:0043565;GO:0005622;GO:0051252;GO:0009889	intracellular membrane-bounded organelle;binding;regulation of RNA metabolic process;regulation of nucleobase-containing compound metabolic process;nucleus;integral component of membrane;sequence-specific DNA binding;regulation of transcription, DNA-templated;regulation of RNA biosynthetic process;DNA binding;regulation of biosynthetic process;heterocyclic compound binding;regulation of cellular …
BaRT2v18chr3HG156370	HORVU.MOREX.r3.3HG0300770	8.76381610391298e-12	3.62906	up-regulated	ABA response element binding factor;Protein ABSCISIC ACID-INSENSITIVE 5;bZIP transcription factor ABI5 homolog;BZIP domain-containing protein	GO:0071310;GO:0001101;GO:1902680;GO:0009791;GO:0009414;GO:0051254;GO:0043226;GO:0023052;GO:0009891;GO:0090351;GO:0009266;GO:0003676;GO:0003677;GO:0031323;GO:0009755;GO:0045935;GO:0080090;GO:0006950;GO:0110165;GO:0071396;GO:0070887;GO:0042802;GO:0010556;GO:0031326;GO:0009889;GO:0042803;GO:0019222;GO:0043229;GO:0010152;GO:0009737;GO:0009651;GO:0009719;GO:0009555;GO:1903506;GO:0003700;GO:1901700;GO:…	intracellular membrane-bounded organelle;positive regulation of cellular metabolic process;response to chemical;positive regulation of RNA metabolic process;gametophyte development;sequence-specific DNA binding;cellular response to alcohol;protein dimerization activity;seedling development;multicellular organismal process;seed germination;organic cyclic compound binding;regulation of nitrogen com…
BaRT2v18chr3HG121520	HORVU.MOREX.r3.3HG0231080	9.71199878646854e-16	3.62229	up-regulated	Regulator of G-protein signaling 7;K-stimulated pyrophosphate-energized sodium pump protein	GO:0005634;GO:0005783;GO:0043226;GO:0012505;GO:0043227;GO:0043229;GO:0031224;GO:0110165;GO:0016021;GO:0005622;GO:0005737;GO:0043231;GO:0016020	intracellular anatomical structure;intracellular membrane-bounded organelle;organelle;membrane;cytoplasm;intrinsic component of membrane;membrane-bounded organelle;nucleus;cellular anatomical entity;integral component of membrane;intracellular organelle;endomembrane system;endoplasmic reticulum
BaRT2v18chr2HG104210	HORVU.MOREX.r3.2HG0199560	3.86477405383954e-16	3.60924	up-regulated	MFS domain-containing protein;Organic cation/carnitine transporter 4	GO:0001101;GO:0055035;GO:0033554;GO:0009414;GO:0043226;GO:0009579;GO:0071462;GO:0023052;GO:0051179;GO:0009705;GO:0016772;GO:0042631;GO:0009507;GO:0034357;GO:0000325;GO:0006820;GO:0006950;GO:0070887;GO:0110165;GO:0016301;GO:0098588;GO:0042651;GO:0104004;GO:0006817;GO:0015698;GO:0043229;GO:0019222;GO:0016773;GO:0005215;GO:0055085;GO:0005773;GO:1901700;GO:0004672;GO:0071229;GO:0071496;GO:0031224;GO:…	intracellular membrane-bounded organelle;response to chemical;carbohydrate transport;transmembrane transporter activity;transferase activity;protein serine/threonine kinase activity;cellular response to stress;cellular response to water stimulus;phosphate ion transport;bounding membrane of organelle;biological regulation;response to extracellular stimulus;plastid;response to oxygen-containing com…
BaRT2v18chr5HG221760	HORVU.MOREX.r3.5HG0420920	1.30121936419148e-11	3.6089	up-regulated	0	GO:0031224;GO:0110165;GO:0016021;GO:0016020	cellular anatomical entity;integral component of membrane;membrane;intrinsic component of membrane
BaRT2v18chr3HG125550	HORVU.MOREX.r3.3HG0237880	9.83606023213529e-16	3.60689	up-regulated	Alkaline alpha galactosidase;Putative galactinol--sucrose galactosyltransferase, Alpha-galactosidase;Putative galactinol--sucrose galactosyltransferase 6;Galactinol--sucrose galactosyltransferase;Raffinose synthase or seed imbibition protein Sip1 containing protein, expressed;Stachyose synthase	GO:0004557;GO:0052692;GO:0008378;GO:0005975;GO:0016757;GO:0071704;GO:0003824;GO:0016020;GO:0016758;GO:0008152;GO:0044238;GO:0015925;GO:0031224;GO:0110165;GO:0016021;GO:0047274;GO:0016798;GO:0016787;GO:0016740;GO:0004553;GO:0047268	alpha-galactosidase activity;integral component of membrane;hydrolase activity, acting on glycosyl bonds;raffinose alpha-galactosidase activity;hydrolase activity;organic substance metabolic process;transferase activity;galactinol-sucrose galactosyltransferase activity;hydrolase activity, hydrolyzing O-glycosyl compounds;catalytic activity;membrane;intrinsic component of membrane;cellular anatomi…
BaRT2v18chr3HG117400	HORVU.MOREX.r3.3HG0222570	5.19080364596707e-15	3.60668	up-regulated	0	GO:0043086;GO:0032269;GO:0030234;GO:0032268;GO:0050789;GO:0061135;GO:0050790;GO:0019222;GO:0065007;GO:0004866;GO:0030414;GO:0098772;GO:0048523;GO:0044092;GO:0045861;GO:0010951;GO:0050794;GO:0048519;GO:0031323;GO:0051172;GO:0060255;GO:0031324;GO:0051246;GO:0052548;GO:0005576;GO:0010605;GO:0080090;GO:0110165;GO:0052547;GO:0010466;GO:0004857;GO:0051171;GO:0051336;GO:0061134;GO:0004867;GO:0051346;GO:…	peptidase regulator activity;negative regulation of cellular protein metabolic process;enzyme regulator activity;enzyme inhibitor activity;regulation of hydrolase activity;negative regulation of molecular function;regulation of catalytic activity;negative regulation of biological process;negative regulation of proteolysis;negative regulation of macromolecule metabolic process;regulation of peptid…
BaRT2v18chr5HG226210	---NA---	0.00138921366052295	3.60484	up-regulated	0	0	0
BaRT2v18chr6HG321020	HORVU.MOREX.r3.6HG0621200	1.88558072173707e-05	3.60195	up-regulated	Molecular chaperone (Small heat-shock protein Hsp26/Hsp42);Cytosolic class II small heat-shock protein;SHSP domain-containing protein;17.4 kDa class III heat shock protein	GO:0044085;GO:0042542;GO:0006457;GO:0016043;GO:0022607;GO:0009651;GO:0006979;GO:0005515;GO:0042221;GO:0006970;GO:0065003;GO:0051259;GO:1901700;GO:0050896;GO:0043933;GO:0009266;GO:0009628;GO:0010035;GO:0071840;GO:0051082;GO:0005488;GO:0006950;GO:0110165;GO:0009987;GO:0000302;GO:0005737;GO:0009408;GO:0005622;GO:0043621	protein binding;binding;response to heat;unfolded protein binding;cellular component organization;response to chemical;protein-containing complex subunit organization;response to reactive oxygen species;response to salt stress;response to temperature stimulus;response to oxidative stress;cellular component biogenesis;response to osmotic stress;cellular process;cellular component assembly;response…
BaRT2v18chr5HG276890	HORVU.MOREX.r3.5HG0529400	6.48458236141477e-06	3.59494	up-regulated	PlsC domain-containing protein;Phospholipid/glycerol acyltransferase-like protein;Putative glycerol-3-phosphate 1-O-acyltransferase	GO:1901576;GO:0008374;GO:0004366;GO:0071704;GO:0006796;GO:0016746;GO:0003824;GO:0006793;GO:0016311;GO:0009058;GO:0008152;GO:0044237;GO:0043170;GO:0031224;GO:0110165;GO:0016021;GO:0090447;GO:0009987;GO:0016787;GO:0016740;GO:0016747;GO:0016791;GO:0016788;GO:0009059;GO:0010143;GO:0102420;GO:0042578;GO:0016020	O-acyltransferase activity;hydrolase activity, acting on ester bonds;glycerol-3-phosphate O-acyltransferase activity;integral component of membrane;hydrolase activity;organic substance metabolic process;phosphoric ester hydrolase activity;transferase activity;biosynthetic process;transferase activity, transferring acyl groups other than amino-acyl groups;cellular metabolic process;cellular proces…
BaRT2v18chr6HG306960	---NA---	0.00373419501309461	3.5941	up-regulated	0	0	0
BaRT2v18chr5HG245410	---NA---	7.7464892227717e-07	3.59381	up-regulated	0	0	0
BaRT2v18chr2HG091250	HORVU.MOREX.r3.2HG0180450	0.00314897118160995	3.59212	up-regulated	Putative carboxylesterase 2;Tuliposide A-converting enzyme 1, chloroplastic	GO:0003824;GO:0031224;GO:0110165;GO:0016021;GO:0016787;GO:0016020	catalytic activity;membrane;intrinsic component of membrane;cellular anatomical entity;integral component of membrane;hydrolase activity
BaRT2v18chr5HG259460	HORVU.MOREX.r3.5HG0499870	1.07948613808608e-09	3.58868	up-regulated	RING-H2 finger protein ATL2A;RING-H2 finger protein ATL73	GO:0006508;GO:0016567;GO:0030163;GO:0051603;GO:0140096;GO:0009057;GO:0071704;GO:0061630;GO:0009056;GO:0044260;GO:0003824;GO:0019787;GO:0006511;GO:0019941;GO:0070647;GO:0044257;GO:0044265;GO:0044248;GO:0008152;GO:0044237;GO:0061659;GO:0043170;GO:0036211;GO:0019538;GO:1901575;GO:0044238;GO:0031224;GO:0110165;GO:0016021;GO:0006807;GO:0009987;GO:0016740;GO:0006464;GO:1901564;GO:0044267;GO:0032446;GO:…	protein modification by small protein conjugation;cellular protein modification process;integral component of membrane;organic substance metabolic process;cellular catabolic process;proteolysis;organonitrogen compound metabolic process;transferase activity;ubiquitin-like protein transferase activity;cellular protein metabolic process;organic substance catabolic process;catalytic activity, acting …
BaRT2v18chr1HG013210	#N/A	1.38464391607302e-12	3.58844	up-regulated	0	0	0
BaRT2v18chr2HG088290	HORVU.MOREX.r3.2HG0175350	3.53990621179863e-16	3.58408	up-regulated	C2 and GRAM domain-containing protein;C2-GRAM domain containing protein	GO:0031224;GO:0110165;GO:0016021;GO:0016020	cellular anatomical entity;integral component of membrane;membrane;intrinsic component of membrane
BaRT2v18chr6HG300620	---NA---	7.06267417548775e-05	3.58359	up-regulated	0	0	0
BaRT2v18chr5HG229930	---NA---	7.81034843641855e-09	3.58121	up-regulated	0	0	0
BaRT2v18chr5HG267350	HORVU.MOREX.r3.5HG0513260	1.71469531087308e-13	3.56977	up-regulated	0	0	0
BaRT2v18chr5HG230480	HORVU.MOREX.r3.5HG0443190	7.63844416448856e-06	3.56343	up-regulated	Pectinesterase	GO:0003723;GO:0006996;GO:0031974;GO:0042255;GO:0045330;GO:0071704;GO:0022607;GO:0043226;GO:0034470;GO:0010393;GO:0003676;GO:0008152;GO:0071840;GO:0110165;GO:0008097;GO:0034660;GO:0052689;GO:0000272;GO:0019843;GO:0022613;GO:0043229;GO:0009057;GO:0005975;GO:0006364;GO:0045488;GO:0016072;GO:0044237;GO:0043170;GO:0031981;GO:0071826;GO:0005488;GO:0031224;GO:0009987;GO:0090304;GO:0045229;GO:0005622;GO:…	intracellular membrane-bounded organelle;cell wall modification;cellular component organization;pectinesterase activity;hydrolase activity;organelle lumen;organelle assembly;organic substance metabolic process;organic substance catabolic process;cellular metabolic process;carboxylic ester hydrolase activity;cell wall organization;organic cyclic compound binding;nucleic acid binding;intracellular …
BaRT2v18chr4HG177050	HORVU.MOREX.r3.4HG0334970	2.30951614699913e-11	3.54524	up-regulated	Plasma membrane ATPase;P-type H(+)-exporting transporter	GO:0022890;GO:0055067;GO:0097159;GO:0036094;GO:1902600;GO:0098655;GO:0098660;GO:0042625;GO:0006812;GO:0065007;GO:0019725;GO:0030554;GO:0005215;GO:0015318;GO:0017076;GO:0055082;GO:0006811;GO:0006873;GO:0042592;GO:0003824;GO:0055085;GO:0043167;GO:0016818;GO:0051179;GO:0098662;GO:0032555;GO:0015075;GO:0022857;GO:0032559;GO:0015078;GO:1901363;GO:0035639;GO:0015662;GO:0005524;GO:0017111;GO:0140352;GO:…	binding;small molecule binding;anion binding;cation homeostasis;ATPase-coupled ion transmembrane transporter activity;inorganic cation transmembrane transport;ATPase-coupled cation transmembrane transporter activity;regulation of pH;regulation of intracellular pH;plasma membrane;integral component of membrane;ion transmembrane transporter activity, phosphorylative mechanism;inorganic ion homeosta…
BaRT2v18chr6HG312120	HORVU.MOREX.r3.6HG0605740	0.000613485694277391	3.54455	up-regulated	FBD domain-containing protein (Fragment);F-box domain containing protein	GO:0097159;GO:0006355;GO:0140110;GO:0005694;GO:0050789;GO:0000981;GO:0065007;GO:1990837;GO:0043229;GO:0000976;GO:0019222;GO:0043228;GO:0019219;GO:0010468;GO:0043226;GO:1903506;GO:0000785;GO:0003700;GO:0050794;GO:0003676;GO:2001141;GO:2000112;GO:0043232;GO:0003677;GO:1901363;GO:0000978;GO:0031323;GO:0060255;GO:0005488;GO:0080090;GO:0000987;GO:0110165;GO:0051171;GO:0003690;GO:0010556;GO:0001067;GO:…	binding;regulation of RNA metabolic process;regulation of nucleobase-containing compound metabolic process;RNA polymerase II transcription regulatory region sequence-specific DNA binding;regulation of transcription, DNA-templated;regulation of RNA biosynthetic process;sequence-specific DNA binding;DNA binding;regulation of biosynthetic process;double-stranded DNA binding;intracellular non-membran…
BaRT2v18chr1HG002980	---NA---	0.00314578974602372	3.54367	up-regulated	0	0	0
BaRT2v18chr2HG102610	HORVU.MOREX.r3.2HG0197950	8.95068625807558e-05	3.54175	up-regulated	BTB/POZ and MATH domain-containing protein 2;Speckle-type POZ protein-like protein;Speckle-type POZ protein-like protein A	GO:0044260;GO:0043170;GO:0006464;GO:1901564;GO:0036211;GO:0044267;GO:0019538;GO:0032446;GO:0044238;GO:0070647;GO:0043412;GO:0008152;GO:0006807;GO:0009987;GO:0071704;GO:0044237;GO:0016567	organic substance metabolic process;organonitrogen compound metabolic process;protein modification by small protein conjugation;cellular protein metabolic process;macromolecule modification;cellular protein modification process;protein ubiquitination;cellular metabolic process;cellular macromolecule metabolic process;protein metabolic process;macromolecule metabolic process;nitrogen compound meta…
BaRT2v18chr3HG152150	HORVU.MOREX.r3.3HG0294260	0.0055995784037434	3.53581	up-regulated	DNA-directed RNA polymerase III subunit RPC5	GO:0034062;GO:0030880;GO:0006139;GO:0044249;GO:1901576;GO:0140513;GO:0043229;GO:0000428;GO:0061695;GO:0071704;GO:0044260;GO:0003824;GO:0043226;GO:1901360;GO:0043227;GO:0140098;GO:0016772;GO:0009058;GO:0018130;GO:0005666;GO:1901362;GO:0043231;GO:0032991;GO:0006725;GO:0044237;GO:0008152;GO:0003899;GO:0005634;GO:0097659;GO:0016070;GO:0034641;GO:0043170;GO:0044238;GO:0110165;GO:0006807;GO:0055029;GO:…	intracellular membrane-bounded organelle;aromatic compound biosynthetic process;RNA polymerase complex;gene expression;nucleus;nuclear DNA-directed RNA polymerase complex;organic cyclic compound biosynthetic process;transferase activity, transferring phosphorus-containing groups;nucleic acid-templated transcription;catalytic activity, acting on RNA;RNA metabolic process;transferase complex, trans…
BaRT2v18chr5HG239100	HORVU.MOREX.r3.5HG0463450	3.62721126839793e-10	3.53382	up-regulated	NAC domain-containing protein	GO:1900913;GO:0097159;GO:0006355;GO:1900910;GO:0061458;GO:0022414;GO:0050789;GO:0001101;GO:0062012;GO:0009415;GO:0065007;GO:0019222;GO:0043229;GO:0051173;GO:0009791;GO:0048518;GO:0019219;GO:0009893;GO:0042762;GO:0010468;GO:0048608;GO:0043226;GO:0051176;GO:0003006;GO:1900908;GO:1900911;GO:1903506;GO:0043227;GO:0042221;GO:1901700;GO:0009891;GO:0048522;GO:0007275;GO:0050794;GO:0032502;GO:0050896;GO:…	intracellular membrane-bounded organelle;binding;positive regulation of sulfur amino acid metabolic process;regulation of RNA metabolic process;response to flooding;regulation of nucleobase-containing compound metabolic process;positive regulation of biological process;reproduction;system development;positive regulation of cellular metabolic process;nucleus;response to chemical;response to water;…
BaRT2v18chr1HG021230	---NA---	0.000191349560650044	3.52851	up-regulated	0	0	0
BaRT2v18chr1HG041710	HORVU.MOREX.r3.1HG0082230	3.64933377193729e-11	3.52783	up-regulated	UBD domain-containing protein;Ubiquitin domain-containing protein 1;Ubiquitin domain-containing protein 2;ubiquitin domain-containing protein 1-like	GO:0031224;GO:0110165;GO:0016021;GO:0016020	cellular anatomical entity;integral component of membrane;membrane;intrinsic component of membrane
BaRT2v18chr2HG077250	---NA---	0.0010566356505877	3.52424	up-regulated	0	0	0
BaRT2v18chr4HG182460	---NA---	5.88097820325033e-07	3.51709	up-regulated	0	0	0
BaRT2v18chr6HG315850	---NA---	9.10361943823903e-09	3.51427	up-regulated	0	0	0
BaRT2v18chr4HG179630	HORVU.MOREX.r3.4HG0338620	2.56809365197586e-13	3.51397	up-regulated	0	GO:0031224;GO:0110165;GO:0016021;GO:0016020	cellular anatomical entity;integral component of membrane;membrane;intrinsic component of membrane
BaRT2v18chr4HG199570	HORVU.MOREX.r3.4HG0384560	2.38087909115494e-15	3.50837	up-regulated	Pyruvate decarboxylase;Thiamine pyrophosphate enzyme, N-terminal TPP-binding domain-containing protein;Pyruvate decarboxylase 2	GO:0097159;GO:0036094;GO:1901681;GO:0004737;GO:0036293;GO:0043169;GO:0003824;GO:0016874;GO:0043167;GO:0016829;GO:0050896;GO:1901363;GO:0016831;GO:0009628;GO:0030976;GO:0070482;GO:0005488;GO:0006950;GO:0110165;GO:0043168;GO:0001666;GO:0005737;GO:0046872;GO:0000287;GO:0005829;GO:0019842;GO:0005622;GO:0016830	binding;small molecule binding;anion binding;vitamin binding;magnesium ion binding;response to oxygen levels;sulfur compound binding;ion binding;carbon-carbon lyase activity;heterocyclic compound binding;response to hypoxia;organic cyclic compound binding;catalytic activity;lyase activity;ligase activity;cytoplasm;response to stress;cellular anatomical entity;carboxy-lyase activity;thiamine pyrop…
BaRT2v18chr3HG125430	HORVU.MOREX.r3.3HG0237700	0.00149461737704287	3.50249	up-regulated	Small heat shock protein HSP17.8;SHSP domain-containing protein	GO:0044085;GO:0042542;GO:0006457;GO:0016043;GO:0022607;GO:0009651;GO:0006979;GO:0005515;GO:0042221;GO:0006970;GO:0065003;GO:0051259;GO:1901700;GO:0043933;GO:0050896;GO:0009266;GO:0009628;GO:0010035;GO:0071840;GO:0051082;GO:0005488;GO:0006950;GO:0110165;GO:0009987;GO:0000302;GO:0005737;GO:0009408;GO:0005622;GO:0043621	protein binding;binding;response to heat;unfolded protein binding;cellular component organization;response to chemical;protein-containing complex subunit organization;response to reactive oxygen species;response to salt stress;response to temperature stimulus;response to oxidative stress;cellular component biogenesis;response to osmotic stress;cellular process;cellular component assembly;response…
BaRT2v18chr1HG044240	HORVU.MOREX.r3.1HG0086130	8.01842421236218e-15	3.49636	up-regulated	Alpha/beta-Hydrolases superfamily protein;Phosphatidylcholine-sterol acyltransferase	GO:0016740;GO:0016746;GO:0016787;GO:0003824	transferase activity;hydrolase activity;transferase activity, transferring acyl groups;catalytic activity
BaRT2v18chr6HG315190	HORVU.MOREX.r3.6HG0611520	0.000358540872166926	3.49468	up-regulated	0	0	0
BaRT2v18chr5HG267210	HORVU.MOREX.r3.5HG0513060	2.29686621733084e-13	3.49456	up-regulated	0	0	0
BaRT2v18chr7HG353820	HORVU.MOREX.r3.3HG0235230	4.61033868219291e-12	3.48841	up-regulated	0	GO:0031224;GO:0110165;GO:0016021;GO:0016020	cellular anatomical entity;integral component of membrane;membrane;intrinsic component of membrane
BaRT2v18chr3HG133450	---NA---	0.00156565034271496	3.48595	up-regulated	0	0	0
BaRT2v18chr5HG257610	HORVU.MOREX.r3.5HG0496890	2.10454478096213e-06	3.48589	up-regulated	UDP-glycosyltransferase 74B1;Putative UDP-glucosyltransferase;UDPGT domain-containing protein;Indole-3-acetate beta-glucosyltransferase (Fragment);Crocetin glucosyltransferase, chloroplastic	GO:0016740;GO:0003824;GO:0016020;GO:0080044;GO:0016758;GO:0046527;GO:0031224;GO:0110165;GO:0016021;GO:0080043;GO:0035251;GO:0016757;GO:0008194	transferase activity, transferring hexosyl groups;catalytic activity;UDP-glycosyltransferase activity;transferase activity;quercetin 7-O-glucosyltransferase activity;membrane;intrinsic component of membrane;transferase activity, transferring glycosyl groups;cellular anatomical entity;integral component of membrane;quercetin 3-O-glucosyltransferase activity;UDP-glucosyltransferase activity;glucosy…
BaRT2v18chr1HG040300	HORVU.MOREX.r3.1HG0080020	1.18921324329093e-08	3.48582	up-regulated	ABA inducible protein;ABA-inducible protein PHV A1;Late embryogenesis abundant protein 3	GO:0048584;GO:1902584;GO:0015267;GO:0050789;GO:0065007;GO:0043229;GO:0048518;GO:0060089;GO:0005215;GO:0015318;GO:0038023;GO:0015276;GO:0006811;GO:0043226;GO:0022803;GO:0055085;GO:0043227;GO:0051179;GO:0022834;GO:0005216;GO:0080134;GO:0015075;GO:0022857;GO:0048583;GO:0043231;GO:0005634;GO:0022836;GO:0110165;GO:0006810;GO:0009987;GO:0051234;GO:2000070;GO:0034220;GO:0005622;GO:0071944;GO:0005886;GO:…	intracellular membrane-bounded organelle;positive regulation of biological process;signaling receptor activity;nucleus;plasma membrane;positive regulation of response to stimulus;regulation of response to water deprivation;establishment of localization;ligand-gated channel activity;inorganic molecular entity transmembrane transporter activity;ion transmembrane transporter activity;transporter act…
BaRT2v18chr3HG125420	---NA---	0.00167362913736159	3.48484	up-regulated	0	0	0
BaRT2v18chr1HG034970	---NA---	5.91317597546099e-07	3.47887	up-regulated	0	0	0
BaRT2v18chr1HG021960	---NA---	0.00136363402726241	3.47394	up-regulated	0	0	0
BaRT2v18chr7HG349190	---NA---	5.12434227217742e-13	3.47102	up-regulated	0	0	0
BaRT2v18chr7HG374540	---NA---	9.21241860027299e-08	3.4698	up-regulated	Transposon protein, putative, CACTA, En/Spm sub-class	0	0
BaRT2v18chr4HG184000	HORVU.MOREX.r3.4HG0345760	1.92446605776539e-16	3.46555	up-regulated	Alcohol dehydrogenase ADH1;Alcohol dehydrogenase;Alcohol dehydrogenase (Fragment);Alcohol dehydrogenase 1	0	0
BaRT2v18chr5HG265670	---NA---	2.24085710433466e-09	3.46548	up-regulated	0	0	0
BaRT2v18chr4HG182470	HORVU.MOREX.r3.4HG0343130	1.14170896591536e-12	3.45681	up-regulated	probable 2-oxoglutarate-dependent dioxygenase ANS;Naringenin,2-oxoglutarate 3-dioxygenase;Gibberellin 20 oxidase 1;probable 2-oxoglutarate-dependent dioxygenase At5g05600;Fe2OG dioxygenase domain-containing protein;flavanone 3-dioxygenase 2	0	0
BaRT2v18chr3HG153860	HORVU.MOREX.r3.3HG0296630	1.1031032327403e-10	3.45376	up-regulated	NAC domain-containing protein;Stress-induced transcription factor NAC1;Stress-induced transcription factor SNAC1	GO:0097159;GO:0006355;GO:0048584;GO:0050789;GO:1902584;GO:0065007;GO:0019222;GO:0043229;GO:0048518;GO:0019219;GO:0010468;GO:0043226;GO:0005515;GO:1903506;GO:0043227;GO:1901000;GO:1901002;GO:0080134;GO:0050794;GO:0003676;GO:0043231;GO:2001141;GO:1901363;GO:2000112;GO:0003677;GO:0005634;GO:0031323;GO:0048583;GO:0060255;GO:0005488;GO:0080090;GO:0110165;GO:0051171;GO:0009889;GO:0042802;GO:0010556;GO:…	intracellular membrane-bounded organelle;binding;protein binding;regulation of RNA metabolic process;regulation of nucleobase-containing compound metabolic process;positive regulation of biological process;nucleus;positive regulation of response to stimulus;regulation of response to water deprivation;regulation of RNA biosynthetic process;regulation of transcription, DNA-templated;sequence-specif…
BaRT2v18chr7HG337310	HORVU.MOREX.r3.4HG0411240	1.214851699487e-09	3.44784	up-regulated	0	0	0
BaRT2v18chr6HG294310	HORVU.MOREX.r3.6HG0565670	7.71878464998325e-13	3.44624	up-regulated	DDT domain-containing protein;WHIM1 domain-containing protein	GO:0006355;GO:0050789;GO:0065007;GO:0019222;GO:0043229;GO:0019219;GO:0010468;GO:0016020;GO:0043226;GO:1903506;GO:0043227;GO:0050794;GO:0043231;GO:2000112;GO:2001141;GO:0005634;GO:0031323;GO:0060255;GO:0080090;GO:0031224;GO:0110165;GO:0016021;GO:0051171;GO:0005737;GO:0010556;GO:0031326;GO:0005622;GO:0051252;GO:0009889	intracellular membrane-bounded organelle;regulation of RNA metabolic process;regulation of nucleobase-containing compound metabolic process;nucleus;integral component of membrane;regulation of RNA biosynthetic process;regulation of transcription, DNA-templated;regulation of biosynthetic process;regulation of cellular process;regulation of cellular biosynthetic process;intracellular organelle;regu…
BaRT2v18chr6HG293660	HORVU.MOREX.r3.6HG0563940	1.86944340824786e-05	3.44605	up-regulated	Phenolic glucoside malonyltransferase 2	GO:0016740;GO:0016746;GO:0016747;GO:0003824	transferase activity;transferase activity, transferring acyl groups;transferase activity, transferring acyl groups other than amino-acyl groups;catalytic activity
BaRT2v18chr3HG160990	---NA---	8.03360939223414e-05	3.44482	up-regulated	0	0	0
BaRT2v18chr5HG274940	HORVU.MOREX.r3.5HG0526050	1.06391424730485e-08	3.44237	up-regulated	Zinc finger protein ZAT12	0	0
BaRT2v18chr2HG090410	HORVU.MOREX.r3.5HG0479890	2.86929760079362e-05	3.44186	up-regulated	0	0	0
BaRT2v18chr2HG107080	---NA---	2.34496436434004e-10	3.44185	up-regulated	0	0	0
BaRT2v18chr5HG267140	HORVU.MOREX.r3.5HG0512930	7.43476040873143e-13	3.44147	up-regulated	CCG-binding protein 1-like protein;CCG-binding protein 1	GO:0022414;GO:0006913;GO:0012505;GO:0140513;GO:0042330;GO:0044877;GO:0043229;GO:0008139;GO:0010183;GO:0048868;GO:0009605;GO:0009856;GO:0006935;GO:0005048;GO:0043226;GO:0003006;GO:0042221;GO:0031975;GO:0051649;GO:0043227;GO:0051169;GO:0051179;GO:0032502;GO:0050896;GO:0032501;GO:0043231;GO:0031967;GO:0040011;GO:0032991;GO:0005634;GO:0005635;GO:0005198;GO:0036033;GO:0005488;GO:0005643;GO:0042277;GO:…	response to external stimulus;binding;pollen tube guidance;intracellular membrane-bounded organelle;organelle envelope;reproduction;nuclear envelope;positive chemotaxis;nucleus;nuclear pore;structural molecule activity;response to chemical;establishment of localization;endomembrane system;chemotaxis;multicellular organismal process;nuclear transport;nuclear localization sequence binding;cellular …
BaRT2v18chr1HG044870	HORVU.MOREX.r3.1HG0087310	3.96746885083898e-15	3.43894	up-regulated	0	0	0
BaRT2v18chr7HG363310	HORVU.MOREX.r3.7HG0707080	4.50639416003863e-13	3.437	up-regulated	0	0	0
BaRT2v18chr7HG348920	HORVU.MOREX.r3.7HG0674710	4.33322509624204e-14	3.43417	up-regulated	0	GO:0005783;GO:0012505;GO:0043229;GO:0009725;GO:0009737;GO:0043226;GO:0009719;GO:0042221;GO:0043227;GO:1901700;GO:0050896;GO:0005794;GO:0043231;GO:0033993;GO:0031224;GO:0110165;GO:0016021;GO:0005737;GO:0010033;GO:0097305;GO:0005622;GO:0016020	response to lipid;intracellular membrane-bounded organelle;response to hormone;response to organic substance;integral component of membrane;response to chemical;response to endogenous stimulus;endomembrane system;endoplasmic reticulum;response to abscisic acid;Golgi apparatus;intracellular organelle;response to alcohol;membrane;cytoplasm;intrinsic component of membrane;membrane-bounded organelle;…
BaRT2v18chr2HG052310	HORVU.MOREX.r3.2HG0099870	2.32449449119272e-06	3.42268	up-regulated	Heat shock protein 83	GO:0009607;GO:0030312;GO:0097159;GO:0009506;GO:0036094;GO:0006457;GO:0065007;GO:0033554;GO:0030554;GO:0043207;GO:0017076;GO:0009605;GO:0061077;GO:0016491;GO:0003824;GO:0005515;GO:0043167;GO:0042221;GO:0006952;GO:0044419;GO:0034605;GO:0032555;GO:0005911;GO:0009505;GO:0050896;GO:0009266;GO:0032559;GO:0051707;GO:0032991;GO:0005618;GO:0009986;GO:0035639;GO:1901363;GO:0009628;GO:1990748;GO:0005524;GO:…	response to external stimulus;protein binding;binding;response to heat;small molecule binding;anion binding;defense response;external encapsulating structure;unfolded protein binding;plasma membrane;response to chemical;chaperone-mediated protein folding;cell wall;detoxification;protein stabilization;oxidoreductase activity, acting on peroxide as acceptor;response to temperature stimulus;response…
BaRT2v18chr4HG194730	#N/A	1.40997652828067e-07	3.41659	up-regulated	0	0	0
BaRT2v18chr3HG157720	---NA---	6.19855910391761e-07	3.41352	up-regulated	0	0	0
BaRT2v18chr5HG236440	HORVU.MOREX.r3.7HG0682790	5.20699154827267e-06	3.41171	up-regulated	0	0	0
BaRT2v18chr7HG337480	HORVU.MOREX.r3.7HG0652740	6.30478713275227e-05	3.41125	up-regulated	DUF4371 domain-containing protein (Fragment);Zinc finger MYM-type protein 1-like (Fragment)	0	0
BaRT2v18chr4HG211540	---NA---	6.16587049184315e-09	3.40974	up-regulated	0	0	0
BaRT2v18chr3HG145960	---NA---	0.000255448859124843	3.40475	up-regulated	0	0	0
BaRT2v18chr7HG345520	---NA---	9.36622894201297e-07	3.39707	up-regulated	0	0	0
BaRT2v18chr6HG282990	HORVU.MOREX.r3.5HG0489000	0.000141463070164726	3.39551	up-regulated	0	0	0
BaRT2v18chr2HG083740	HORVU.MOREX.r3.2HG0167320	0.00381384042625976	3.38619	up-regulated	Aluminum-activated malate transporter 1	GO:0005774;GO:0046942;GO:0043229;GO:0006835;GO:0006811;GO:0015711;GO:0043226;GO:0015740;GO:0043227;GO:0051179;GO:0005773;GO:0009705;GO:0043231;GO:0031090;GO:0000325;GO:0006820;GO:0015849;GO:0015743;GO:0031224;GO:0110165;GO:0016021;GO:0006810;GO:0098588;GO:0051234;GO:0005737;GO:0071702;GO:0005622;GO:0071944;GO:0005886;GO:0016020	intracellular membrane-bounded organelle;dicarboxylic acid transport;vacuole;plant-type vacuole membrane;integral component of membrane;plasma membrane;establishment of localization;C4-dicarboxylate transport;organic anion transport;anion transport;malate transport;carboxylic acid transport;intracellular organelle;bounding membrane of organelle;transport;organic acid transport;membrane;cytoplasm;…
BaRT2v18chr7HG374170	HORVU.MOREX.r3.7HG0727650	5.9846444344256e-14	3.37918	up-regulated	Coleoptile phototropism protein 1;BTB/POZ domain-containing protein NPY1-like;Non-phototropic hypocotyl 3-like;BTB/POZ domain-containing protein NPY1;NPH3 domain-containing protein	GO:0051094;GO:0009791;GO:0005770;GO:0048608;GO:0010817;GO:0031410;GO:0071704;GO:0043226;GO:0048367;GO:0060918;GO:0048580;GO:0051179;GO:0008152;GO:0045176;GO:0009790;GO:0010540;GO:0048827;GO:0110165;GO:0010229;GO:0006464;GO:1901564;GO:0048831;GO:0044267;GO:0048582;GO:0010154;GO:0000003;GO:0071944;GO:2000241;GO:0012505;GO:0090567;GO:0048366;GO:0044237;GO:0043170;GO:0019538;GO:0009908;GO:0048856;GO:…	plasma membrane;hormone transport;shoot system development;organic substance metabolic process;auxin polar transport;multicellular organismal process;cellular metabolic process;embryo development;biological regulation;cotyledon development;macromolecule localization;positive regulation of developmental process;reproductive system development;nitrogen compound metabolic process;positive regulation…
BaRT2v18chr4HG210140	HORVU.MOREX.r3.4HG0402400	3.16600543424188e-12	3.37862	up-regulated	Long-chain-alcohol oxidase	0	0
BaRT2v18chr6HG295470	HORVU.MOREX.r3.6HG0568500	1.64943875955592e-08	3.36954	up-regulated	V-type proton ATPase subunit D	GO:0005774;GO:0022890;GO:1902600;GO:0098655;GO:0098660;GO:0012505;GO:0006812;GO:0042625;GO:0043229;GO:0016469;GO:0005215;GO:0048856;GO:0015318;GO:0015399;GO:0006811;GO:0033176;GO:0003824;GO:0043226;GO:0098796;GO:0055085;GO:0043227;GO:0016818;GO:0051179;GO:0005773;GO:0098662;GO:0042626;GO:0007275;GO:0032502;GO:0005794;GO:0022857;GO:0015075;GO:0043231;GO:0032991;GO:0015078;GO:0032501;GO:0031090;GO:…	intracellular membrane-bounded organelle;vacuole;inorganic cation transmembrane transport;ATPase-coupled cation transmembrane transporter activity;membrane protein complex;system development;ATPase-coupled ion transmembrane transporter activity;plasma membrane;establishment of localization;primary active transmembrane transporter activity;hydrolase activity;endomembrane system;hydrolase activity,…
BaRT2v18chr2HG083100	HORVU.MOREX.r3.2HG0165060	4.43030316361744e-15	3.36517	up-regulated	Desiccation-related protein PCC13-62	GO:0003824;GO:0015928;GO:0004560;GO:0031224;GO:0110165;GO:0016021;GO:0016798;GO:0004553;GO:0016787;GO:0008152;GO:0016020	catalytic activity;membrane;intrinsic component of membrane;cellular anatomical entity;integral component of membrane;hydrolase activity, hydrolyzing O-glycosyl compounds;alpha-L-fucosidase activity;hydrolase activity, acting on glycosyl bonds;metabolic process;hydrolase activity;fucosidase activity
BaRT2v18chr7HG355000	---NA---	4.38783671247983e-05	3.36378	up-regulated	0	0	0
BaRT2v18chr5HG229740	---NA---	4.45166127161766e-08	3.36301	up-regulated	0	0	0
BaRT2v18chr6HG321900	HORVU.MOREX.r3.6HG0622790	2.7505038052089e-05	3.35479	up-regulated	Dehydrin;Deyhydrin 4	GO:0001101;GO:0009415;GO:0009725;GO:0009414;GO:0009737;GO:0009719;GO:0042221;GO:1901700;GO:0050896;GO:0009266;GO:0009409;GO:0033993;GO:0009628;GO:0010035;GO:0006950;GO:0110165;GO:0005737;GO:0010033;GO:0009631;GO:0005829;GO:0097305;GO:0005622	cold acclimation;response to lipid;response to hormone;response to organic substance;response to chemical;response to water;response to endogenous stimulus;response to cold;response to water deprivation;response to temperature stimulus;response to abscisic acid;response to inorganic substance;response to alcohol;cytoplasm;response to stress;cellular anatomical entity;response to stimulus;response…
BaRT2v18chr3HG163470	---NA---	3.04195500851838e-08	3.34539	up-regulated	0	0	0
BaRT2v18chr5HG265320	---NA---	1.10120924192426e-05	3.34329	up-regulated	0	0	0
BaRT2v18chr7HG333570	HORVU.MOREX.r3.1HG0081630	7.18727608181343e-14	3.33165	up-regulated	Starch synthase, chloroplastic/amyloplastic	GO:0097159;GO:0036094;GO:0016051;GO:0044249;GO:1901576;GO:0004373;GO:0019865;GO:0044877;GO:0043229;GO:0030554;GO:0043531;GO:0019252;GO:0005975;GO:0017076;GO:0016757;GO:0071704;GO:0044042;GO:0044260;GO:0003824;GO:0005982;GO:0006073;GO:0043226;GO:0016758;GO:0044264;GO:0043167;GO:0000271;GO:0043227;GO:0102502;GO:0032555;GO:0035251;GO:0044262;GO:0009058;GO:0033840;GO:0032559;GO:0043231;GO:0009507;GO:…	intracellular membrane-bounded organelle;NDP-glucose-starch glucosyltransferase activity;binding;small molecule binding;anion binding;UDP-glycosyltransferase activity;glycogen (starch) synthase activity;cellular polysaccharide metabolic process;chloroplast;polysaccharide metabolic process;ADP binding;cellular macromolecule biosynthetic process;organic substance metabolic process;ion binding;trans…
BaRT2v18chr6HG319460	HORVU.MOREX.r3.6HG0618720	1.50984911173915e-12	3.32881	up-regulated	Nitrate reductase	0	0
BaRT2v18chr5HG270100	HORVU.MOREX.r3.2HG0201260	2.12586527674757e-07	3.32007	up-regulated	Retrotransposon protein, putative, Ty1-copia subclass;Transposon protein, putative, unclassified	GO:0097159;GO:0008270;GO:0043167;GO:0046914;GO:0005488;GO:0043169;GO:0003676;GO:0046872;GO:1901363	transition metal ion binding;nucleic acid binding;organic cyclic compound binding;binding;ion binding;heterocyclic compound binding;zinc ion binding;metal ion binding;cation binding
BaRT2v18chr1HG012680	HORVU.MOREX.r3.1HG0027120	8.11787734412187e-12	3.31804	up-regulated	Methylmalonyl-CoA epimerase, mitochondrial-like protein;Putative glyoxalase/Bleomycin resistance protein/Dihydroxybiphenyl dioxygenase;VOC domain-containing protein	GO:0033388;GO:0006596;GO:1901605;GO:0044249;GO:1901576;GO:0044281;GO:0006595;GO:0009308;GO:0016810;GO:0006082;GO:0071704;GO:0033389;GO:0003824;GO:0009446;GO:1901566;GO:0006576;GO:0042401;GO:0043436;GO:0016829;GO:0009309;GO:0009058;GO:0019752;GO:0008152;GO:0044237;GO:0034641;GO:0044106;GO:0044238;GO:0009064;GO:0006520;GO:0006807;GO:0016813;GO:0009987;GO:0016787;GO:0016740;GO:0008783;GO:1901564;GO:…	polyamine metabolic process;amine metabolic process;carboxylic acid metabolic process;putrescine biosynthetic process;cellular biogenic amine metabolic process;hydrolase activity;putrescine biosynthetic process from arginine, using agmatinase;organic substance metabolic process;putrescine metabolic process;organonitrogen compound metabolic process;transferase activity;cellular biosynthetic proces…
BaRT2v18chr3HG135780	---NA---	2.3984680573854e-15	3.31074	up-regulated	pto-interacting protein 1-like;Pto-interacting protein 1;Serine/threonine-protein kinase PBS1;pto-interacting protein 1 isoform X1;Protein kinase domain-containing protein	GO:0097159;GO:0036094;GO:0030554;GO:0140096;GO:0106310;GO:0016773;GO:0017076;GO:0016310;GO:0071704;GO:0006796;GO:0044260;GO:0003824;GO:0043167;GO:0006468;GO:0032555;GO:0004672;GO:0006793;GO:0016772;GO:0106311;GO:0032559;GO:0044237;GO:0008152;GO:1901363;GO:0035639;GO:0043170;GO:0036211;GO:0005524;GO:0019538;GO:0044238;GO:0005488;GO:0031224;GO:0110165;GO:0016021;GO:0016301;GO:0006807;GO:0043168;GO:…	protein phosphorylation;binding;small molecule binding;anion binding;cellular protein modification process;kinase activity;integral component of membrane;transferase activity, transferring phosphorus-containing groups;protein serine kinase activity;organic substance metabolic process;protein threonine kinase activity;phosphotransferase activity, alcohol group as acceptor;ion binding;organonitroge…
BaRT2v18chr2HG067300	---NA---	0.000857416130058492	3.30768	up-regulated	0	0	0
BaRT2v18chr5HG240300	HORVU.MOREX.r3.5HG0465890	1.57542061260247e-12	3.30378	up-regulated	Asparagine synthetase [glutamine-hydrolyzing];Glutamine amidotransferase type-2 domain-containing protein	GO:0006528;GO:0097159;GO:0036094;GO:1901605;GO:0044249;GO:1901576;GO:0044281;GO:0070981;GO:0030554;GO:0017076;GO:0044283;GO:0006082;GO:0071704;GO:0016053;GO:0016020;GO:1901566;GO:0003824;GO:0016874;GO:0070982;GO:0043167;GO:0043436;GO:0008652;GO:0032555;GO:0009058;GO:0019752;GO:0032559;GO:0044237;GO:1901363;GO:0008152;GO:0043603;GO:0035639;GO:0034641;GO:0005524;GO:0044238;GO:0016879;GO:0009066;GO:…	binding;small molecule binding;anion binding;amide biosynthetic process;asparagine metabolic process;cellular amino acid biosynthetic process;L-asparagine biosynthetic process;carboxylic acid metabolic process;integral component of membrane;aspartate family amino acid metabolic process;organic substance metabolic process;ion binding;glutamine metabolic process;organonitrogen compound metabolic pr…
BaRT2v18chr2HG090370	---NA---	2.43454219588802e-05	3.30146	up-regulated	0	0	0
BaRT2v18chr2HG109950	HORVU.MOREX.r3.2HG0209260	1.40617373579105e-09	3.29689	up-regulated	Extracellular invertase;Beta-fructofuranosidase, insoluble isoenzyme 1 (Fragment);Cell wall invertase;Beta-fructofuranosidase, insoluble isoenzyme 7;Fructan 6-exohydrolase	GO:0030312;GO:0005975;GO:0071704;GO:0003824;GO:0048046;GO:0004553;GO:0008152;GO:0005618;GO:0044238;GO:0005576;GO:0031224;GO:0033949;GO:0110165;GO:0016021;GO:0016798;GO:0016787;GO:0004564;GO:0071944;GO:0005886;GO:0016020	external encapsulating structure;plasma membrane;hydrolase activity, acting on glycosyl bonds;cell wall;integral component of membrane;hydrolase activity;organic substance metabolic process;hydrolase activity, hydrolyzing O-glycosyl compounds;catalytic activity;membrane;intrinsic component of membrane;cellular anatomical entity;extracellular region;primary metabolic process;cell periphery;apoplas…
BaRT2v18chr2HG113150	HORVU.MOREX.r3.2HG0215060	3.35978722521847e-12	3.29507	up-regulated	EamA domain-containing protein;Drug/metabolite transporter;Plant-drug/metabolite exporter;Auxin-induced protein 5NG4	GO:0005886;GO:0055085;GO:0051179;GO:0031224;GO:0110165;GO:0016021;GO:0005215;GO:0071944;GO:0006810;GO:0009987;GO:0051234;GO:0022857;GO:0016020	transporter activity;transport;localization;transmembrane transporter activity;transmembrane transport;membrane;intrinsic component of membrane;cellular anatomical entity;integral component of membrane;plasma membrane;cellular process;establishment of localization;cell periphery
BaRT2v18chr7HG376280	HORVU.MOREX.r3.7HG0731350	7.54155975919132e-14	3.28609	up-regulated	Methyltransferase	GO:0005774;GO:0030312;GO:0016741;GO:0097708;GO:0031985;GO:0012505;GO:0032259;GO:0043229;GO:0098791;GO:0031982;GO:0031410;GO:0003824;GO:0016020;GO:0043226;GO:0043227;GO:0005773;GO:0009505;GO:0000139;GO:0005794;GO:0008152;GO:0043231;GO:0005618;GO:0031090;GO:0005768;GO:0031224;GO:0110165;GO:0016021;GO:0008168;GO:0005795;GO:0098588;GO:0005737;GO:0016740;GO:0000137;GO:0005802;GO:0005622;GO:0071944;GO:…	intracellular membrane-bounded organelle;Golgi stack;vacuole;external encapsulating structure;methylation;integral component of membrane;cell wall;endosome;Golgi membrane;endomembrane system;intracellular vesicle;transferase activity;Golgi apparatus;intracellular organelle;methyltransferase activity;Golgi apparatus subcompartment;bounding membrane of organelle;Golgi cis cisterna;catalytic activit…
BaRT2v18chr2HG060840	HORVU.MOREX.r3.1HG0094920	2.53072570591305e-17	3.27981	up-regulated	Cytochrome P450 family protein, expressed;Secologanin synthase	0	0
BaRT2v18chr3HG170730	---NA---	1.91029112666347e-06	3.27924	up-regulated	0	0	0
BaRT2v18chr1HG035420	HORVU.MOREX.r3.1HG0072740	4.48968689464719e-07	3.27686	up-regulated	FBD domain-containing protein	0	0
BaRT2v18chr3HG157390	---NA---	3.83317797353023e-07	3.27548	up-regulated	0	0	0
BaRT2v18chr4HG201800	HORVU.MOREX.r3.4HG0388720	6.94005643903521e-09	3.26885	up-regulated	hsp70-binding protein 1 isoform X1;TOG domain-containing protein;HEAT repeat family protein, expressed;Fes1 domain-containing protein;Hsp70-binding protein 1;Putative stress-induced protein (Fragment)	GO:0097159;GO:0030234;GO:0005783;GO:0036094;GO:0012505;GO:0050790;GO:0065007;GO:0043229;GO:0030554;GO:0017076;GO:0098772;GO:0043226;GO:0005515;GO:0000774;GO:0043227;GO:0043231;GO:1901363;GO:0005488;GO:0031224;GO:0110165;GO:0016021;GO:0060590;GO:0005737;GO:0000166;GO:0060589;GO:0065009;GO:1901265;GO:0005622;GO:0016020	intracellular membrane-bounded organelle;protein binding;enzyme regulator activity;small molecule binding;binding;regulation of catalytic activity;integral component of membrane;endomembrane system;endoplasmic reticulum;regulation of molecular function;heterocyclic compound binding;nucleoside phosphate binding;intracellular organelle;adenyl nucleotide binding;biological regulation;organic cyclic …
BaRT2v18chr2HG059350	---NA---	1.22143723267181e-10	3.2678	up-regulated	0	0	0
BaRT2v18chr7HG377530	---NA---	3.93125167330778e-06	3.26666	up-regulated	0	0	0
BaRT2v18chr1HG041570	HORVU.MOREX.r3.1HG0082040	1.63554375127502e-07	3.26011	up-regulated	Heat stress transcription factor A-4a;HSF domain class transcription factor	GO:0097159;GO:0006355;GO:0140110;GO:0050789;GO:0065007;GO:1990837;GO:0043229;GO:0000976;GO:0019222;GO:0033554;GO:0045893;GO:0019219;GO:1902680;GO:0051173;GO:0009893;GO:0048518;GO:0045944;GO:0010468;GO:0051254;GO:0043226;GO:1903506;GO:0043227;GO:0060260;GO:0003700;GO:0010604;GO:0034605;GO:0009891;GO:0048522;GO:0010557;GO:0050896;GO:0050794;GO:0009266;GO:0003676;GO:0043231;GO:2000112;GO:0003677;GO:…	intracellular membrane-bounded organelle;binding;response to heat;regulation of RNA metabolic process;regulation of nucleobase-containing compound metabolic process;positive regulation of biological process;positive regulation of cellular metabolic process;nucleus;positive regulation of macromolecule metabolic process;positive regulation of nitrogen compound metabolic process;positive regulation …
BaRT2v18chr7HG353290	HORVU.MOREX.r3.7HG0683280	4.66644866060906e-14	3.25199	up-regulated	Ubiquitinyl hydrolase 1	GO:0006508;GO:0004175;GO:0071704;GO:0006796;GO:0006511;GO:0043226;GO:0046914;GO:0023052;GO:0016772;GO:0008152;GO:0110165;GO:0016301;GO:0006464;GO:1901564;GO:0008270;GO:0044267;GO:0071944;GO:1901565;GO:0043229;GO:0009057;GO:0016773;GO:0006468;GO:0004672;GO:0044265;GO:0006793;GO:0008233;GO:0044237;GO:0043170;GO:0019538;GO:0005488;GO:0009987;GO:0005737;GO:0007165;GO:0046872;GO:0008242;GO:0043632;GO:…	intracellular membrane-bounded organelle;peptidase activity;plasma membrane;protein modification by small protein removal;hydrolase activity;organic substance metabolic process;cysteine-type peptidase activity;transferase activity;phosphorylation;organic substance catabolic process;cellular metabolic process;protein serine/threonine kinase activity;phosphate-containing compound metabolic process;…
BaRT2v18chr5HG243540	HORVU.MOREX.r3.5HG0472040	2.71555382727042e-18	3.25183	up-regulated	Ocs element-binding factor 1;BZIP-type transcription factor (Fragment);BZIP domain-containing protein	GO:0097159;GO:0006355;GO:0140110;GO:0050789;GO:0065007;GO:1990837;GO:0043229;GO:0000976;GO:0019222;GO:0045893;GO:1902680;GO:0019219;GO:0051173;GO:0009893;GO:0048518;GO:0010468;GO:0051254;GO:0043226;GO:1903506;GO:0043227;GO:0003700;GO:0010604;GO:0009891;GO:0048522;GO:0010557;GO:0050794;GO:0003676;GO:0043231;GO:2000112;GO:2001141;GO:0003677;GO:1901363;GO:0005634;GO:0031323;GO:0031325;GO:0060255;GO:…	intracellular membrane-bounded organelle;binding;regulation of RNA metabolic process;regulation of nucleobase-containing compound metabolic process;positive regulation of biological process;positive regulation of cellular metabolic process;nucleus;positive regulation of macromolecule metabolic process;positive regulation of nitrogen compound metabolic process;positive regulation of RNA metabolic …
BaRT2v18chr3HG158020	HORVU.MOREX.r3.3HG0303130	3.62846491814493e-17	3.25156	up-regulated	p-loop NTPase domain-containing protein LPA1 homolog 1	GO:1901576;GO:0044281;GO:0010264;GO:1901615;GO:0044283;GO:0071704;GO:0006796;GO:1901617;GO:0043647;GO:0006793;GO:0009058;GO:0008152;GO:0044237;GO:0046173;GO:0019751;GO:0090407;GO:0009987;GO:0032958;GO:0033517;GO:0019637;GO:0046165;GO:0006066	organophosphate biosynthetic process;polyol biosynthetic process;organophosphate metabolic process;myo-inositol hexakisphosphate metabolic process;inositol phosphate metabolic process;inositol phosphate biosynthetic process;organic hydroxy compound metabolic process;organic substance metabolic process;biosynthetic process;cellular metabolic process;cellular process;phosphate-containing compound m…
BaRT2v18chr3HG147770	HORVU.MOREX.r3.3HG0286890	1.40562099055932e-05	3.24711	up-regulated	HSF domain class transcription factor;heat stress transcription factor C-1;HSF-type DNA-binding domain containing protein, expressed	GO:0097159;GO:0006355;GO:0140110;GO:0050789;GO:0065007;GO:1990837;GO:0043229;GO:0000976;GO:0019222;GO:0033554;GO:0019219;GO:0009725;GO:0009737;GO:0010468;GO:0003824;GO:0043226;GO:0009719;GO:0042221;GO:0006970;GO:1903506;GO:0043227;GO:0003700;GO:1901700;GO:0034605;GO:0050896;GO:0050794;GO:0009266;GO:0003676;GO:0043231;GO:2001141;GO:0003677;GO:2000112;GO:1901363;GO:0005634;GO:0000978;GO:0009628;GO:…	response to lipid;intracellular membrane-bounded organelle;binding;response to heat;regulation of RNA metabolic process;regulation of nucleobase-containing compound metabolic process;response to hormone;response to organic substance;nucleus;response to chemical;response to endogenous stimulus;sequence-specific DNA binding;regulation of transcription, DNA-templated;regulation of RNA biosynthetic p…
BaRT2v18chr6HG312600	HORVU.MOREX.r3.6HG0606570	7.88810771063583e-10	3.24576	up-regulated	Ubiquinol oxidase	0	0
BaRT2v18chr5HG235000	---NA---	7.52951724941529e-05	3.24542	up-regulated	0	0	0
BaRT2v18chr5HG254990	HORVU.MOREX.r3.5HG0492680	4.28843798083745e-12	3.24526	up-regulated	0	GO:0097159;GO:0036094;GO:0030554;GO:0140096;GO:0016773;GO:0017076;GO:0016310;GO:0071704;GO:0006796;GO:0044260;GO:0003824;GO:0043167;GO:0006468;GO:0032555;GO:0004672;GO:0006793;GO:0016772;GO:0030247;GO:0032559;GO:0044237;GO:0008152;GO:1901363;GO:0035639;GO:0043170;GO:0036211;GO:0005524;GO:0019538;GO:0044238;GO:0005488;GO:0031224;GO:0110165;GO:0016021;GO:0016301;GO:0006807;GO:0043168;GO:0030246;GO:…	protein phosphorylation;binding;small molecule binding;anion binding;cellular protein modification process;kinase activity;integral component of membrane;transferase activity, transferring phosphorus-containing groups;organic substance metabolic process;phosphotransferase activity, alcohol group as acceptor;ion binding;organonitrogen compound metabolic process;phosphorylation;transferase activity…
BaRT2v18chr7HG382280	#N/A	3.54917351127964e-09	3.23703	up-regulated	0	0	0
BaRT2v18chr2HG071990	HORVU.MOREX.r3.1HG0092670	4.79136672187483e-15	3.23632	up-regulated	0	GO:0097159;GO:0009506;GO:0036094;GO:0030554;GO:0140096;GO:0016773;GO:0017076;GO:0031225;GO:0016310;GO:0031226;GO:0006796;GO:0071704;GO:0044260;GO:0003824;GO:0043167;GO:0006468;GO:0032555;GO:0005911;GO:0004672;GO:0006793;GO:0016772;GO:0032559;GO:0044237;GO:0008152;GO:1901363;GO:0035639;GO:0043170;GO:0036211;GO:0005524;GO:0019538;GO:0044238;GO:0005488;GO:0031224;GO:0110165;GO:0016021;GO:0016301;GO:…	protein phosphorylation;binding;intrinsic component of plasma membrane;anion binding;small molecule binding;anchored component of membrane;cellular protein modification process;kinase activity;integral component of membrane;plasma membrane;transferase activity, transferring phosphorus-containing groups;organic substance metabolic process;symplast;phosphotransferase activity, alcohol group as acce…
BaRT2v18chr1HG010030	HORVU.MOREX.r3.1HG0021110	3.74598930665979e-05	3.23519	up-regulated	0	GO:0035639;GO:0097159;GO:0036094;GO:0005524;GO:0043167;GO:0005488;GO:0032553;GO:1901265;GO:0030554;GO:0032555;GO:0097367;GO:0017076;GO:0043168;GO:0032559;GO:0000166;GO:1901363	adenyl nucleotide binding;organic cyclic compound binding;binding;ion binding;purine ribonucleoside triphosphate binding;small molecule binding;anion binding;nucleotide binding;adenyl ribonucleotide binding;purine nucleotide binding;heterocyclic compound binding;ribonucleotide binding;nucleoside phosphate binding;carbohydrate derivative binding;ATP binding;purine ribonucleotide binding
BaRT2v18chr3HG130530	HORVU.MOREX.r3.3HG0248290	8.96845357004182e-12	3.23206	up-regulated	lon protease homolog, mitochondrial isoform X2;AAA domain-containing protein;calmodulin-interacting protein 111-like isoform X1;transitional endoplasmic reticulum ATPase homolog 2-like;calmodulin-interacting protein 111-like isoform X2;p-loop containing nucleoside triphosphate hydrolase superfamily protein	GO:0097159;GO:0022414;GO:0036094;GO:0006508;GO:0030554;GO:0140096;GO:0017076;GO:0048856;GO:0071704;GO:0006807;GO:0003824;GO:0009555;GO:0003006;GO:0043167;GO:0016818;GO:0032555;GO:0008233;GO:0007275;GO:0032502;GO:0032559;GO:0032501;GO:1901363;GO:0008152;GO:0035639;GO:0043170;GO:0005524;GO:0017111;GO:0019538;GO:0044238;GO:0048235;GO:0005488;GO:0019953;GO:0031224;GO:0016887;GO:0016021;GO:0110165;GO:…	multicellular organism reproduction;binding;small molecule binding;anion binding;reproduction;microgametogenesis;peptidase activity;integral component of membrane;multicellular organismal reproductive process;gametophyte development;hydrolase activity;hydrolase activity, acting on acid anhydrides;hydrolase activity, acting on acid anhydrides, in phosphorus-containing anhydrides;sexual reproductio…
BaRT2v18chr1HG004460	---NA---	0.000253548898529965	3.23101	up-regulated	0	0	0
BaRT2v18chr7HG384810	HORVU.MOREX.r3.7HG0747090	9.20200598520217e-16	3.22141	up-regulated	senescence/dehydration-associated protein At4g35985, chloroplastic;Senescence/dehydration-associated protein-related;Putative senescence/spartin-associated;Senescence/spartin-associated;Protein EARLY-RESPONSIVE TO DEHYDRATION 7, chloroplastic;protein EARLY-RESPONSIVE TO DEHYDRATION 7, chloroplastic-like;Senescence domain-containing protein	GO:0031224;GO:0110165;GO:0016021;GO:0071944;GO:0005886;GO:0016020	membrane;intrinsic component of membrane;cellular anatomical entity;plasma membrane;integral component of membrane;cell periphery
BaRT2v18chr4HG211460	---NA---	4.28982932510225e-15	3.21995	up-regulated	0	0	0
BaRT2v18chr2HG093280	HORVU.MOREX.r3.2HG0183930	9.94961724208248e-15	3.2109	up-regulated	Protein kinase domain-containing protein	GO:1901605;GO:0030554;GO:0017076;GO:0006082;GO:0071704;GO:0006796;GO:0016053;GO:0006576;GO:0006952;GO:0002229;GO:0023052;GO:0016772;GO:0004888;GO:0032559;GO:0008152;GO:0042430;GO:1901362;GO:0035639;GO:0044106;GO:0009617;GO:0006950;GO:0110165;GO:0043168;GO:0030246;GO:0016301;GO:0097367;GO:0000166;GO:0006464;GO:1901564;GO:0044267;GO:0071944;GO:0098542;GO:0019438;GO:0009072;GO:0009308;GO:0016773;GO:…	aromatic compound biosynthetic process;response to oomycetes;transmembrane receptor protein serine/threonine kinase signaling pathway;plasma membrane;protein serine kinase activity;organic substance metabolic process;phosphorylation;transferase activity;tryptophan metabolic process;adenyl ribonucleotide binding;cellular nitrogen compound biosynthetic process;defense response to bacterium;cellular…
BaRT2v18chr5HG274890	---NA---	2.92888008477303e-05	3.20594	up-regulated	0	0	0
BaRT2v18chr2HG089400	---NA---	0.00144444637843821	3.20327	up-regulated	0	0	0
BaRT2v18chr5HG250780	HORVU.MOREX.r3.5HG0485890	0.000973038360555982	3.20294	up-regulated	FBD domain-containing protein	GO:0003824;GO:0016829	lyase activity;catalytic activity
BaRT2v18chr6HG314730	HORVU.MOREX.r3.6HG0610830	1.31324542736047e-05	3.20123	up-regulated	Ethylene receptor	GO:0004673;GO:0071310;GO:0030554;GO:0017076;GO:0071704;GO:0006796;GO:0043226;GO:0023052;GO:0016772;GO:0032559;GO:0008152;GO:0035639;GO:0031323;GO:0009755;GO:0080090;GO:0071369;GO:0070887;GO:0016301;GO:0110165;GO:0043168;GO:0097367;GO:0000166;GO:0006464;GO:1901564;GO:0010556;GO:0044267;GO:0031326;GO:0009889;GO:0012505;GO:0019222;GO:0043229;GO:0016773;GO:0072328;GO:0009735;GO:0010675;GO:0009719;GO:…	regulation of cellular carbohydrate metabolic process;intracellular membrane-bounded organelle;ethylene receptor activity;peptidyl-histidine modification;alkene binding;response to chemical;ethylene binding;protein histidine kinase activity;response to cytokinin;organic substance metabolic process;phosphorylation;transferase activity;regulation of polysaccharide metabolic process;adenyl ribonucle…
BaRT2v18chr5HG256710	HORVU.MOREX.r3.5HG0495360	1.46322970437238e-17	3.19713	up-regulated	Beta-glucosidase 31;4-hydroxy-7-methoxy-3-oxo-3,4-dihydro-2H-1,4-benzoxazin-2-yl glucosidebeta-D-glucosidase;Beta-glucosidase 11	GO:0043229;GO:0005975;GO:0071704;GO:0102726;GO:0003824;GO:0043226;GO:0102483;GO:0043227;GO:0008152;GO:0043231;GO:0009507;GO:0044238;GO:0031224;GO:0110165;GO:0016021;GO:0015926;GO:0016798;GO:0005737;GO:0016787;GO:0009536;GO:0008422;GO:0005622;GO:0004553;GO:0016020	intracellular membrane-bounded organelle;chloroplast;hydrolase activity, acting on glycosyl bonds;integral component of membrane;hydrolase activity;organic substance metabolic process;glucosidase activity;hydrolase activity, hydrolyzing O-glycosyl compounds;intracellular organelle;catalytic activity;cytoplasm;membrane;scopolin beta-glucosidase activity;intrinsic component of membrane;membrane-bou…
BaRT2v18chr3HG154770	HORVU.MOREX.r3.3HG0298070	2.32952899526974e-09	3.19458	up-regulated	Amino acid permease 6	GO:0071310;GO:0050789;GO:0065007;GO:0007154;GO:0009725;GO:0005215;GO:0071365;GO:0006811;GO:0006865;GO:0009719;GO:0042221;GO:0071705;GO:0032870;GO:0055085;GO:0023052;GO:0015291;GO:0051179;GO:0071495;GO:0050896;GO:0050794;GO:0022857;GO:0009733;GO:0009755;GO:0006820;GO:0015293;GO:0015849;GO:0031224;GO:0110165;GO:0016021;GO:0070887;GO:0022804;GO:0006810;GO:0009734;GO:0051234;GO:0009987;GO:0010033;GO:…	response to hormone;response to organic substance;plasma membrane;integral component of membrane;auxin-activated signaling pathway;response to chemical;establishment of localization;response to endogenous stimulus;signaling;transporter activity;anion transport;symporter activity;transmembrane transporter activity;regulation of cellular process;cellular process;active transmembrane transporter act…
BaRT2v18chr5HG225420	HORVU.MOREX.r3.5HG0430020	2.42746706844283e-10	3.18926	up-regulated	Fe2OG dioxygenase domain-containing protein;Putative 2-oxoglutarate and Fe(II)-dependent oxygenase superfamily protein	0	0
BaRT2v18chr1HG030650	HORVU.MOREX.r3.1HG0065130	5.86644255102837e-16	3.18741	up-regulated	NAC domain-containing protein;Putative no apical meristem (NAM) protein	GO:0097159;GO:0006355;GO:0048584;GO:1902584;GO:0050789;GO:0065007;GO:0019222;GO:0043229;GO:1902680;GO:0051173;GO:0045893;GO:0048518;GO:0019219;GO:0050896;GO:0009893;GO:0040008;GO:0010468;GO:0051254;GO:1900150;GO:0043226;GO:0005515;GO:0032101;GO:1903506;GO:0043227;GO:1901000;GO:1901002;GO:0010604;GO:0009891;GO:0048522;GO:0099402;GO:0010557;GO:0080134;GO:0050794;GO:0009266;GO:0007275;GO:0003676;GO:…	intracellular membrane-bounded organelle;binding;protein binding;regulation of RNA metabolic process;regulation of nucleobase-containing compound metabolic process;root system development;positive regulation of biological process;regulation of growth;system development;positive regulation of cellular metabolic process;nucleus;positive regulation of macromolecule metabolic process;positive regulat…
BaRT2v18chrUnG391850	---NA---	0.00879597343383097	3.18027	up-regulated	0	0	0
BaRT2v18chr2HG087230	HORVU.MOREX.r3.2HG0173850	0.00266217008364769	3.17851	up-regulated	H+/oligopeptide symporter;Nitrate transporter 1.3;Peptide transporter PTR2	GO:0008509;GO:0006817;GO:0015698;GO:0005215;GO:0015318;GO:0006811;GO:0003824;GO:0015706;GO:0055085;GO:0071705;GO:0042221;GO:0015103;GO:0051179;GO:1901700;GO:0042886;GO:0010167;GO:0050896;GO:0015075;GO:0022857;GO:0010035;GO:0006820;GO:0031224;GO:0110165;GO:0016021;GO:0006810;GO:0009987;GO:0051234;GO:1901698;GO:0016787;GO:0015833;GO:0071702;GO:0006857;GO:0015112;GO:0016020	inorganic anion transport;anion transmembrane transporter activity;integral component of membrane;response to chemical;establishment of localization;hydrolase activity;transporter activity;inorganic molecular entity transmembrane transporter activity;ion transmembrane transporter activity;anion transport;peptide transport;transmembrane transporter activity;nitrate transmembrane transporter activi…
BaRT2v18chr4HG180460	HORVU.MOREX.r3.4HG0339930	3.45487628430551e-18	3.17454	up-regulated	Putative thiol oxidase;Endoplasmic reticulum oxidoreductin-1	0	0
BaRT2v18chr5HG228350	---NA---	0.00733769893979254	3.15849	up-regulated	0	0	0
BaRT2v18chr6HG323460	HORVU.MOREX.r3.6HG0625630	9.02912753200799e-11	3.15729	up-regulated	0	GO:0006355;GO:0140110;GO:0047635;GO:0050789;GO:0065007;GO:0019222;GO:0043229;GO:0019219;GO:0098772;GO:0070063;GO:0010468;GO:0019899;GO:0003824;GO:0043226;GO:0005515;GO:1903506;GO:0043227;GO:0004021;GO:0003712;GO:0050794;GO:0016769;GO:0043231;GO:2000112;GO:2001141;GO:0005634;GO:0031323;GO:0060255;GO:0005488;GO:0080090;GO:0008483;GO:0110165;GO:0051171;GO:0016740;GO:0010556;GO:0031326;GO:0005622;GO:…	intracellular membrane-bounded organelle;protein binding;binding;regulation of RNA metabolic process;regulation of nucleobase-containing compound metabolic process;alanine-oxo-acid transaminase activity;nucleus;L-alanine:2-oxoglutarate aminotransferase activity;transferase activity, transferring nitrogenous groups;regulation of RNA biosynthetic process;regulation of transcription, DNA-templated;r…
BaRT2v18chr7HG346720	---NA---	9.28724972356053e-07	3.15513	up-regulated	0	0	0
BaRT2v18chr3HG118540	---NA---	0.00192997499176297	3.15392	up-regulated	0	0	0
BaRT2v18chr2HG109640	HORVU.MOREX.r3.2HG0208880	5.61431278348094e-17	3.15158	up-regulated	Phosphatidylinositol 4-kinase gamma 7;Putative 1-phosphatidylinositol 4-kinase	GO:0046834;GO:0097159;GO:0036094;GO:0004430;GO:0030554;GO:0016773;GO:0017076;GO:0030258;GO:0016310;GO:0071704;GO:0006796;GO:0006629;GO:0003824;GO:0006644;GO:0043167;GO:0052742;GO:0032555;GO:0006793;GO:0016772;GO:0008152;GO:0032559;GO:0044237;GO:1901363;GO:0006650;GO:0046486;GO:0035639;GO:0005524;GO:0044238;GO:0046854;GO:0005488;GO:0043168;GO:0016301;GO:0009987;GO:0097367;GO:0019637;GO:0000166;GO:…	lipid modification;binding;small molecule binding;anion binding;organophosphate metabolic process;kinase activity;glycerophospholipid metabolic process;transferase activity, transferring phosphorus-containing groups;1-phosphatidylinositol 4-kinase activity;phospholipid metabolic process;phosphatidylinositol metabolic process;organic substance metabolic process;phosphotransferase activity, alcohol…
BaRT2v18chr5HG263510	HORVU.MOREX.r3.5HG0507410	4.71181157989392e-06	3.15085	up-regulated	Late embryogenesis abundant;desiccation-related protein clone PCC6-19-like;Dehydrin	GO:0001101;GO:0009415;GO:0009725;GO:0009414;GO:0009737;GO:0009719;GO:0042221;GO:1901700;GO:0050896;GO:0009266;GO:0009409;GO:0033993;GO:0009628;GO:0010035;GO:0006950;GO:0110165;GO:0005737;GO:0010033;GO:0009631;GO:0005829;GO:0097305;GO:0005622	cold acclimation;response to lipid;response to hormone;response to organic substance;response to chemical;response to water;response to endogenous stimulus;response to cold;response to water deprivation;response to temperature stimulus;response to abscisic acid;response to inorganic substance;response to alcohol;cytoplasm;response to stress;cellular anatomical entity;response to stimulus;response…
BaRT2v18chr6HG321430-BaRT2v18chr6HG321440	HORVU.MOREX.r3.6HG0622230	0.000609936105464712	3.14238	up-regulated	U-box domain-containing protein 52;Protein kinase domain-containing protein;U-box domain-containing protein 35-like;U-box domain-containing protein 35-like isoform X2;U-box domain-containing protein 35	GO:0097159;GO:0036094;GO:0006457;GO:0030554;GO:0140096;GO:0106310;GO:0016773;GO:0017076;GO:0016310;GO:0071704;GO:0006796;GO:0061077;GO:0044260;GO:0003824;GO:0005515;GO:0043167;GO:0006468;GO:0032555;GO:0042026;GO:0004672;GO:0006793;GO:0016772;GO:0106311;GO:0032559;GO:0044237;GO:0008152;GO:1901363;GO:0051085;GO:0035639;GO:0043170;GO:0051084;GO:0036211;GO:0005524;GO:0019538;GO:0044238;GO:0005488;GO:…	protein phosphorylation;binding;protein binding;small molecule binding;anion binding;unfolded protein binding;cellular protein modification process;kinase activity;chaperone-mediated protein folding;transferase activity, transferring phosphorus-containing groups;protein serine kinase activity;hydrolase activity;organic substance metabolic process;protein threonine kinase activity;phosphotransfera…
BaRT2v18chr5HG276580	HORVU.MOREX.r3.5HG0528820	4.313025362726e-15	3.1376	up-regulated	Pumilio homolog 24;PUM-HD domain-containing protein;CPL domain-containing protein	GO:0097159;GO:0032268;GO:0003723;GO:0050789;GO:0010629;GO:0065007;GO:0019222;GO:0043229;GO:0031974;GO:0043228;GO:0003729;GO:0010468;GO:0016020;GO:0043226;GO:0043227;GO:0050794;GO:0016458;GO:0003676;GO:0043231;GO:1901363;GO:2000112;GO:0043232;GO:0048519;GO:0005634;GO:0031323;GO:0031981;GO:0060255;GO:0070013;GO:0051246;GO:0005488;GO:0010605;GO:0080090;GO:0031224;GO:0110165;GO:0016021;GO:0043233;GO:…	binding;intracellular membrane-bounded organelle;nucleus;negative regulation of biological process;integral component of membrane;negative regulation of macromolecule metabolic process;organelle lumen;regulation of biosynthetic process;RNA binding;regulation of cellular protein metabolic process;intracellular non-membrane-bounded organelle;heterocyclic compound binding;regulation of cellular proc…
BaRT2v18chr3HG125130	---NA---	0.000652055351408574	3.13485	up-regulated	0	0	0
BaRT2v18chr3HG157360	HORVU.MOREX.r3.3HG0302120	7.31891552502901e-13	3.13484	up-regulated	Ran GTPase binding protein, putative;Regulator of chromosome condensation repeat-containing protein isoform 1;Ultraviolet-B receptor UVR8;Putative regulator of chromosome condensation 1/beta-lactamase-inhibitor protein II;Putative E3 ubiquitin-protein ligase HERC4 (Fragment)	GO:0050789;GO:0065007;GO:0019222;GO:0043229;GO:0033554;GO:2000762;GO:0050826;GO:1900376;GO:0043226;GO:0005515;GO:1901141;GO:0043227;GO:0042393;GO:0050896;GO:0050794;GO:0009266;GO:0043231;GO:0009409;GO:0005634;GO:0043455;GO:0009628;GO:0031323;GO:0005488;GO:0031224;GO:0006950;GO:0110165;GO:0016021;GO:0009987;GO:0009631;GO:0009889;GO:0051716;GO:0031326;GO:0005622;GO:0070417;GO:0071497;GO:0016020	cold acclimation;protein binding;intracellular membrane-bounded organelle;binding;nucleus;integral component of membrane;response to cold;response to temperature stimulus;regulation of biosynthetic process;regulation of phenylpropanoid metabolic process;cellular response to cold;regulation of cellular process;response to freezing;cellular process;cellular response to stress;regulation of cellular…
BaRT2v18chr5HG239770	HORVU.MOREX.r3.5HG0464780	5.7326894817154e-14	3.13178	up-regulated	0	0	0
BaRT2v18chrUnG392050	---NA---	1.16850696613308e-05	3.12988	up-regulated	0	0	0
BaRT2v18chr7HG374270	---NA---	6.14937075308499e-07	3.12512	up-regulated	0	0	0
BaRT2v18chr3HG134160	HORVU.MOREX.r3.3HG0240610	0.00034149053849136	3.12423	up-regulated	PMD domain-containing protein	0	0
BaRT2v18chr3HG139750	HORVU.MOREX.r3.3HG0270430	4.51619935380723e-06	3.11268	up-regulated	DnaJ homolog subfamily B member 3;J domain-containing protein;DnaJ subfamily B member 8	0	0
BaRT2v18chr6HG302020	---NA---	6.06081892967926e-10	3.11178	up-regulated	0	0	0
BaRT2v18chr3HG152730	HORVU.MOREX.r3.3HG0295030	7.10849814225302e-14	3.11003	up-regulated	MORC family CW-type zinc finger protein 3;Protein MICRORCHIDIA 6	GO:0048584;GO:0071704;GO:0006796;GO:0043226;GO:0005911;GO:0016772;GO:0016458;GO:0008152;GO:0009507;GO:0031967;GO:0031323;GO:0010605;GO:0080090;GO:0110165;GO:0055044;GO:0016301;GO:0016462;GO:0004518;GO:0042802;GO:0010556;GO:0009892;GO:0031326;GO:0002831;GO:0031347;GO:0042803;GO:0009889;GO:1902290;GO:0043229;GO:0019222;GO:1902275;GO:1903506;GO:0006793;GO:0009526;GO:0044237;GO:0043170;GO:0005488;GO:…	intracellular membrane-bounded organelle;regulation of chromatin silencing;hydrolase activity;plastid envelope;organic substance metabolic process;protein dimerization activity;transferase activity;regulation of response to biotic stimulus;phosphorylation;regulation of defense response to oomycetes;cellular metabolic process;regulation of response to external stimulus;phosphate-containing compoun…
BaRT2v18chr5HG249530	---NA---	0.00200715467272179	3.10951	up-regulated	0	0	0
BaRT2v18chr7HG382180	---NA---	0.000318404406739167	3.10924	up-regulated	0	0	0
BaRT2v18chr4HG199560	---NA---	0.000380425329081437	3.10782	up-regulated	0	0	0
BaRT2v18chr5HG256900	HORVU.MOREX.r3.5HG0495750	3.4580063966726e-08	3.10537	up-regulated	TF-B3 domain-containing protein;B3 domain-containing protein	GO:0097159;GO:0005634;GO:0043226;GO:1901363;GO:0043227;GO:0005488;GO:0043229;GO:0110165;GO:0005622;GO:0003676;GO:0043231;GO:0003677	nucleic acid binding;organic cyclic compound binding;intracellular membrane-bounded organelle;DNA binding;binding;intracellular anatomical structure;organelle;heterocyclic compound binding;membrane-bounded organelle;nucleus;cellular anatomical entity;intracellular organelle
BaRT2v18chr4HG209360	HORVU.MOREX.r3.4HG0401260	1.71088183811144e-15	3.10168	up-regulated	ABC transporter domain-containing protein;Transporter, ABC superfamily (Breast cancer resistance protein)	GO:0097159;GO:0036094;GO:0042044;GO:0001101;GO:0009415;GO:0030554;GO:0017076;GO:0005215;GO:0009414;GO:0031225;GO:0031226;GO:0015399;GO:0003824;GO:0042221;GO:0055085;GO:0043167;GO:0016818;GO:0051179;GO:1901700;GO:0032555;GO:0042626;GO:0010148;GO:0050896;GO:0022857;GO:0032559;GO:0022804;GO:1901363;GO:0035639;GO:0009628;GO:0005524;GO:0017111;GO:0010035;GO:0005488;GO:0031224;GO:0006950;GO:0016887;GO:…	binding;water transport;intrinsic component of plasma membrane;anion binding;small molecule binding;anchored component of membrane;integral component of membrane;plasma membrane;response to chemical;response to water;establishment of localization;primary active transmembrane transporter activity;hydrolase activity;hydrolase activity, acting on acid anhydrides;response to water deprivation;hydrola…
BaRT2v18chr5HG272080	HORVU.MOREX.r3.5HG0521560	1.50519004873223e-14	3.09809	up-regulated	0	0	0
BaRT2v18chr3HG124750	HORVU.MOREX.r3.3HG0236540	2.99302406130394e-09	3.09499	up-regulated	Zinc finger CCCH domain-containing protein 2;DNA-binding with one finger protein (Fragment);C3H transcription factor	GO:0071310;GO:0097159;GO:0050789;GO:0065007;GO:0043229;GO:0007568;GO:0007154;GO:0009725;GO:0043169;GO:0009753;GO:0043226;GO:0048367;GO:0009719;GO:0043167;GO:0048366;GO:0046914;GO:0043227;GO:0032870;GO:0042221;GO:0023052;GO:1901700;GO:0009867;GO:0090693;GO:0071495;GO:0099402;GO:0007275;GO:0032502;GO:0050896;GO:0050794;GO:0003676;GO:0043231;GO:0003677;GO:1901363;GO:0033993;GO:0032501;GO:0005634;GO:…	response to lipid;intracellular membrane-bounded organelle;binding;aging;response to hormone;response to organic substance;system development;nucleus;response to chemical;response to endogenous stimulus;shoot system development;response to fatty acid;signaling;ion binding;DNA binding;multicellular organismal process;heterocyclic compound binding;regulation of cellular process;cellular process;int…
BaRT2v18chr5HG276030	---NA---	0.000764550716243008	3.09438	up-regulated	0	0	0
BaRT2v18chr4HG219860	---NA---	2.49370668797165e-10	3.09115	up-regulated	0	0	0
BaRT2v18chr5HG269410	HORVU.MOREX.r3.5HG0516830	2.58261898895054e-05	3.09012	up-regulated	Late embryogenesis abundant;Dehydrin;Deyhydrin 4	GO:0008289;GO:0001101;GO:0009415;GO:0001786;GO:0009725;GO:0009414;GO:0009737;GO:0031982;GO:0043226;GO:0009719;GO:0042221;GO:0043167;GO:0043227;GO:0070300;GO:1901700;GO:0012506;GO:0050896;GO:0009266;GO:0009409;GO:0033993;GO:0035091;GO:0009628;GO:0010035;GO:0005543;GO:0031090;GO:0005488;GO:0006950;GO:0043168;GO:0110165;GO:0005737;GO:0010033;GO:0009631;GO:0005829;GO:0097305;GO:1901611;GO:0005622;GO:…	cold acclimation;response to lipid;phosphatidylinositol binding;binding;anion binding;response to hormone;response to organic substance;response to chemical;modified amino acid binding;response to water;response to endogenous stimulus;response to cold;response to water deprivation;response to temperature stimulus;ion binding;response to abscisic acid;lipid binding;phosphatidylserine binding;phosp…
BaRT2v18chr5HG253050	---NA---	0.00273933036983059	3.08624	up-regulated	0	0	0
BaRT2v18chr1HG043880	HORVU.MOREX.r3.1HG0085680	1.30292610641938e-05	3.08513	up-regulated	0	0	0
BaRT2v18chr7HG384800	---NA---	1.17348648533645e-05	3.07551	up-regulated	0	0	0
BaRT2v18chr7HG348880	HORVU.MOREX.r3.7HG0674600	9.41254477439316e-07	3.07179	up-regulated	Aconitate hydratase 1;ACOC	0	0
BaRT2v18chr2HG059410	HORVU.MOREX.r3.2HG0113390	4.88116057867832e-15	3.07133	up-regulated	DNA binding protein, putative isoform 1;Usp domain-containing protein;Fiber protein Fb19 (Fragment)	GO:0016740;GO:0003824;GO:0016758;GO:0016757;GO:0102752;GO:0003844;GO:0016787	transferase activity, transferring hexosyl groups;catalytic activity;transferase activity;1,4-alpha-glucan branching enzyme activity (using a glucosylated glycogenin as primer for glycogen synthesis);transferase activity, transferring glycosyl groups;hydrolase activity;1,4-alpha-glucan branching enzyme activity
BaRT2v18chr2HG063060	HORVU.MOREX.r3.2HG0120360	2.75781696972932e-11	3.06971	up-regulated	Peroxidase	0	0
BaRT2v18chr2HG094980	HORVU.MOREX.r3.2HG0186410	8.31864254974157e-16	3.06621	up-regulated	Aldehyde oxygenase (deformylating)	GO:0031224;GO:0110165;GO:0016021;GO:0016020	cellular anatomical entity;integral component of membrane;membrane;intrinsic component of membrane
BaRT2v18chr4HG200830	HORVU.MOREX.r3.4HG0386900	1.50406785466773e-09	3.06356	up-regulated	0	0	0
BaRT2v18chr2HG109790	HORVU.MOREX.r3.2HG0209030	8.94556196767613e-14	3.04779	up-regulated	Putative zinc finger, RING/FYVE/PHD-type;E3 ubiquitin-protein ligase AIRP2-like isoform X3	GO:0016567;GO:0140096;GO:0043169;GO:0071704;GO:0061630;GO:0044260;GO:0003824;GO:0019787;GO:0043167;GO:0070647;GO:0008152;GO:0044237;GO:0061659;GO:0043170;GO:0036211;GO:0019538;GO:0044238;GO:0005488;GO:0031224;GO:0110165;GO:0016021;GO:0006807;GO:0009987;GO:0046872;GO:0016740;GO:0006464;GO:1901564;GO:0044267;GO:0032446;GO:0043412;GO:0004842;GO:0016020	binding;protein modification by small protein conjugation;cellular protein modification process;integral component of membrane;organic substance metabolic process;ion binding;organonitrogen compound metabolic process;transferase activity;ubiquitin-like protein transferase activity;cellular protein metabolic process;catalytic activity, acting on a protein;protein ubiquitination;cellular metabolic …
BaRT2v18chr2HG108900	---NA---	8.82439114231701e-13	3.0453	up-regulated	0	0	0
BaRT2v18chr2HG108860	---NA---	5.77292084114505e-13	3.04511	up-regulated	0	0	0
BaRT2v18chr7HG335950	HORVU.MOREX.r3.2HG0108680	0.00023939020281745	3.03908	up-regulated	0	0	0
BaRT2v18chr2HG107460	HORVU.MOREX.r3.2HG0205150	9.79881240822546e-06	3.02848	up-regulated	0	GO:0031224;GO:0110165;GO:0016021;GO:0016020	cellular anatomical entity;integral component of membrane;membrane;intrinsic component of membrane
BaRT2v18chr5HG270070	HORVU.MOREX.r3.5HG0517850	5.77890897829757e-12	3.01987	up-regulated	0	0	0
BaRT2v18chr3HG145950	HORVU.MOREX.r3.3HG0283640	3.00084802208145e-06	3.01798	up-regulated	ABA-inducible protein PHV A1;Late embryogenesis abundant protein 3	GO:0005634;GO:0043226;GO:0043227;GO:0043229;GO:0031224;GO:0110165;GO:0016021;GO:0005622;GO:0043231;GO:0016020	intracellular anatomical structure;intracellular membrane-bounded organelle;organelle;membrane;intrinsic component of membrane;membrane-bounded organelle;nucleus;cellular anatomical entity;integral component of membrane;intracellular organelle
BaRT2v18chr5HG223130	---NA---	4.47556091940411e-07	3.01355	up-regulated	0	0	0
BaRT2v18chr3HG147090	HORVU.MOREX.r3.3HG0285570	1.79731678673926e-12	3.00978	up-regulated	Serine O-acetyltransferase	GO:1901605;GO:0009070;GO:0009001;GO:0006535;GO:0044249;GO:1901576;GO:0044281;GO:0016412;GO:0008374;GO:0000096;GO:0016413;GO:0044283;GO:0006790;GO:0006082;GO:0071704;GO:0016746;GO:0003824;GO:0016053;GO:1901566;GO:0043436;GO:0008652;GO:0044272;GO:0019344;GO:0009058;GO:0019752;GO:0008152;GO:0044237;GO:0006563;GO:0044238;GO:0046394;GO:0110165;GO:0006807;GO:0009987;GO:0005737;GO:0009069;GO:0016407;GO:…	O-acyltransferase activity;sulfur compound biosynthetic process;cellular amino acid biosynthetic process;serine O-acetyltransferase activity;serine family amino acid biosynthetic process;sulfur amino acid metabolic process;carboxylic acid metabolic process;cysteine metabolic process;sulfur compound metabolic process;L-serine metabolic process;serine O-acyltransferase activity;acetyltransferase ac…
BaRT2v18chrUnG392820	---NA---	5.91108488137299e-07	3.00851	up-regulated	0	0	0
BaRT2v18chr4HG200090	HORVU.MOREX.r3.1HG0013270	6.55335653358403e-11	3.00844	up-regulated	0	0	0
BaRT2v18chr4HG217360	---NA---	0.00925950804484426	3.00525	up-regulated	0	0	0
BaRT2v18chr7HG385130	HORVU.MOREX.r3.7HG0747690	4.145967315329e-13	2.99057	up-regulated	Anthranilate N-benzoyltransferase protein 1;Putrescine hydroxycinnamoyltransferase 1;Shikimate O-hydroxycinnamoyltransferase	GO:0016740;GO:0016746;GO:0003824;GO:0016747;GO:0050734	hydroxycinnamoyltransferase activity;catalytic activity;transferase activity;transferase activity, transferring acyl groups other than amino-acyl groups;transferase activity, transferring acyl groups
BaRT2v18chr2HG077210	---NA---	1.5553075625319e-08	2.99051	up-regulated	P-loop containing nucleoside triphosphate hydrolase	GO:0097159;GO:0005694;GO:0140513;GO:0043229;GO:0043228;GO:0032993;GO:0003824;GO:0043226;GO:0000782;GO:0043227;GO:0000783;GO:0003697;GO:1990879;GO:0003676;GO:0043231;GO:1901363;GO:0032991;GO:0003677;GO:0043232;GO:0005634;GO:0005488;GO:0000781;GO:0110165;GO:0016787;GO:0140445;GO:0098687;GO:0005622	binding;intracellular membrane-bounded organelle;chromosomal region;nucleus;protein-DNA complex;chromosome, telomeric region;hydrolase activity;telomere cap complex;DNA binding;chromosome, telomeric repeat region;intracellular non-membrane-bounded organelle;heterocyclic compound binding;CST complex;nuclear telomere cap complex;intracellular organelle;nuclear protein-containing complex;organic cyc…
BaRT2v18chr1HG020570	HORVU.MOREX.r3.1HG0047500	4.72892842986157e-11	2.98967	up-regulated	E3 ubiquitin-protein ligase AIRP2 isoform A;RING finger protein 141;ABA insensitive ring protein;helicase-like transcription factor isoform X1	GO:0016567;GO:0140096;GO:0071704;GO:0061630;GO:0044260;GO:0003824;GO:0019787;GO:0016874;GO:0016818;GO:0070647;GO:0008152;GO:0044237;GO:0061659;GO:0043170;GO:0036211;GO:0019538;GO:0017111;GO:0044238;GO:0031224;GO:0110165;GO:0016021;GO:0016887;GO:0006807;GO:0016462;GO:0009987;GO:0016787;GO:0016817;GO:0016740;GO:0006464;GO:1901564;GO:0044267;GO:0032446;GO:0004386;GO:0043412;GO:0004842;GO:0016020	protein modification by small protein conjugation;cellular protein modification process;integral component of membrane;hydrolase activity;hydrolase activity, acting on acid anhydrides;hydrolase activity, acting on acid anhydrides, in phosphorus-containing anhydrides;organic substance metabolic process;organonitrogen compound metabolic process;transferase activity;ubiquitin-like protein transferas…
BaRT2v18chr6HG311630	HORVU.MOREX.r3.6HG0604660	1.05756348621559e-12	2.98901	up-regulated	Anthranilate N-benzoyltransferase protein 1;Spermidine hydroxycinnamoyl transferase;Putrescine hydroxycinnamoyltransferase 1;Shikimate O-hydroxycinnamoyltransferase	GO:0016740;GO:0016746;GO:0003824;GO:0016747;GO:0031224;GO:0110165;GO:0016021;GO:0016020	catalytic activity;transferase activity;membrane;transferase activity, transferring acyl groups other than amino-acyl groups;intrinsic component of membrane;cellular anatomical entity;integral component of membrane;transferase activity, transferring acyl groups
BaRT2v18chr3HG162300	HORVU.MOREX.r3.3HG0309560	3.22533915925718e-17	2.98852	up-regulated	Methanethiol oxidase;Selenium binding protein (Fragment);Putative selenium-binding protein 2;Selenium-binding protein 2 isoform 1;selenium-binding protein 1-like;Selenium-binding protein 3;Selenium-binding protein 1;Selenium-binding protein 2	GO:0110165;GO:0005488;GO:0008430;GO:0005576	cellular anatomical entity;selenium binding;binding;extracellular region
BaRT2v18chr2HG056130	---NA---	6.76198672978784e-11	2.97988	up-regulated	0	0	0
BaRT2v18chr3HG161930	HORVU.MOREX.r3.3HG0309140	4.48940258249112e-14	2.97695	up-regulated	Putative peptide transporter;Putative proton-dependent oligopeptide or low-affinity nitrate transporter (Fragment);Putative proton-dependent oligopeptide transporter family, major facilitator superfamily;Peptide transporter PTR1;Peptide/nitrate transporter;Putative peptide/nitrate transporter (Fragment);Nitrate transporter 1.7	GO:0006817;GO:0015698;GO:0005215;GO:0006811;GO:0055085;GO:0071705;GO:0051179;GO:0042886;GO:0022857;GO:0006820;GO:0031224;GO:0110165;GO:0016021;GO:0006810;GO:0009987;GO:0051234;GO:0015833;GO:0071702;GO:0006857;GO:0071944;GO:0005886;GO:0016020	inorganic anion transport;integral component of membrane;plasma membrane;establishment of localization;transporter activity;peptide transport;anion transport;transmembrane transporter activity;cellular process;phosphate ion transport;transport;amide transport;nitrogen compound transport;transmembrane transport;membrane;intrinsic component of membrane;cellular anatomical entity;cell periphery;loca…
BaRT2v18chr5HG267880-BaRT2v18chr5HG267890	HORVU.MOREX.r3.5HG0513980	0.00563428869410051	2.97647	up-regulated	VARLMGL domain-containing protein	GO:0071310;GO:0050789;GO:0065007;GO:0043229;GO:0007154;GO:0009725;GO:0071365;GO:0043226;GO:0009719;GO:0042221;GO:0032870;GO:0043227;GO:0023052;GO:0071495;GO:0050896;GO:0050794;GO:0009733;GO:0043231;GO:0005634;GO:0009755;GO:0110165;GO:0070887;GO:0009734;GO:0009987;GO:0010033;GO:0007165;GO:0051716;GO:0005622	intracellular membrane-bounded organelle;response to hormone;response to organic substance;nucleus;auxin-activated signaling pathway;response to chemical;response to endogenous stimulus;signaling;regulation of cellular process;cellular process;intracellular organelle;cellular response to organic substance;biological regulation;cell communication;membrane-bounded organelle;cellular anatomical enti…
BaRT2v18chr7HG346210	HORVU.MOREX.r3.7HG0668560	3.30477148887883e-09	2.97529	up-regulated	Pyruvate dehydrogenase E1 component subunit alpha	0	0
BaRT2v18chr6HG309270	HORVU.MOREX.r3.6HG0599920	1.89029542334167e-10	2.97142	up-regulated	MFS domain-containing protein;Putative glycerol-3-phosphate transporter 4;Putative glycerol 3-phosphate permease;Sugar phosphate exchanger 2	GO:0005774;GO:0097159;GO:0006139;GO:0006817;GO:0065007;GO:0015698;GO:0043229;GO:0090305;GO:0005215;GO:0071704;GO:0006811;GO:0004523;GO:0042592;GO:0003824;GO:0043226;GO:0055085;GO:0016893;GO:0043227;GO:0016891;GO:0051179;GO:0005773;GO:0140098;GO:0004521;GO:0022857;GO:0003676;GO:0043231;GO:1901363;GO:0004519;GO:0006725;GO:0044237;GO:0016070;GO:0072506;GO:0034641;GO:0055062;GO:0031090;GO:0043170;GO:…	inorganic anion transport;intracellular membrane-bounded organelle;endonuclease activity;binding;hydrolase activity, acting on ester bonds;vacuole;integral component of membrane;inorganic ion homeostasis;establishment of localization;hydrolase activity;catalytic activity, acting on RNA;RNA metabolic process;transporter activity;chemical homeostasis;endoribonuclease activity;anion transport;regula…
BaRT2v18chr3HG124220	HORVU.MOREX.r3.3HG0235770	1.00689761604712e-11	2.96616	up-regulated	Putative receptor kinase Lecrk;Protein kinase domain-containing protein	GO:0030554;GO:0017076;GO:0071704;GO:0006796;GO:0006952;GO:0002229;GO:0023052;GO:0016772;GO:0004888;GO:0032559;GO:0008152;GO:0035639;GO:0009617;GO:0006950;GO:0110165;GO:0043168;GO:0030246;GO:0016301;GO:0097367;GO:0000166;GO:0006464;GO:1901564;GO:0044267;GO:0071944;GO:0098542;GO:0016773;GO:0006468;GO:0044419;GO:0004672;GO:0006793;GO:0019199;GO:0002239;GO:0044237;GO:0043170;GO:0005524;GO:0019538;GO:…	response to oomycetes;transmembrane receptor protein serine/threonine kinase signaling pathway;plasma membrane;organic substance metabolic process;phosphorylation;transferase activity;adenyl ribonucleotide binding;defense response to bacterium;cellular metabolic process;protein serine/threonine kinase activity;phosphate-containing compound metabolic process;organic cyclic compound binding;biologi…
BaRT2v18chr6HG292630	HORVU.MOREX.r3.6HG0559530	3.71559244393822e-05	2.96546	up-regulated	Homeobox domain-containing protein;Homeobox-leucine zipper protein HOX3	GO:0097159;GO:0006355;GO:0140110;GO:0050789;GO:0000981;GO:0065007;GO:0019222;GO:0043229;GO:0019219;GO:0010468;GO:0043226;GO:1903506;GO:0043227;GO:0003700;GO:0050794;GO:0003676;GO:0043231;GO:2000112;GO:0003677;GO:2001141;GO:1901363;GO:0005634;GO:0031323;GO:0060255;GO:0005488;GO:0080090;GO:0110165;GO:0051171;GO:0010556;GO:0031326;GO:0043565;GO:0005622;GO:0006357;GO:0051252;GO:0009889	intracellular membrane-bounded organelle;binding;regulation of RNA metabolic process;regulation of nucleobase-containing compound metabolic process;nucleus;sequence-specific DNA binding;regulation of transcription, DNA-templated;regulation of RNA biosynthetic process;DNA binding;regulation of biosynthetic process;heterocyclic compound binding;regulation of cellular process;regulation of cellular …
BaRT2v18chr5HG223780	HORVU.MOREX.r3.5HG0426410	0.000309695006631377	2.96044	up-regulated	Nine-cis-epoxycarotenoid dioxygenase2;Nine-cis-epoxycarotenoid dioxygenase3;9-cis-epoxycarotenoid dioxygenase;9-cis-epoxy carotenoid dioxygenase;Viviparous 14	0	0
BaRT2v18chr2HG055590	HORVU.MOREX.r3.2HG0106720	1.14728291309312e-14	2.96021	up-regulated	Ubiquitinyl hydrolase 1	GO:0019784;GO:0101005;GO:0006508;GO:0043229;GO:0140096;GO:0071108;GO:0019783;GO:0004843;GO:0071704;GO:0044260;GO:0003824;GO:0043226;GO:0005515;GO:0043227;GO:0018215;GO:0070647;GO:0008233;GO:0008152;GO:0043231;GO:0044237;GO:0070646;GO:0005634;GO:0043170;GO:0036211;GO:0019538;GO:0044238;GO:0005488;GO:0032182;GO:0016579;GO:0008234;GO:0110165;GO:0006807;GO:0016021;GO:0031224;GO:0009987;GO:0016787;GO:…	ubiquitin binding;intracellular membrane-bounded organelle;protein binding;binding;nucleus;cellular protein modification process;peptidase activity;integral component of membrane;protein modification by small protein removal;hydrolase activity;organic substance metabolic process;cysteine-type peptidase activity;NEDD8-specific protease activity;proteolysis;organonitrogen compound metabolic process…
BaRT2v18chr3HG166420	---NA---	4.30729080095509e-09	2.95763	up-regulated	0	0	0
BaRT2v18chr7HG347950	HORVU.MOREX.r3.7HG0672400	3.01554576275029e-16	2.95182	up-regulated	DNA repair protein RAD4;DNA repair protein complementing XP-C cells homolog isoform X1;Peptide-N(4)-(N-acetyl-beta-glucosaminyl)asparagine amidase (Fragment);DNA repair protein complementing XP-C cells homolog	GO:0097159;GO:0006139;GO:0006508;GO:0000109;GO:0140513;GO:0033554;GO:0043229;GO:0071942;GO:0017171;GO:0140096;GO:0071704;GO:0044260;GO:0003824;GO:0043226;GO:0043227;GO:0003697;GO:0000111;GO:0008233;GO:0050896;GO:0004185;GO:0006974;GO:0003676;GO:0043231;GO:1901363;GO:0003677;GO:0009507;GO:0006725;GO:0005634;GO:0043170;GO:0034641;GO:0044237;GO:0044238;GO:0032991;GO:0019538;GO:0005488;GO:0006289;GO:…	intracellular membrane-bounded organelle;binding;mismatch repair;nucleus;peptidase activity;chloroplast;integral component of membrane;hydrolase activity;DNA repair;organic substance metabolic process;DNA binding;nucleobase-containing compound metabolic process;damaged DNA binding;proteolysis;organonitrogen compound metabolic process;DNA repair complex;intrinsic component of membrane;heterocyclic…
BaRT2v18chr5HG270740	HORVU.MOREX.r3.5HG0519070	3.68217449864048e-16	2.95153	up-regulated	Stem-specific protein TSJT1, putative, expressed;stem-specific protein TSJT1-like;Heat stress transcription factor A-6b;Stem-specific protein TSJT1, putative;Stem-specific protein TSJT1;Nucleophile aminohydrolase, N-terminal	GO:0003824;GO:0016787	hydrolase activity;catalytic activity
BaRT2v18chr3HG125540	---NA---	2.95667347726793e-09	2.94985	up-regulated	0	0	0
BaRT2v18chr2HG076380	---NA---	2.67735367786759e-06	2.94841	up-regulated	0	0	0
BaRT2v18chr3HG159650	HORVU.MOREX.r3.3HG0305540	2.00262818879656e-10	2.94729	up-regulated	Glutamate-1-semialdehyde 2,1-aminomutase 1	0	0
BaRT2v18chr6HG305500	---NA---	0.000429969426089787	2.9464	up-regulated	0	0	0
BaRT2v18chr4HG215110	---NA---	4.30964203419208e-15	2.94604	up-regulated	0	0	0
BaRT2v18chr3HG142390	---NA---	2.79196403220391e-09	2.93863	up-regulated	0	0	0
BaRT2v18chr5HG244450	HORVU.MOREX.r3.5HG0474200	3.22839774940644e-13	2.93079	up-regulated	BTB domain-containing protein;BTB/POZ and MATH domain-containing protein 2;Speckle-type POZ protein-like protein	0	0
BaRT2v18chrUnG389700	---NA---	8.79387719773361e-06	2.92926	up-regulated	0	0	0
BaRT2v18chr5HG248560	HORVU.MOREX.r3.5HG0482040	1.34723102102271e-09	2.92595	up-regulated	Low molecular mass early light-inducible protein HV90, chloroplastic	GO:0009534;GO:0055035;GO:0043229;GO:0042170;GO:0016020;GO:0043226;GO:0009579;GO:0031975;GO:0043227;GO:0031969;GO:0009526;GO:0008152;GO:0044237;GO:0009507;GO:0043231;GO:0031967;GO:0034357;GO:0031090;GO:0031224;GO:0110165;GO:0016021;GO:0009987;GO:0005737;GO:0031976;GO:0009536;GO:0009941;GO:0015979;GO:0005622;GO:0042651;GO:0009535;GO:0031984	intracellular membrane-bounded organelle;chloroplast thylakoid membrane;organelle envelope;chloroplast envelope;chloroplast;integral component of membrane;chloroplast membrane;plastid envelope;thylakoid membrane;photosynthesis;thylakoid;cellular metabolic process;cellular process;chloroplast thylakoid;intracellular organelle;plastid thylakoid;cytoplasm;membrane;intrinsic component of membrane;mem…
BaRT2v18chr7HG373900	HORVU.MOREX.r3.5HG0429870	3.63566896288937e-07	2.92447	up-regulated	0	0	0
BaRT2v18chr1HG044650	---NA---	9.26999160892364e-07	2.92434	up-regulated	0	0	0
BaRT2v18chr2HG070190	HORVU.MOREX.r3.2HG0134940	2.71992916764011e-05	2.92357	up-regulated	Heat stress transcription factor A-3	GO:0097159;GO:0006355;GO:0140110;GO:0006139;GO:0003723;GO:0050789;GO:0065007;GO:1990837;GO:0043229;GO:0000976;GO:0019222;GO:0033554;GO:0019219;GO:0010468;GO:0071704;GO:0043226;GO:1903506;GO:0043227;GO:0044237;GO:0003700;GO:0034605;GO:0050896;GO:0050794;GO:0009266;GO:0003676;GO:0043231;GO:2000112;GO:0003677;GO:2001141;GO:1901363;GO:0005634;GO:0000978;GO:0031323;GO:0060255;GO:0009628;GO:0016070;GO:…	intracellular membrane-bounded organelle;binding;response to heat;regulation of RNA metabolic process;regulation of nucleobase-containing compound metabolic process;nucleus;metabolic process;RNA metabolic process;sequence-specific DNA binding;regulation of transcription, DNA-templated;regulation of RNA biosynthetic process;RNA polymerase II transcription regulatory region sequence-specific DNA bi…
BaRT2v18chr6HG321010	---NA---	0.000899539652838858	2.92259	up-regulated	0	0	0
BaRT2v18chr3HG122870	HORVU.MOREX.r3.3HG0233580	2.76226001741064e-11	2.92085	up-regulated	Ankyrin-1;Ankyrin repeat and SOCS box-containing protein 14;Ankyrin repeat, PH and SEC7 domain containing protein secG	GO:0016409;GO:0012505;GO:0006508;GO:0044249;GO:1901576;GO:0030163;GO:0043229;GO:0051603;GO:0009057;GO:0016810;GO:0098791;GO:0071704;GO:0009056;GO:0044260;GO:0016746;GO:0006511;GO:0003824;GO:0043226;GO:0016020;GO:1901566;GO:0009579;GO:0019941;GO:0018345;GO:0043227;GO:0042157;GO:0042158;GO:0044257;GO:0044265;GO:0006497;GO:0000139;GO:0043543;GO:0005794;GO:0044248;GO:0009058;GO:0008152;GO:0043231;GO:…	intracellular membrane-bounded organelle;protein lipidation;protein palmitoylation;nucleus;cellular protein modification process;Golgi membrane;hydrolase activity;endomembrane system;lipoprotein metabolic process;cellular macromolecule biosynthetic process;organic substance metabolic process;cellular catabolic process;protein-N-terminal asparagine amidohydrolase activity;proteolysis;organonitroge…
BaRT2v18chr1HG027420	HORVU.MOREX.r3.1HG0059740	7.63579832339874e-14	2.91622	up-regulated	Diacylglycerol kinase	GO:0097159;GO:0036094;GO:0050789;GO:0065007;GO:0030554;GO:0007154;GO:0016773;GO:0017076;GO:0016310;GO:0006796;GO:0003824;GO:0043167;GO:0006952;GO:0023052;GO:0032555;GO:0006793;GO:0016772;GO:0050896;GO:0007205;GO:0050794;GO:0032559;GO:0044237;GO:0008152;GO:1901363;GO:0035639;GO:0005524;GO:0005488;GO:0031224;GO:0006950;GO:0110165;GO:0016021;GO:0016301;GO:0043168;GO:0009987;GO:0035556;GO:0007165;GO:…	binding;defense response;small molecule binding;anion binding;protein kinase C-activating G protein-coupled receptor signaling pathway;NAD+ kinase activity;kinase activity;integral component of membrane;transferase activity, transferring phosphorus-containing groups;signaling;phosphotransferase activity, alcohol group as acceptor;intracellular signal transduction;ion binding;G protein-coupled rec…
BaRT2v18chr4HG200080	---NA---	3.61041838772125e-06	2.91334	up-regulated	0	0	0
BaRT2v18chr6HG288620	---NA---	0.000131833496283621	2.91008	up-regulated	0	0	0
BaRT2v18chr5HG265130	HORVU.MOREX.r3.5HG0510030	1.2220954761716e-07	2.90784	up-regulated	Transmembrane BAX inhibitor motif-containing protein 4	GO:0031224;GO:0110165;GO:0016021;GO:0016020	cellular anatomical entity;integral component of membrane;membrane;intrinsic component of membrane
BaRT2v18chr7HG378430	HORVU.MOREX.r3.7HG0735600	2.32851702038928e-13	2.9051	up-regulated	Disease resistance protein RPM1	GO:0097159;GO:0036094;GO:0030554;GO:0043531;GO:0017076;GO:0043167;GO:0006952;GO:0032555;GO:0050896;GO:0032559;GO:1901363;GO:0035639;GO:0005524;GO:0005488;GO:0006950;GO:0043168;GO:0097367;GO:0000166;GO:0032553;GO:1901265	binding;defense response;small molecule binding;anion binding;ADP binding;ion binding;adenyl ribonucleotide binding;heterocyclic compound binding;nucleoside phosphate binding;purine ribonucleotide binding;adenyl nucleotide binding;organic cyclic compound binding;response to stress;purine nucleotide binding;ribonucleotide binding;response to stimulus;purine ribonucleoside triphosphate binding;nucl…
BaRT2v18chr2HG112930	HORVU.MOREX.r3.2HG0214670	8.91160015188408e-09	2.90445	up-regulated	Tau glutathione S-transferase;Glutathione transferase6;Glutathione S-transferase U33;Glutathione S-transferase;Putative glutathione S-transferase GSTU1	GO:0006749;GO:0046982;GO:0006790;GO:0071704;GO:0003824;GO:0005515;GO:0042221;GO:0016829;GO:0050896;GO:0004364;GO:0008152;GO:0043603;GO:0032991;GO:0044237;GO:0006518;GO:0034641;GO:0005488;GO:0006950;GO:0110165;GO:0006807;GO:0016765;GO:0009987;GO:0005737;GO:0016740;GO:0042802;GO:1901564;GO:0046983;GO:0009635;GO:0016846;GO:0009636;GO:0005622;GO:0006575;GO:0004462;GO:0042803	protein binding;binding;response to chemical;sulfur compound metabolic process;peptide metabolic process;organic substance metabolic process;identical protein binding;protein dimerization activity;transferase activity, transferring alkyl or aryl (other than methyl) groups;glutathione metabolic process;organonitrogen compound metabolic process;transferase activity;response to herbicide;protein hom…
BaRT2v18chr3HG148540	HORVU.MOREX.r3.3HG0288030	1.01606944975877e-15	2.89931	up-regulated	Malic enzyme	0	0
BaRT2v18chr4HG180480	HORVU.MOREX.r3.4HG0339960	1.44134131181005e-13	2.89877	up-regulated	0	0	0
BaRT2v18chr3HG127560	---NA---	1.10353088735047e-12	2.89583	up-regulated	0	0	0
BaRT2v18chr2HG109960	HORVU.MOREX.r3.2HG0209260	3.55543580330353e-10	2.88874	up-regulated	Beta-fructofuranosidase, insoluble isoenzyme 7;Cell wall invertase;Fructan 6-exohydrolase	GO:0030312;GO:0003824;GO:0048046;GO:0005886;GO:0016020;GO:0044238;GO:0004564;GO:0005576;GO:0033949;GO:0008152;GO:0110165;GO:0005975;GO:0071944;GO:0016798;GO:0004553;GO:0016787;GO:0071704;GO:0005618	organic substance metabolic process;beta-fructofuranosidase activity;apoplast;catalytic activity;external encapsulating structure;membrane;fructan beta-(2,6)-fructosidase activity;carbohydrate metabolic process;hydrolase activity, hydrolyzing O-glycosyl compounds;primary metabolic process;hydrolase activity, acting on glycosyl bonds;cell wall;extracellular region;metabolic process;plasma membrane…
BaRT2v18chr7HG384190	HORVU.MOREX.r3.1HG0094920	1.92446605776539e-16	2.88732	up-regulated	Cytochrome P450 family 72 subfamily A polypeptide 8;Secologanin synthase	0	0
BaRT2v18chr3HG125720	HORVU.MOREX.r3.3HG0238290	1.92446878560805e-15	2.88616	up-regulated	0	0	0
BaRT2v18chr1HG038430	---NA---	9.40545087798057e-07	2.88246	up-regulated	0	0	0
BaRT2v18chr3HG117150	---NA---	4.9072208738616e-09	2.87916	up-regulated	zinc finger protein JAGGED-like	GO:1905393;GO:0048437;GO:0009791;GO:0048608;GO:0043226;GO:0048367;GO:0048580;GO:0008285;GO:0031323;GO:0010093;GO:0001708;GO:0010016;GO:0048827;GO:0080090;GO:0110165;GO:0030154;GO:0009965;GO:0048831;GO:0010556;GO:0009653;GO:0031326;GO:0000003;GO:0010097;GO:0009889;GO:2000241;GO:0090567;GO:0019222;GO:0043229;GO:0048438;GO:0090698;GO:0048366;GO:1903506;GO:0003700;GO:0048466;GO:0005488;GO:0009908;GO:…	regionalization;regulation of cell population proliferation;intracellular membrane-bounded organelle;leaf morphogenesis;anatomical structure morphogenesis;shoot system development;multicellular organismal process;stamen development;post-embryonic plant morphogenesis;biological regulation;regulation of nitrogen compound metabolic process;regulation of nucleic acid-templated transcription;shoot sys…
BaRT2v18chr5HG233610	---NA---	2.73283043741626e-05	2.87708	up-regulated	0	0	0
BaRT2v18chr7HG347810	HORVU.MOREX.r3.7HG0671910	1.85674452205759e-13	2.87352	up-regulated	Phosphatidylinositol 4-kinase gamma 7	GO:0097708;GO:0005783;GO:0012505;GO:0006996;GO:0043229;GO:0016043;GO:0033036;GO:0034613;GO:0031982;GO:0031410;GO:0016310;GO:0006796;GO:0008104;GO:0003824;GO:0006886;GO:0006811;GO:0043226;GO:0030134;GO:0051649;GO:0071705;GO:0043227;GO:0048193;GO:0051179;GO:0042886;GO:0006793;GO:0016772;GO:0005794;GO:0008152;GO:0044237;GO:0043231;GO:0045184;GO:0010256;GO:0006820;GO:0071840;GO:0007030;GO:0110165;GO:…	intracellular membrane-bounded organelle;establishment of protein localization;kinase activity;cellular component organization;establishment of localization;transferase activity, transferring phosphorus-containing groups;intracellular vesicle;coated vesicle;endoplasmic reticulum;endomembrane system;Golgi vesicle transport;COPII-coated ER to Golgi transport vesicle;peptide transport;anion transpor…
BaRT2v18chr2HG053870	HORVU.MOREX.r3.2HG0102890	0.00429179752218757	2.86264	up-regulated	G-type lectin S-receptor-like serine/threonine-protein kinase LECRK1;Receptor-like serine/threonine-protein kinase	GO:0097159;GO:0036094;GO:0106310;GO:0140096;GO:0030554;GO:0016773;GO:0017076;GO:0016310;GO:0071704;GO:0006796;GO:0044260;GO:0003824;GO:0043167;GO:0006468;GO:0006952;GO:0032555;GO:0004672;GO:0006793;GO:0016772;GO:0050896;GO:0106311;GO:0032559;GO:0044237;GO:0008152;GO:1901363;GO:0035639;GO:0043170;GO:0036211;GO:0005524;GO:0019538;GO:0044238;GO:0005488;GO:0031224;GO:0006950;GO:0110165;GO:0016021;GO:…	protein phosphorylation;binding;defense response;small molecule binding;anion binding;cellular protein modification process;kinase activity;integral component of membrane;transferase activity, transferring phosphorus-containing groups;protein serine kinase activity;organic substance metabolic process;protein threonine kinase activity;phosphotransferase activity, alcohol group as acceptor;ion bind…
BaRT2v18chr5HG275370	---NA---	1.35359473671346e-06	2.8613	up-regulated	0	0	0
BaRT2v18chr1HG006500	HORVU.MOREX.r3.5HG0432690	9.59639410026663e-13	2.85886	up-regulated	0	0	0
BaRT2v18chr1HG005690	HORVU.MOREX.r3.1HG0012480	7.76074956442519e-09	2.8571	up-regulated	0	0	0
BaRT2v18chr2HG101490	---NA---	2.81299454720032e-13	2.8561	up-regulated	0	0	0
BaRT2v18chr4HG202320	HORVU.MOREX.r3.4HG0389490	5.45432228262257e-12	2.85351	up-regulated	0	0	0
BaRT2v18chr4HG178790	---NA---	9.04677824601321e-14	2.85009	up-regulated	FBD domain-containing protein	GO:0031224;GO:0110165;GO:0016021;GO:0016020	cellular anatomical entity;integral component of membrane;membrane;intrinsic component of membrane
BaRT2v18chr4HG189930	---NA---	7.66784555338644e-06	2.84905	up-regulated	0	0	0
BaRT2v18chr3HG152920	---NA---	0.00297545550291347	2.84787	up-regulated	0	GO:0031224;GO:0110165;GO:0016021;GO:0016020	cellular anatomical entity;integral component of membrane;membrane;intrinsic component of membrane
BaRT2v18chr1HG042200	---NA---	5.34992933314076e-07	2.84761	up-regulated	Alcohol dehydrogenase;Alcohol dehydrogenase (Fragment)	0	0
BaRT2v18chr4HG179640	---NA---	2.56484857918018e-07	2.84577	up-regulated	0	0	0
BaRT2v18chr2HG055870	HORVU.MOREX.r3.1HG0094920	8.51229955507861e-08	2.84523	up-regulated	Premnaspirodiene oxygenase	0	0
BaRT2v18chr2HG074660	---NA---	4.33322509624204e-14	2.84215	up-regulated	0	0	0
BaRT2v18chr3HG155570	HORVU.MOREX.r3.3HG0299440	1.24664573478013e-12	2.83489	up-regulated	Ethylene response factor 6 (Fragment);Ethylene-responsive transcription factor ERF112;Ethylene-responsive transcription factor;F-box domain containing protein, expressed;AP2/ERF domain-containing protein;Putative AP2/EREBP transcription factor superfamily protein	GO:0097159;GO:0006355;GO:0140110;GO:0050789;GO:0065007;GO:0019222;GO:0043229;GO:0019219;GO:0010468;GO:0043226;GO:1903506;GO:0043227;GO:0006952;GO:0003700;GO:0050896;GO:0050794;GO:0003676;GO:0043231;GO:1901363;GO:2000112;GO:0003677;GO:2001141;GO:0005634;GO:0031323;GO:0060255;GO:0005488;GO:0080090;GO:0006950;GO:0110165;GO:0051171;GO:0010556;GO:0031326;GO:0005622;GO:0051252;GO:0009889	intracellular membrane-bounded organelle;binding;defense response;regulation of RNA metabolic process;regulation of nucleobase-containing compound metabolic process;nucleus;regulation of RNA biosynthetic process;regulation of transcription, DNA-templated;DNA binding;regulation of biosynthetic process;heterocyclic compound binding;regulation of cellular process;regulation of cellular biosynthetic …
BaRT2v18chr1HG003440	HORVU.MOREX.r3.2HG0181350	0.0022795278662457	2.83143	up-regulated	Reverse transcriptase	GO:0097159;GO:0006139;GO:0006508;GO:0044249;GO:1901576;GO:0090305;GO:0070001;GO:0140096;GO:0004175;GO:0043169;GO:0071897;GO:0140097;GO:0071704;GO:0044260;GO:0003824;GO:0043167;GO:0046914;GO:0016772;GO:0008233;GO:0009058;GO:0018130;GO:1901362;GO:0003676;GO:1901363;GO:0006725;GO:0044237;GO:0008152;GO:0034061;GO:0034641;GO:0043170;GO:0019538;GO:0044238;GO:0005488;GO:0003964;GO:0004190;GO:0006807;GO:…	aromatic compound biosynthetic process;binding;hydrolase activity, acting on ester bonds;peptidase activity;organic cyclic compound biosynthetic process;transferase activity, transferring phosphorus-containing groups;hydrolase activity;aspartic-type peptidase activity;RNA-directed DNA polymerase activity;cellular macromolecule biosynthetic process;organic substance metabolic process;ion binding;n…
BaRT2v18chr4HG197250	---NA---	0.000114623405022026	2.83052	up-regulated	0	0	0
BaRT2v18chr5HG275590	---NA---	1.64892728647539e-05	2.82085	up-regulated	0	0	0
BaRT2v18chr7HG335980	---NA---	8.98597015704337e-15	2.81404	up-regulated	0	0	0
BaRT2v18chr2HG106230	HORVU.MOREX.r3.1HG0071640	3.26275183462632e-12	2.81054	up-regulated	Glycosyltransferase	0	0
BaRT2v18chr7HG357500	---NA---	3.10444835997488e-12	2.8093	up-regulated	0	0	0
BaRT2v18chr3HG163950	---NA---	1.40274929308173e-05	2.80804	up-regulated	0	0	0
BaRT2v18chr5HG258830	---NA---	0.00112356534876343	2.80467	up-regulated	0	0	0
BaRT2v18chr3HG131560	HORVU.MOREX.r3.3HG0250290	7.86489024334931e-15	2.80281	up-regulated	Exonuclease domain-containing protein	GO:0000469;GO:0000460;GO:0000467;GO:0097159;GO:0044085;GO:0016796;GO:0006139;GO:0004532;GO:0090305;GO:0000175;GO:0022613;GO:0034655;GO:0009057;GO:0006364;GO:0043169;GO:0000459;GO:0071704;GO:0042254;GO:0009056;GO:0044260;GO:0003824;GO:0046700;GO:0034470;GO:0043167;GO:0046914;GO:0140098;GO:0044265;GO:0044270;GO:0044248;GO:0003676;GO:0016072;GO:1901363;GO:0006725;GO:0044237;GO:0008152;GO:0016070;GO:…	binding;rRNA metabolic process;hydrolase activity, acting on ester bonds;ribosome biogenesis;gene expression;RNA phosphodiester bond hydrolysis, exonucleolytic;3'-5'-exoribonuclease activity;hydrolase activity;catalytic activity, acting on RNA;RNA metabolic process;organic substance metabolic process;cellular catabolic process;ncRNA metabolic process;ion binding;nucleobase-containing compound met…
BaRT2v18chr3HG161790	HORVU.MOREX.r3.3HG0308890	8.4127352297531e-16	2.80188	up-regulated	Transcription factor VP-1 homologue;TF-B3 domain-containing protein;Regulatory protein viviparous-1;B3 domain-containing protein VP1;ABA INSENSITIVE 3-2 (Fragment);B3 domain-containing transcription factor ABI3	GO:0071310;GO:0006996;GO:1902680;GO:0009791;GO:0048608;GO:0051254;GO:0043226;GO:0023052;GO:0009891;GO:0009733;GO:0003676;GO:0003677;GO:0009790;GO:0031323;GO:0009755;GO:0071840;GO:0045935;GO:0080090;GO:0110165;GO:0071396;GO:0070887;GO:0010556;GO:0031326;GO:0010154;GO:0000003;GO:0009889;GO:0019222;GO:0043229;GO:0009737;GO:0009719;GO:1903506;GO:0003700;GO:1901700;GO:0033993;GO:0005488;GO:0048856;GO:…	intracellular membrane-bounded organelle;positive regulation of cellular metabolic process;cellular component organization;response to chemical;positive regulation of RNA metabolic process;sequence-specific DNA binding;cellular response to alcohol;multicellular organismal process;embryo development;organic cyclic compound binding;biological regulation;regulation of nitrogen compound metabolic pro…
BaRT2v18chr1HG012420	HORVU.MOREX.r3.2HG0179110	8.82277753199236e-07	2.80149	up-regulated	0	0	0
BaRT2v18chr4HG220250	---NA---	5.26151134895178e-08	2.80118	up-regulated	0	0	0
BaRT2v18chr7HG363840	HORVU.MOREX.r3.7HG0708260	1.36462839315262e-16	2.80034	up-regulated	Pectin lyase-like superfamily protein isoform 1;Polygalacturonase	GO:0030312;GO:0009664;GO:0009825;GO:0040007;GO:0016043;GO:0005975;GO:0016049;GO:0071704;GO:0003824;GO:0071554;GO:0042545;GO:0009831;GO:0004650;GO:0016829;GO:0008152;GO:0005618;GO:0044238;GO:0071840;GO:0071669;GO:0031224;GO:0110165;GO:0016021;GO:0016798;GO:0042547;GO:0009987;GO:0016787;GO:0071555;GO:0009827;GO:0045229;GO:0071944;GO:0004553;GO:0016020	external encapsulating structure;multidimensional cell growth;cell wall modification;growth;cellular component organization;integral component of membrane;hydrolase activity, acting on glycosyl bonds;cell wall;external encapsulating structure organization;hydrolase activity;organic substance metabolic process;hydrolase activity, hydrolyzing O-glycosyl compounds;cellular process;cell wall modifica…
BaRT2v18chr5HG236300	---NA---	2.9824233202536e-07	2.79913	up-regulated	0	0	0
BaRT2v18chr6HG287790	HORVU.MOREX.r3.6HG0549380	6.24718621132318e-22	2.79897	up-regulated	Gamma-glutamylcyclotransferase	GO:0016842;GO:0006749;GO:0005975;GO:0006575;GO:0006790;GO:0016840;GO:0071704;GO:0009056;GO:0003824;GO:0016829;GO:0044248;GO:0008152;GO:0043603;GO:0044237;GO:0006518;GO:0034641;GO:0044238;GO:1901575;GO:0003839;GO:0044273;GO:0031224;GO:0110165;GO:0016021;GO:0006807;GO:0016798;GO:0009987;GO:0005737;GO:0016787;GO:0016740;GO:1901564;GO:0043171;GO:0006751;GO:0005622;GO:0042219;GO:0004553;GO:1901565;GO:…	integral component of membrane;hydrolase activity, acting on glycosyl bonds;peptide catabolic process;sulfur compound metabolic process;hydrolase activity;glutathione catabolic process;peptide metabolic process;organic substance metabolic process;cellular catabolic process;glutathione metabolic process;organonitrogen compound metabolic process;transferase activity;organic substance catabolic proc…
BaRT2v18chr5HG250000	HORVU.MOREX.r3.7HG0730400	0.00220459497034158	2.79414	up-regulated	probable cadmium/zinc-transporting ATPase HMA1, chloroplastic;Heavy metal atpase 1;Putative cadmium/zinc-transporting ATPase HMA1 chloroplastic;Putative cadmium/zinc-transporting ATPase HMA1, chloroplastic	GO:0006829;GO:0140358;GO:0030554;GO:0017076;GO:0046916;GO:0006873;GO:0043226;GO:0051179;GO:0042626;GO:0015075;GO:0032559;GO:0009507;GO:0070574;GO:0031967;GO:0035639;GO:0110165;GO:0043168;GO:0016462;GO:0097367;GO:0000166;GO:0015086;GO:0055080;GO:0140359;GO:0030003;GO:0019829;GO:0015633;GO:0022890;GO:0098660;GO:0019725;GO:0043229;GO:0005215;GO:0055082;GO:0055085;GO:0009526;GO:0009314;GO:0005524;GO:…	zinc ion transport;intracellular membrane-bounded organelle;primary active transmembrane transporter activity;hydrolase activity;plastid envelope;transmembrane transporter activity;response to radiation;adenyl ribonucleotide binding;cellular transition metal ion homeostasis;cellular metal ion homeostasis;ion homeostasis;organic cyclic compound binding;biological regulation;cellular copper ion hom…
BaRT2v18chr2HG062570	---NA---	0.00321643773751474	2.79174	up-regulated	0	0	0
BaRT2v18chr7HG334700	HORVU.MOREX.r3.7HG0647010	1.0995163677065e-07	2.78755	up-regulated	Histone deacetylase HDT1-like	0	0
BaRT2v18chr1HG034870	---NA---	5.99849453882606e-11	2.78544	up-regulated	0	0	0
BaRT2v18chr5HG232930	---NA---	1.30740653298182e-06	2.78478	up-regulated	0	GO:0031224;GO:0110165;GO:0016021;GO:0016020	cellular anatomical entity;integral component of membrane;membrane;intrinsic component of membrane
BaRT2v18chr1HG030490	HORVU.MOREX.r3.1HG0064930	6.95019811659027e-05	2.78274	up-regulated	0	0	0
BaRT2v18chr1HG046320	HORVU.MOREX.r3.1HG0090320	1.03280644747021e-15	2.78245	up-regulated	Common plant regulatory factor 1;MFMR domain-containing protein;G-box-binding factor 3;G-box binding factor;BZIP domain-containing protein	GO:0097159;GO:0006355;GO:0140110;GO:0050789;GO:0044877;GO:1990837;GO:0043229;GO:0000976;GO:0019222;GO:0065007;GO:0019219;GO:0009725;GO:0009737;GO:0010468;GO:0043226;GO:0005515;GO:0009719;GO:0042221;GO:1903506;GO:0043227;GO:0003700;GO:1901700;GO:0050896;GO:0050794;GO:0003676;GO:0043231;GO:1901363;GO:2000112;GO:0003677;GO:2001141;GO:0005634;GO:0031323;GO:0033993;GO:0060255;GO:0005488;GO:0080090;GO:…	response to lipid;intracellular membrane-bounded organelle;binding;protein binding;regulation of RNA metabolic process;regulation of nucleobase-containing compound metabolic process;response to hormone;response to organic substance;nucleus;response to chemical;response to endogenous stimulus;regulation of RNA biosynthetic process;regulation of transcription, DNA-templated;sequence-specific DNA bi…
BaRT2v18chr4HG208310	HORVU.MOREX.r3.4HG0399530	2.68506907472772e-12	2.78006	up-regulated	Protein indeterminate-domain like;Ovo transcription factor;C2H2-type domain-containing protein;Protein indeterminate-domain 1;Zinc finger protein MAGPIE	GO:0097159;GO:0006355;GO:0140110;GO:0061458;GO:0022414;GO:0050789;GO:0065007;GO:1990837;GO:0043229;GO:0000976;GO:0019222;GO:0071695;GO:0009937;GO:0019219;GO:0009791;GO:0009966;GO:0043169;GO:0048608;GO:0010468;GO:0010431;GO:1900140;GO:0050793;GO:0043226;GO:0003006;GO:0043167;GO:0048580;GO:1903506;GO:0043227;GO:0003700;GO:0007275;GO:0050794;GO:0032502;GO:0048731;GO:0003676;GO:0043231;GO:2000112;GO:…	regulation of seedling development;multicellular organism reproduction;intracellular membrane-bounded organelle;binding;regulation of RNA metabolic process;regulation of nucleobase-containing compound metabolic process;reproduction;system development;nucleus;regulation of multicellular organismal development;multicellular organismal reproductive process;reproductive structure development;regulati…
BaRT2v18chr2HG105190	HORVU.MOREX.r3.2HG0201420	9.11505425438347e-15	2.77894	up-regulated	Serine/threonine-protein kinase SRK2H (Fragment);Putative serine/threonine-protein kinase SAPK2 (Fragment);Serine/threonine-protein kinase SAPK1;Serine/threonine-protein kinase SAPK2;Serine/threonine-protein kinase SRK2C;serine/threonine-protein kinase SAPK1 isoform X2;Serine/Threonine-kinase SAPK1-like protein;Protein kinase domain-containing protein	GO:0071310;GO:0030554;GO:0009791;GO:0017076;GO:0071704;GO:0006796;GO:0043226;GO:0023052;GO:0016772;GO:0090351;GO:0032559;GO:0008152;GO:0043043;GO:0035639;GO:0006518;GO:0009755;GO:0110165;GO:0043168;GO:0016301;GO:0071396;GO:0070887;GO:0097367;GO:0000166;GO:0006464;GO:1901564;GO:0044267;GO:0043229;GO:0016773;GO:0009737;GO:1901566;GO:0009719;GO:0006468;GO:1901700;GO:0004672;GO:0006793;GO:0009058;GO:…	intracellular membrane-bounded organelle;response to chemical;protein serine kinase activity;cellular macromolecule biosynthetic process;organic substance metabolic process;cellular response to alcohol;seedling development;phosphorylation;transferase activity;multicellular organismal process;adenyl ribonucleotide binding;cellular nitrogen compound biosynthetic process;cellular metabolic process;p…
BaRT2v18chr5HG266640	---NA---	0.000613293249377811	2.7723	up-regulated	0	0	0
BaRT2v18chr5HG267340	---NA---	1.31744991175106e-10	2.76914	up-regulated	0	0	0
BaRT2v18chr5HG246630	HORVU.MOREX.r3.5HG0478850	2.81127031525167e-13	2.7681	up-regulated	Trehalose 6-phosphate phosphatase;Trehalose-phosphatase;Alpha,alpha-trehalose-phosphate synthase	GO:0016051;GO:0005992;GO:0044249;GO:1901576;GO:0009311;GO:0033554;GO:0070413;GO:0005975;GO:0016757;GO:0071704;GO:0006796;GO:0003824;GO:0004805;GO:0016758;GO:0044262;GO:0006793;GO:0035251;GO:0016311;GO:0009058;GO:0050896;GO:0009312;GO:0044237;GO:0008152;GO:0044238;GO:0034637;GO:0031224;GO:0006950;GO:0110165;GO:0016021;GO:0009987;GO:0003825;GO:0016787;GO:0005737;GO:0005984;GO:0008194;GO:0016740;GO:…	hydrolase activity, acting on ester bonds;UDP-glycosyltransferase activity;disaccharide biosynthetic process;integral component of membrane;alpha,alpha-trehalose-phosphate synthase (UDP-forming) activity;hydrolase activity;organic substance metabolic process;phosphoric ester hydrolase activity;cellular biosynthetic process;biosynthetic process;transferase activity;disaccharide metabolic process;c…
BaRT2v18chr5HG269400	---NA---	0.000152700004634459	2.76737	up-regulated	0	0	0
BaRT2v18chr2HG093290	HORVU.MOREX.r3.2HG0183940	7.03832547661372e-12	2.76105	up-regulated	Protein kinase domain-containing protein	GO:1901605;GO:0030554;GO:0017076;GO:0006082;GO:0071704;GO:0006796;GO:0016053;GO:0006576;GO:0006952;GO:0002229;GO:0023052;GO:0016772;GO:0004888;GO:0032559;GO:0008152;GO:0042430;GO:1901362;GO:0035639;GO:0044106;GO:0009617;GO:0006950;GO:0110165;GO:0043168;GO:0030246;GO:0016301;GO:0097367;GO:0000166;GO:0006464;GO:1901564;GO:0044267;GO:0071944;GO:0098542;GO:0019438;GO:0009072;GO:0009308;GO:0016773;GO:…	aromatic compound biosynthetic process;response to oomycetes;transmembrane receptor protein serine/threonine kinase signaling pathway;plasma membrane;protein serine kinase activity;organic substance metabolic process;phosphorylation;transferase activity;tryptophan metabolic process;adenyl ribonucleotide binding;cellular nitrogen compound biosynthetic process;defense response to bacterium;cellular…
BaRT2v18chr7HG335960	HORVU.MOREX.r3.7HG0649370	9.69820741763357e-15	2.7609	up-regulated	S-adenosyl-L-methionine-dependent methyltransferases superfamily protein;wall-associated receptor kinase 2-like;Protein kinase domain-containing protein	GO:0097159;GO:0016741;GO:0036094;GO:0050789;GO:0065007;GO:0032259;GO:0016043;GO:0030554;GO:0140096;GO:0007154;GO:0016773;GO:0017076;GO:0043169;GO:0016310;GO:0071704;GO:0006796;GO:0044260;GO:0003824;GO:0043167;GO:0006468;GO:0007166;GO:0023052;GO:0032555;GO:0004672;GO:0006793;GO:0016772;GO:0050896;GO:0030247;GO:0050794;GO:0032559;GO:0044237;GO:1901363;GO:0008152;GO:0035639;GO:0043170;GO:0036211;GO:…	protein phosphorylation;binding;small molecule binding;anion binding;cell surface receptor signaling pathway;cellular protein modification process;kinase activity;plasma membrane;integral component of membrane;cellular component organization;methylation;transferase activity, transferring phosphorus-containing groups;signaling;organic substance metabolic process;phosphotransferase activity, alcoho…
BaRT2v18chr5HG257600	HORVU.MOREX.r3.5HG0496880	2.54604377157487e-11	2.75869	up-regulated	Glycosyltransferase;Crocetin glucosyltransferase 2;UDP-glycosyltransferase 74B1	GO:0052545;GO:0009607;GO:0033037;GO:0044249;GO:1901576;GO:0044281;GO:0033554;GO:0016043;GO:1901659;GO:0052542;GO:0043207;GO:1901137;GO:0033036;GO:0016757;GO:0006790;GO:0019758;GO:0009605;GO:0052386;GO:0006082;GO:0071704;GO:0003824;GO:1901566;GO:0016758;GO:0071554;GO:0052543;GO:0006952;GO:0042545;GO:0044419;GO:0016143;GO:0044272;GO:0043436;GO:0051179;GO:0035251;GO:0050896;GO:0009058;GO:0008152;GO:…	response to external stimulus;sulfur compound biosynthetic process;defense response;carbohydrate derivative metabolic process;secondary metabolic process;UDP-glycosyltransferase activity;quercetin 7-O-glucosyltransferase activity;callose localization;glucosinolate biosynthetic process;glycosyl compound biosynthetic process;cell wall modification;cellular component organization;glucosinolate metab…
BaRT2v18chr4HG198570	HORVU.MOREX.r3.4HG0383040	8.05812459781099e-08	2.75565	up-regulated	Myb-related protein P;MYB transcription factor;Transcription factor MYB12;Transcription factor MYB12-like isoform X1	GO:0097159;GO:0005634;GO:0016020;GO:0043226;GO:1901363;GO:0043227;GO:0005488;GO:0043229;GO:0031224;GO:0110165;GO:0016021;GO:0005622;GO:0003676;GO:0043231;GO:0003677	nucleic acid binding;organic cyclic compound binding;intracellular membrane-bounded organelle;DNA binding;binding;intracellular anatomical structure;organelle;membrane;heterocyclic compound binding;membrane-bounded organelle;nucleus;intrinsic component of membrane;integral component of membrane;cellular anatomical entity;intracellular organelle
BaRT2v18chr6HG314430	---NA---	1.59180093781876e-05	2.75432	up-regulated	0	0	0
BaRT2v18chr6HG325190	---NA---	1.46590652950573e-06	2.75106	up-regulated	0	0	0
BaRT2v18chr4HG220260	---NA---	0.000728716271038486	2.75057	up-regulated	0	0	0
BaRT2v18chr5HG263700	---NA---	2.29668957120523e-08	2.75004	up-regulated	0	0	0
BaRT2v18chr7HG352060	---NA---	0.000877710105894307	2.74995	up-regulated	0	0	0
BaRT2v18chr4HG193610	---NA---	1.26549943579386e-10	2.74941	up-regulated	0	0	0
BaRT2v18chr3HG152470	---NA---	0.000914625174829697	2.74938	up-regulated	0	0	0
BaRT2v18chr2HG088620	HORVU.MOREX.r3.2HG0176030	8.85103268392543e-14	2.749	up-regulated	protein-L-isoaspartate O-methyltransferase-like isoform X2;Protein-L-isoaspartate O-methyltransferase 1;Protein-L-isoaspartate O-methyltransferase	GO:0016741;GO:0032259;GO:0006479;GO:0140096;GO:0008276;GO:0071704;GO:0044260;GO:0003824;GO:0051998;GO:0008213;GO:0004719;GO:0010340;GO:0008757;GO:0008152;GO:0044237;GO:0043170;GO:0036211;GO:0019538;GO:0044238;GO:0031224;GO:0043414;GO:0110165;GO:0016021;GO:0008168;GO:0006807;GO:0009987;GO:0005737;GO:0016740;GO:0006464;GO:1901564;GO:0008171;GO:0044267;GO:0043412;GO:0005622;GO:0016020	protein alkylation;methylation;cellular protein modification process;integral component of membrane;protein methyltransferase activity;organic substance metabolic process;O-methyltransferase activity;organonitrogen compound metabolic process;transferase activity;S-adenosylmethionine-dependent methyltransferase activity;cellular protein metabolic process;catalytic activity, acting on a protein;cel…
BaRT2v18chr5HG230850	---NA---	2.76475797314804e-08	2.74872	up-regulated	0	0	0
BaRT2v18chr6HG300610	HORVU.MOREX.r3.6HG0579870	2.81333934706449e-12	2.74739	up-regulated	0	GO:0051539;GO:0051540;GO:0005488;GO:0031224;GO:0110165;GO:0016021;GO:0071944;GO:0051536;GO:0005886;GO:0016020	metal cluster binding;binding;membrane;4 iron, 4 sulfur cluster binding;intrinsic component of membrane;iron-sulfur cluster binding;cellular anatomical entity;plasma membrane;integral component of membrane;cell periphery
BaRT2v18chr2HG062510	HORVU.MOREX.r3.2HG0119520	9.22540305191851e-14	2.74056	up-regulated	C2 domain-containing protein;Calcium-dependent lipid-binding (CaLB domain) family protein	GO:0008289;GO:0071702;GO:0006869;GO:0006811;GO:0006820;GO:0005488;GO:0010876;GO:0006810;GO:0051179;GO:0031224;GO:0110165;GO:0016021;GO:0033036;GO:0051234;GO:0016020	lipid localization;transport;binding;macromolecule localization;anion transport;lipid transport;localization;lipid binding;membrane;intrinsic component of membrane;cellular anatomical entity;integral component of membrane;establishment of localization;organic substance transport;ion transport
BaRT2v18chr1HG026430	HORVU.MOREX.r3.1HG0057980	1.15935458446239e-12	2.7402	up-regulated	MFS domain-containing protein;Hexose carrier protein HEX6	GO:0006508;GO:0030163;GO:0043229;GO:0051603;GO:0009057;GO:0005215;GO:0000502;GO:0071704;GO:0006811;GO:0009056;GO:0044260;GO:0006511;GO:0043226;GO:0055085;GO:0008541;GO:0019941;GO:1905369;GO:0043227;GO:0015291;GO:0051179;GO:0010498;GO:0044257;GO:0044265;GO:0044248;GO:0022857;GO:0008152;GO:0043231;GO:0032991;GO:0044237;GO:0005634;GO:0043170;GO:0019538;GO:0044238;GO:1901575;GO:0006820;GO:0015293;GO:…	intracellular membrane-bounded organelle;proteasomal protein catabolic process;nucleus;integral component of membrane;proteasome complex;metabolic process;establishment of localization;proteasome regulatory particle;transporter activity;cellular catabolic process;carbohydrate transport;anion transport;symporter activity;proteolysis;transmembrane transporter activity;organonitrogen compound metabo…
BaRT2v18chr6HG323150	HORVU.MOREX.r3.6HG0625140	4.72768712015784e-06	2.73773	up-regulated	0	GO:0031224;GO:0110165;GO:0016021;GO:0016020	cellular anatomical entity;integral component of membrane;membrane;intrinsic component of membrane
BaRT2v18chr1HG017050	HORVU.MOREX.r3.1HG0039240	8.43602346103554e-15	2.73558	up-regulated	Putative transporter arsB;Divalent ion symporter;Citrate transporter family protein;Transmembrane protein, putative, expressed;CitMHS domain-containing protein	GO:0055085;GO:0051179;GO:0031224;GO:0110165;GO:0016021;GO:0006810;GO:0009987;GO:0051234;GO:0016020	transport;localization;transmembrane transport;membrane;intrinsic component of membrane;cellular anatomical entity;integral component of membrane;cellular process;establishment of localization
BaRT2v18chr6HG287350	HORVU.MOREX.r3.4HG0351230	1.75198965347875e-12	2.73504	up-regulated	0	0	0
BaRT2v18chr6HG317620	HORVU.MOREX.r3.6HG0615860	7.78472420687956e-11	2.72882	up-regulated	0	0	0
BaRT2v18chr3HG146930	HORVU.MOREX.r3.3HG0285310	2.88650640378454e-13	2.72602	up-regulated	probable E3 ubiquitin-protein ligase RZFP34;RING finger and CHY zinc finger domain-containing protein 1;CHY-type domain-containing protein;E3 ubiquitin-protein ligase MIEL1;CHY-type/CTCHY-type/RING-type Zinc finger protein	GO:0006508;GO:0008641;GO:0030163;GO:0043229;GO:0051603;GO:0140096;GO:0009057;GO:0043169;GO:0071704;GO:0061630;GO:0009056;GO:0044260;GO:0003824;GO:0006511;GO:0019787;GO:0043226;GO:0016874;GO:0016746;GO:0019941;GO:0043167;GO:0046914;GO:0043227;GO:0070647;GO:0044257;GO:0044265;GO:0044248;GO:0008152;GO:0043231;GO:0061659;GO:0044237;GO:0005634;GO:0043170;GO:0036211;GO:0019538;GO:1901575;GO:0044238;GO:…	intracellular membrane-bounded organelle;binding;protein modification by small protein conjugation;nucleus;cellular protein modification process;organic substance metabolic process;cellular catabolic process;ion binding;proteolysis;organonitrogen compound metabolic process;transferase activity;ubiquitin-like protein transferase activity;organic substance catabolic process;cellular protein metabol…
BaRT2v18chr2HG078040	---NA---	1.0468252721396e-07	2.72378	up-regulated	0	0	0
BaRT2v18chr4HG210210	HORVU.MOREX.r3.4HG0402470	5.12142884365061e-05	2.72335	up-regulated	Dynamin-type G domain-containing protein	GO:0097159;GO:0036094;GO:0032550;GO:0008092;GO:0017076;GO:0015631;GO:0008017;GO:0003824;GO:0007049;GO:0005515;GO:0043167;GO:0016818;GO:0032549;GO:0032555;GO:0005525;GO:0032561;GO:1901363;GO:0035639;GO:0017111;GO:0005488;GO:0031224;GO:0110165;GO:0016021;GO:0043168;GO:0003924;GO:0016462;GO:0001883;GO:0009987;GO:0005737;GO:0016817;GO:0097367;GO:0000166;GO:0016787;GO:0022402;GO:0019001;GO:0051301;GO:…	binding;protein binding;small molecule binding;purine ribonucleoside binding;anion binding;cell plate;cytokinesis;integral component of membrane;GTPase activity;nucleoside binding;hydrolase activity;tubulin binding;hydrolase activity, acting on acid anhydrides;hydrolase activity, acting on acid anhydrides, in phosphorus-containing anhydrides;ion binding;pyrophosphatase activity;heterocyclic compo…
BaRT2v18chr4HG208500	HORVU.MOREX.r3.4HG0399890	1.12261012136102e-12	2.72312	up-regulated	low affinity sulfate transporter 3-like;STAS domain-containing protein	GO:1901682;GO:0008509;GO:0015297;GO:0098660;GO:0015698;GO:1902358;GO:0008272;GO:0098656;GO:0015318;GO:0005215;GO:0031226;GO:0015116;GO:0006811;GO:0055085;GO:0015103;GO:0015291;GO:0051179;GO:0098661;GO:0072348;GO:0015075;GO:0008271;GO:0022857;GO:0005887;GO:0006820;GO:0015293;GO:0031224;GO:0110165;GO:0016021;GO:0022804;GO:0006810;GO:0140323;GO:0051234;GO:0009987;GO:0022853;GO:0034220;GO:0071944;GO:…	inorganic anion transport;sulfur compound transport;solute:anion antiporter activity;intrinsic component of plasma membrane;anion transmembrane transporter activity;integral component of membrane;plasma membrane;establishment of localization;sulfate transmembrane transporter activity;secondary active sulfate transmembrane transporter activity;inorganic molecular entity transmembrane transporter a…
BaRT2v18chr1HG006420	---NA---	0.000484152442037785	2.72024	up-regulated	0	0	0
BaRT2v18chr2HG096520	---NA---	0.00280685124211919	2.71966	up-regulated	0	0	0
BaRT2v18chr7HG373240	---NA---	1.73485979912341e-15	2.71345	up-regulated	Response regulatory domain-containing protein;Two-component response regulator ARR1;Putative two-component response regulator ARR20	GO:0097159;GO:0050789;GO:0065007;GO:0043229;GO:0007154;GO:0043226;GO:0043227;GO:0023052;GO:0000160;GO:0050896;GO:0050794;GO:0003676;GO:0043231;GO:1901363;GO:0003677;GO:0005634;GO:0005488;GO:0110165;GO:0009987;GO:0035556;GO:0007165;GO:0051716;GO:0005622	intracellular membrane-bounded organelle;binding;nucleus;signaling;intracellular signal transduction;DNA binding;phosphorelay signal transduction system;heterocyclic compound binding;regulation of cellular process;cellular process;intracellular organelle;organic cyclic compound binding;biological regulation;cell communication;membrane-bounded organelle;cellular anatomical entity;response to stimu…
BaRT2v18chr4HG219570	HORVU.MOREX.r3.4HG0416940	5.61727072477009e-12	2.70411	up-regulated	Heat shock 70 kDa protein, mitochondrial	GO:0005774;GO:0071310;GO:0097159;GO:0036094;GO:0006457;GO:0043229;GO:0033554;GO:0030554;GO:0017076;GO:0044183;GO:0035966;GO:0005739;GO:0061077;GO:0003824;GO:0043226;GO:0005515;GO:0042221;GO:0043167;GO:0006986;GO:0043227;GO:0016818;GO:0005773;GO:0032555;GO:0042026;GO:0050896;GO:0031072;GO:0032559;GO:0043231;GO:1901363;GO:0051085;GO:0035639;GO:0034620;GO:0035967;GO:0051084;GO:0005524;GO:0031090;GO:…	protein folding chaperone;protein binding;intracellular membrane-bounded organelle;binding;small molecule binding;anion binding;vacuole;unfolded protein binding;response to organic substance;response to chemical;chaperone-mediated protein folding;misfolded protein binding;hydrolase activity;hydrolase activity, acting on acid anhydrides;hydrolase activity, acting on acid anhydrides, in phosphorus-…
BaRT2v18chr7HG355440	---NA---	0.00113358136771406	2.70334	up-regulated	Chlorophyll a-b binding protein, chloroplastic	GO:0009522;GO:0019684;GO:0097159;GO:0009523;GO:0009534;GO:0055035;GO:0009570;GO:0043229;GO:0046903;GO:0000145;GO:0043169;GO:0009768;GO:0005938;GO:0071704;GO:0044260;GO:0016020;GO:0043226;GO:0098796;GO:0009579;GO:0043167;GO:0031975;GO:0043227;GO:0051179;GO:0009416;GO:0050896;GO:0009526;GO:0009314;GO:0032940;GO:0008152;GO:0009507;GO:1901363;GO:0032991;GO:0043231;GO:0034357;GO:0044237;GO:0043170;GO:…	binding;chloroplast thylakoid membrane;intracellular membrane-bounded organelle;secretion by cell;organelle envelope;chloroplast envelope;membrane protein complex;secretion;cellular protein modification process;chloroplast;integral component of membrane;chlorophyll binding;establishment of localization;chloroplast stroma;plastid envelope;vesicle tethering complex;thylakoid membrane;photosynthesis…
BaRT2v18chr5HG245030	HORVU.MOREX.r3.5HG0475560	0.0054578776380279	2.70294	up-regulated	NET domain-containing protein	0	0
BaRT2v18chr4HG200250	---NA---	2.0519000976324e-09	2.70238	up-regulated	0	0	0
BaRT2v18chr7HG385840	HORVU.MOREX.r3.7HG0748900	8.32643208714092e-05	2.70212	up-regulated	Rhodanese/Cell cycle control phosphatase superfamily protein, putative;Senescence-associated protein DIN1;Rhodanese domain-containing protein;thiosulfate sulfurtransferase 16, chloroplastic;Rhodanese/Cell cycle control phosphatase superfamily protein;Thiosulfate sulfurtransferase 16, chloroplastic-like;Thiosulfate sulfurtransferase 16, chloroplastic	GO:0007568;GO:0043229;GO:0009611;GO:0009725;GO:0009753;GO:0006979;GO:0003824;GO:0043226;GO:0009719;GO:0042221;GO:0043227;GO:1901700;GO:0032502;GO:0050896;GO:0043231;GO:0009507;GO:0033993;GO:0031224;GO:0006950;GO:0110165;GO:0016021;GO:0005737;GO:0010033;GO:0070542;GO:0016740;GO:0009536;GO:0005622;GO:0016020	response to lipid;intracellular membrane-bounded organelle;aging;response to hormone;response to organic substance;response to wounding;chloroplast;integral component of membrane;response to chemical;response to endogenous stimulus;response to fatty acid;transferase activity;response to oxidative stress;intracellular organelle;catalytic activity;membrane;cytoplasm;response to stress;intrinsic com…
BaRT2v18chr6HG287980	---NA---	3.39859644472138e-06	2.70005	up-regulated	0	0	0
BaRT2v18chr5HG266630	HORVU.MOREX.r3.7HG0726310	1.16713280944434e-10	2.69928	up-regulated	Isoflavone 2'-hydroxylase;Cytochrome P450 family protein, expressed;Cytochrome P450 family 81 subfamily D polypeptide 8;Putative ferulate 5-hydroxylase	0	0
BaRT2v18chr3HG167790	HORVU.MOREX.r3.3HG0319340	3.93882590115741e-12	2.6984	up-regulated	Voltage-dependent L-type calcium channel subunit;KANADI like transcription factor, putative isoform 1;Macrolide export ATP-binding/permease protein MacB (Fragment)	GO:0097159;GO:0005783;GO:0036094;GO:0012505;GO:0043229;GO:0030554;GO:0017076;GO:0043226;GO:0043167;GO:0043227;GO:0032555;GO:0032559;GO:0043231;GO:1901363;GO:0035639;GO:0005524;GO:0005488;GO:0031224;GO:0043168;GO:0016021;GO:0110165;GO:0005737;GO:0097367;GO:0000166;GO:0032553;GO:1901265;GO:0005622;GO:0016020	intracellular membrane-bounded organelle;binding;small molecule binding;anion binding;integral component of membrane;endomembrane system;endoplasmic reticulum;ion binding;adenyl ribonucleotide binding;heterocyclic compound binding;nucleoside phosphate binding;intracellular organelle;purine ribonucleotide binding;adenyl nucleotide binding;organic cyclic compound binding;membrane;cytoplasm;purine n…
BaRT2v18chr5HG266570	---NA---	6.82819289392428e-05	2.69611	up-regulated	0	0	0
BaRT2v18chr5HG257820	HORVU.MOREX.r3.5HG0497220	7.69368046994972e-10	2.69282	up-regulated	Serine carboxypeptidase-like 18	GO:0006508;GO:0017171;GO:0140096;GO:0071704;GO:0016746;GO:0003824;GO:0008233;GO:0004185;GO:0008152;GO:0043170;GO:0019538;GO:0044238;GO:0031224;GO:0019748;GO:0110165;GO:0016021;GO:0006807;GO:0008236;GO:0016787;GO:0016740;GO:0008238;GO:1901564;GO:0016747;GO:0070008;GO:0004180;GO:0016020	secondary metabolic process;peptidase activity;integral component of membrane;hydrolase activity;organic substance metabolic process;proteolysis;organonitrogen compound metabolic process;transferase activity;transferase activity, transferring acyl groups other than amino-acyl groups;catalytic activity, acting on a protein;transferase activity, transferring acyl groups;carboxypeptidase activity;ex…
BaRT2v18chr6HG291340	HORVU.MOREX.r3.6HG0556820	3.98170728943552e-06	2.68518	up-regulated	NAC domain-containing protein;Transcription factor	GO:0097159;GO:0006355;GO:0050789;GO:0065007;GO:0019222;GO:0043229;GO:0019219;GO:0010468;GO:0043226;GO:1903506;GO:0043227;GO:0007275;GO:0050794;GO:0032502;GO:0003676;GO:0043231;GO:2001141;GO:1901363;GO:2000112;GO:0003677;GO:0005634;GO:0031323;GO:0032501;GO:0060255;GO:0005488;GO:0080090;GO:0110165;GO:0048856;GO:0051171;GO:0010556;GO:0031326;GO:0005622;GO:0048731;GO:0051252;GO:0009889	intracellular membrane-bounded organelle;binding;regulation of RNA metabolic process;regulation of nucleobase-containing compound metabolic process;system development;nucleus;regulation of RNA biosynthetic process;regulation of transcription, DNA-templated;DNA binding;regulation of biosynthetic process;multicellular organismal process;heterocyclic compound binding;regulation of cellular process;r…
BaRT2v18chr3HG172740	HORVU.MOREX.r3.3HG0328910	0.0012183425941228	2.68483	up-regulated	0	GO:0031224;GO:0110165;GO:0016021;GO:0016020	cellular anatomical entity;integral component of membrane;membrane;intrinsic component of membrane
BaRT2v18chr5HG244170	---NA---	5.66892910801315e-10	2.67176	up-regulated	0	0	0
BaRT2v18chr3HG146510	HORVU.MOREX.r3.3HG0284730	1.04501824653767e-08	2.6712	up-regulated	ABI3VP1 transcription factor (Fragment);TF-B3 domain-containing protein;B3 domain-containing protein LFL1	GO:0097159;GO:0022414;GO:0140110;GO:0061458;GO:0006355;GO:0050789;GO:0090567;GO:0065007;GO:1990837;GO:0043229;GO:0000976;GO:0019222;GO:0009791;GO:0019219;GO:0048608;GO:0010468;GO:0043226;GO:0048367;GO:0003006;GO:1903506;GO:0043227;GO:0003700;GO:0050794;GO:0009416;GO:0007275;GO:0032502;GO:0009314;GO:0050896;GO:0003676;GO:0043231;GO:0003677;GO:1901363;GO:0032501;GO:2001141;GO:0005634;GO:2000112;GO:…	intracellular membrane-bounded organelle;binding;regulation of RNA metabolic process;regulation of nucleobase-containing compound metabolic process;reproduction;system development;nucleus;reproductive structure development;shoot system development;sequence-specific DNA binding;regulation of transcription, DNA-templated;regulation of RNA biosynthetic process;DNA binding;regulation of biosynthetic …
BaRT2v18chr7HG333890	---NA---	0.00387022098648083	2.66855	up-regulated	0	0	0
BaRT2v18chr5HG266400	HORVU.MOREX.r3.5HG0511920	0.00394865187234407	2.66658	up-regulated	Phytocyanin domain-containing protein	GO:0003824;GO:0016020;GO:0016491;GO:0071944;GO:0031224;GO:0110165;GO:0009987;GO:0009055;GO:0006091;GO:0022900;GO:0016021;GO:0031226;GO:0005886;GO:0031225;GO:0008152;GO:0044237;GO:0046658	intrinsic component of plasma membrane;catalytic activity;generation of precursor metabolites and energy;membrane;anchored component of membrane;electron transfer activity;intrinsic component of membrane;anchored component of plasma membrane;cellular metabolic process;plasma membrane;integral component of membrane;cellular process;cellular anatomical entity;metabolic process;electron transport ch…
BaRT2v18chr2HG054320	HORVU.MOREX.r3.2HG0104110	1.29884562330199e-16	2.66461	up-regulated	0	0	0
BaRT2v18chr6HG322830	---NA---	7.00759054455775e-11	2.66166	up-regulated	0	GO:0097159;GO:0006355;GO:0140110;GO:0050789;GO:0065007;GO:0019222;GO:0043229;GO:0019219;GO:0010468;GO:0043226;GO:1903506;GO:0043227;GO:0003700;GO:0050794;GO:0003676;GO:0043231;GO:1901363;GO:2000112;GO:0003677;GO:2001141;GO:0005634;GO:0031323;GO:0060255;GO:0005488;GO:0080090;GO:0110165;GO:0051171;GO:0010556;GO:0031326;GO:0005622;GO:0051252;GO:0009889	intracellular membrane-bounded organelle;binding;regulation of RNA metabolic process;regulation of nucleobase-containing compound metabolic process;nucleus;regulation of RNA biosynthetic process;regulation of transcription, DNA-templated;DNA binding;regulation of biosynthetic process;heterocyclic compound binding;regulation of cellular process;regulation of cellular biosynthetic process;intracell…
BaRT2v18chr2HG087320	---NA---	2.22592086785179e-08	2.66163	up-regulated	snakin-2;Gibberellin-regulated protein 14	0	0
BaRT2v18chr6HG314810	HORVU.MOREX.r3.6HG0610990	1.75786656918496e-13	2.66055	up-regulated	0	0	0
BaRT2v18chr4HG217350	HORVU.MOREX.r3.4HG0413510	1.20401226701235e-17	2.65703	up-regulated	UAA transporter;Adenosine 3'-phospho 5'-phosphosulfate transporter 2;UDP-galactose/UDP-glucose transporter 2-like	GO:0015297;GO:0005783;GO:0012505;GO:0098827;GO:0030173;GO:0043229;GO:0031227;GO:0031300;GO:0005215;GO:0098791;GO:0006811;GO:0016020;GO:0043226;GO:0055085;GO:0043227;GO:0015291;GO:0051179;GO:0005789;GO:0031301;GO:0000139;GO:0005794;GO:0022857;GO:0043231;GO:0031090;GO:0031228;GO:0006820;GO:0031224;GO:0110165;GO:0016021;GO:0022804;GO:0006810;GO:0009987;GO:0051234;GO:0098588;GO:0008643;GO:0005737;GO:…	intracellular membrane-bounded organelle;ion transport;integral component of membrane;Golgi membrane;establishment of localization;endomembrane system;endoplasmic reticulum;transporter activity;carbohydrate transport;anion transport;antiporter activity;transmembrane transporter activity;integral component of endoplasmic reticulum membrane;Golgi apparatus;cellular process;intracellular organelle;i…
BaRT2v18chr5HG274920	---NA---	0.00168546974883202	2.6558	up-regulated	0	0	0
BaRT2v18chr4HG198620	HORVU.MOREX.r3.4HG0383080	1.70662771140746e-09	2.6525	up-regulated	0	0	0
BaRT2v18chr2HG080210	HORVU.MOREX.r3.2HG0159100	6.51068088140133e-11	2.64973	up-regulated	Putative core-2/I-branching beta-1,6-N-acetylglucosaminyltransferase family protein;Xylosyltransferase, family GT14;Core-2/I-branching beta-1,6-N-acetylglucosaminyltransferase family protein isoform 1;Acetylglucosaminyltransferase;Branch domain-containing protein;beta-glucuronosyltransferase GlcAT14B;Branching enzyme;Glycosyl transferase, family 14;Core-2/I-branching beta-1,6-N-acetylglucosaminyl…	GO:0016740;GO:0003824;GO:0043226;GO:0012505;GO:0043227;GO:0043229;GO:0031224;GO:0110165;GO:0016021;GO:0005622;GO:0005737;GO:0005794;GO:0016757;GO:0043231;GO:0016020	intracellular anatomical structure;intracellular membrane-bounded organelle;catalytic activity;transferase activity;organelle;membrane;cytoplasm;intrinsic component of membrane;transferase activity, transferring glycosyl groups;membrane-bounded organelle;cellular anatomical entity;integral component of membrane;Golgi apparatus;intracellular organelle;endomembrane system
BaRT2v18chr4HG208320	---NA---	8.76643522642476e-06	2.6436	up-regulated	0	0	0
BaRT2v18chr4HG207510	HORVU.MOREX.r3.4HG0398300	3.15916699104799e-15	2.63593	up-regulated	Sulfhydryl oxidase	0	0
BaRT2v18chr2HG109970	HORVU.MOREX.r3.2HG0209270	4.01239428055914e-10	2.63567	up-regulated	RING-type E3 ubiquitin transferase	GO:0006508;GO:0030163;GO:0051603;GO:0009057;GO:0043169;GO:0071704;GO:0009056;GO:0044260;GO:0003824;GO:0006511;GO:0019941;GO:0043167;GO:0046914;GO:0070647;GO:0044257;GO:0044265;GO:0007275;GO:0032502;GO:0044248;GO:0008152;GO:0032501;GO:0044237;GO:0043170;GO:0036211;GO:0019538;GO:1901575;GO:0044238;GO:0005488;GO:0110165;GO:0006807;GO:0048856;GO:0009987;GO:0005737;GO:0046872;GO:0016740;GO:0006464;GO:…	binding;protein modification by small protein conjugation;cellular protein modification process;organic substance metabolic process;cellular catabolic process;ion binding;proteolysis;organonitrogen compound metabolic process;transferase activity;multicellular organismal process;organic substance catabolic process;cellular protein metabolic process;organonitrogen compound catabolic process;protein…
BaRT2v18chr5HG257810	---NA---	6.81738558582206e-06	2.63389	up-regulated	0	0	0
BaRT2v18chr5HG241630	HORVU.MOREX.r3.4HG0376680	8.14787586939593e-12	2.63169	up-regulated	RNA-directed DNA polymerase;Homeobox protein cut-like	GO:0097159;GO:0006139;GO:0044249;GO:1901576;GO:0090305;GO:0071897;GO:0140097;GO:0071704;GO:0004523;GO:0003824;GO:0044260;GO:0016893;GO:0016891;GO:0016818;GO:0140098;GO:0016772;GO:0004521;GO:0009058;GO:0018130;GO:0003676;GO:1901362;GO:1901363;GO:0006725;GO:0004519;GO:0044237;GO:0008152;GO:0034061;GO:0034641;GO:0043170;GO:0044238;GO:0016070;GO:0017111;GO:0005488;GO:0003964;GO:0090501;GO:0016887;GO:…	aromatic compound biosynthetic process;binding;endonuclease activity;hydrolase activity, acting on ester bonds;organic cyclic compound biosynthetic process;transferase activity, transferring phosphorus-containing groups;hydrolase activity;RNA-directed DNA polymerase activity;catalytic activity, acting on RNA;cellular macromolecule biosynthetic process;RNA metabolic process;hydrolase activity, act…
BaRT2v18chr5HG261540	---NA---	0.000122628272491593	2.62936	up-regulated	0	0	0
BaRT2v18chr5HG263500	HORVU.MOREX.r3.5HG0507390	0.00101474615694849	2.62891	up-regulated	Late embryogenesis abundant;desiccation-related protein clone PCC6-19-like;Dehydrin	GO:0001101;GO:0009415;GO:0009725;GO:0009414;GO:0009737;GO:0009719;GO:0042221;GO:1901700;GO:0050896;GO:0009266;GO:0009409;GO:0033993;GO:0009628;GO:0010035;GO:0006950;GO:0110165;GO:0005737;GO:0010033;GO:0009631;GO:0005829;GO:0097305;GO:0005622	cold acclimation;response to lipid;response to hormone;response to organic substance;response to chemical;response to water;response to endogenous stimulus;response to cold;response to water deprivation;response to temperature stimulus;response to abscisic acid;response to inorganic substance;response to alcohol;cytoplasm;response to stress;cellular anatomical entity;response to stimulus;response…
BaRT2v18chr2HG050500	HORVU.MOREX.r3.2HG0096770	7.88114276948967e-17	2.62418	up-regulated	Zinc finger, RING/FYVE/PHD-type	0	0
BaRT2v18chr1HG035280	HORVU.MOREX.r3.1HG0072560	3.10795988202231e-08	2.61876	up-regulated	0	0	0
BaRT2v18chr3HG142840	HORVU.MOREX.r3.3HG0277400	1.01855387168901e-16	2.61778	up-regulated	JAB/MPN domain;Associated molecule with the SH3 domain of STAM 2;MPN domain-containing protein;ESCRT I complex subunit sst2;JAB1/MPN/MOV34 metalloenzyme domain containing protein;AMSH-like ubiquitin thioesterase 2	GO:0097708;GO:0101005;GO:0012505;GO:0006508;GO:0140096;GO:0070536;GO:0004843;GO:0000502;GO:0031982;GO:0031410;GO:0071704;GO:0044260;GO:0003824;GO:0043226;GO:0043227;GO:1905369;GO:0018215;GO:0070647;GO:0070122;GO:0008233;GO:0061578;GO:0008152;GO:0044237;GO:0032991;GO:0070646;GO:0008237;GO:0043170;GO:0036211;GO:0019538;GO:0044238;GO:0005768;GO:0016579;GO:0031224;GO:0110165;GO:0006807;GO:0016021;GO:…	isopeptidase activity;cellular protein modification process;peptidase activity;integral component of membrane;proteasome complex;metabolic process;endosome;protein modification by small protein removal;endomembrane system;intracellular vesicle;hydrolase activity;organic substance metabolic process;proteolysis;organonitrogen compound metabolic process;cellular protein metabolic process;endopeptida…
BaRT2v18chr3HG120600	HORVU.MOREX.r3.3HG0229410	8.24262759692518e-12	2.61351	up-regulated	CST complex subunit STN1;OB domain-containing protein;OB-fold nucleic acid binding domain containing protein, expressed	GO:0097159;GO:0006139;GO:0065007;GO:0006996;GO:0043229;GO:0016043;GO:0071704;GO:0044260;GO:0042592;GO:0043226;GO:0043227;GO:0032200;GO:0003697;GO:0003676;GO:0043231;GO:0003677;GO:1901363;GO:0006725;GO:0044237;GO:0005634;GO:0043170;GO:0034641;GO:0008152;GO:0044238;GO:0000723;GO:0071840;GO:0005488;GO:0016233;GO:0110165;GO:0006807;GO:0009987;GO:0006259;GO:0060249;GO:0090304;GO:0065008;GO:0005622;GO:…	telomere organization;intracellular membrane-bounded organelle;binding;telomere maintenance;anatomical structure homeostasis;nucleus;cellular component organization;organic substance metabolic process;DNA binding;regulation of biological quality;nucleobase-containing compound metabolic process;telomere capping;heterocyclic compound binding;cellular metabolic process;cellular macromolecule metabol…
BaRT2v18chr5HG226200	HORVU.MOREX.r3.5HG0432400	6.606613642935e-14	2.60959	up-regulated	0	GO:0009719;GO:0042221;GO:0009725;GO:0050896;GO:0010033;GO:0009733	response to auxin;response to hormone;response to organic substance;response to chemical;response to stimulus;response to endogenous stimulus
BaRT2v18chr1HG042270	---NA---	1.0443327180385e-12	2.60894	up-regulated	0	0	0
BaRT2v18chr4HG205900	HORVU.MOREX.r3.4HG0395490	1.3806661521044e-10	2.60638	up-regulated	High molecular mass early light-inducible protein HV58, chloroplastic	GO:0009534;GO:0055035;GO:0043229;GO:0016020;GO:0043226;GO:0009579;GO:0043227;GO:0008152;GO:0044237;GO:0009507;GO:0043231;GO:0034357;GO:0031224;GO:0110165;GO:0016021;GO:0009987;GO:0005737;GO:0031976;GO:0009536;GO:0015979;GO:0005622;GO:0042651;GO:0009535;GO:0031984	intracellular membrane-bounded organelle;chloroplast thylakoid membrane;chloroplast;integral component of membrane;thylakoid membrane;photosynthesis;thylakoid;cellular metabolic process;cellular process;chloroplast thylakoid;intracellular organelle;plastid thylakoid;cytoplasm;membrane;intrinsic component of membrane;membrane-bounded organelle;cellular anatomical entity;organelle;plastid;intracell…
BaRT2v18chr7HG340780	HORVU.MOREX.r3.7HG0658560	1.5951507950373e-15	2.60376	up-regulated	Dual specificity protein kinase splA (Fragment);Serine/threonine-protein kinase CTR1;PB1 domain-containing protein;Protein kinase domain-containing protein	GO:1901605;GO:0031974;GO:0030554;GO:0017076;GO:0006082;GO:0071704;GO:0006796;GO:0016053;GO:0043226;GO:0009579;GO:0023052;GO:0016772;GO:0032559;GO:0009507;GO:0008152;GO:0035639;GO:0009064;GO:0043168;GO:0110165;GO:0016301;GO:0097367;GO:0000166;GO:0006464;GO:1901564;GO:0044267;GO:0006526;GO:0043229;GO:0016773;GO:0003991;GO:1901566;GO:0006468;GO:0008652;GO:0004672;GO:0006793;GO:0009058;GO:0019752;GO:…	intracellular membrane-bounded organelle;mitochondrial matrix;organelle lumen;organic substance metabolic process;phosphorylation;transferase activity;adenyl ribonucleotide binding;cellular metabolic process;protein serine/threonine kinase activity;organic acid metabolic process;phosphate-containing compound metabolic process;organic cyclic compound binding;biological regulation;ribonucleotide bi…
BaRT2v18chr5HG252510	---NA---	3.69069821045582e-09	2.60305	up-regulated	0	0	0
BaRT2v18chr3HG163550	HORVU.MOREX.r3.3HG0311160	9.5125745259307e-08	2.60243	up-regulated	0	0	0
BaRT2v18chr7HG381800	---NA---	0.000260031128298089	2.60087	up-regulated	0	0	0
BaRT2v18chr4HG211650	---NA---	3.43870666140741e-16	2.59759	up-regulated	GCN5-related N-acetyltransferase, putative, expressed;N-acetyltransferase domain-containing protein;Acyl-CoA N-acyltransferase (NAT) superfamily protein	GO:0016740;GO:0016746;GO:0003824;GO:0016410;GO:0016747;GO:0008080;GO:0016407	N-acetyltransferase activity;catalytic activity;transferase activity;transferase activity, transferring acyl groups other than amino-acyl groups;N-acyltransferase activity;transferase activity, transferring acyl groups;acetyltransferase activity
BaRT2v18chr5HG239670	HORVU.MOREX.r3.5HG0464580	5.17036809403996e-15	2.59217	up-regulated	Non-specific serine/threonine protein kinase	GO:0097159;GO:0036094;GO:0050789;GO:0065007;GO:0106310;GO:0140096;GO:0007154;GO:0016773;GO:0030554;GO:0017076;GO:0016310;GO:0071704;GO:0006796;GO:0044260;GO:0003824;GO:0016746;GO:0043167;GO:0006468;GO:0023052;GO:0032555;GO:0004672;GO:0006793;GO:0016772;GO:0050896;GO:0050794;GO:0106311;GO:0032559;GO:0044237;GO:1901363;GO:0008152;GO:0035639;GO:0043170;GO:0036211;GO:0005524;GO:0019538;GO:0044238;GO:…	protein phosphorylation;binding;small molecule binding;anion binding;cellular protein modification process;kinase activity;integral component of membrane;transferase activity, transferring phosphorus-containing groups;protein serine kinase activity;signaling;organic substance metabolic process;protein threonine kinase activity;phosphotransferase activity, alcohol group as acceptor;ion binding;org…
BaRT2v18chr5HG229620	HORVU.MOREX.r3.4HG0413020	4.0266583801692e-12	2.5918	up-regulated	0	GO:0031224;GO:0110165;GO:0016021;GO:0016020	cellular anatomical entity;integral component of membrane;membrane;intrinsic component of membrane
BaRT2v18chr5HG273130	HORVU.MOREX.r3.5HG0523210	8.14517545939064e-07	2.59097	up-regulated	G-box-binding factor 1;BZIP domain-containing protein	GO:0071310;GO:0097159;GO:0006355;GO:0140110;GO:0050789;GO:0003723;GO:0009738;GO:0065007;GO:0019222;GO:0043229;GO:0007154;GO:0019219;GO:0009725;GO:0009737;GO:0010468;GO:0043226;GO:0009719;GO:0042221;GO:1903506;GO:0043227;GO:0032870;GO:0003700;GO:0023052;GO:1901700;GO:0071495;GO:0050896;GO:0050794;GO:0003676;GO:0043231;GO:1901363;GO:2000112;GO:0003677;GO:2001141;GO:0005634;GO:0031323;GO:0097306;GO:…	cellular response to abscisic acid stimulus;response to lipid;intracellular membrane-bounded organelle;binding;regulation of RNA metabolic process;regulation of nucleobase-containing compound metabolic process;response to hormone;response to organic substance;nucleus;response to chemical;response to endogenous stimulus;regulation of RNA biosynthetic process;regulation of transcription, DNA-templa…
BaRT2v18chr1HG017650	HORVU.MOREX.r3.1HG0040790	3.22964662125068e-12	2.58936	up-regulated	Purine catabolism regulatory protein;Putative receptor-like protein kinase	GO:0016740;GO:0003824;GO:0008152;GO:0016301;GO:0006793;GO:0016772;GO:0009987;GO:0016310;GO:0044237;GO:0006796	catalytic activity;phosphorylation;phosphorus metabolic process;transferase activity;kinase activity;cellular metabolic process;cellular process;metabolic process;transferase activity, transferring phosphorus-containing groups;phosphate-containing compound metabolic process
BaRT2v18chr7HG349490	HORVU.MOREX.r3.7HG0675810	1.04367678435236e-09	2.5823	up-regulated	F-box domain containing protein, expressed;DUF295 domain-containing protein	GO:0031224;GO:0110165;GO:0016021;GO:0016020	cellular anatomical entity;integral component of membrane;membrane;intrinsic component of membrane
BaRT2v18chr1HG043530	---NA---	0.00021141080640562	2.58107	up-regulated	0	0	0
BaRT2v18chr3HG166430	HORVU.MOREX.r3.3HG0316160	0.00250822217678264	2.58081	up-regulated	Xylanase inhibitor;Basic 7S globulin 2;Aspartic proteinase nepenthesin-2-like;Peptidase A1 domain-containing protein	GO:0006508;GO:0004568;GO:1901072;GO:0004175;GO:0071704;GO:0048046;GO:0048367;GO:0006952;GO:1901136;GO:0008152;GO:0006950;GO:0110165;GO:0004190;GO:1901135;GO:1901564;GO:0000272;GO:0098542;GO:1901565;GO:0046348;GO:0009057;GO:0005975;GO:0009620;GO:0010410;GO:0006026;GO:0044419;GO:0044265;GO:0006032;GO:0008233;GO:0040008;GO:0044237;GO:0043170;GO:0019538;GO:0031224;GO:0006022;GO:0048856;GO:0009987;GO:…	peptidase activity;cellular polysaccharide metabolic process;hydrolase activity;shoot system development;organic substance metabolic process;chitin catabolic process;chitinase activity;multicellular organismal process;organic substance catabolic process;cellular metabolic process;hydrolase activity, hydrolyzing O-glycosyl compounds;cell wall polysaccharide catabolic process;defense response to fu…
BaRT2v18chr2HG066190	---NA---	0.00481564855096633	2.57878	up-regulated	0	0	0
BaRT2v18chr2HG088850	HORVU.MOREX.r3.2HG0176420	5.2103153640664e-07	2.57493	up-regulated	BCL-2 binding anthanogene-1;BAG family molecular chaperone regulator 4;Ubiquitin-like domain-containing protein	GO:0097159;GO:0030234;GO:0036094;GO:0050790;GO:0065007;GO:0030554;GO:0017076;GO:0098772;GO:0005515;GO:0000774;GO:0031072;GO:1901363;GO:0031647;GO:0005488;GO:0031224;GO:0110165;GO:0016021;GO:0060590;GO:0050821;GO:0005737;GO:0000166;GO:0060589;GO:0051087;GO:0065009;GO:1901265;GO:0065008;GO:0005622;GO:0016020	protein binding;binding;enzyme regulator activity;small molecule binding;regulation of catalytic activity;integral component of membrane;chaperone binding;protein stabilization;regulation of biological quality;regulation of protein stability;regulation of molecular function;heterocyclic compound binding;nucleoside phosphate binding;heat shock protein binding;adenyl nucleotide binding;biological r…
BaRT2v18chr5HG233860	---NA---	5.83595189254759e-10	2.56481	up-regulated	0	0	0
BaRT2v18chr3HG160880	HORVU.MOREX.r3.3HG0307360	3.00553092137683e-16	2.56321	up-regulated	F-box protein SKP2A;F-box/LRR-repeat protein 2;F-box protein FBL2	GO:0031146;GO:0006508;GO:0030163;GO:0051603;GO:0009057;GO:0071704;GO:0009056;GO:0044260;GO:0006511;GO:0019941;GO:0031461;GO:0010498;GO:0044257;GO:0044265;GO:0044248;GO:0008152;GO:0044237;GO:0032991;GO:0043170;GO:0019538;GO:0044238;GO:1901575;GO:0031224;GO:0043161;GO:0016021;GO:0110165;GO:0006807;GO:0009987;GO:0000151;GO:1990234;GO:1901564;GO:0019005;GO:0044267;GO:0140535;GO:0043632;GO:1902494;GO:…	cullin-RING ubiquitin ligase complex;proteasomal protein catabolic process;integral component of membrane;organic substance metabolic process;cellular catabolic process;proteolysis;organonitrogen compound metabolic process;organic substance catabolic process;cellular protein metabolic process;organonitrogen compound catabolic process;cellular metabolic process;ubiquitin-dependent protein cataboli…
BaRT2v18chr2HG064550	HORVU.MOREX.r3.2HG0123220	3.04556908849676e-11	2.5586	up-regulated	SAP domain-containing protein;Apoptotic chromatin condensation inducer in the nucleus	GO:0097159;GO:0097708;GO:0012505;GO:0043229;GO:0098791;GO:0031982;GO:0031410;GO:0016020;GO:0043226;GO:0043227;GO:0005794;GO:0003676;GO:0043231;GO:0003677;GO:1901363;GO:0005488;GO:0005768;GO:0031224;GO:0110165;GO:0016021;GO:0005737;GO:0005802;GO:0005622;GO:0031984	binding;intracellular membrane-bounded organelle;integral component of membrane;endosome;endomembrane system;intracellular vesicle;DNA binding;heterocyclic compound binding;Golgi apparatus;intracellular organelle;Golgi apparatus subcompartment;organic cyclic compound binding;cytoplasmic vesicle;cytoplasm;membrane;intrinsic component of membrane;membrane-bounded organelle;cellular anatomical entit…
BaRT2v18chr5HG235500	HORVU.MOREX.r3.5HG0455020	0.000144316491928408	2.55726	up-regulated	Ethylene-responsive transcription factor ERF110;AP2/ERF domain-containing protein;ethylene-responsive transcription factor ERF110-like	GO:0097159;GO:0006355;GO:0140110;GO:0050789;GO:0065007;GO:0019222;GO:0043229;GO:0019219;GO:0010468;GO:0043226;GO:1903506;GO:0043227;GO:0006952;GO:0003700;GO:0050896;GO:0050794;GO:0003676;GO:0043231;GO:1901363;GO:2000112;GO:0003677;GO:2001141;GO:0005634;GO:0031323;GO:0060255;GO:0005488;GO:0080090;GO:0006950;GO:0110165;GO:0051171;GO:0010556;GO:0031326;GO:0005622;GO:0051252;GO:0009889	intracellular membrane-bounded organelle;binding;defense response;regulation of RNA metabolic process;regulation of nucleobase-containing compound metabolic process;nucleus;regulation of RNA biosynthetic process;regulation of transcription, DNA-templated;DNA binding;regulation of biosynthetic process;heterocyclic compound binding;regulation of cellular process;regulation of cellular biosynthetic …
BaRT2v18chr2HG111520	HORVU.MOREX.r3.6HG0626200	3.4862677061947e-08	2.55723	up-regulated	Geraniol 8-hydroxylase;Cytochrome P450 family 76 subfamily C polypeptide 7	0	0
BaRT2v18chr1HG007590	---NA---	4.80823618123697e-05	2.55504	up-regulated	0	0	0
BaRT2v18chr6HG302110	---NA---	0.000717723915570782	2.555	up-regulated	0	0	0
BaRT2v18chr1HG022540	HORVU.MOREX.r3.6HG0540900	2.40889288174477e-12	2.55335	up-regulated	Cytochrome P450 family protein, expressed;Cytochrome P450 family 704 subfamily A polypeptide 2	0	0
BaRT2v18chr5HG275600	HORVU.MOREX.r3.5HG0527250	2.00073168145371e-08	2.55179	up-regulated	Bowman-Birk type trypsin inhibitor	GO:0043086;GO:0032269;GO:0030234;GO:0032268;GO:0050789;GO:0006508;GO:0061135;GO:0050790;GO:0019222;GO:0065007;GO:0004866;GO:0140096;GO:0030414;GO:0098772;GO:0071704;GO:0003824;GO:0048523;GO:0044092;GO:0045861;GO:0010951;GO:0008233;GO:0050794;GO:0008152;GO:0048519;GO:0031323;GO:0051172;GO:0060255;GO:0019538;GO:0043170;GO:0044238;GO:0031324;GO:0051246;GO:0052548;GO:0005576;GO:0010605;GO:0080090;GO:…	peptidase regulator activity;negative regulation of cellular protein metabolic process;enzyme regulator activity;enzyme inhibitor activity;regulation of hydrolase activity;negative regulation of molecular function;regulation of catalytic activity;peptidase activity;negative regulation of biological process;metabolic process;negative regulation of proteolysis;negative regulation of macromolecule m…
BaRT2v18chr6HG325500	HORVU.MOREX.r3.6HG0629000	0.000213946412225674	2.55099	up-regulated	Synaptotagmin;FT-interacting protein 7;FT-interacting protein 3;Multiple C2 and transmembrane domain-containing protein 1;FT-interacting protein 1	GO:0016740;GO:0003824;GO:0031224;GO:0110165;GO:0016021;GO:0016757;GO:0016020	catalytic activity;transferase activity;membrane;intrinsic component of membrane;transferase activity, transferring glycosyl groups;cellular anatomical entity;integral component of membrane
BaRT2v18chr4HG204340	HORVU.MOREX.r3.4HG0392880	5.75574473399485e-13	2.55017	up-regulated	Senescence/dehydration-associated protein-related;Senescence/spartin-associated;Putative senescence-associated protein;Protein EARLY-RESPONSIVE TO DEHYDRATION 7, chloroplastic;Spartin;senescence/dehydration-associated protein At3g51250-like;protein EARLY-RESPONSIVE TO DEHYDRATION 7, chloroplastic-like;Early-responsive to dehydration 7;Senescence domain-containing protein	GO:0009607;GO:0001101;GO:0009415;GO:0043229;GO:0043207;GO:0009725;GO:0009414;GO:0009737;GO:0009605;GO:0009651;GO:0048511;GO:0043226;GO:0009719;GO:0042221;GO:0006970;GO:0007623;GO:0043227;GO:0044419;GO:1901700;GO:0009416;GO:0050896;GO:0009266;GO:0009314;GO:0002239;GO:0051707;GO:0009409;GO:0009507;GO:0043231;GO:0033993;GO:0009628;GO:0010035;GO:0006950;GO:0110165;GO:0009644;GO:0005737;GO:0010033;GO:…	response to external stimulus;response to lipid;intracellular membrane-bounded organelle;response to oomycetes;response to hormone;response to organic substance;plasma membrane;chloroplast;response to chemical;response to water;response to salt stress;response to endogenous stimulus;response to high light intensity;response to cold;response to light intensity;response to water deprivation;respons…
BaRT2v18chr2HG098710	---NA---	1.56285762125262e-09	2.54534	up-regulated	0	0	0
BaRT2v18chr5HG243350	---NA---	0.00231712276542051	2.54299	up-regulated	0	0	0
BaRT2v18chr6HG295220	HORVU.MOREX.r3.1HG0094920	5.69374421090004e-05	2.54033	up-regulated	Premnaspirodiene oxygenase	0	0
BaRT2v18chr2HG088200	HORVU.MOREX.r3.2HG0175210	5.61431278348094e-17	2.53878	up-regulated	Putative F-box domain, tetratricopeptide-like helical domain-containing protein;F-box protein isoform A;F-box protein isoform B	GO:0097159;GO:0003723;GO:0044249;GO:0045182;GO:1901576;GO:0006414;GO:0016310;GO:0071704;GO:0006796;GO:0044260;GO:0003824;GO:1901566;GO:0008135;GO:0016772;GO:0006793;GO:0009058;GO:0003676;GO:0003746;GO:0043603;GO:0043043;GO:1901363;GO:0044237;GO:0008152;GO:0043170;GO:0006518;GO:0090079;GO:0019538;GO:0034641;GO:0044238;GO:0005488;GO:0006807;GO:0016301;GO:0009987;GO:0034645;GO:0043604;GO:0010467;GO:…	binding;translation elongation factor activity;amide biosynthetic process;gene expression;kinase activity;transferase activity, transferring phosphorus-containing groups;cellular macromolecule biosynthetic process;peptide metabolic process;organic substance metabolic process;RNA binding;organonitrogen compound metabolic process;phosphorylation;transferase activity;peptide biosynthetic process;cel…
BaRT2v18chr5HG230890	HORVU.MOREX.r3.4HG0402990	1.47670816699726e-10	2.538	up-regulated	0	GO:0031224;GO:0110165;GO:0016021;GO:0016020	cellular anatomical entity;integral component of membrane;membrane;intrinsic component of membrane
BaRT2v18chr7HG372500	HORVU.MOREX.r3.7HG0724830	3.65585352756737e-17	2.53624	up-regulated	Zinc finger A20 and AN1 domain-containing stress-associated protein 8;Zf-AN1 domain-containing protein/zf-A20 domain-containing protein;Stress-associated protein 8	GO:0097159;GO:0016020;GO:0008270;GO:0043167;GO:1901363;GO:0046914;GO:0005488;GO:0031224;GO:0110165;GO:0016021;GO:0043169;GO:0003676;GO:0046872;GO:0003677	nucleic acid binding;organic cyclic compound binding;binding;DNA binding;ion binding;membrane;intrinsic component of membrane;heterocyclic compound binding;cellular anatomical entity;integral component of membrane;zinc ion binding;metal ion binding;cation binding;transition metal ion binding
BaRT2v18chr1HG037940	HORVU.MOREX.r3.1HG0076550	1.02182013347666e-13	2.53574	up-regulated	0	0	0
BaRT2v18chr2HG081480	HORVU.MOREX.r3.2HG0161720	6.15020929236666e-14	2.53501	up-regulated	SNF1-related protein kinase regulatory subunit gamma-1;AKIN gamma;5'-AMP-activated protein kinase, gamma subunit	GO:0030234;GO:0032268;GO:0050789;GO:0050790;GO:0019222;GO:0065007;GO:0098772;GO:0016310;GO:0006796;GO:0031399;GO:0003824;GO:0001932;GO:0043549;GO:0045859;GO:0019220;GO:0006793;GO:0016772;GO:0050794;GO:0008152;GO:0019887;GO:0044237;GO:0031323;GO:0060255;GO:0051246;GO:0019207;GO:0080090;GO:0042325;GO:0016301;GO:0009987;GO:0051171;GO:0051174;GO:0016740;GO:0065009;GO:0051338	enzyme regulator activity;regulation of catalytic activity;kinase activity;regulation of cellular metabolic process;kinase regulator activity;transferase activity, transferring phosphorus-containing groups;regulation of phosphate metabolic process;regulation of protein kinase activity;regulation of cellular protein metabolic process;phosphorylation;transferase activity;regulation of molecular fun…
BaRT2v18chr7HG330690	---NA---	0.000135822790919026	2.53417	up-regulated	0	0	0
BaRT2v18chr1HG042250	HORVU.MOREX.r3.3HG0251160	5.66432413985929e-13	2.53269	up-regulated	Long-chain-alcohol oxidase	0	0
BaRT2v18chr2HG064150	HORVU.MOREX.r3.2HG0122400	3.6572600969106e-11	2.53266	up-regulated	MYB transcription factor 31;Transcription factor MYB30	GO:0005634;GO:0043226;GO:0009719;GO:0042221;GO:0043227;GO:0043229;GO:0010033;GO:0009725;GO:0110165;GO:0005622;GO:0050896;GO:0009733;GO:0043231	intracellular anatomical structure;intracellular membrane-bounded organelle;response to auxin;response to hormone;organelle;response to organic substance;membrane-bounded organelle;nucleus;cellular anatomical entity;response to chemical;response to stimulus;response to endogenous stimulus;intracellular organelle
BaRT2v18chr4HG210800	HORVU.MOREX.r3.4HG0403320	1.4291832706739e-08	2.53144	up-regulated	0	0	0
BaRT2v18chr1HG023440	HORVU.MOREX.r3.2HG0181020	7.18870859525038e-17	2.52734	up-regulated	Tetratricopeptide repeat (TPR)-like superfamily protein;Zinc finger CCCH domain-containing protein 12-like;Adenosine monophosphate-protein like	GO:0016740;GO:0003824;GO:0031224;GO:0110165;GO:0016021;GO:0016020	catalytic activity;transferase activity;membrane;intrinsic component of membrane;cellular anatomical entity;integral component of membrane
BaRT2v18chr2HG066080	---NA---	3.12209612289768e-08	2.52695	up-regulated	0	0	0
BaRT2v18chr5HG272910	HORVU.MOREX.r3.5HG0522820	7.70343937002844e-12	2.52517	up-regulated	chaperonin-like RbcX protein 2, chloroplastic;Armadillo repeat-containing protein 8-like	GO:0043226;GO:0009532;GO:0009536;GO:0009570;GO:0006457;GO:0043227;GO:0043229;GO:0043231;GO:0110165;GO:0005622;GO:0044183;GO:0009987;GO:0005737;GO:0009507;GO:0061077	plastid;intracellular anatomical structure;protein folding chaperone;intracellular membrane-bounded organelle;organelle;cytoplasm;protein folding;membrane-bounded organelle;plastid stroma;chloroplast;cellular anatomical entity;chaperone-mediated protein folding;cellular process;intracellular organelle;chloroplast stroma
BaRT2v18chr7HG343000	HORVU.MOREX.r3.7HG0663270	1.60301630644945e-08	2.52367	up-regulated	Cyclic phosphodiesterase	GO:0055086;GO:0006139;GO:0044281;GO:0009117;GO:0004112;GO:0071704;GO:0006796;GO:0003824;GO:0016874;GO:0006793;GO:0004113;GO:0008152;GO:0044237;GO:0006725;GO:0034641;GO:0008081;GO:0044238;GO:0009187;GO:0031224;GO:0110165;GO:0016021;GO:0006807;GO:0009987;GO:0016787;GO:0019637;GO:0016788;GO:0006753;GO:0046483;GO:1901360;GO:0042578;GO:0016020	hydrolase activity, acting on ester bonds;organophosphate metabolic process;integral component of membrane;cyclic-nucleotide phosphodiesterase activity;cyclic nucleotide metabolic process;hydrolase activity;organic substance metabolic process;nucleobase-containing compound metabolic process;phosphoric ester hydrolase activity;nucleobase-containing small molecule metabolic process;cellular metabol…
BaRT2v18chr2HG073300	HORVU.MOREX.r3.2HG0141740	5.55514362458761e-18	2.52249	up-regulated	Putative DNA helicase chromatin remodeling SNF2 family;SWI/SNF-related matrix-associated actin-dependent regulator of chromatin subfamily A member 3-like 2;ATP-dependent helicase rhp16;DNA repair protein RAD16	GO:0097159;GO:0036094;GO:0006996;GO:0016043;GO:0030554;GO:0017076;GO:0043169;GO:0140097;GO:0003824;GO:0032508;GO:0043167;GO:0003678;GO:0016818;GO:0071103;GO:0032555;GO:0032559;GO:1901363;GO:0035639;GO:0005524;GO:0017111;GO:0071840;GO:0005488;GO:0043168;GO:0016887;GO:0016462;GO:0009987;GO:0016787;GO:0016817;GO:0097367;GO:0000166;GO:0046872;GO:0004386;GO:0032392;GO:0032553;GO:1901265;GO:0051276	binding;small molecule binding;anion binding;cellular component organization;hydrolase activity;hydrolase activity, acting on acid anhydrides;hydrolase activity, acting on acid anhydrides, in phosphorus-containing anhydrides;DNA helicase activity;ion binding;DNA conformation change;adenyl ribonucleotide binding;pyrophosphatase activity;heterocyclic compound binding;nucleoside phosphate binding;ce…
BaRT2v18chr7HG378570	HORVU.MOREX.r3.7HG0735850	6.00910380128096e-15	2.52153	up-regulated	BTB domain-containing protein;BTB/POZ domain-containing protein At1g04390 isoform X2;BTB/POZ domain-containing protein	0	0
BaRT2v18chr2HG050170	HORVU.MOREX.r3.6HG0626200	0.00134224275784358	2.51857	up-regulated	Cytochrome P450 family protein, expressed;Cytochrome P450 family 96 subfamily A polypeptide 1	0	0
BaRT2v18chr6HG295840	---NA---	2.03011835760115e-07	2.51754	up-regulated	0	0	0
BaRT2v18chr2HG056140	HORVU.MOREX.r3.2HG0107680	3.08551320773127e-10	2.51368	up-regulated	Transcription factor bHLH47;Amelogenin like protein;BHLH domain-containing protein;Transcription factor BHLH062	GO:0097159;GO:0006355;GO:0003723;GO:0050789;GO:0065007;GO:0019222;GO:0043229;GO:0043228;GO:0019219;GO:0010468;GO:0043226;GO:0005515;GO:1903506;GO:0043227;GO:0050794;GO:0003676;GO:0043231;GO:1901363;GO:0003677;GO:2000112;GO:2001141;GO:0005634;GO:0043232;GO:0031323;GO:0060255;GO:0005488;GO:0080090;GO:0110165;GO:0051171;GO:0005840;GO:0010556;GO:0046983;GO:0031326;GO:0019843;GO:0005622;GO:0051252;GO:…	protein binding;binding;intracellular membrane-bounded organelle;regulation of RNA metabolic process;regulation of nucleobase-containing compound metabolic process;nucleus;regulation of RNA biosynthetic process;regulation of transcription, DNA-templated;DNA binding;protein dimerization activity;RNA binding;regulation of biosynthetic process;intracellular non-membrane-bounded organelle;heterocycli…
BaRT2v18chr4HG181800	---NA---	0.00254350806728388	2.5136	up-regulated	0	0	0
BaRT2v18chr1HG005520	HORVU.MOREX.r3.7HG0635500	7.42562671552659e-05	2.51289	up-regulated	0	0	0
BaRT2v18chr6HG291650	---NA---	1.10827835833443e-06	2.51177	up-regulated	0	0	0
BaRT2v18chr7HG340260	---NA---	1.07523798221196e-10	2.51151	up-regulated	0	0	0
BaRT2v18chr3HG172750	HORVU.MOREX.r3.3HG0328950	1.78043413058158e-15	2.50409	up-regulated	Pentatricopeptide repeat-containing protein	GO:0005694;GO:0003723;GO:0006996;GO:0031974;GO:0000777;GO:0000819;GO:0034508;GO:0022607;GO:0140097;GO:0071704;GO:0043226;GO:0051649;GO:0003678;GO:0007127;GO:0051179;GO:0003676;GO:0008152;GO:0003677;GO:0051382;GO:0071840;GO:0045132;GO:0009451;GO:0110165;GO:0016462;GO:1903047;GO:0022402;GO:0140013;GO:0032392;GO:0000003;GO:0051641;GO:0000070;GO:0043229;GO:0007059;GO:0000278;GO:0007049;GO:0071824;GO:…	intracellular membrane-bounded organelle;meiotic cell cycle;cellular component organization;kinetochore;hydrolase activity;organelle lumen;organelle localization;organelle assembly;sequence-specific DNA binding;organic substance metabolic process;monopolar spindle attachment to meiosis I kinetochore;cellular metabolic process;centromere complex assembly;meiosis I;organic cyclic compound binding;e…
BaRT2v18chr7HG365410	HORVU.MOREX.r3.7HG0711520	0.00124870536565643	2.5027	up-regulated	Transferase;Putative acetyltransferase	GO:0016740;GO:0016746;GO:0016747;GO:0003824	transferase activity;transferase activity, transferring acyl groups;transferase activity, transferring acyl groups other than amino-acyl groups;catalytic activity
BaRT2v18chr2HG108890	---NA---	6.77456157599829e-13	2.50209	up-regulated	0	0	0
BaRT2v18chr7HG365110	HORVU.MOREX.r3.7HG0710810	4.03077867108347e-16	2.50207	up-regulated	Reticulon-like protein (Fragment)	GO:0016020;GO:0005783;GO:0043226;GO:0031090;GO:0012505;GO:0098827;GO:0043227;GO:0005789;GO:0043229;GO:0031224;GO:0110165;GO:0016021;GO:0042175;GO:0005622;GO:0005737;GO:0043231;GO:0031984	organelle membrane;intracellular anatomical structure;intracellular membrane-bounded organelle;organelle;cytoplasm;membrane;endoplasmic reticulum subcompartment;intrinsic component of membrane;membrane-bounded organelle;cellular anatomical entity;nuclear outer membrane-endoplasmic reticulum membrane network;integral component of membrane;organelle subcompartment;endoplasmic reticulum membrane;int…
BaRT2v18chr1HG035900	HORVU.MOREX.r3.1HG0073350	1.84010826235904e-07	2.50091	up-regulated	Molecular chaperones HSP70/HSC70, HSP70 superfamily;Heat shock cognate 70 kDa protein 2;heat shock cognate 70 kDa protein 2-like;heat shock cognate 70 kDa protein 2;Putative mediator of RNA polymerase II transcription subunit 37c	GO:0071310;GO:0044389;GO:0033554;GO:0031974;GO:0030554;GO:0017076;GO:0044183;GO:0071704;GO:0043226;GO:0042026;GO:0009266;GO:0032559;GO:0008152;GO:0051085;GO:0035639;GO:0009617;GO:0006950;GO:0043168;GO:0070887;GO:0110165;GO:0016462;GO:0098588;GO:0097367;GO:0000166;GO:0051787;GO:0006458;GO:0006464;GO:1901564;GO:0044267;GO:0071944;GO:0012505;GO:0006457;GO:0043229;GO:0035966;GO:0061077;GO:0006986;GO:…	intracellular membrane-bounded organelle;external encapsulating structure;plasma membrane;response to chemical;hydrolase activity;organelle lumen;organic substance metabolic process;adenyl ribonucleotide binding;cellular metabolic process;heat shock protein binding;cellular response to stress;bounding membrane of organelle;protein refolding;organic cyclic compound binding;chaperone cofactor-depen…
BaRT2v18chr7HG360010	---NA---	1.23360494456323e-11	2.50018	up-regulated	0	GO:0031224;GO:0110165;GO:0016021;GO:0016020	cellular anatomical entity;integral component of membrane;membrane;intrinsic component of membrane
BaRT2v18chr4HG217490	---NA---	1.686284599795e-06	2.50002	up-regulated	0	0	0
BaRT2v18chr2HG102620	---NA---	8.37419746519201e-07	2.49894	up-regulated	0	0	0
BaRT2v18chr2HG078720	HORVU.MOREX.r3.1HG0094920	5.66432413985929e-13	2.49847	up-regulated	Isoflavone 2'-hydroxylase;Cytochrome P450 family protein, expressed	0	0
BaRT2v18chr3HG151920	HORVU.MOREX.r3.3HG0293880	1.27316714608817e-11	2.49792	up-regulated	DNA repair metallo-beta-lactamase;5' exonuclease Apollo;DRMBL domain-containing protein	GO:0016895;GO:0097159;GO:0000726;GO:0006139;GO:0016796;GO:0090305;GO:0065007;GO:0006996;GO:0043229;GO:0033554;GO:0016043;GO:0071704;GO:0140097;GO:0044260;GO:0042592;GO:0003824;GO:0043247;GO:0043226;GO:0043227;GO:0032200;GO:0006302;GO:0044237;GO:0050896;GO:0006974;GO:0035312;GO:0043231;GO:0003677;GO:0003676;GO:1901363;GO:0006725;GO:0005634;GO:0004529;GO:0034641;GO:0043170;GO:0044238;GO:0000723;GO:…	telomere organization;intracellular membrane-bounded organelle;binding;telomere maintenance;hydrolase activity, acting on ester bonds;anatomical structure homeostasis;non-recombinational repair;nucleus;cellular component organization;telomere maintenance in response to DNA damage;hydrolase activity;DNA repair;organic substance metabolic process;DNA binding;regulation of biological quality;damaged…
BaRT2v18chr7HG387160	HORVU.MOREX.r3.7HG0751140	1.01606944975877e-15	2.49529	up-regulated	F-box domain-containing protein	GO:1901576;GO:0008374;GO:0071704;GO:0006796;GO:0016746;GO:0003824;GO:0006793;GO:0016311;GO:0009058;GO:0008152;GO:0044237;GO:0043170;GO:0110165;GO:0090447;GO:0009987;GO:0016787;GO:0016740;GO:0016747;GO:0016791;GO:0016788;GO:0009059;GO:0010143;GO:0042578;GO:0016020	O-acyltransferase activity;hydrolase activity, acting on ester bonds;hydrolase activity;organic substance metabolic process;phosphoric ester hydrolase activity;biosynthetic process;transferase activity;transferase activity, transferring acyl groups other than amino-acyl groups;cellular metabolic process;cellular process;dephosphorylation;transferase activity, transferring acyl groups;phosphate-co…
BaRT2v18chr5HG238260	HORVU.MOREX.r3.1HG0094920	2.11437089828554e-07	2.48827	up-regulated	Putative cytochrome P450-dependent fatty acid hydroxylase;Cytochrome P450 family protein, expressed	0	0
BaRT2v18chr1HG012660	HORVU.MOREX.r3.1HG0027090	7.49926205351016e-08	2.48655	up-regulated	Glyoxalase domain-containing protein;Metallothiol transferase;VOC domain-containing protein	GO:0016740;GO:0003824;GO:0016829	lyase activity;transferase activity;catalytic activity
BaRT2v18chr5HG228560	HORVU.MOREX.r3.5HG0439090	1.62717158243824e-14	2.48487	up-regulated	Early-responsive to dehydration protein, putative, expressed;Hyperosmolality-gated Ca2+ permeable channel 2.4;DNA-directed RNA polymerase III subunit RPC2	GO:0022890;GO:0034062;GO:0006139;GO:0098655;GO:0015267;GO:0044249;GO:0006812;GO:1901576;GO:0005227;GO:0005215;GO:0015318;GO:0071704;GO:0006811;GO:0003824;GO:1901360;GO:0022803;GO:0055085;GO:0051179;GO:0022839;GO:0140098;GO:0005216;GO:0016772;GO:0009058;GO:0015075;GO:0022857;GO:0018130;GO:1901362;GO:0044237;GO:0006725;GO:0008152;GO:0016070;GO:0003899;GO:0034641;GO:0043170;GO:0005261;GO:0044238;GO:…	aromatic compound biosynthetic process;integral component of membrane;plasma membrane;establishment of localization;organic cyclic compound biosynthetic process;transferase activity, transferring phosphorus-containing groups;RNA metabolic process;cation transmembrane transport;calcium activated cation channel activity;catalytic activity, acting on RNA;inorganic molecular entity transmembrane tran…
BaRT2v18chr2HG101760	HORVU.MOREX.r3.2HG0196780	2.53072570591305e-17	2.48464	up-regulated	MRP-like ABC transporter;Multidrug resistance protein ABC transporter family;ABC transporter C family member 9	GO:0005774;GO:0097159;GO:0036094;GO:0043229;GO:0030554;GO:0005215;GO:0017076;GO:0015399;GO:0003824;GO:0043226;GO:0055085;GO:0043167;GO:0043227;GO:0016818;GO:0051179;GO:0005773;GO:0032555;GO:0042626;GO:0022857;GO:0032559;GO:0043231;GO:1901363;GO:0035639;GO:0031090;GO:0017111;GO:0000325;GO:0005524;GO:0005488;GO:0031224;GO:0016887;GO:0016021;GO:0110165;GO:0016462;GO:0022804;GO:0098588;GO:0006810;GO:…	intracellular membrane-bounded organelle;binding;small molecule binding;anion binding;vacuole;integral component of membrane;establishment of localization;primary active transmembrane transporter activity;hydrolase activity;hydrolase activity, acting on acid anhydrides;hydrolase activity, acting on acid anhydrides, in phosphorus-containing anhydrides;transporter activity;ion binding;transmembrane…
BaRT2v18chr2HG071970	HORVU.MOREX.r3.2HG0138730	5.46505394733541e-07	2.48442	up-regulated	Cysteine-rich receptor-like protein kinase 25	GO:0097159;GO:0036094;GO:0030554;GO:0140096;GO:0016773;GO:0017076;GO:0016310;GO:0071704;GO:0006796;GO:0044260;GO:0003824;GO:0043167;GO:0006468;GO:0032555;GO:0004672;GO:0006793;GO:0016772;GO:0032559;GO:0044237;GO:0008152;GO:1901363;GO:0035639;GO:0043170;GO:0036211;GO:0005524;GO:0019538;GO:0044238;GO:0005488;GO:0031224;GO:0110165;GO:0016021;GO:0016301;GO:0006807;GO:0043168;GO:0009987;GO:0097367;GO:…	protein phosphorylation;binding;small molecule binding;anion binding;cellular protein modification process;kinase activity;integral component of membrane;plasma membrane;transferase activity, transferring phosphorus-containing groups;organic substance metabolic process;phosphotransferase activity, alcohol group as acceptor;ion binding;organonitrogen compound metabolic process;phosphorylation;tran…
BaRT2v18chr6HG300130	HORVU.MOREX.r3.6HG0578630	0.00123610006045333	2.48428	up-regulated	0	0	0
BaRT2v18chr3HG143020	---NA---	0.00477053186992941	2.48313	up-regulated	0	0	0
BaRT2v18chr3HG122930	---NA---	1.05046871327585e-12	2.48106	up-regulated	0	0	0
BaRT2v18chr6HG328120	HORVU.MOREX.r3.6HG0633650	3.79577540079932e-12	2.47976	up-regulated	DUF295 domain-containing protein;Skp1 domain-containing protein	GO:0006508;GO:0030163;GO:0051603;GO:0009057;GO:0071704;GO:0009056;GO:0044260;GO:0006511;GO:0016020;GO:0019941;GO:0070647;GO:0044257;GO:0044265;GO:0044248;GO:0008152;GO:0044237;GO:0043170;GO:0036211;GO:0019538;GO:1901575;GO:0044238;GO:0031224;GO:0110165;GO:0016021;GO:0006807;GO:0009987;GO:0006464;GO:1901564;GO:0044267;GO:0032446;GO:0043632;GO:0043412;GO:1901565;GO:0016567	protein modification by small protein conjugation;cellular protein modification process;integral component of membrane;organic substance metabolic process;cellular catabolic process;proteolysis;organonitrogen compound metabolic process;organic substance catabolic process;cellular protein metabolic process;organonitrogen compound catabolic process;protein ubiquitination;ubiquitin-dependent protein…
BaRT2v18chr2HG098730	---NA---	0.00137049090459419	2.47815	up-regulated	0	0	0
BaRT2v18chr1HG045270	HORVU.MOREX.r3.1HG0088440	7.53818561572176e-05	2.47798	up-regulated	Homeobox domain-containing protein	GO:0097159;GO:0005634;GO:0043226;GO:1901363;GO:0043227;GO:0005488;GO:0043229;GO:0110165;GO:0032501;GO:0048856;GO:0032502;GO:0005622;GO:0007275;GO:0003676;GO:0043231;GO:0003677	nucleic acid binding;organic cyclic compound binding;intracellular membrane-bounded organelle;DNA binding;binding;intracellular anatomical structure;multicellular organismal process;organelle;developmental process;anatomical structure development;heterocyclic compound binding;membrane-bounded organelle;nucleus;cellular anatomical entity;intracellular organelle;multicellular organism development
BaRT2v18chr5HG230810	HORVU.MOREX.r3.1HG0060600	8.29503090720191e-15	2.47666	up-regulated	0	0	0
BaRT2v18chr5HG272320	HORVU.MOREX.r3.5HG0522090	8.7358048301806e-16	2.47495	up-regulated	Expressed protein (With alternative splicing);Exocyst complex component EXO84B	GO:0046903;GO:0033036;GO:0005938;GO:0008104;GO:0003824;GO:0051179;GO:0048193;GO:0032940;GO:0006892;GO:0032991;GO:0000145;GO:0006887;GO:0140352;GO:0031224;GO:0110165;GO:0016021;GO:0098876;GO:0006810;GO:0009987;GO:0051234;GO:0016787;GO:0005737;GO:0016192;GO:0016788;GO:0006893;GO:0099023;GO:0005622;GO:0071944;GO:0016020	secretion by cell;hydrolase activity, acting on ester bonds;post-Golgi vesicle-mediated transport;secretion;integral component of membrane;establishment of localization;hydrolase activity;vesicle tethering complex;Golgi vesicle transport;vesicle-mediated transport;protein localization;cellular process;transport;catalytic activity;cytoplasm;Golgi to plasma membrane transport;membrane;intrinsic com…
BaRT2v18chr5HG241720	---NA---	0.000894977604065028	2.47433	up-regulated	0	0	0
BaRT2v18chr4HG194440	---NA---	1.44443266237599e-12	2.46689	up-regulated	0	0	0
BaRT2v18chr7HG334450	HORVU.MOREX.r3.7HG0646210	3.2217918169181e-16	2.4655	up-regulated	Putative transferase, mitochondrial;Glycine cleavage T-protein family;Aminomethyltransferase, putative;YgfZ/GcvT conserved site	GO:0016741;GO:0044085;GO:0016226;GO:0032259;GO:0016043;GO:0031974;GO:0043229;GO:0005739;GO:0006790;GO:0022607;GO:0003824;GO:0043226;GO:0043227;GO:0031163;GO:0008152;GO:0043231;GO:0044237;GO:0070013;GO:0071840;GO:0005759;GO:0110165;GO:0008168;GO:0043233;GO:0009987;GO:0005737;GO:0016740;GO:0005622	intracellular membrane-bounded organelle;mitochondrial matrix;cellular component organization;methylation;metallo-sulfur cluster assembly;sulfur compound metabolic process;organelle lumen;transferase activity;cellular component biogenesis;cellular metabolic process;cellular process;cellular component assembly;intracellular organelle;methyltransferase activity;catalytic activity;cytoplasm;membrane…
BaRT2v18chr5HG223030	HORVU.MOREX.r3.5HG0424490	1.18004384884252e-12	2.46181	up-regulated	0	GO:0016740;GO:0003824;GO:0043226;GO:0012505;GO:0043227;GO:0043229;GO:0031224;GO:0110165;GO:0016021;GO:0005622;GO:0005737;GO:0005794;GO:0016757;GO:0043231;GO:0016020	intracellular anatomical structure;intracellular membrane-bounded organelle;catalytic activity;transferase activity;organelle;cytoplasm;membrane;intrinsic component of membrane;transferase activity, transferring glycosyl groups;membrane-bounded organelle;cellular anatomical entity;integral component of membrane;Golgi apparatus;intracellular organelle;endomembrane system
BaRT2v18chr7HG347720	HORVU.MOREX.r3.1HG0088790	3.85050846714674e-05	2.46158	up-regulated	0	0	0
BaRT2v18chr7HG332660	HORVU.MOREX.r3.7HG0642220	2.04745039965566e-11	2.46086	up-regulated	Essential protein Yae1 N-terminal	GO:0005634;GO:0043226;GO:0043227;GO:0043229;GO:0110165;GO:0005622;GO:0071944;GO:0005886;GO:0005737;GO:0043231;GO:0016020	intracellular anatomical structure;intracellular membrane-bounded organelle;organelle;cytoplasm;membrane;membrane-bounded organelle;nucleus;cellular anatomical entity;plasma membrane;intracellular organelle;cell periphery
BaRT2v18chr5HG278080	---NA---	4.99597199465874e-14	2.45813	up-regulated	0	0	0
BaRT2v18chr4HG174320	HORVU.MOREX.r3.4HG0331260	2.0589915760263e-16	2.45473	up-regulated	ABC transporter F family member 1;ATP-binding cassette	GO:0097159;GO:0036094;GO:0030554;GO:0017076;GO:0003824;GO:0043167;GO:0016818;GO:0032555;GO:0032559;GO:1901363;GO:0035639;GO:0005524;GO:0017111;GO:0005488;GO:0016887;GO:0110165;GO:0043168;GO:0016462;GO:0016787;GO:0016817;GO:0097367;GO:0000166;GO:0032553;GO:1901265;GO:0071944;GO:0005886;GO:0016020	binding;small molecule binding;anion binding;plasma membrane;hydrolase activity;hydrolase activity, acting on acid anhydrides;hydrolase activity, acting on acid anhydrides, in phosphorus-containing anhydrides;ion binding;adenyl ribonucleotide binding;pyrophosphatase activity;heterocyclic compound binding;nucleoside phosphate binding;purine ribonucleotide binding;adenyl nucleotide binding;organic …
BaRT2v18chr3HG120190	HORVU.MOREX.r3.3HG0228800	1.28729750639096e-12	2.45465	up-regulated	F-box only protein 7;F-box domain containing protein, expressed;F-box domain-containing protein	0	0
BaRT2v18chr4HG195690	HORVU.MOREX.r3.4HG0376750	0.000833336474964928	2.45303	up-regulated	SANT domain-containing protein	GO:0006355;GO:0045934;GO:0140110;GO:0050789;GO:0140297;GO:0065007;GO:1902679;GO:0043229;GO:0019222;GO:0019219;GO:0003714;GO:0098772;GO:0010468;GO:0048523;GO:0051253;GO:0043226;GO:0005515;GO:2000113;GO:0001085;GO:1903506;GO:0043227;GO:0031327;GO:0003712;GO:1903507;GO:0050794;GO:0045892;GO:0043231;GO:2001141;GO:2000112;GO:0048519;GO:0005634;GO:0031323;GO:0010558;GO:0051172;GO:0060255;GO:0031324;GO:…	intracellular membrane-bounded organelle;protein binding;negative regulation of biosynthetic process;binding;regulation of RNA metabolic process;regulation of nucleobase-containing compound metabolic process;nucleus;negative regulation of biological process;negative regulation of nucleic acid-templated transcription;negative regulation of macromolecule metabolic process;transcription corepressor …
BaRT2v18chr2HG098360	---NA---	0.00639114883570095	2.45244	up-regulated	0	0	0
BaRT2v18chr7HG363990	---NA---	0.00222408628553935	2.44825	up-regulated	0	0	0
BaRT2v18chr5HG222980	---NA---	4.34668610883554e-07	2.44746	up-regulated	0	0	0
BaRT2v18chr4HG204760	HORVU.MOREX.r3.4HG0393690	1.36902492630223e-10	2.44715	up-regulated	Glutamate decarboxylase	GO:0097159;GO:0043649;GO:0036094;GO:1901605;GO:0006538;GO:0044281;GO:1901606;GO:0044282;GO:0006082;GO:0071704;GO:0009056;GO:0003824;GO:0009065;GO:0043167;GO:0043436;GO:0016829;GO:0019752;GO:0044248;GO:0008152;GO:0044237;GO:1901363;GO:1901565;GO:0016831;GO:0044238;GO:0009063;GO:1901575;GO:0005488;GO:0009064;GO:0046395;GO:0043168;GO:0006807;GO:0110165;GO:0043648;GO:0016054;GO:0009987;GO:0005737;GO:…	binding;small molecule binding;anion binding;organic acid catabolic process;vitamin B6 binding;vitamin binding;carboxylic acid metabolic process;carboxylic acid catabolic process;small molecule catabolic process;organic substance metabolic process;cellular catabolic process;ion binding;organonitrogen compound metabolic process;carbon-carbon lyase activity;organic substance catabolic process;heter…
BaRT2v18chr2HG109780	HORVU.MOREX.r3.2HG0209020	8.38708369128734e-12	2.43986	up-regulated	DUF3700 domain-containing protein (Fragment);stem-specific protein TSJT1-like;Stem-specific protein TSJT1;Putative nucleophile aminohydrolase	GO:0009506;GO:0043229;GO:0003824;GO:0043226;GO:0016874;GO:0043227;GO:0005911;GO:0043231;GO:0005634;GO:0016879;GO:0110165;GO:0055044;GO:0016787;GO:0005737;GO:0016884;GO:0004066;GO:0070161;GO:0030054;GO:0005829;GO:0005622;GO:0071944;GO:0005886;GO:0016020	intracellular membrane-bounded organelle;nucleus;plasma membrane;hydrolase activity;symplast;anchoring junction;intracellular organelle;ligase activity, forming carbon-nitrogen bonds;carbon-nitrogen ligase activity, with glutamine as amido-N-donor;catalytic activity;ligase activity;cell junction;cytoplasm;membrane;membrane-bounded organelle;cellular anatomical entity;organelle;asparagine synthase…
BaRT2v18chr7HG337070	---NA---	4.46895123407034e-07	2.43814	up-regulated	0	0	0
BaRT2v18chr7HG344870	HORVU.MOREX.r3.7HG0666090	2.0159220169581e-07	2.43772	up-regulated	Glutaredoxin domain-containing protein	0	0
BaRT2v18chr5HG275090	HORVU.MOREX.r3.5HG0526170	1.47147391364075e-05	2.43668	up-regulated	Actin depolymerizing factor;Actin-depolymerizing factor;Putative ADF/Cofilin/Destrin, ADF-H/Gelsolin-like domain protein;ADF-H domain-containing protein	GO:0044877;GO:0006996;GO:0043229;GO:0016043;GO:0008092;GO:0043228;GO:0097435;GO:0005856;GO:0043226;GO:0005515;GO:0030029;GO:0003779;GO:0015629;GO:0043624;GO:0043933;GO:0043232;GO:0051015;GO:0030036;GO:0071840;GO:0005488;GO:0031224;GO:0110165;GO:0016021;GO:0009987;GO:0005737;GO:0008154;GO:0007015;GO:0051261;GO:0007010;GO:0032984;GO:0030042;GO:0022411;GO:0005622;GO:0016020	protein binding;binding;actin filament depolymerization;actin polymerization or depolymerization;cellular protein complex disassembly;cellular component organization;integral component of membrane;actin filament binding;protein-containing complex subunit organization;actin cytoskeleton organization;supramolecular fiber organization;cellular component disassembly;intracellular non-membrane-bounded…
BaRT2v18chr7HG336510	HORVU.MOREX.r3.7HG0650610	2.66366270740544e-16	2.43583	up-regulated	ABC1 domain-containing protein;Ubiquinone biosynthesis protein ubiB	GO:0097159;GO:0004721;GO:0036094;GO:0030554;GO:0140096;GO:0016773;GO:0017076;GO:0043169;GO:0016310;GO:0071704;GO:0006796;GO:0044260;GO:0003824;GO:0043167;GO:0006468;GO:0032555;GO:0004672;GO:0006793;GO:0016772;GO:0016311;GO:0032559;GO:0044237;GO:0008152;GO:1901363;GO:0106306;GO:0035639;GO:0004722;GO:0043170;GO:0036211;GO:0005524;GO:0019538;GO:0044238;GO:0005488;GO:0006470;GO:0031224;GO:0110165;GO:…	protein phosphorylation;binding;small molecule binding;anion binding;protein serine/threonine phosphatase activity;hydrolase activity, acting on ester bonds;cellular protein modification process;kinase activity;integral component of membrane;transferase activity, transferring phosphorus-containing groups;hydrolase activity;organic substance metabolic process;phosphotransferase activity, alcohol g…
BaRT2v18chr2HG088420	HORVU.MOREX.r3.2HG0175580	8.699619533563e-11	2.4354	up-regulated	Aldo/keto reductase AKR1;Aldo/keto reductase/potassium channel subunit beta;Putative perakine reductase	GO:0031224;GO:0110165;GO:0016021;GO:0016020	cellular anatomical entity;integral component of membrane;membrane;intrinsic component of membrane
BaRT2v18chr3HG168700	HORVU.MOREX.r3.3HG0320820	1.56251301844597e-12	2.43393	up-regulated	0	GO:0097159;GO:0036094;GO:0050789;GO:0065007;GO:0043229;GO:0106310;GO:0140096;GO:0030554;GO:0016773;GO:0017076;GO:0007154;GO:0016310;GO:0071704;GO:0006796;GO:0044260;GO:0003824;GO:0043226;GO:0043167;GO:0006468;GO:0043227;GO:0023052;GO:0032555;GO:0004672;GO:0006793;GO:0016772;GO:0050896;GO:0050794;GO:0106311;GO:0032559;GO:0043231;GO:0044237;GO:0008152;GO:1901363;GO:0035639;GO:0005634;GO:0043170;GO:…	protein phosphorylation;intracellular membrane-bounded organelle;binding;small molecule binding;anion binding;nucleus;cellular protein modification process;kinase activity;integral component of membrane;protein serine kinase activity;transferase activity, transferring phosphorus-containing groups;signaling;organic substance metabolic process;protein threonine kinase activity;phosphotransferase ac…
BaRT2v18chr2HG069230	HORVU.MOREX.r3.2HG0132830	6.606613642935e-14	2.43362	up-regulated	Ubiquitinyl hydrolase 1	GO:0101005;GO:0006508;GO:0140096;GO:0004843;GO:0071704;GO:0044260;GO:0003824;GO:0018215;GO:0008233;GO:0008152;GO:0044237;GO:0043170;GO:0036211;GO:0019538;GO:0044238;GO:0008234;GO:0006807;GO:0009987;GO:0016787;GO:0006464;GO:1901564;GO:0008242;GO:0044267;GO:0043412	cellular protein modification process;peptidase activity;hydrolase activity;organic substance metabolic process;cysteine-type peptidase activity;proteolysis;organonitrogen compound metabolic process;cellular protein metabolic process;catalytic activity, acting on a protein;cellular metabolic process;ubiquitinyl hydrolase activity;cellular macromolecule metabolic process;cellular process;catalytic…
BaRT2v18chr6HG318080	HORVU.MOREX.r3.7HG0683960	8.57669297608253e-14	2.43345	up-regulated	0	GO:0140096;GO:0016773;GO:0016310;GO:0071704;GO:0006796;GO:0044260;GO:0003824;GO:0006468;GO:0004672;GO:0006793;GO:0016772;GO:0008152;GO:0044237;GO:0043170;GO:0036211;GO:0019538;GO:0044238;GO:0006807;GO:0016301;GO:0009987;GO:0016740;GO:0006464;GO:1901564;GO:0044267;GO:0004674;GO:0043412	protein phosphorylation;cellular protein modification process;kinase activity;transferase activity, transferring phosphorus-containing groups;organic substance metabolic process;phosphotransferase activity, alcohol group as acceptor;organonitrogen compound metabolic process;phosphorylation;transferase activity;cellular protein metabolic process;catalytic activity, acting on a protein;cellular met…
BaRT2v18chr5HG276150	HORVU.MOREX.r3.5HG0528050	7.33877354136898e-06	2.42877	up-regulated	Disease resistance protein RGA2;NB-ARC domain containing protein, expressed	GO:0097159;GO:0006355;GO:0036094;GO:0004721;GO:0050789;GO:0042578;GO:0008420;GO:0065007;GO:0019222;GO:0030554;GO:0140096;GO:0043531;GO:0019219;GO:0017076;GO:0010468;GO:0071704;GO:0006796;GO:0044260;GO:0003824;GO:0043167;GO:1903506;GO:0032555;GO:0006793;GO:0016311;GO:0050794;GO:0032559;GO:0044237;GO:2001141;GO:0070940;GO:2000112;GO:0035639;GO:1901363;GO:0004722;GO:0031323;GO:0060255;GO:0005524;GO:…	binding;regulation of RNA metabolic process;anion binding;regulation of nucleobase-containing compound metabolic process;small molecule binding;protein serine/threonine phosphatase activity;hydrolase activity, acting on ester bonds;cellular protein modification process;metabolic process;ADP binding;hydrolase activity;regulation of RNA biosynthetic process;regulation of transcription, DNA-template…
BaRT2v18chr7HG373430	HORVU.MOREX.r3.7HG0726390	0.00019068939749129	2.42487	up-regulated	Glycosyltransferase;Cytokinin-O-glucosyltransferase 2;UDP-glycosyltransferase 85A2	GO:0016740;GO:0003824;GO:0016020;GO:0080044;GO:0016758;GO:0046527;GO:0031224;GO:0110165;GO:0016021;GO:0080043;GO:0035251;GO:0016757;GO:0008194	transferase activity, transferring hexosyl groups;catalytic activity;UDP-glycosyltransferase activity;transferase activity;quercetin 7-O-glucosyltransferase activity;membrane;intrinsic component of membrane;transferase activity, transferring glycosyl groups;cellular anatomical entity;integral component of membrane;quercetin 3-O-glucosyltransferase activity;UDP-glucosyltransferase activity;glucosy…
BaRT2v18chr2HG089410	HORVU.MOREX.r3.2HG0177420	6.73082561636988e-17	2.42366	up-regulated	Protoporphyrinogen oxidase	0	0
BaRT2v18chr6HG307550	---NA---	3.9844712697151e-07	2.42363	up-regulated	0	0	0
BaRT2v18chr4HG200820	---NA---	3.16081722242373e-05	2.42082	up-regulated	0	0	0
BaRT2v18chr3HG124910	HORVU.MOREX.r3.3HG0236820	3.22165693268131e-10	2.41892	up-regulated	Putative TauD/TfdA-like domain-containing protein;TauD/TfdA-like domain containing protein;Clavaminate synthase-like protein;TauD domain-containing protein	0	0
BaRT2v18chr7HG368050	HORVU.MOREX.r3.6HG0540900	1.3703034409799e-15	2.41491	up-regulated	Ent-kaurene oxidase;Ent-kaurene oxidase-like 5;Kaurene oxidase2;Ent-kaurene oxidase-like 3;Ent-kaurene oxidase-like protein 1;Ent-sandaracopimaradiene 3-hydroxylase;Ent-kaurene oxidase, chloroplastic;Ent-kaurene oxidase (Fragment)	0	0
BaRT2v18chr1HG036680	---NA---	6.03004987916648e-14	2.41245	up-regulated	Tetratricopeptide repeat (TPR)-like superfamily protein;Intraflagellar transport protein like	GO:0006139;GO:0071704;GO:0016491;GO:0003824;GO:0005515;GO:0042221;GO:0016684;GO:0050896;GO:0008152;GO:0044237;GO:0006725;GO:0016070;GO:0043170;GO:0034641;GO:1990748;GO:0044238;GO:0006396;GO:0005488;GO:0098754;GO:0032182;GO:0031224;GO:0110165;GO:0016021;GO:0006807;GO:0070887;GO:0009987;GO:0098869;GO:0016209;GO:0010467;GO:0051716;GO:0097237;GO:0090304;GO:0009636;GO:1901360;GO:0043130;GO:0004601;GO:…	ubiquitin binding;protein binding;binding;gene expression;integral component of membrane;response to chemical;detoxification;oxidoreductase activity, acting on peroxide as acceptor;RNA metabolic process;organic substance metabolic process;nucleobase-containing compound metabolic process;cellular response to toxic substance;cellular metabolic process;cellular process;cellular detoxification;oxidor…
BaRT2v18chr3HG163940	---NA---	2.55860526314426e-11	2.41234	up-regulated	0	0	0
BaRT2v18chr4HG187340	---NA---	2.16835099344347e-08	2.41127	up-regulated	0	0	0
BaRT2v18chr4HG200840	---NA---	0.00200245378547292	2.41008	up-regulated	0	0	0
BaRT2v18chr5HG263370	---NA---	2.8584999526515e-06	2.40807	up-regulated	0	0	0
BaRT2v18chr7HG328580	HORVU.MOREX.r3.7HG0634790	4.26747241425841e-12	2.40597	up-regulated	Homogentisate 1,2-dioxygenase	0	0
BaRT2v18chr5HG275170	---NA---	0.000792614165527617	2.40571	up-regulated	0	0	0
BaRT2v18chr4HG197760	HORVU.MOREX.r3.4HG0381400	5.90517053644377e-09	2.40427	up-regulated	AP2-like ethylene-responsive transcription factor BBM2;AP2-like ethylene-responsive transcription factor AIL5	GO:0097159;GO:0006355;GO:0140110;GO:0050789;GO:0065007;GO:0019222;GO:0043229;GO:0019219;GO:0010468;GO:0043226;GO:1903506;GO:0043227;GO:0003700;GO:0050794;GO:0003676;GO:0043231;GO:1901363;GO:2000112;GO:0003677;GO:2001141;GO:0005634;GO:0031323;GO:0060255;GO:0005488;GO:0080090;GO:0110165;GO:0051171;GO:0010556;GO:0031326;GO:0005622;GO:0051252;GO:0009889	intracellular membrane-bounded organelle;binding;regulation of RNA metabolic process;regulation of nucleobase-containing compound metabolic process;nucleus;regulation of RNA biosynthetic process;regulation of transcription, DNA-templated;DNA binding;regulation of biosynthetic process;heterocyclic compound binding;regulation of cellular process;regulation of cellular biosynthetic process;intracell…
BaRT2v18chr5HG244830	HORVU.MOREX.r3.5HG0475170	4.10589089626402e-16	2.40391	up-regulated	Hypersensitive-induced response protein 1;PHB domain-containing protein;SPFH/Band 7/PHB domain-containing membrane-associated protein family (Fragment);Hypersensitive induced reaction protein 2;Hypersensitive-induced reaction protein 2;Putative Band 7 domain-containing protein	GO:0005774;GO:0043424;GO:0030312;GO:0009506;GO:0043229;GO:0019901;GO:0019899;GO:0043226;GO:0005515;GO:0043227;GO:0005773;GO:0005911;GO:0009705;GO:0043231;GO:0005618;GO:0005199;GO:0019900;GO:0005198;GO:0000325;GO:0031090;GO:0005488;GO:0110165;GO:0055044;GO:0098588;GO:0005737;GO:0070161;GO:0030054;GO:0005622;GO:0071944;GO:0005886;GO:0016020	protein binding;binding;intracellular membrane-bounded organelle;vacuole;external encapsulating structure;plant-type vacuole membrane;structural molecule activity;plasma membrane;cell wall;symplast;anchoring junction;enzyme binding;kinase binding;intracellular organelle;bounding membrane of organelle;cell junction;cytoplasm;membrane;vacuolar membrane;membrane-bounded organelle;cellular anatomical…
BaRT2v18chr7HG342110	HORVU.MOREX.r3.7HG0661420	1.82150052566586e-11	2.4031	up-regulated	Sucrose synthase;Sucrose synthase1	GO:0003723;GO:0009791;GO:0048608;GO:0022607;GO:0071704;GO:0035251;GO:0003676;GO:0008152;GO:0043043;GO:0006518;GO:0090079;GO:0070482;GO:0071840;GO:0006950;GO:0016462;GO:0032504;GO:0005984;GO:0008194;GO:1901564;GO:0044267;GO:0046527;GO:0010154;GO:0000003;GO:0043022;GO:0005975;GO:0036293;GO:1901566;GO:0016758;GO:0051259;GO:0009058;GO:0044237;GO:0043170;GO:0019538;GO:0005488;GO:0048856;GO:0009987;GO:…	multicellular organism reproduction;protein tetramerization;cellular component organization;hydrolase activity;cellular macromolecule biosynthetic process;organic substance metabolic process;response to oxygen levels;transferase activity;multicellular organismal process;cellular nitrogen compound biosynthetic process;disaccharide metabolic process;cellular metabolic process;organic cyclic compoun…
BaRT2v18chr4HG213950	HORVU.MOREX.r3.4HG0408050	0.00257878387851625	2.40299	up-regulated	Tubulin-folding cofactor C	GO:0097159;GO:0044085;GO:0036094;GO:0006457;GO:0006996;GO:0016043;GO:0008092;GO:0030554;GO:0017076;GO:0015631;GO:0022607;GO:0007017;GO:0005515;GO:0043167;GO:0034622;GO:0065003;GO:0032555;GO:0032502;GO:0043933;GO:0032559;GO:1901363;GO:0035639;GO:0007023;GO:0005524;GO:0007021;GO:0071840;GO:0005488;GO:0110165;GO:0043168;GO:0048856;GO:0009987;GO:0005737;GO:0000226;GO:0097367;GO:0000166;GO:0009653;GO:…	microtubule cytoskeleton organization;protein binding;binding;small molecule binding;anion binding;anatomical structure morphogenesis;cellular component organization;protein-containing complex subunit organization;tubulin binding;microtubule-based process;cellular protein-containing complex assembly;ion binding;adenyl ribonucleotide binding;heterocyclic compound binding;cellular component biogene…
BaRT2v18chr7HG347540	HORVU.MOREX.r3.7HG0671400	2.8835537298623e-07	2.40296	up-regulated	Glycosyltransferase	GO:0030234;GO:0032268;GO:0000079;GO:0031410;GO:0071704;GO:0030117;GO:0043226;GO:0098796;GO:0001932;GO:0051649;GO:0046914;GO:0071705;GO:0051179;GO:0035251;GO:0042440;GO:0008152;GO:0019887;GO:0051726;GO:0031323;GO:0071900;GO:0006820;GO:0019207;GO:0080090;GO:0110165;GO:0098588;GO:1903047;GO:0008194;GO:0022402;GO:0008270;GO:0046527;GO:0065009;GO:1902494;GO:0051641;GO:0015031;GO:1902911;GO:0012505;GO:…	intracellular membrane-bounded organelle;establishment of protein localization;regulation of catalytic activity;coated vesicle;regulation of phosphate metabolic process;Golgi vesicle transport;organic substance metabolic process;transport vesicle membrane;transferase activity;cellular macromolecule localization;bounding membrane of organelle;catalytic complex;biological regulation;regulation of n…
BaRT2v18chr7HG375420	HORVU.MOREX.r3.7HG0729880	8.83861031420576e-12	2.40221	up-regulated	0	0	0
BaRT2v18chr4HG191220	HORVU.MOREX.r3.4HG0340860	0.000377486326666084	2.39921	up-regulated	0	0	0
BaRT2v18chr4HG182510	HORVU.MOREX.r3.4HG0343160	1.85834962278439e-10	2.39869	up-regulated	B3 domain-containing protein	GO:0097159;GO:0006139;GO:0031124;GO:0043229;GO:0016071;GO:0071704;GO:0043631;GO:0003824;GO:0043226;GO:0043227;GO:0070566;GO:0016772;GO:0003676;GO:0043231;GO:1901363;GO:0003677;GO:0006725;GO:0044237;GO:0005634;GO:0016070;GO:0034641;GO:0043170;GO:0044238;GO:0006396;GO:0005488;GO:0110165;GO:0006807;GO:0009987;GO:0031123;GO:0010467;GO:0016740;GO:0006397;GO:0004652;GO:0006378;GO:0090304;GO:0008152;GO:…	RNA polyadenylation;mRNA 3'-end processing;intracellular membrane-bounded organelle;binding;mRNA processing;gene expression;polynucleotide adenylyltransferase activity;nucleus;transferase activity, transferring phosphorus-containing groups;RNA metabolic process;organic substance metabolic process;DNA binding;nucleobase-containing compound metabolic process;nucleotidyltransferase activity;cellular…
BaRT2v18chr7HG331050	HORVU.MOREX.r3.7HG0639150	1.61504349273078e-16	2.39724	up-regulated	Acyl-CoA synthetase family member 4;Putative acyl-activating enzyme 19	GO:0036094;GO:0044249;GO:1901576;GO:0044281;GO:0044283;GO:0140104;GO:0006082;GO:0071704;GO:0006629;GO:0016053;GO:0008610;GO:0043436;GO:0044620;GO:0009058;GO:0019752;GO:0008152;GO:0044237;GO:0051192;GO:0031177;GO:0044238;GO:0005488;GO:0046394;GO:0000036;GO:0006631;GO:0140414;GO:0031224;GO:0110165;GO:0016021;GO:0009987;GO:0072330;GO:0005737;GO:0006633;GO:0033218;GO:0032787;GO:0019842;GO:0072341;GO:…	binding;monocarboxylic acid biosynthetic process;small molecule binding;monocarboxylic acid metabolic process;vitamin binding;carboxylic acid metabolic process;integral component of membrane;modified amino acid binding;organic substance metabolic process;fatty acid metabolic process;acyl carrier activity;cellular biosynthetic process;biosynthetic process;cellular metabolic process;cellular proces…
BaRT2v18chr3HG122490	HORVU.MOREX.r3.3HG0232720	0.000304572286392301	2.38933	up-regulated	0	GO:0031224;GO:0110165;GO:0016021;GO:0016020	cellular anatomical entity;integral component of membrane;membrane;intrinsic component of membrane
BaRT2v18chr5HG261560	HORVU.MOREX.r3.5HG0503580	1.15357198309709e-06	2.38858	up-regulated	Receptor-like serine/threonine-protein kinase	GO:0090575;GO:0031974;GO:0030554;GO:0017076;GO:0071704;GO:0006796;GO:0140223;GO:0006352;GO:0043226;GO:0008037;GO:0016772;GO:0006366;GO:0048544;GO:0032559;GO:0008152;GO:0003677;GO:0003676;GO:0035639;GO:1901362;GO:0005654;GO:0043168;GO:0110165;GO:0016301;GO:0097367;GO:0000166;GO:0006464;GO:1901564;GO:0044267;GO:0000003;GO:1902494;GO:0071944;GO:0030880;GO:0019438;GO:0016591;GO:0000428;GO:0043229;GO:…	RNA polymerase II, holoenzyme;intracellular membrane-bounded organelle;aromatic compound biosynthetic process;plasma membrane;protein serine kinase activity;organelle lumen;cellular macromolecule biosynthetic process;organic substance metabolic process;transcription initiation from RNA polymerase II promoter;multicellular organismal process;phosphorylation;transferase activity;adenyl ribonucleoti…
BaRT2v18chr7HG368430	HORVU.MOREX.r3.7HG0717530	1.52406208912836e-15	2.38656	up-regulated	O-acyltransferase;Linoleic acid1;Diacylglycerol O-acyltransferase	GO:0051094;GO:0006071;GO:0046463;GO:0071704;GO:0006629;GO:0016746;GO:0043226;GO:0008610;GO:0048580;GO:0009266;GO:0008152;GO:0009507;GO:0031967;GO:0006950;GO:0110165;GO:0045017;GO:0048582;GO:0010029;GO:0044255;GO:0006066;GO:0009746;GO:0012505;GO:0043229;GO:0005975;GO:1901615;GO:0009737;GO:0009651;GO:0009719;GO:0005789;GO:1901700;GO:0009526;GO:0009058;GO:0044237;GO:0033993;GO:0031224;GO:0009987;GO:…	intracellular membrane-bounded organelle;response to chemical;plastid envelope;organic substance metabolic process;response to glucose;transferase activity;cellular metabolic process;alditol metabolic process;biological regulation;lipid droplet;organic substance biosynthetic process;plastid;response to oxygen-containing compound;positive regulation of developmental process;lipid metabolic process…
BaRT2v18chr1HG031360	---NA---	2.13639923758959e-08	2.38633	up-regulated	0	0	0
BaRT2v18chr7HG331300	HORVU.MOREX.r3.7HG0639810	6.09831129429155e-05	2.38338	up-regulated	NBS-LRR type R protein Pizh-2;Disease resistance protein RPM1	GO:0097159;GO:0036094;GO:0030554;GO:0043531;GO:0017076;GO:0043167;GO:0006952;GO:0032555;GO:0050896;GO:0032559;GO:1901363;GO:0035639;GO:0005524;GO:0005488;GO:0031224;GO:0006950;GO:0110165;GO:0016021;GO:0043168;GO:0097367;GO:0000166;GO:0032553;GO:1901265;GO:0016020	binding;defense response;small molecule binding;anion binding;integral component of membrane;ADP binding;ion binding;adenyl ribonucleotide binding;heterocyclic compound binding;nucleoside phosphate binding;purine ribonucleotide binding;adenyl nucleotide binding;organic cyclic compound binding;membrane;response to stress;intrinsic component of membrane;purine nucleotide binding;ribonucleotide bind…
BaRT2v18chr2HG090000	HORVU.MOREX.r3.2HG0178290	2.31799944371386e-15	2.38119	up-regulated	PB1 domain-containing protein;NLP transcription factor (Fragment)	GO:0097159;GO:0005634;GO:0016020;GO:0043226;GO:1901363;GO:0043227;GO:0005488;GO:0043229;GO:0031224;GO:0110165;GO:0016021;GO:0005622;GO:0003676;GO:0043231;GO:0003677	nucleic acid binding;organic cyclic compound binding;intracellular membrane-bounded organelle;DNA binding;binding;intracellular anatomical structure;organelle;membrane;heterocyclic compound binding;membrane-bounded organelle;nucleus;cellular anatomical entity;integral component of membrane;intrinsic component of membrane;intracellular organelle
BaRT2v18chr3HG156260	---NA---	1.08944470862319e-05	2.38056	up-regulated	0	0	0
BaRT2v18chr5HG260610	HORVU.MOREX.r3.5HG0501720	8.42732095946833e-16	2.37571	up-regulated	F-box domain-containing protein	GO:0016741;GO:0044085;GO:0006139;GO:0000154;GO:0022613;GO:0032259;GO:0006364;GO:0071704;GO:0042254;GO:0044260;GO:0003824;GO:0034470;GO:0140098;GO:0070475;GO:0031167;GO:0008757;GO:0140102;GO:0016436;GO:0016072;GO:0044237;GO:0008152;GO:0006725;GO:0016070;GO:0043170;GO:0034641;GO:0044238;GO:0006396;GO:0008170;GO:0071840;GO:0031224;GO:0043414;GO:0110165;GO:0016021;GO:0008168;GO:0009451;GO:0006807;GO:…	rRNA metabolic process;ribosome biogenesis;gene expression;methylation;integral component of membrane;catalytic activity, acting on RNA;RNA metabolic process;N-methyltransferase activity;organic substance metabolic process;ncRNA metabolic process;rRNA modification;nucleobase-containing compound metabolic process;cellular aromatic compound metabolic process;rRNA (uridine-N3-)-methyltransferase act…
BaRT2v18chr6HG290670	HORVU.MOREX.r3.3HG0234450	8.4247518539962e-07	2.37493	up-regulated	0	0	0
BaRT2v18chr1HG029620	HORVU.MOREX.r3.1HG0063750	1.47766836457239e-11	2.37472	up-regulated	Receptor-like serine/threonine-protein kinase ALE2;probable serine/threonine-protein kinase PBL7;Serine/threonine-protein kinase PBS1;Putative serine/threonine-protein kinase RLCKVII (Fragment);Putative serine/threonine-protein kinase, active site protein;Protein kinase domain-containing protein;Putative serine/threonine-protein kinase NAK	GO:0097159;GO:0036094;GO:0050789;GO:0065007;GO:0030554;GO:0140096;GO:0007154;GO:0016773;GO:0017076;GO:0106310;GO:0060089;GO:0038023;GO:0016757;GO:0016310;GO:0071704;GO:0006796;GO:0044260;GO:0003824;GO:0016758;GO:0043167;GO:0006468;GO:0007166;GO:0023052;GO:0007178;GO:0032555;GO:0007167;GO:0004672;GO:0006793;GO:0016772;GO:0050896;GO:0050794;GO:0004888;GO:0106311;GO:0032559;GO:0044237;GO:0008152;GO:…	protein phosphorylation;binding;small molecule binding;anion binding;cell surface receptor signaling pathway;transmembrane receptor protein serine/threonine kinase signaling pathway;signaling receptor activity;cellular protein modification process;kinase activity;integral component of membrane;transferase activity, transferring phosphorus-containing groups;protein serine kinase activity;transmemb…
BaRT2v18chr7HG348420	---NA---	1.27429196868884e-07	2.37192	up-regulated	0	0	0
BaRT2v18chrUnG389380	---NA---	0.000839785629019471	2.37049	up-regulated	0	0	0
BaRT2v18chr7HG329310	HORVU.MOREX.r3.4HG0414930	8.42887011383087e-16	2.3696	up-regulated	0	0	0
BaRT2v18chr7HG344710	HORVU.MOREX.r3.7HG0665750	9.19492926888253e-11	2.36822	up-regulated	Parvalbumin;sodium/calcium exchanger NCL;Vacuolar calcium ion transporter;Putative sodium/calcium exchanger membrane region, EF-hand domain pair	GO:0015298;GO:0022890;GO:0006874;GO:0015297;GO:0098655;GO:0098660;GO:0006875;GO:0006812;GO:0051139;GO:0065007;GO:0019725;GO:0005215;GO:0015318;GO:0043169;GO:0070588;GO:0055082;GO:0006811;GO:0006873;GO:0042592;GO:0055065;GO:0055074;GO:0072507;GO:0055085;GO:0043167;GO:0006816;GO:0015369;GO:0051179;GO:0015291;GO:0030001;GO:0098662;GO:0015075;GO:0022857;GO:0015078;GO:0015368;GO:0008324;GO:0015085;GO:…	sodium ion transport;solute:cation antiporter activity;binding;calcium:proton antiporter activity;cation homeostasis;inorganic cation transmembrane transport;metal ion transport;integral component of membrane;plasma membrane;cation:cation antiporter activity;inorganic ion homeostasis;establishment of localization;cation transmembrane transport;chemical homeostasis;cation transmembrane transporter…
BaRT2v18chr2HG054250	HORVU.MOREX.r3.2HG0103940	1.69501995426318e-13	2.36775	up-regulated	Flavin-containing monooxygenase	0	0
BaRT2v18chr6HG323730	HORVU.MOREX.r3.6HG0626110	6.46795903994962e-18	2.36737	up-regulated	Detected protein of confused Function;N-alpha-acetyltransferase 35, NatC auxiliary subunit	GO:0018193;GO:0051604;GO:0071704;GO:0044260;GO:0003824;GO:0031414;GO:0031248;GO:0043543;GO:0008152;GO:0044237;GO:0032991;GO:0043170;GO:0036211;GO:0019538;GO:0044238;GO:0018206;GO:0031365;GO:0031224;GO:0110165;GO:0006807;GO:0016021;GO:0009987;GO:0005737;GO:0010467;GO:0016740;GO:1990234;GO:0031417;GO:0006473;GO:0006464;GO:1901564;GO:1902493;GO:0044267;GO:0140535;GO:0017196;GO:1902494;GO:0043412;GO:…	N-terminal protein acetyltransferase complex;gene expression;cellular protein modification process;integral component of membrane;peptidyl-methionine modification;N-terminal protein amino acid acetylation;organic substance metabolic process;organonitrogen compound metabolic process;transferase activity;cellular protein metabolic process;acetyltransferase complex;cellular metabolic process;cellula…
BaRT2v18chr3HG161630	---NA---	8.51815730014955e-06	2.36689	up-regulated	0	0	0
BaRT2v18chr4HG179070	HORVU.MOREX.r3.4HG0337800	8.48356867320286e-05	2.36669	up-regulated	0	0	0
BaRT2v18chr5HG250330	HORVU.MOREX.r3.5HG0485420	2.87406820551805e-12	2.36661	up-regulated	0	0	0
BaRT2v18chr4HG195300	---NA---	4.58013816097832e-09	2.36629	up-regulated	0	0	0
BaRT2v18chr7HG342220	HORVU.MOREX.r3.7HG0661570	8.19901919605247e-07	2.3657	up-regulated	J domain-containing protein;Chaperone DnaJ-domain superfamily protein	GO:0031224;GO:0110165;GO:0016021;GO:0016020	cellular anatomical entity;integral component of membrane;membrane;intrinsic component of membrane
BaRT2v18chr7HG338450	HORVU.MOREX.r3.7HG0654590	2.30947085832553e-08	2.36376	up-regulated	Lanatoside 15-O-acetylesterase;Putative alpha-L-fucosidase;GDSL esterase/lipase	GO:0003824;GO:0015928;GO:0016788;GO:0004560;GO:0031224;GO:0110165;GO:0016021;GO:0016798;GO:0004553;GO:0016787;GO:0008152;GO:0016020	hydrolase activity, acting on ester bonds;catalytic activity;membrane;intrinsic component of membrane;cellular anatomical entity;integral component of membrane;hydrolase activity, hydrolyzing O-glycosyl compounds;alpha-L-fucosidase activity;hydrolase activity, acting on glycosyl bonds;metabolic process;hydrolase activity;fucosidase activity
BaRT2v18chr3HG157400	HORVU.MOREX.r3.3HG0302180	9.27240275777472e-11	2.3569	up-regulated	Protein-serine/threonine phosphatase	GO:0071310;GO:1903959;GO:0001101;GO:0009966;GO:0009791;GO:1903792;GO:0009414;GO:0071704;GO:0006796;GO:0043226;GO:0023052;GO:0090351;GO:0009266;GO:0008152;GO:0010646;GO:0019900;GO:0009755;GO:1903960;GO:0006470;GO:0006950;GO:0110165;GO:0071396;GO:0070887;GO:0023051;GO:0006464;GO:1901564;GO:0044267;GO:0065009;GO:1901419;GO:0042578;GO:0043229;GO:0043271;GO:0019901;GO:0009737;GO:0010360;GO:0009787;GO:…	intracellular membrane-bounded organelle;response to chemical;hydrolase activity;negative regulation of abscisic acid-activated signaling pathway;organic substance metabolic process;cellular response to alcohol;seedling development;protein dephosphorylation;multicellular organismal process;regulation of response to alcohol;negative regulation of anion transmembrane transport;cellular metabolic pr…
BaRT2v18chr7HG374700	HORVU.MOREX.r3.7HG0728610	3.06446916247513e-12	2.35427	up-regulated	0	0	0
BaRT2v18chr4HG193620	---NA---	0.000373230032162398	2.35411	up-regulated	0	0	0
BaRT2v18chr2HG081580	---NA---	2.41307659297429e-12	2.35127	up-regulated	0	0	0
BaRT2v18chr2HG057170	HORVU.MOREX.r3.3HG0240610	0.00527477625877185	2.35109	up-regulated	PMD domain-containing protein	GO:0031224;GO:0110165;GO:0016021;GO:0016020	cellular anatomical entity;integral component of membrane;membrane;intrinsic component of membrane
BaRT2v18chr7HG383340	HORVU.MOREX.r3.7HG0744780	1.98123770901059e-14	2.34996	up-regulated	Transcription initiation factor TFIID subunit 1;Ubiquitin-like domain-containing protein	GO:0090575;GO:0005694;GO:0003723;GO:0006996;GO:0031974;GO:0022607;GO:0071704;GO:0140223;GO:0006352;GO:0043226;GO:0017025;GO:0006366;GO:0003676;GO:1901362;GO:0008152;GO:0043043;GO:0006518;GO:0090079;GO:0071840;GO:0005654;GO:0008134;GO:0110165;GO:1901564;GO:0044267;GO:1902494;GO:0030880;GO:0019438;GO:0016591;GO:0043229;GO:0000428;GO:0016251;GO:0006325;GO:1901566;GO:0071824;GO:0009058;GO:0018130;GO:…	RNA polymerase II, holoenzyme;intracellular membrane-bounded organelle;aromatic compound biosynthetic process;cellular component organization;organelle lumen;cellular macromolecule biosynthetic process;organic substance metabolic process;cellular nitrogen compound biosynthetic process;cellular metabolic process;catalytic complex;organic cyclic compound binding;DNA-directed RNA polymerase complex;…
BaRT2v18chr2HG069640	HORVU.MOREX.r3.6HG0617290	3.13016130190312e-06	2.34961	up-regulated	PMD domain-containing protein	0	0
BaRT2v18chr1HG018770	---NA---	0.00838818690646643	2.34599	up-regulated	0	0	0
BaRT2v18chr4HG180840	#N/A	1.04490566411602e-06	2.34545	up-regulated	0	0	0
BaRT2v18chr5HG251860	HORVU.MOREX.r3.5HG0487410	0.00245253117672197	2.34538	up-regulated	Carboxypeptidase	GO:0009607;GO:0006508;GO:0043229;GO:0017171;GO:0009610;GO:0140096;GO:0043207;GO:0009620;GO:0071704;GO:0009605;GO:0048046;GO:0003824;GO:0043226;GO:0005515;GO:0005615;GO:0043227;GO:0009608;GO:0044419;GO:0005773;GO:0008233;GO:0004185;GO:0050896;GO:0008152;GO:0043231;GO:0051707;GO:0043170;GO:0019538;GO:0044238;GO:0005488;GO:0005576;GO:0110165;GO:0006807;GO:0008236;GO:0005737;GO:0016787;GO:0008238;GO:…	response to external stimulus;intracellular membrane-bounded organelle;protein binding;binding;vacuole;peptidase activity;hydrolase activity;biological process involved in symbiotic interaction;response to other organism;organic substance metabolic process;response to biotic stimulus;proteolysis;organonitrogen compound metabolic process;response to symbiotic fungus;catalytic activity, acting on a…
BaRT2v18chr6HG314080	HORVU.MOREX.r3.6HG0609530	2.79710283838127e-11	2.34458	up-regulated	Nitrate transporter 1.5;Peptide transporter;Proton-dependent oligopeptide transporter family	GO:0005886;GO:0006811;GO:0055085;GO:0006820;GO:0006817;GO:0015698;GO:0051179;GO:0031224;GO:0110165;GO:0016021;GO:0005215;GO:0071944;GO:0006810;GO:0009987;GO:0051234;GO:0022857;GO:0016020	transporter activity;transport;localization;inorganic anion transport;anion transport;transmembrane transporter activity;transmembrane transport;membrane;ion transport;intrinsic component of membrane;cellular anatomical entity;integral component of membrane;plasma membrane;cellular process;establishment of localization;phosphate ion transport;cell periphery
BaRT2v18chr2HG070160	---NA---	8.8221193294672e-07	2.34426	up-regulated	0	0	0
BaRT2v18chr3HG116820	---NA---	3.18193152376624e-12	2.34396	up-regulated	0	0	0
BaRT2v18chr2HG095410	HORVU.MOREX.r3.2HG0187120	1.63157236250183e-08	2.34321	up-regulated	0	0	0
BaRT2v18chr5HG272950	HORVU.MOREX.r3.5HG0522880	1.46322970437238e-17	2.34174	up-regulated	Cellulose synthase	GO:0044085;GO:0016051;GO:0012505;GO:0044249;GO:0051274;GO:1901576;GO:0030244;GO:0043229;GO:0016043;GO:0005975;GO:0000278;GO:0043169;GO:0016757;GO:0098791;GO:0071704;GO:0044042;GO:0044260;GO:0003824;GO:0016020;GO:0042546;GO:0006073;GO:0044264;GO:0043226;GO:0016758;GO:0043167;GO:0016760;GO:0000271;GO:0043227;GO:0071554;GO:0007049;GO:0035251;GO:0044262;GO:0005794;GO:0009058;GO:0008152;GO:0043231;GO:…	cellulose synthase (UDP-forming) activity;intracellular membrane-bounded organelle;binding;cell cycle;mitotic cell cycle;UDP-glycosyltransferase activity;cellular component organization;cellular polysaccharide metabolic process;plasma membrane;integral component of membrane;external encapsulating structure organization;cytokinesis;polysaccharide metabolic process;endomembrane system;cellular macr…
BaRT2v18chr2HG063460	HORVU.MOREX.r3.2HG0121120	8.02539456606536e-08	2.34139	up-regulated	J domain-containing protein	GO:0031224;GO:0110165;GO:0016021;GO:0016020	cellular anatomical entity;integral component of membrane;membrane;intrinsic component of membrane
BaRT2v18chr3HG155180	HORVU.MOREX.r3.3HG0298740	1.51877263046612e-15	2.34066	up-regulated	Erythroid differentiation-related factor 1;Leucine-rich repeat-containing protein SOG2;Erythroid differentiation-related factor 1-like protein	GO:0045927;GO:0006355;GO:0050789;GO:0065007;GO:0019222;GO:1902680;GO:0051173;GO:0045893;GO:0048518;GO:0019219;GO:0009893;GO:0010468;GO:0051254;GO:1903506;GO:0010604;GO:0009891;GO:0048522;GO:0010557;GO:0040008;GO:0050794;GO:2001141;GO:2000112;GO:0031325;GO:0031323;GO:0060255;GO:0045935;GO:0080090;GO:0110165;GO:0031328;GO:0051171;GO:0009889;GO:0010556;GO:0031326;GO:1903508;GO:0071944;GO:0005886;GO:…	regulation of RNA metabolic process;regulation of nucleobase-containing compound metabolic process;positive regulation of biological process;regulation of growth;positive regulation of cellular metabolic process;positive regulation of macromolecule metabolic process;plasma membrane;positive regulation of RNA metabolic process;positive regulation of macromolecule biosynthetic process;regulation of…
BaRT2v18chr5HG256940	HORVU.MOREX.r3.5HG0495800	6.82819289392428e-05	2.33811	up-regulated	Calcium-dependent protein kinase 24;Calcium-dependent protein kinase 29;LRR receptor-like serine/threonine-protein kinase GSO1	GO:0030554;GO:0017076;GO:0071704;GO:0006796;GO:0043226;GO:0023052;GO:0016772;GO:0032559;GO:0008152;GO:0035639;GO:0110165;GO:0043168;GO:0016301;GO:0097367;GO:0000166;GO:0005509;GO:0006464;GO:1901564;GO:0044267;GO:0004683;GO:0071944;GO:0043229;GO:0016773;GO:0009737;GO:0009719;GO:0006468;GO:1901000;GO:1901700;GO:0004672;GO:0006793;GO:0018209;GO:0044237;GO:0033993;GO:0043170;GO:0005524;GO:0019538;GO:…	intracellular membrane-bounded organelle;plasma membrane;response to chemical;protein serine kinase activity;organic substance metabolic process;phosphorylation;transferase activity;adenyl ribonucleotide binding;cellular metabolic process;negative regulation of response to salt stress;protein serine/threonine kinase activity;phosphate-containing compound metabolic process;organic cyclic compound …
BaRT2v18chr2HG110290	HORVU.MOREX.r3.2HG0209910	1.23086172962912e-15	2.33789	up-regulated	Pyruvate kinase	GO:0030554;GO:0017076;GO:0006082;GO:0071704;GO:0006796;GO:0006165;GO:0016772;GO:0032559;GO:0008152;GO:0030955;GO:0035639;GO:0110165;GO:0043168;GO:0016301;GO:0009179;GO:0097367;GO:0000166;GO:0019637;GO:1901135;GO:1901564;GO:0016773;GO:0009117;GO:0005975;GO:0031420;GO:0009259;GO:0006793;GO:0019752;GO:0044237;GO:0005524;GO:0072521;GO:0005488;GO:0006091;GO:0009135;GO:0009987;GO:0005737;GO:0046872;GO:…	organophosphate metabolic process;ribonucleotide metabolic process;organic substance metabolic process;photosynthesis;transferase activity;phosphorylation;adenyl ribonucleotide binding;organic substance catabolic process;purine ribonucleoside diphosphate metabolic process;cellular metabolic process;nucleoside phosphate metabolic process;organic acid metabolic process;phosphate-containing compound…
BaRT2v18chr3HG116740	HORVU.MOREX.r3.3HG0221300	8.96527150232513e-11	2.33585	up-regulated	Glutamate decarboxylase	GO:1901605;GO:0006082;GO:0071704;GO:0006796;GO:0023052;GO:0005911;GO:0016772;GO:0008152;GO:0016831;GO:0009064;GO:0043168;GO:0055044;GO:0110165;GO:0016301;GO:0016054;GO:1901564;GO:0006464;GO:0044267;GO:0019842;GO:0004351;GO:0071944;GO:1901565;GO:0016830;GO:0043649;GO:1901606;GO:0016773;GO:0006468;GO:0004672;GO:0006793;GO:0019752;GO:0044237;GO:0043170;GO:0019538;GO:0005488;GO:0046395;GO:0043648;GO:…	plasma membrane;small molecule catabolic process;organic substance metabolic process;transferase activity;carbon-carbon lyase activity;phosphorylation;organic substance catabolic process;cellular metabolic process;protein serine/threonine kinase activity;organic acid metabolic process;phosphate-containing compound metabolic process;organic cyclic compound binding;biological regulation;lyase activ…
BaRT2v18chr6HG287150	HORVU.MOREX.r3.6HG0548290	6.03592415207338e-13	2.33257	up-regulated	Beta-fructofuranosidase, insoluble isoenzyme 4;Fructan 1-exohydrolase	GO:0030312;GO:0005975;GO:0071704;GO:0003824;GO:0048046;GO:0033948;GO:0008152;GO:0005618;GO:0044238;GO:0005576;GO:0031224;GO:0110165;GO:0016021;GO:0016798;GO:0016787;GO:0004564;GO:0071944;GO:0004553;GO:0016020	external encapsulating structure;fructan beta-(2,1)-fructosidase activity;integral component of membrane;hydrolase activity, acting on glycosyl bonds;cell wall;hydrolase activity;organic substance metabolic process;hydrolase activity, hydrolyzing O-glycosyl compounds;catalytic activity;membrane;intrinsic component of membrane;cellular anatomical entity;extracellular region;primary metabolic proce…
BaRT2v18chr5HG242470	HORVU.MOREX.r3.5HG0470200	1.28452747385468e-18	2.33247	up-regulated	CRAL-TRIO domain-containing protein;phosphatidylinositol/phosphatidylcholine transfer protein SFH9;Phosphatidylinositol/phosphatidylcholine transfer protein SFH2;SEC14 cytosolic factor	GO:0031224;GO:0110165;GO:0016021;GO:0016020	cellular anatomical entity;integral component of membrane;membrane;intrinsic component of membrane
BaRT2v18chr3HG135060	HORVU.MOREX.r3.3HG0257660	8.93483121427678e-10	2.32953	up-regulated	J domain-containing protein	GO:0031224;GO:0110165;GO:0016021;GO:0016020	cellular anatomical entity;integral component of membrane;membrane;intrinsic component of membrane
BaRT2v18chr7HG332590	HORVU.MOREX.r3.7HG0642120	5.18233573282719e-08	2.3293	up-regulated	SUZ domain-containing protein;Single-stranded nucleic acid binding R3H protein;Single-stranded nucleic acid binding R3H;Polyadenylate-binding protein 1	GO:0097159;GO:0016020;GO:0003723;GO:0005488;GO:0031224;GO:0110165;GO:0016021;GO:0003676;GO:1901363	nucleic acid binding;organic cyclic compound binding;binding;RNA binding;membrane;intrinsic component of membrane;heterocyclic compound binding;cellular anatomical entity;integral component of membrane
BaRT2v18chr5HG271580	HORVU.MOREX.r3.5HG0520680	1.07641450967775e-12	2.32824	up-regulated	0	0	0
BaRT2v18chr3HG134270	HORVU.MOREX.r3.3HG0256060	6.39072654758629e-09	2.3278	up-regulated	Alpha-xylosidase 2;Alpha-glucosidase yihQ;Family 31 glycosyl hydrolase, alpha-glucosidase;Sulfoquinovosidase;Alpha-xylosidase 1	GO:0009311;GO:0005975;GO:0071704;GO:0003824;GO:0000023;GO:0044262;GO:0008152;GO:0044237;GO:0032450;GO:0044238;GO:0090599;GO:0005488;GO:0004558;GO:0030246;GO:0015926;GO:0016798;GO:0009987;GO:0016787;GO:0005984;GO:0004553	binding;hydrolase activity, acting on glycosyl bonds;hydrolase activity;organic substance metabolic process;glucosidase activity;maltose alpha-glucosidase activity;disaccharide metabolic process;cellular metabolic process;hydrolase activity, hydrolyzing O-glycosyl compounds;cellular process;oligosaccharide metabolic process;maltose metabolic process;carbohydrate binding;catalytic activity;primary…
BaRT2v18chr1HG025740	HORVU.MOREX.r3.7HG0717720	1.19644998257908e-11	2.32697	up-regulated	T-complex protein 1 subunit epsilon;Chaperonin containing t-complex protein 1, epsilon subunit, tcpe	GO:0097159;GO:0009506;GO:0036094;GO:0006457;GO:0030554;GO:0017076;GO:0005515;GO:0043167;GO:0032555;GO:0005911;GO:0032559;GO:0032991;GO:1901363;GO:0035639;GO:0101031;GO:0005524;GO:0051082;GO:0005488;GO:0031224;GO:0043168;GO:0055044;GO:0016021;GO:0110165;GO:0009987;GO:0005737;GO:0097367;GO:0000166;GO:0005832;GO:0070161;GO:0032553;GO:1901265;GO:0030054;GO:0005829;GO:0005622;GO:0071944;GO:0005886;GO:…	chaperone complex;protein binding;binding;small molecule binding;anion binding;unfolded protein binding;plasma membrane;integral component of membrane;symplast;ion binding;anchoring junction;adenyl ribonucleotide binding;heterocyclic compound binding;nucleoside phosphate binding;cellular process;purine ribonucleotide binding;adenyl nucleotide binding;organic cyclic compound binding;cell junction;…
BaRT2v18chr2HG059360	HORVU.MOREX.r3.2HG0113270	3.06785974283881e-13	2.32568	up-regulated	Ribosomal S12 methylthiotransferase RimO;Hypoxia-responsive family protein;HIG1 domain-containing protein;Hypoxia induced protein conserved region containing protein	GO:0033108;GO:0019866;GO:0033617;GO:0070469;GO:0044085;GO:0006996;GO:0016043;GO:0043229;GO:0031300;GO:0005740;GO:0005739;GO:0022607;GO:0003824;GO:0043226;GO:0031975;GO:0005746;GO:0034622;GO:0065003;GO:0032592;GO:0043227;GO:0008535;GO:0031301;GO:0043933;GO:0043231;GO:0031967;GO:0031304;GO:0005743;GO:0031305;GO:0031090;GO:0071840;GO:0031224;GO:0110165;GO:0016021;GO:0009987;GO:0005737;GO:0098573;GO:…	intracellular membrane-bounded organelle;organelle envelope;respiratory chain complex IV assembly;cellular component organization;mitochondrial membrane;integral component of membrane;cytochrome complex assembly;respirasome;protein-containing complex subunit organization;mitochondrial cytochrome c oxidase assembly;transferase activity;cellular component biogenesis;mitochondrial respirasome;cellul…
BaRT2v18chr7HG350730	HORVU.MOREX.r3.7HG0677990	1.92196923682452e-12	2.32543	up-regulated	Microtubule-severing ATPase;WD-repeat protein, putative;Putative WD repeat-containing protein C2A9.03;WD-repeat protein-like;U4/U6 small nuclear ribonucleoprotein PRP4	GO:0003824;GO:0031224;GO:0110165;GO:0016021;GO:0016787;GO:0016020	catalytic activity;membrane;intrinsic component of membrane;cellular anatomical entity;integral component of membrane;hydrolase activity
BaRT2v18chr4HG183600	HORVU.MOREX.r3.4HG0345000	5.07593686718309e-10	2.32122	up-regulated	NBS-LRR type protein;Putative disease resistance RPP13-like protein 2;Protein kinase domain-containing protein	GO:0048584;GO:0033554;GO:0030554;GO:0043531;GO:0017076;GO:0071704;GO:0006796;GO:0002376;GO:0002218;GO:0006952;GO:0023052;GO:0010941;GO:0016772;GO:0032559;GO:0008152;GO:0003677;GO:0003676;GO:0045089;GO:0035639;GO:0031323;GO:0009617;GO:0006470;GO:0080090;GO:0006950;GO:0110165;GO:0043168;GO:0016301;GO:0002253;GO:0097367;GO:0000166;GO:0009626;GO:0042802;GO:0006464;GO:1901564;GO:0010556;GO:0044267;GO:…	activation of immune response;positive regulation of immune system process;hydrolase activity;biological process involved in symbiotic interaction;organic substance metabolic process;phosphorylation;transferase activity;regulation of response to biotic stimulus;adenyl ribonucleotide binding;protein dephosphorylation;regulation of immune system process;defense response to bacterium;cellular metabo…
BaRT2v18chr7HG379890	HORVU.MOREX.r3.7HG0738340	8.33402198740949e-15	2.32024	up-regulated	Mitochondrial translocator assembly and maintenance protein 41-like protein isoform X1;Haloacid dehalogenase-like hydrolase domain-containing protein 3;HAD hydrolase;HAD-superfamily hydrolase, subfamily IA, REG-2-like	GO:0003824;GO:0031224;GO:0110165;GO:0016021;GO:0016787;GO:0016020	catalytic activity;membrane;intrinsic component of membrane;cellular anatomical entity;integral component of membrane;hydrolase activity
BaRT2v18chr3HG118460	HORVU.MOREX.r3.3HG0225310	1.52801157288821e-11	2.31996	up-regulated	LRR receptor-like serine/threonine-protein kinase FLS2;Receptor-like protein 12;Receptor like protein 7	GO:0071310;GO:0050789;GO:0065007;GO:0007154;GO:0009725;GO:0016310;GO:0006796;GO:0003824;GO:0009719;GO:0042221;GO:0032870;GO:0023052;GO:0071495;GO:0016772;GO:0006793;GO:0050896;GO:0050794;GO:0008152;GO:0044237;GO:0009755;GO:0031224;GO:0110165;GO:0016021;GO:0016301;GO:0070887;GO:0009987;GO:0010033;GO:0007165;GO:0016740;GO:0051716;GO:0071944;GO:0005886;GO:0016020	response to hormone;response to organic substance;kinase activity;integral component of membrane;plasma membrane;response to chemical;response to endogenous stimulus;transferase activity, transferring phosphorus-containing groups;signaling;transferase activity;phosphorylation;regulation of cellular process;cellular metabolic process;cellular process;phosphate-containing compound metabolic process…
BaRT2v18chr4HG176340	HORVU.MOREX.r3.4HG0334060	7.95118708405208e-15	2.31903	up-regulated	CNNM transmembrane domain-containing protein;DUF21 domain-containing protein	GO:0043226;GO:0043227;GO:0043229;GO:0031224;GO:0110165;GO:0016021;GO:0005622;GO:0043231;GO:0016020	intracellular anatomical structure;intracellular membrane-bounded organelle;organelle;membrane;intrinsic component of membrane;membrane-bounded organelle;cellular anatomical entity;integral component of membrane;intracellular organelle
BaRT2v18chr6HG306540	HORVU.MOREX.r3.6HG0594080	1.80924572001178e-12	2.31774	up-regulated	Regulatory subunit;Leucine-rich repeat, cysteine-containing subtype;Leucine-rich repeat-like protein;EIN3-binding F-box protein 1;F-box/LRR-repeat protein 14;F-box/LRR-repeat protein 13-like isoform X1;F-box/LRR-repeat protein 14-like	GO:0031146;GO:0006508;GO:0030163;GO:0051603;GO:0009057;GO:0071704;GO:0009056;GO:0044260;GO:0006511;GO:0019941;GO:0031461;GO:0010498;GO:0044257;GO:0044265;GO:0044248;GO:0008152;GO:0044237;GO:0032991;GO:0043170;GO:0019538;GO:0044238;GO:1901575;GO:0031224;GO:0043161;GO:0006807;GO:0016021;GO:0110165;GO:0009987;GO:0000151;GO:1990234;GO:1901564;GO:0019005;GO:0044267;GO:0140535;GO:0043632;GO:1902494;GO:…	cullin-RING ubiquitin ligase complex;proteasomal protein catabolic process;integral component of membrane;organic substance metabolic process;cellular catabolic process;proteolysis;organonitrogen compound metabolic process;organic substance catabolic process;cellular protein metabolic process;organonitrogen compound catabolic process;cellular metabolic process;ubiquitin-dependent protein cataboli…
BaRT2v18chr5HG274490	HORVU.MOREX.r3.5HG0525340	5.74967805260002e-09	2.31676	up-regulated	Pathogenesis-related thaumatin superfamily protein;Thaumatin-like protein 3 (Fragment);Thaumatin-like protein 1;thaumatin-like protein 1b;Thaumatin-like protein 1a	GO:0006952;GO:0005576;GO:0031224;GO:0006950;GO:0110165;GO:0016021;GO:0050896;GO:0031225;GO:0016020	defense response;membrane;anchored component of membrane;response to stress;intrinsic component of membrane;cellular anatomical entity;extracellular region;integral component of membrane;response to stimulus
BaRT2v18chrUnG389870	HORVU.MOREX.r3.6HG0592860	2.2774969241257e-13	2.3137	up-regulated	U-box domain-containing protein 3	GO:0140096;GO:0071704;GO:0044260;GO:0003824;GO:0019787;GO:0070647;GO:0008152;GO:0044237;GO:0043170;GO:0036211;GO:0019538;GO:0044238;GO:0006807;GO:0009987;GO:0016740;GO:0006464;GO:1901564;GO:0044267;GO:0032446;GO:0043412;GO:0004842;GO:0016567	protein modification by small protein conjugation;cellular protein modification process;organic substance metabolic process;organonitrogen compound metabolic process;transferase activity;ubiquitin-like protein transferase activity;cellular protein metabolic process;catalytic activity, acting on a protein;protein ubiquitination;cellular metabolic process;cellular macromolecule metabolic process;ce…
BaRT2v18chr2HG084380	HORVU.MOREX.r3.2HG0168720	1.95180344626655e-15	2.31335	up-regulated	RRM domain-containing protein	GO:0097159;GO:0003723;GO:0005488;GO:0003676;GO:1901363	nucleic acid binding;organic cyclic compound binding;binding;RNA binding;heterocyclic compound binding
BaRT2v18chr2HG089520	HORVU.MOREX.r3.2HG0177600	2.66397978576442e-12	2.31293	up-regulated	Transcription factor, putative;Transcription factor bHLH153;Basic helix-loop-helix (BHLH) DNA-binding superfamily protein;Transcription factor bHLH113;BHLH domain-containing protein;Transcription factor bHLH68	GO:0097159;GO:0006355;GO:0140110;GO:0050789;GO:0000981;GO:0065007;GO:1990837;GO:0043229;GO:0000976;GO:0019222;GO:0019219;GO:0010468;GO:0043226;GO:0005515;GO:1903506;GO:0043227;GO:0003700;GO:0050794;GO:0003676;GO:0043231;GO:2001141;GO:2000112;GO:0003677;GO:1901363;GO:0005634;GO:0000978;GO:0031323;GO:0060255;GO:0005488;GO:0080090;GO:0000987;GO:0110165;GO:0051171;GO:0003690;GO:0010556;GO:0046983;GO:…	intracellular membrane-bounded organelle;protein binding;binding;regulation of RNA metabolic process;regulation of nucleobase-containing compound metabolic process;nucleus;regulation of RNA biosynthetic process;regulation of transcription, DNA-templated;RNA polymerase II transcription regulatory region sequence-specific DNA binding;sequence-specific DNA binding;DNA binding;protein dimerization ac…
BaRT2v18chr5HG257830	HORVU.MOREX.r3.5HG0497230	1.95180344626655e-15	2.31244	up-regulated	PHD-type domain-containing protein;Tyrosine-protein kinase BAZ1B;RING/FYVE/PHD zinc finger superfamily protein	GO:0016740;GO:0003824;GO:0043167;GO:0005488;GO:0044237;GO:0008152;GO:0009987;GO:0016301;GO:0006793;GO:0016772;GO:0043169;GO:0016310;GO:0046872;GO:0006796	binding;ion binding;catalytic activity;phosphorylation;phosphorus metabolic process;transferase activity;kinase activity;cellular metabolic process;cellular process;metal ion binding;metabolic process;transferase activity, transferring phosphorus-containing groups;phosphate-containing compound metabolic process;cation binding
BaRT2v18chr4HG199220	---NA---	0.00458632529548337	2.31175	up-regulated	0	0	0
BaRT2v18chr4HG216480	HORVU.MOREX.r3.4HG0412090	7.05616710397109e-10	2.30835	up-regulated	Putative RING zinc finger and VWF domain family protein;E3 ubiquitin-protein ligase WAV3	GO:0043169;GO:0016310;GO:0071704;GO:0006796;GO:0044260;GO:0043167;GO:0006468;GO:0046914;GO:0006793;GO:0008152;GO:0044237;GO:0043170;GO:0036211;GO:0019538;GO:0044238;GO:0005488;GO:0031224;GO:0110165;GO:0016021;GO:0006807;GO:0009987;GO:0046872;GO:0006464;GO:1901564;GO:0008270;GO:0044267;GO:0043412;GO:0071944;GO:0005886;GO:0016020	protein phosphorylation;binding;cellular protein modification process;plasma membrane;integral component of membrane;organic substance metabolic process;ion binding;organonitrogen compound metabolic process;phosphorylation;cellular protein metabolic process;cellular metabolic process;cellular macromolecule metabolic process;cellular process;phosphate-containing compound metabolic process;phosphor…
BaRT2v18chr7HG374970	---NA---	9.07525697359858e-08	2.30595	up-regulated	0	0	0
BaRT2v18chr1HG021040	---NA---	1.08326814845408e-11	2.30503	up-regulated	0	GO:0031224;GO:0110165;GO:0016021;GO:0016020	cellular anatomical entity;integral component of membrane;membrane;intrinsic component of membrane
BaRT2v18chr5HG277930	---NA---	2.00391773719501e-10	2.30348	up-regulated	0	0	0
BaRT2v18chr1HG013530	HORVU.MOREX.r3.7HG0702630	3.76519559413907e-06	2.30244	up-regulated	0	0	0
BaRT2v18chr6HG306480	HORVU.MOREX.r3.6HG0593980	6.94574441634648e-10	2.30187	up-regulated	apolipoprotein D-like;Lipocalin/cytosolic fatty-acid binding domain;Temperature-induced lipocalin-1;Temperature-induced lipocalin;temperature-induced lipocalin-1-like isoform X1;Putative zeaxanthin epoxidase	GO:0006979;GO:0044238;GO:0042221;GO:1901700;GO:0006950;GO:0110165;GO:0008152;GO:0005622;GO:0050896;GO:0000302;GO:0005737;GO:0071704;GO:0006629	intracellular anatomical structure;organic substance metabolic process;response to oxygen-containing compound;response to oxidative stress;cytoplasm;lipid metabolic process;response to stress;cellular anatomical entity;response to chemical;primary metabolic process;response to stimulus;metabolic process;response to reactive oxygen species
BaRT2v18chr7HG340360	HORVU.MOREX.r3.7HG0657660	3.25367792335553e-05	2.30161	up-regulated	Fe2OG dioxygenase domain-containing protein	0	0
BaRT2v18chr6HG307370	---NA---	8.2170844763878e-05	2.29788	up-regulated	0	0	0
BaRT2v18chr2HG112870	HORVU.MOREX.r3.2HG0214510	7.76582269293416e-09	2.29687	up-regulated	Receptor-like serine/threonine-protein kinase	GO:0097159;GO:0022414;GO:0036094;GO:0106310;GO:0140096;GO:0030554;GO:0016773;GO:0017076;GO:0007154;GO:0009875;GO:0016310;GO:0009856;GO:0006796;GO:0071704;GO:0044260;GO:0003824;GO:0043167;GO:0006468;GO:0008037;GO:0032555;GO:0004672;GO:0006793;GO:0016772;GO:0106311;GO:0032559;GO:0048544;GO:0044237;GO:1901363;GO:0032501;GO:0035639;GO:0008152;GO:0043170;GO:0005537;GO:0048029;GO:0036211;GO:0005524;GO:…	protein phosphorylation;binding;small molecule binding;anion binding;reproduction;cellular protein modification process;kinase activity;integral component of membrane;cell recognition;transferase activity, transferring phosphorus-containing groups;protein serine kinase activity;organic substance metabolic process;protein threonine kinase activity;phosphotransferase activity, alcohol group as acce…
BaRT2v18chr4HG180100	---NA---	1.53557063719328e-11	2.29326	up-regulated	0	0	0
BaRT2v18chr2HG079330	---NA---	0.000147926582202529	2.29235	up-regulated	0	0	0
BaRT2v18chr4HG191150	HORVU.MOREX.r3.2HG0146010	6.38404894475641e-08	2.28942	up-regulated	Putative retroelement;Retrotransposon protein, putative, unclassified;Transposon Tf2-1 polyprotein (Fragment);Putative nucleotidyltransferase, Ribonuclease H	GO:0097159;GO:0006139;GO:0006508;GO:0044249;GO:1901576;GO:0090305;GO:0070001;GO:0140096;GO:0004175;GO:0043169;GO:0071704;GO:0140097;GO:0071897;GO:0044260;GO:0004523;GO:0003824;GO:0043167;GO:0016893;GO:0046914;GO:0016891;GO:0140098;GO:0016772;GO:0008233;GO:0004521;GO:0009058;GO:0018130;GO:0003676;GO:0044237;GO:1901363;GO:0006725;GO:0008152;GO:1901362;GO:0004519;GO:0034061;GO:0034641;GO:0043170;GO:…	binding;aromatic compound biosynthetic process;endonuclease activity;hydrolase activity, acting on ester bonds;peptidase activity;organic cyclic compound biosynthetic process;transferase activity, transferring phosphorus-containing groups;hydrolase activity;aspartic-type peptidase activity;RNA-directed DNA polymerase activity;catalytic activity, acting on RNA;cellular macromolecule biosynthetic p…
BaRT2v18chr6HG323760	HORVU.MOREX.r3.6HG0626180	9.40278693568208e-07	2.28851	up-regulated	Peptide transporter PTR2;POT family protein, expressed;Putative LeOPT1-oligopeptide transporter	GO:0071702;GO:0006811;GO:0055085;GO:0071705;GO:0006820;GO:0006857;GO:0051179;GO:0031224;GO:0110165;GO:0016021;GO:0005215;GO:0042886;GO:0006810;GO:0009987;GO:0051234;GO:0022857;GO:0015833;GO:0016020	transporter activity;transport;localization;peptide transport;amide transport;nitrogen compound transport;transmembrane transporter activity;anion transport;transmembrane transport;membrane;intrinsic component of membrane;cellular anatomical entity;integral component of membrane;cellular process;establishment of localization;oligopeptide transport;organic substance transport;ion transport
BaRT2v18chr4HG206060	---NA---	0.000550663444829318	2.28615	up-regulated	0	0	0
BaRT2v18chr5HG252540	HORVU.MOREX.r3.5HG0488570	9.26603505201572e-12	2.28537	up-regulated	Phosphatidylinositol 4-kinase gamma 7	GO:0016740;GO:0003824;GO:0008152;GO:0016301;GO:0006793;GO:0016772;GO:0009987;GO:0016310;GO:0044237;GO:0006796	catalytic activity;phosphorylation;phosphorus metabolic process;transferase activity;kinase activity;cellular metabolic process;cellular process;metabolic process;transferase activity, transferring phosphorus-containing groups;phosphate-containing compound metabolic process
BaRT2v18chr7HG345530	---NA---	2.01027698959237e-11	2.28518	up-regulated	0	0	0
BaRT2v18chr7HG379860	HORVU.MOREX.r3.7HG0738300	4.95259207133811e-14	2.28441	up-regulated	Allantoate deiminase	GO:0005783;GO:0055086;GO:0006139;GO:0012505;GO:0046113;GO:0010136;GO:0044281;GO:0043229;GO:0006145;GO:0016810;GO:0043169;GO:0047652;GO:0071704;GO:0009056;GO:0003824;GO:0006144;GO:0046700;GO:0043226;GO:0000256;GO:0000255;GO:0043167;GO:0043227;GO:0044270;GO:0009112;GO:0044248;GO:0008152;GO:0043231;GO:0043603;GO:0006725;GO:0044237;GO:0034641;GO:0072521;GO:0044238;GO:1901575;GO:0005488;GO:0072523;GO:…	intracellular membrane-bounded organelle;binding;integral component of membrane;purine nucleobase catabolic process;hydrolase activity;endomembrane system;endoplasmic reticulum;organic substance metabolic process;cellular catabolic process;allantoate deiminase activity;ion binding;nucleobase-containing compound metabolic process;nucleobase-containing small molecule metabolic process;cellular arom…
BaRT2v18chr1HG016990	HORVU.MOREX.r3.1HG0039160	4.56919944137586e-10	2.28424	up-regulated	peroxisome biogenesis factor 10 isoform X1;E3 ubiquitin-protein ligase rnf8-A;RING-type domain-containing protein;Cdk-activating kinase assembly factor;Zinc finger, RING/FYVE/PHD-type;ABA insensitive ring protein	GO:0016567;GO:0140096;GO:0043169;GO:0071704;GO:0016310;GO:0061630;GO:0006796;GO:0044260;GO:0003824;GO:0019787;GO:0016874;GO:0043167;GO:0070647;GO:0006793;GO:0016772;GO:0008152;GO:0044237;GO:0061659;GO:0043170;GO:0036211;GO:0019538;GO:0044238;GO:0005488;GO:0031224;GO:0110165;GO:0016021;GO:0006807;GO:0016301;GO:0009987;GO:0005737;GO:0046872;GO:0016740;GO:0006464;GO:1901564;GO:0044267;GO:0032446;GO:…	binding;protein modification by small protein conjugation;cellular protein modification process;kinase activity;integral component of membrane;transferase activity, transferring phosphorus-containing groups;organic substance metabolic process;ion binding;organonitrogen compound metabolic process;transferase activity;phosphorylation;ubiquitin-like protein transferase activity;cellular protein meta…
BaRT2v18chr5HG269000	---NA---	2.36518376088334e-05	2.28385	up-regulated	0	0	0
BaRT2v18chr4HG189690	---NA---	0.000371651411342172	2.27716	up-regulated	0	0	0
BaRT2v18chr6HG294590	HORVU.MOREX.r3.6HG0566340	5.99559826801668e-06	2.27676	up-regulated	C3H1-type domain-containing protein	GO:1903311;GO:0032269;GO:0097159;GO:0032268;GO:0003723;GO:0043488;GO:0050789;GO:0010629;GO:0065007;GO:0019222;GO:0051173;GO:0048518;GO:0019219;GO:0017148;GO:0043487;GO:0003729;GO:0009893;GO:0043169;GO:0010468;GO:0051254;GO:0048523;GO:0009896;GO:0061013;GO:2000113;GO:0043167;GO:0061014;GO:0031327;GO:0031331;GO:0010604;GO:0048522;GO:0050794;GO:0003676;GO:1901363;GO:0003677;GO:0048519;GO:0031325;GO:…	binding;negative regulation of cellular protein metabolic process;negative regulation of biosynthetic process;regulation of RNA metabolic process;regulation of nucleobase-containing compound metabolic process;positive regulation of biological process;positive regulation of cellular metabolic process;regulation of mRNA catabolic process;positive regulation of macromolecule metabolic process;negati…
BaRT2v18chr7HG335210	---NA---	1.4207394027219e-08	2.27599	up-regulated	0	0	0
BaRT2v18chr6HG286900	HORVU.MOREX.r3.4HG0335200	0.000129507223362016	2.27477	up-regulated	0	0	0
BaRT2v18chr5HG261070	HORVU.MOREX.r3.5HG0502610	7.55296956227253e-08	2.27469	up-regulated	LIM domain and RING finger protein	GO:0016740;GO:0003824;GO:0043167;GO:0005488;GO:0043169;GO:0046872	binding;ion binding;catalytic activity;transferase activity;metal ion binding;cation binding
BaRT2v18chr2HG065820	HORVU.MOREX.r3.2HG0125880	3.79577540079932e-12	2.27414	up-regulated	GTP diphosphokinase	GO:0003723;GO:0030554;GO:0046128;GO:0017076;GO:0071704;GO:0006796;GO:0043226;GO:0032549;GO:0016772;GO:0015969;GO:0009507;GO:0032559;GO:0016778;GO:0003676;GO:0035639;GO:0008152;GO:0110165;GO:0043168;GO:0016301;GO:0097367;GO:0000166;GO:0019637;GO:1901135;GO:1901564;GO:0042278;GO:0043229;GO:0009117;GO:0009259;GO:0006793;GO:0034032;GO:0009119;GO:0044237;GO:0072521;GO:0005524;GO:0005488;GO:0009987;GO:…	intracellular membrane-bounded organelle;purine nucleoside bisphosphate metabolic process;organophosphate metabolic process;ribonucleotide metabolic process;hydrolase activity;organic substance metabolic process;transferase activity;phosphorylation;adenyl ribonucleotide binding;cellular metabolic process;nucleoside phosphate metabolic process;phosphate-containing compound metabolic process;purine…
BaRT2v18chr2HG050840	HORVU.MOREX.r3.2HG0097360	1.8718181668498e-10	2.2736	up-regulated	0	0	0
BaRT2v18chr3HG137680	HORVU.MOREX.r3.3HG0324140	1.80341955546674e-12	2.27298	up-regulated	0	0	0
BaRT2v18chr1HG046270	HORVU.MOREX.r3.1HG0090160	4.25881755920704e-11	2.27265	up-regulated	FBD domain-containing protein	GO:0003824;GO:0031224;GO:0016829;GO:0016021;GO:0110165;GO:0016020	catalytic activity;lyase activity;membrane;intrinsic component of membrane;cellular anatomical entity;integral component of membrane
BaRT2v18chr5HG242660	---NA---	1.88210239742068e-12	2.27218	up-regulated	0	0	0
BaRT2v18chr7HG337540	HORVU.MOREX.r3.7HG0652790	1.74401654725674e-11	2.27056	up-regulated	F-box/LRR-repeat MAX2-like protein A;Leucine-rich repeat, cysteine-containing subtype;F-box protein MAX2;F-box protein ORE9;Putative F-box/leucine rich repeat protein;More axillary branches 2;F-box protein MAX2c	GO:0048584;GO:0001101;GO:0031146;GO:0006508;GO:0051093;GO:0009414;GO:0010817;GO:0071704;GO:0006511;GO:0043226;GO:0048367;GO:0042335;GO:0060918;GO:0048580;GO:0051179;GO:0008152;GO:0010187;GO:0010016;GO:0006950;GO:0043161;GO:0110165;GO:1901564;GO:0019005;GO:0009653;GO:0044267;GO:1902494;GO:0010029;GO:1901565;GO:0043229;GO:0009057;GO:1901700;GO:0044265;GO:0009314;GO:0044237;GO:0043170;GO:0019538;GO:…	intracellular membrane-bounded organelle;anatomical structure morphogenesis;hormone transport;response to chemical;regulation of response to water deprivation;shoot system development;organic substance metabolic process;auxin polar transport;multicellular organismal process;response to radiation;organic substance catabolic process;cellular metabolic process;catalytic complex;biological regulation…
BaRT2v18chr7HG386010	HORVU.MOREX.r3.7HG0749200	2.13992745659381e-05	2.26613	up-regulated	BTB/POZ domain containing protein, expressed;TD and POZ domain-containing protein 4;BTB/POZ and MATH domain-containing protein 1	GO:0009658;GO:0043226;GO:0009536;GO:0061024;GO:0071840;GO:0043227;GO:0006996;GO:0043229;GO:0043231;GO:0016043;GO:0010027;GO:0009987;GO:0110165;GO:0005622;GO:0009657;GO:0009668;GO:0005737;GO:0009507	plastid;intracellular anatomical structure;thylakoid membrane organization;intracellular membrane-bounded organelle;plastid organization;organelle;cytoplasm;chloroplast organization;membrane-bounded organelle;membrane organization;cellular component organization;chloroplast;cellular component organization or biogenesis;cellular anatomical entity;cellular process;intracellular organelle;organelle …
BaRT2v18chr2HG071490	---NA---	3.94202171589828e-12	2.26437	up-regulated	0	0	0
BaRT2v18chr4HG205560	HORVU.MOREX.r3.4HG0394960	1.7604917819958e-10	2.25824	up-regulated	Non-symbiotic hemoglobin, putative;GLOBIN domain-containing protein;Non-symbiotic hemoglobin	GO:0030312;GO:0097159;GO:0009506;GO:0036094;GO:0043169;GO:0140104;GO:0043167;GO:0051179;GO:0005911;GO:0019825;GO:0005618;GO:1901363;GO:0020037;GO:0005488;GO:0110165;GO:0055044;GO:0006810;GO:0051234;GO:0005737;GO:0046872;GO:0046906;GO:0015671;GO:0005344;GO:0070161;GO:0030054;GO:0005829;GO:0005622;GO:0071944;GO:0005886;GO:0015669;GO:0016020	binding;small molecule binding;external encapsulating structure;plasma membrane;cell wall;establishment of localization;symplast;ion binding;anchoring junction;heterocyclic compound binding;gas transport;oxygen binding;transport;organic cyclic compound binding;cell junction;cytoplasm;membrane;oxygen carrier activity;cellular anatomical entity;tetrapyrrole binding;cytosol;oxygen transport;cell per…
BaRT2v18chr6HG324010	HORVU.MOREX.r3.6HG0626740	6.62075712929024e-12	2.25726	up-regulated	Pentatricopeptide repeat-containing protein	GO:0005634;GO:0043226;GO:0043227;GO:0043229;GO:0110165;GO:0005622;GO:0043231	intracellular anatomical structure;intracellular membrane-bounded organelle;organelle;membrane-bounded organelle;nucleus;cellular anatomical entity;intracellular organelle
BaRT2v18chr3HG139790	HORVU.MOREX.r3.3HG0270610	9.72453521920662e-07	2.25561	up-regulated	soluble starch synthase 2-3, chloroplastic/amyloplastic-like	0	0
BaRT2v18chr1HG037910	HORVU.MOREX.r3.1HG0076530	2.95678793819466e-13	2.25379	up-regulated	ATP-dependent 6-phosphofructokinase;ATP-dependent 6-phosphofructokinase 3;ATP-dependent 6-phosphofructokinase 3 (Fragment)	GO:0030554;GO:0017076;GO:0006082;GO:0071704;GO:0006796;GO:0006165;GO:0016772;GO:0032559;GO:0008152;GO:0035639;GO:0110165;GO:0043168;GO:0016301;GO:0009179;GO:0097367;GO:0000166;GO:0019637;GO:1901135;GO:1901564;GO:0016773;GO:0009117;GO:0005975;GO:0003872;GO:0009259;GO:0006793;GO:0019752;GO:0044237;GO:0005524;GO:0072521;GO:0005488;GO:0061615;GO:0006091;GO:0009135;GO:0009987;GO:0005737;GO:0046872;GO:…	organophosphate metabolic process;ribonucleotide metabolic process;organic substance metabolic process;transferase activity;phosphorylation;adenyl ribonucleotide binding;organic substance catabolic process;purine ribonucleoside diphosphate metabolic process;cellular metabolic process;nucleoside phosphate metabolic process;organic acid metabolic process;phosphate-containing compound metabolic proc…
BaRT2v18chr4HG191210	---NA---	2.43900528649461e-08	2.25334	up-regulated	0	0	0
BaRT2v18chr3HG137330	---NA---	0.00109600166261652	2.2529	up-regulated	0	0	0
BaRT2v18chr5HG249500	HORVU.MOREX.r3.5HG0484150	4.80432587222316e-14	2.25244	up-regulated	Poly(A)-specific ribonuclease;Probable CCR4-associated factor 1 homolog 7	GO:0032268;GO:0003723;GO:0004532;GO:0006402;GO:0006401;GO:0017148;GO:0071704;GO:0043226;GO:0031327;GO:0140098;GO:0003676;GO:0008152;GO:0031323;GO:0031324;GO:0010605;GO:1901361;GO:0080090;GO:0110165;GO:0030014;GO:0004518;GO:0034248;GO:0010556;GO:0009892;GO:0000291;GO:0031326;GO:0009890;GO:0009889;GO:0004535;GO:0000956;GO:0032269;GO:0000932;GO:0019222;GO:0043229;GO:0034655;GO:0009057;GO:0046700;GO:…	intracellular membrane-bounded organelle;mRNA catabolic process;RNA catabolic process;P-body;hydrolase activity;ribonucleoprotein granule;organic substance metabolic process;negative regulation of protein metabolic process;organic substance catabolic process;cellular metabolic process;organic cyclic compound binding;regulation of nitrogen compound metabolic process;biological regulation;cellular …
BaRT2v18chr7HG380310	---NA---	9.73908064862768e-10	2.24853	up-regulated	0	0	0
BaRT2v18chr2HG112410	HORVU.MOREX.r3.2HG0213790	5.14623933530843e-13	2.24828	up-regulated	Exocyst subunit Exo70 family protein (Fragment)	GO:0090406;GO:0120025;GO:0040007;GO:0009791;GO:0048608;GO:0010817;GO:0022607;GO:0042995;GO:0043226;GO:0010192;GO:0060918;GO:0071705;GO:0051179;GO:0005911;GO:0008152;GO:0000145;GO:0048359;GO:0140352;GO:0006820;GO:0071840;GO:0010214;GO:0110165;GO:0055044;GO:1903561;GO:0022402;GO:0009832;GO:0009653;GO:0010154;GO:0000003;GO:0043230;GO:0071944;GO:0009504;GO:0015031;GO:0043229;GO:0005938;GO:0010015;GO:…	intracellular membrane-bounded organelle;cell tip;establishment of protein localization;extracellular exosome;anatomical structure morphogenesis;cellular component organization;cytokinesis;plasma membrane;hormone transport;cell plate assembly;vesicle tethering complex;auxin polar transport;mucilage biosynthetic process involved in seed coat development;lateral root morphogenesis;pollen tube;multi…
BaRT2v18chr1HG006840	---NA---	1.50801561354747e-06	2.24675	up-regulated	0	0	0
BaRT2v18chr5HG266660	---NA---	1.33199591591853e-06	2.24605	up-regulated	0	0	0
BaRT2v18chr2HG071120	---NA---	0.000114391271323399	2.24379	up-regulated	0	0	0
BaRT2v18chr3HG172070	HORVU.MOREX.r3.3HG0314460	0.00158456022958447	2.24039	up-regulated	0	GO:0006508;GO:0030163;GO:0051603;GO:0140096;GO:0009057;GO:0043169;GO:0071704;GO:0061630;GO:0009056;GO:0044260;GO:0003824;GO:0006511;GO:0019787;GO:0019941;GO:0043167;GO:0046914;GO:0070647;GO:0044257;GO:0044265;GO:0044248;GO:0008152;GO:0044237;GO:0061659;GO:0043170;GO:0036211;GO:0019538;GO:1901575;GO:0044238;GO:0005488;GO:0110165;GO:0006807;GO:0009987;GO:0005737;GO:0046872;GO:0016740;GO:0006464;GO:…	binding;protein modification by small protein conjugation;cellular protein modification process;organic substance metabolic process;cellular catabolic process;ion binding;proteolysis;organonitrogen compound metabolic process;transferase activity;ubiquitin-like protein transferase activity;cellular protein metabolic process;organic substance catabolic process;catalytic activity, acting on a protei…
BaRT2v18chr3HG167320	---NA---	1.29022010405127e-09	2.23981	up-regulated	0	0	0
BaRT2v18chr2HG104470	---NA---	1.18649508344564e-09	2.23966	up-regulated	0	0	0
BaRT2v18chr3HG125410	HORVU.MOREX.r3.3HG0237670	0.00109449684357632	2.2385	up-regulated	Small heat shock protein HSP17.8;SHSP domain-containing protein	GO:0044085;GO:0042542;GO:0006457;GO:0016043;GO:0022607;GO:0009651;GO:0006979;GO:0005515;GO:0042221;GO:0006970;GO:0065003;GO:0051259;GO:1901700;GO:0043933;GO:0050896;GO:0009266;GO:0009628;GO:0010035;GO:0071840;GO:0051082;GO:0005488;GO:0006950;GO:0110165;GO:0009987;GO:0000302;GO:0005737;GO:0009408;GO:0005622;GO:0043621	protein binding;binding;response to heat;unfolded protein binding;cellular component organization;response to chemical;protein-containing complex subunit organization;response to reactive oxygen species;response to salt stress;response to temperature stimulus;response to oxidative stress;cellular component biogenesis;response to osmotic stress;cellular process;cellular component assembly;response…
[truncated: 4,576 more rows]
