# Supplementary material for: Mapping the molecular signature of ABA-regulated gene expression in germinating barley embryos
Source: BMC Plant Biol. 2025 May 10;25:619. doi: 10.1186/s12870-025-06654-z (PMC12065168; doi:10.1186/s12870-025-06654-z)
Supplement: Supplementary file 17 — Supplementary Material 17: Additional file 17: Data S17. Differentially expressed genes (DEGs) in germinating barley embryos at 1 DAI after 75 µM ABA treatment compared to control conditions in ABA-treatment dependent and development-related overrepresented GO biological processes. (XLSX 43 KB) [file 12870_2025_6654_MOESM17_ESM.xlsx]

## Sheet: Data S3
Data S3. Differentially expressed transcription factors, with binding sites among the differentially expressed genes (DEGs) in germinating barley embryos at 1 DAI after 75 µM ABA treatment compared to control conditions.
TF family	BaRT2v ID	log2FC	Pannzer annotation	target	log2FC	Pannzer annotation	start	stop	strand	score	p-value	q-value
ERF	BaRT2v18chr2HG106120	3.90918	Ethylene-responsive transcription factor ERF003;AP2/ERF domain-containing protein;Ethylene response factor;Ethylene-responsive transcription factor	BaRT2v18chr1HG033350	-1.84836	Cyclin N-terminal domain-containing protein	1298	1316	-	24.8788	4.51e-11	4.19e-05
ERF	BaRT2v18chr2HG106120	3.90918	Ethylene-responsive transcription factor ERF003;AP2/ERF domain-containing protein;Ethylene response factor;Ethylene-responsive transcription factor	BaRT2v18chr1HG022270	1.56102	Non-specific serine/threonine protein kinase	1362	1380	-	24.0909	2.11e-10	4.19e-05
ERF	BaRT2v18chr2HG106120	3.90918	Ethylene-responsive transcription factor ERF003;AP2/ERF domain-containing protein;Ethylene response factor;Ethylene-responsive transcription factor	BaRT2v18chr1HG022270	1.56102	Non-specific serine/threonine protein kinase	1365	1383	-	24.0909	2.11e-10	4.19e-05
ERF	BaRT2v18chr2HG106120	3.90918	Ethylene-responsive transcription factor ERF003;AP2/ERF domain-containing protein;Ethylene response factor;Ethylene-responsive transcription factor	BaRT2v18chr1HG022270	1.56102	Non-specific serine/threonine protein kinase	1368	1386	-	24.0909	2.11e-10	4.19e-05
ERF	BaRT2v18chr2HG106120	3.90918	Ethylene-responsive transcription factor ERF003;AP2/ERF domain-containing protein;Ethylene response factor;Ethylene-responsive transcription factor	BaRT2v18chr1HG010390	4.28563	0	1386	1404	-	24.0909	2.11e-10	4.19e-05
ERF	BaRT2v18chr2HG106120	3.90918	Ethylene-responsive transcription factor ERF003;AP2/ERF domain-containing protein;Ethylene response factor;Ethylene-responsive transcription factor	BaRT2v18chr1HG016520	1.78393	0	611	629	+	24.0303	2.46e-10	4.19e-05
ERF	BaRT2v18chr2HG106120	3.90918	Ethylene-responsive transcription factor ERF003;AP2/ERF domain-containing protein;Ethylene response factor;Ethylene-responsive transcription factor	BaRT2v18chr1HG017650	2.58936	Purine catabolism regulatory protein;Putative receptor-like protein kinase	1013	1031	+	23.9394	2.94e-10	4.29e-05
ERF	BaRT2v18chr2HG106120	3.90918	Ethylene-responsive transcription factor ERF003;AP2/ERF domain-containing protein;Ethylene response factor;Ethylene-responsive transcription factor	BaRT2v18chr1HG033350	-1.84836	Cyclin N-terminal domain-containing protein	1301	1319	-	23.3485	8.1e-10	0.000103
ERF	BaRT2v18chr2HG106120	3.90918	Ethylene-responsive transcription factor ERF003;AP2/ERF domain-containing protein;Ethylene response factor;Ethylene-responsive transcription factor	BaRT2v18chr1HG022270	1.56102	Non-specific serine/threonine protein kinase	1371	1389	-	22.9545	1.48e-09	0.000166
ERF	BaRT2v18chr2HG106120	3.90918	Ethylene-responsive transcription factor ERF003;AP2/ERF domain-containing protein;Ethylene response factor;Ethylene-responsive transcription factor	BaRT2v18chr1HG017650	2.58936	Purine catabolism regulatory protein;Putative receptor-like protein kinase	1007	1025	+	22.8939	1.63e-09	0.000166
ERF	BaRT2v18chr2HG106120	3.90918	Ethylene-responsive transcription factor ERF003;AP2/ERF domain-containing protein;Ethylene response factor;Ethylene-responsive transcription factor	BaRT2v18chr1HG022270	1.56102	Non-specific serine/threonine protein kinase	1374	1392	-	22.5606	2.73e-09	0.000253
ERF	BaRT2v18chr2HG106120	3.90918	Ethylene-responsive transcription factor ERF003;AP2/ERF domain-containing protein;Ethylene response factor;Ethylene-responsive transcription factor	BaRT2v18chr1HG022270	1.56102	Non-specific serine/threonine protein kinase	1359	1377	-	22.2424	4.31e-09	0.000355
B3	BaRT2v18chr3HG146510	2.6712	ABI3VP1 transcription factor (Fragment);TF-B3 domain-containing protein;B3 domain-containing protein LFL1	BaRT2v18chr1HG005710	-2.10195	0	1126	1140	-	19.7727	4.38e-09	0.00296
ERF	BaRT2v18chr2HG106120	3.90918	Ethylene-responsive transcription factor ERF003;AP2/ERF domain-containing protein;Ethylene response factor;Ethylene-responsive transcription factor	BaRT2v18chr1HG033720	2.17704	ATP-binding family protei (Fragment);GPN-loop GTPase	1426	1444	-	22.197	4.55e-09	0.000355
ERF	BaRT2v18chr2HG106120	3.90918	Ethylene-responsive transcription factor ERF003;AP2/ERF domain-containing protein;Ethylene response factor;Ethylene-responsive transcription factor	BaRT2v18chr1HG019230	-3.4503	Cytokinin dehydrogenase	291	309	-	22.1515	4.88e-09	0.000355
B3	BaRT2v18chr3HG146510	2.6712	ABI3VP1 transcription factor (Fragment);TF-B3 domain-containing protein;B3 domain-containing protein LFL1	BaRT2v18chr1HG030380	-3.60024	Auxin-induced protein 5NG4 (Fragment);Drug/metabolite transporter	492	506	-	19.7576	5.77e-09	0.00296
ERF	BaRT2v18chr2HG106120	3.90918	Ethylene-responsive transcription factor ERF003;AP2/ERF domain-containing protein;Ethylene response factor;Ethylene-responsive transcription factor	BaRT2v18chr1HG022780	-1.87134	probable lysophospholipase BODYGUARD 3;AB hydrolase-1 domain-containing protein;Putative alpha/beta-hydrolase involved in synthesis of cutin;Cardiolipin-specific phospholipase;Hydrolase, alpha/beta fold family protein, expressed	1350	1368	-	21.8182	7.4e-09	0.000504
ERF	BaRT2v18chr2HG106120	3.90918	Ethylene-responsive transcription factor ERF003;AP2/ERF domain-containing protein;Ethylene response factor;Ethylene-responsive transcription factor	BaRT2v18chr1HG025430	-2.47124	C2H2 zinc-finger protein ZPT3-3;Cys2/His2 zinc-finger transcription factor;Zinc finger protein ZAT9	1134	1152	-	21.6061	9.66e-09	0.000616
ERF	BaRT2v18chr2HG106120	3.90918	Ethylene-responsive transcription factor ERF003;AP2/ERF domain-containing protein;Ethylene response factor;Ethylene-responsive transcription factor	BaRT2v18chr1HG006060	1.62456	4-phosphopantetheinyl transferase sfp;ACPS domain-containing protein	1161	1179	+	21.303	1.41e-08	0.000848
ERF	BaRT2v18chr2HG106120	3.90918	Ethylene-responsive transcription factor ERF003;AP2/ERF domain-containing protein;Ethylene response factor;Ethylene-responsive transcription factor	BaRT2v18chr1HG020560	-1.76981	Myb-like DNA-binding domain containing protein;Transcription factor RAX3	214	232	-	21.1061	1.81e-08	0.00101
ERF	BaRT2v18chr2HG106120	3.90918	Ethylene-responsive transcription factor ERF003;AP2/ERF domain-containing protein;Ethylene response factor;Ethylene-responsive transcription factor	BaRT2v18chr1HG033360	-5.56944	Cyclin N-terminal domain-containing protein	1300	1318	-	21.0303	1.99e-08	0.00101
ERF	BaRT2v18chr2HG106120	3.90918	Ethylene-responsive transcription factor ERF003;AP2/ERF domain-containing protein;Ethylene response factor;Ethylene-responsive transcription factor	BaRT2v18chr1HG033350	-1.84836	Cyclin N-terminal domain-containing protein	1307	1325	-	21.0303	1.99e-08	0.00101
ERF	BaRT2v18chr2HG106120	3.90918	Ethylene-responsive transcription factor ERF003;AP2/ERF domain-containing protein;Ethylene response factor;Ethylene-responsive transcription factor	BaRT2v18chr1HG022270	1.56102	Non-specific serine/threonine protein kinase	1377	1395	-	20.8939	2.34e-08	0.00114
ERF	BaRT2v18chr2HG106120	3.90918	Ethylene-responsive transcription factor ERF003;AP2/ERF domain-containing protein;Ethylene response factor;Ethylene-responsive transcription factor	BaRT2v18chr2HG059410	3.07133	DNA binding protein, putative isoform 1;Usp domain-containing protein;Fiber protein Fb19 (Fragment)	1318	1336	-	20.8182	2.55e-08	0.00115
ERF	BaRT2v18chr2HG106120	3.90918	Ethylene-responsive transcription factor ERF003;AP2/ERF domain-containing protein;Ethylene response factor;Ethylene-responsive transcription factor	BaRT2v18chr1HG033350	-1.84836	Cyclin N-terminal domain-containing protein	1304	1322	-	20.7727	2.69e-08	0.00115
ERF	BaRT2v18chr2HG106120	3.90918	Ethylene-responsive transcription factor ERF003;AP2/ERF domain-containing protein;Ethylene response factor;Ethylene-responsive transcription factor	BaRT2v18chr1HG016520	1.78393	0	614	632	+	20.7424	2.78e-08	0.00115
ERF	BaRT2v18chr2HG106120	3.90918	Ethylene-responsive transcription factor ERF003;AP2/ERF domain-containing protein;Ethylene response factor;Ethylene-responsive transcription factor	BaRT2v18chr1HG020340	-3.53961	0	149	167	+	20.7273	2.83e-08	0.00115
ERF	BaRT2v18chr2HG106120	3.90918	Ethylene-responsive transcription factor ERF003;AP2/ERF domain-containing protein;Ethylene response factor;Ethylene-responsive transcription factor	BaRT2v18chr1HG017650	2.58936	Purine catabolism regulatory protein;Putative receptor-like protein kinase	1010	1028	+	20.6515	3.08e-08	0.00121
ERF	BaRT2v18chr2HG106120	3.90918	Ethylene-responsive transcription factor ERF003;AP2/ERF domain-containing protein;Ethylene response factor;Ethylene-responsive transcription factor	BaRT2v18chr1HG005000	-3.74927	NAB domain-containing protein	1227	1245	-	20.6061	3.24e-08	0.00122
ERF	BaRT2v18chr2HG106120	3.90918	Ethylene-responsive transcription factor ERF003;AP2/ERF domain-containing protein;Ethylene response factor;Ethylene-responsive transcription factor	BaRT2v18chr1HG001820	-4.36996	Phosphoinositide phosphatase SAC6;SAC domain-containing protein	898	916	-	20.5606	3.4e-08	0.00122
ERF	BaRT2v18chr2HG106120	3.90918	Ethylene-responsive transcription factor ERF003;AP2/ERF domain-containing protein;Ethylene response factor;Ethylene-responsive transcription factor	BaRT2v18chr2HG059410	3.07133	DNA binding protein, putative isoform 1;Usp domain-containing protein;Fiber protein Fb19 (Fragment)	1315	1333	-	20.5455	3.46e-08	0.00122
ERF	BaRT2v18chr2HG106120	3.90918	Ethylene-responsive transcription factor ERF003;AP2/ERF domain-containing protein;Ethylene response factor;Ethylene-responsive transcription factor	BaRT2v18chr1HG033690	1.746	BZIP domain-containing protein;ABSCISIC ACID-INSENSITIVE 5-like protein 2	986	1004	-	20.3333	4.35e-08	0.00143
ERF	BaRT2v18chr2HG106120	3.90918	Ethylene-responsive transcription factor ERF003;AP2/ERF domain-containing protein;Ethylene response factor;Ethylene-responsive transcription factor	BaRT2v18chr1HG022780	-1.87134	probable lysophospholipase BODYGUARD 3;AB hydrolase-1 domain-containing protein;Putative alpha/beta-hydrolase involved in synthesis of cutin;Cardiolipin-specific phospholipase;Hydrolase, alpha/beta fold family protein, expressed	169	187	+	20.3182	4.42e-08	0.00143
ERF	BaRT2v18chr2HG106120	3.90918	Ethylene-responsive transcription factor ERF003;AP2/ERF domain-containing protein;Ethylene response factor;Ethylene-responsive transcription factor	BaRT2v18chr1HG005000	-3.74927	NAB domain-containing protein	1230	1248	-	20.303	4.49e-08	0.00143
ERF	BaRT2v18chr2HG106120	3.90918	Ethylene-responsive transcription factor ERF003;AP2/ERF domain-containing protein;Ethylene response factor;Ethylene-responsive transcription factor	BaRT2v18chr1HG014580	-2.23966	0	680	698	-	20.2727	4.64e-08	0.00143
ERF	BaRT2v18chr2HG106120	3.90918	Ethylene-responsive transcription factor ERF003;AP2/ERF domain-containing protein;Ethylene response factor;Ethylene-responsive transcription factor	BaRT2v18chr1HG033350	-1.84836	Cyclin N-terminal domain-containing protein	1295	1313	-	20.2121	4.95e-08	0.00148
ERF	BaRT2v18chr2HG106120	3.90918	Ethylene-responsive transcription factor ERF003;AP2/ERF domain-containing protein;Ethylene response factor;Ethylene-responsive transcription factor	BaRT2v18chr1HG025430	-2.47124	C2H2 zinc-finger protein ZPT3-3;Cys2/His2 zinc-finger transcription factor;Zinc finger protein ZAT9	1131	1149	-	20.1818	5.1e-08	0.00149
ERF	BaRT2v18chr2HG106120	3.90918	Ethylene-responsive transcription factor ERF003;AP2/ERF domain-containing protein;Ethylene response factor;Ethylene-responsive transcription factor	BaRT2v18chr1HG019740	-2.67315	GRAM domain-containing protein	264	282	-	20.0455	5.89e-08	0.00167
ERF	BaRT2v18chr2HG106120	3.90918	Ethylene-responsive transcription factor ERF003;AP2/ERF domain-containing protein;Ethylene response factor;Ethylene-responsive transcription factor	BaRT2v18chr1HG010390	4.28563	0	1383	1401	-	19.8485	7.21e-08	0.00199
ERF	BaRT2v18chr2HG106120	3.90918	Ethylene-responsive transcription factor ERF003;AP2/ERF domain-containing protein;Ethylene response factor;Ethylene-responsive transcription factor	BaRT2v18chr1HG021320	-2.39586	Multicopper oxidase, type 1;Cupredoxin superfamily protein isoform 1;Monocopper oxidase-like protein SKU5	851	869	-	19.6818	8.56e-08	0.0023
B3	BaRT2v18chr3HG146510	2.6712	ABI3VP1 transcription factor (Fragment);TF-B3 domain-containing protein;B3 domain-containing protein LFL1	BaRT2v18chr1HG035280	2.61876	0	835	849	+	18.4394	8.68e-08	0.0296
ERF	BaRT2v18chr2HG106120	3.90918	Ethylene-responsive transcription factor ERF003;AP2/ERF domain-containing protein;Ethylene response factor;Ethylene-responsive transcription factor	BaRT2v18chr1HG010390	4.28563	0	1244	1262	+	19.6212	9.11e-08	0.00238
ERF	BaRT2v18chr2HG106120	3.90918	Ethylene-responsive transcription factor ERF003;AP2/ERF domain-containing protein;Ethylene response factor;Ethylene-responsive transcription factor	BaRT2v18chr1HG004630	-4.55764	non-specific lipid-transfer protein-like protein At2g13820;Lipid transfer protein/Par allergen;AAI domain-containing protein	1314	1332	-	19.5455	9.84e-08	0.00251
ERF	BaRT2v18chr2HG106120	3.90918	Ethylene-responsive transcription factor ERF003;AP2/ERF domain-containing protein;Ethylene response factor;Ethylene-responsive transcription factor	BaRT2v18chr1HG025040	-2.25809	NAD(P)-binding Rossmann-fold superfamily protein isoform 2;Oxidoreductase, short chain dehydrogenase/reductase family protein, expressed;short-chain dehydrogenase TIC 32, chloroplastic-like;Short-chain dehydrogenase TIC 32, chloroplastic;NAD dependent epimerase/dehydratase family protein, expressed	340	358	-	19.5	1.03e-07	0.00256
ERF	BaRT2v18chr2HG106120	3.90918	Ethylene-responsive transcription factor ERF003;AP2/ERF domain-containing protein;Ethylene response factor;Ethylene-responsive transcription factor	BaRT2v18chr1HG026140	-2.57179	Cyclin	1246	1264	-	19.4394	1.1e-07	0.00258
ERF	BaRT2v18chr2HG106120	3.90918	Ethylene-responsive transcription factor ERF003;AP2/ERF domain-containing protein;Ethylene response factor;Ethylene-responsive transcription factor	BaRT2v18chr1HG020340	-3.53961	0	152	170	+	19.4242	1.11e-07	0.00258
ERF	BaRT2v18chr2HG106120	3.90918	Ethylene-responsive transcription factor ERF003;AP2/ERF domain-containing protein;Ethylene response factor;Ethylene-responsive transcription factor	BaRT2v18chr1HG025930	1.95549	VPS13 domain-containing protein (Fragment);Putative vacuolar protein sorting-associated protein 13B;Pleckstrin domain-containing protein	1481	1499	+	19.4242	1.11e-07	0.00258
ERF	BaRT2v18chr2HG106120	3.90918	Ethylene-responsive transcription factor ERF003;AP2/ERF domain-containing protein;Ethylene response factor;Ethylene-responsive transcription factor	BaRT2v18chr1HG014580	-2.23966	0	677	695	-	19.3636	1.18e-07	0.00268
bZIP	BaRT2v18chr3HG156370	3.62906	ABA response element binding factor;Protein ABSCISIC ACID-INSENSITIVE 5;bZIP transcription factor ABI5 homolog;BZIP domain-containing protein	BaRT2v18chr1HG026070	1.98387	Serine/threonine-protein kinase SAPK3;Serine/threonine-protein kinase SAPK1;Serine/threonine-protein kinase SAPK2;Serine/threonine-protein kinase SR;Serine/threonine-protein kinase SRK2C;Protein kinase domain-containing protein	1059	1076	-	19.5909	1.18e-07	0.121
ERF	BaRT2v18chr2HG106120	3.90918	Ethylene-responsive transcription factor ERF003;AP2/ERF domain-containing protein;Ethylene response factor;Ethylene-responsive transcription factor	BaRT2v18chr1HG005570	-2.07156	0	1068	1086	+	19.3182	1.24e-07	0.00268
ERF	BaRT2v18chr2HG106120	3.90918	Ethylene-responsive transcription factor ERF003;AP2/ERF domain-containing protein;Ethylene response factor;Ethylene-responsive transcription factor	BaRT2v18chr1HG022780	-1.87134	probable lysophospholipase BODYGUARD 3;AB hydrolase-1 domain-containing protein;Putative alpha/beta-hydrolase involved in synthesis of cutin;Cardiolipin-specific phospholipase;Hydrolase, alpha/beta fold family protein, expressed	1356	1374	-	19.3182	1.24e-07	0.00268
bZIP	BaRT2v18chr5HG226660	-4.57611	light-inducible protein CPRF2-like;Light-inducible protein CPRF2-like isoform X2;Basic leucine zipper 25;BZIP domain-containing protein;Light-inducible protein CPRF2	BaRT2v18chr1HG027690	-3.46906	C2 domain-containing protein	1167	1178	-	15.7778	1.26e-07	0.0822
ERF	BaRT2v18chr2HG106120	3.90918	Ethylene-responsive transcription factor ERF003;AP2/ERF domain-containing protein;Ethylene response factor;Ethylene-responsive transcription factor	BaRT2v18chr1HG037230	-2.14219	Myb transcription factor;Transcription repressor MYB6	1255	1273	-	19.197	1.39e-07	0.00296
ERF	BaRT2v18chr2HG106120	3.90918	Ethylene-responsive transcription factor ERF003;AP2/ERF domain-containing protein;Ethylene response factor;Ethylene-responsive transcription factor	BaRT2v18chr1HG010390	4.28563	0	1152	1170	+	19.1061	1.52e-07	0.00316
ERF	BaRT2v18chr2HG106120	3.90918	Ethylene-responsive transcription factor ERF003;AP2/ERF domain-containing protein;Ethylene response factor;Ethylene-responsive transcription factor	BaRT2v18chr1HG007270	-2.42733	Protein kinase domain-containing protein	82	100	-	19.0303	1.64e-07	0.00327
ERF	BaRT2v18chr2HG106120	3.90918	Ethylene-responsive transcription factor ERF003;AP2/ERF domain-containing protein;Ethylene response factor;Ethylene-responsive transcription factor	BaRT2v18chr1HG008740	-2.24176	Transcription factor MYB86;HTH myb-type domain-containing protein;Myb transcription factor;MYB18 transcription factor;Transcription factor MYB61	1155	1173	-	19.0303	1.64e-07	0.00327
E2F/DP	BaRT2v18chr6HG317740	-2.37705	Transcription factor E2F7	BaRT2v18chr1HG032280	-2.34024	BHLH domain-containing protein;Transcription factor bHLH112	593	613	-	18.7143	1.7e-07	0.174
bZIP	BaRT2v18chr1HG046320	2.78245	Common plant regulatory factor 1;MFMR domain-containing protein;G-box-binding factor 3;G-box binding factor;BZIP domain-containing protein	BaRT2v18chr1HG009040	-5.92919	0	976	990	-	19.3485	1.71e-07	0.0998
ERF	BaRT2v18chr2HG106120	3.90918	Ethylene-responsive transcription factor ERF003;AP2/ERF domain-containing protein;Ethylene response factor;Ethylene-responsive transcription factor	BaRT2v18chr1HG001820	-4.36996	Phosphoinositide phosphatase SAC6;SAC domain-containing protein	901	919	-	18.9394	1.78e-07	0.00346
ERF	BaRT2v18chr2HG106120	3.90918	Ethylene-responsive transcription factor ERF003;AP2/ERF domain-containing protein;Ethylene response factor;Ethylene-responsive transcription factor	BaRT2v18chr1HG016520	1.78393	0	608	626	+	18.9242	1.81e-07	0.00346
ERF	BaRT2v18chr2HG106120	3.90918	Ethylene-responsive transcription factor ERF003;AP2/ERF domain-containing protein;Ethylene response factor;Ethylene-responsive transcription factor	BaRT2v18chr1HG032180	-3.05513	0	995	1013	+	18.9091	1.83e-07	0.00346
AP2	BaRT2v18chr4HG205400	1.95135	AP2 domain containing protein, expressed;AP2-like ethylene-responsive transcription factor ANT;AP2-like ethylene-responsive transcription factor CRL5;AP2 transcription factor	BaRT2v18chr1HG025670	-1.58409	HAD hydrolase;Putative sugar-terminal-phosphatase;Haloacid dehalogenase-like hydrolase domain-containing protein Sgpp;Putative Phosphorylated carbohydrates phosphatase	591	611	-	19.5556	1.85e-07	0.189
ERF	BaRT2v18chr2HG106120	3.90918	Ethylene-responsive transcription factor ERF003;AP2/ERF domain-containing protein;Ethylene response factor;Ethylene-responsive transcription factor	BaRT2v18chr1HG010390	4.28563	0	1389	1407	-	18.8788	1.89e-07	0.00348
ERF	BaRT2v18chr2HG106120	3.90918	Ethylene-responsive transcription factor ERF003;AP2/ERF domain-containing protein;Ethylene response factor;Ethylene-responsive transcription factor	BaRT2v18chr1HG022780	-1.87134	probable lysophospholipase BODYGUARD 3;AB hydrolase-1 domain-containing protein;Putative alpha/beta-hydrolase involved in synthesis of cutin;Cardiolipin-specific phospholipase;Hydrolase, alpha/beta fold family protein, expressed	166	184	+	18.8485	1.94e-07	0.00348
ERF	BaRT2v18chr2HG106120	3.90918	Ethylene-responsive transcription factor ERF003;AP2/ERF domain-containing protein;Ethylene response factor;Ethylene-responsive transcription factor	BaRT2v18chr1HG021720	-1.83799	Actin;Actin-7	138	156	-	18.8485	1.94e-07	0.00348
bZIP	BaRT2v18chr1HG046320	2.78245	Common plant regulatory factor 1;MFMR domain-containing protein;G-box-binding factor 3;G-box binding factor;BZIP domain-containing protein	BaRT2v18chr1HG044970	-1.50787	Connector enhancer of kinase suppressor of ras 3 (Fragment);DUF679 domain membrane protein 7	543	557	-	19.197	1.94e-07	0.0998
ERF	BaRT2v18chr2HG106120	3.90918	Ethylene-responsive transcription factor ERF003;AP2/ERF domain-containing protein;Ethylene response factor;Ethylene-responsive transcription factor	BaRT2v18chr1HG006670	1.73579	Acyl-CoA oxidase/dehydrogenase, type 1;Acyl-CoA oxidase/dehydrogenase;Isovaleryl-CoA dehydrogenase, mitochondrial;Acyl-CoA dehydrogenase, conserved site-containing protein	903	921	+	18.7879	2.05e-07	0.00355
ERF	BaRT2v18chr2HG106120	3.90918	Ethylene-responsive transcription factor ERF003;AP2/ERF domain-containing protein;Ethylene response factor;Ethylene-responsive transcription factor	BaRT2v18chr1HG020570	2.98967	E3 ubiquitin-protein ligase AIRP2 isoform A;RING finger protein 141;ABA insensitive ring protein;helicase-like transcription factor isoform X1	1474	1492	+	18.7879	2.05e-07	0.00355
B3	BaRT2v18chr3HG146510	2.6712	ABI3VP1 transcription factor (Fragment);TF-B3 domain-containing protein;B3 domain-containing protein LFL1	BaRT2v18chr1HG004820	-2.89247	ABC transporter domain-containing protein	969	983	+	17.8788	2.07e-07	0.03
bZIP	BaRT2v18chr5HG226660	-4.57611	light-inducible protein CPRF2-like;Light-inducible protein CPRF2-like isoform X2;Basic leucine zipper 25;BZIP domain-containing protein;Light-inducible protein CPRF2	BaRT2v18chr1HG017650	2.58936	Purine catabolism regulatory protein;Putative receptor-like protein kinase	1339	1350	-	15.596	2.17e-07	0.0822
ERF	BaRT2v18chr2HG106120	3.90918	Ethylene-responsive transcription factor ERF003;AP2/ERF domain-containing protein;Ethylene response factor;Ethylene-responsive transcription factor	BaRT2v18chr1HG020560	-1.76981	Myb-like DNA-binding domain containing protein;Transcription factor RAX3	220	238	-	18.697	2.23e-07	0.00379
bZIP	BaRT2v18chr1HG033690	1.746	BZIP domain-containing protein;ABSCISIC ACID-INSENSITIVE 5-like protein 2	BaRT2v18chr1HG009040	-5.92919	0	976	990	+	19.0758	2.32e-07	0.123
ERF	BaRT2v18chr2HG106120	3.90918	Ethylene-responsive transcription factor ERF003;AP2/ERF domain-containing protein;Ethylene response factor;Ethylene-responsive transcription factor	BaRT2v18chr1HG033720	2.17704	ATP-binding family protei (Fragment);GPN-loop GTPase	1429	1447	-	18.6212	2.39e-07	0.004
GATA	BaRT2v18chr1HG011410	-1.78144	GATA-type domain-containing protein;GATA transcription factor 23	BaRT2v18chr2HG054110	1.79866	Ubiquitinyl hydrolase 1	29	41	-	17.3939	2.45e-07	0.192
ERF	BaRT2v18chr2HG106120	3.90918	Ethylene-responsive transcription factor ERF003;AP2/ERF domain-containing protein;Ethylene response factor;Ethylene-responsive transcription factor	BaRT2v18chr1HG009040	-5.92919	0	819	837	+	18.5758	2.49e-07	0.0041
ERF	BaRT2v18chr2HG106120	3.90918	Ethylene-responsive transcription factor ERF003;AP2/ERF domain-containing protein;Ethylene response factor;Ethylene-responsive transcription factor	BaRT2v18chr1HG037230	-2.14219	Myb transcription factor;Transcription repressor MYB6	1252	1270	-	18.5455	2.56e-07	0.00413
ERF	BaRT2v18chr2HG106120	3.90918	Ethylene-responsive transcription factor ERF003;AP2/ERF domain-containing protein;Ethylene response factor;Ethylene-responsive transcription factor	BaRT2v18chr1HG032380	-1.58566	21.7 kDa class VI heat shock protein;SHSP domain-containing protein	1351	1369	-	18.5303	2.59e-07	0.00413
bZIP	BaRT2v18chr3HG156370	3.62906	ABA response element binding factor;Protein ABSCISIC ACID-INSENSITIVE 5;bZIP transcription factor ABI5 homolog;BZIP domain-containing protein	BaRT2v18chr1HG044970	-1.50787	Connector enhancer of kinase suppressor of ras 3 (Fragment);DUF679 domain membrane protein 7	542	559	+	18.9091	2.65e-07	0.136
ERF	BaRT2v18chr2HG106120	3.90918	Ethylene-responsive transcription factor ERF003;AP2/ERF domain-containing protein;Ethylene response factor;Ethylene-responsive transcription factor	BaRT2v18chr1HG006670	1.73579	Acyl-CoA oxidase/dehydrogenase, type 1;Acyl-CoA oxidase/dehydrogenase;Isovaleryl-CoA dehydrogenase, mitochondrial;Acyl-CoA dehydrogenase, conserved site-containing protein	906	924	+	18.5	2.66e-07	0.00417
ERF	BaRT2v18chr2HG106120	3.90918	Ethylene-responsive transcription factor ERF003;AP2/ERF domain-containing protein;Ethylene response factor;Ethylene-responsive transcription factor	BaRT2v18chr1HG020340	-3.53961	0	146	164	+	18.4848	2.7e-07	0.00417
C2H2	BaRT2v18chr4HG208310	2.78006	Protein indeterminate-domain like;Ovo transcription factor;C2H2-type domain-containing protein;Protein indeterminate-domain 1;Zinc finger protein MAGPIE	BaRT2v18chr1HG003170	1.80602	ACT domain-containing protein ACR9	1211	1227	-	18.9545	2.82e-07	0.273
MYB	BaRT2v18chr1HG014170	-4.62115	HTH myb-type domain-containing protein	BaRT2v18chr1HG028870	-2.33443	Pyrimidine-specific ribonucleoside hydrolase;Inosine/uridine-preferring nucleoside hydrolase domain-containing protein	430	444	-	17.1667	2.88e-07	0.212
bZIP	BaRT2v18chr1HG033690	1.746	BZIP domain-containing protein;ABSCISIC ACID-INSENSITIVE 5-like protein 2	BaRT2v18chr1HG026070	1.98387	Serine/threonine-protein kinase SAPK3;Serine/threonine-protein kinase SAPK1;Serine/threonine-protein kinase SAPK2;Serine/threonine-protein kinase SR;Serine/threonine-protein kinase SRK2C;Protein kinase domain-containing protein	1061	1075	-	18.8485	3e-07	0.123
B3	BaRT2v18chr3HG146510	2.6712	ABI3VP1 transcription factor (Fragment);TF-B3 domain-containing protein;B3 domain-containing protein LFL1	BaRT2v18chr1HG004820	-2.89247	ABC transporter domain-containing protein	843	857	-	17.6364	3.07e-07	0.03
ERF	BaRT2v18chr2HG106120	3.90918	Ethylene-responsive transcription factor ERF003;AP2/ERF domain-containing protein;Ethylene response factor;Ethylene-responsive transcription factor	BaRT2v18chr1HG010190	-2.82897	Glutaredoxin domain-containing protein;Thioredoxin-like fold containing protein	524	542	+	18.3333	3.08e-07	0.00461
ERF	BaRT2v18chr2HG106120	3.90918	Ethylene-responsive transcription factor ERF003;AP2/ERF domain-containing protein;Ethylene response factor;Ethylene-responsive transcription factor	BaRT2v18chr1HG022780	-1.87134	probable lysophospholipase BODYGUARD 3;AB hydrolase-1 domain-containing protein;Putative alpha/beta-hydrolase involved in synthesis of cutin;Cardiolipin-specific phospholipase;Hydrolase, alpha/beta fold family protein, expressed	1353	1371	-	18.3333	3.08e-07	0.00461
ERF	BaRT2v18chr2HG106120	3.90918	Ethylene-responsive transcription factor ERF003;AP2/ERF domain-containing protein;Ethylene response factor;Ethylene-responsive transcription factor	BaRT2v18chr1HG037790	2.11634	Protein SULFUR DEFICIENCY-INDUCED 1;Protein SULFUR DEFICIENCY-INDUCED like;Putative tetratricopeptide-like helical domain, winged helix-turn-helix DNA-binding protein;Tetratricopeptide repeat-like superfamily protein	684	702	+	18.3182	3.13e-07	0.00461
ERF	BaRT2v18chr2HG106120	3.90918	Ethylene-responsive transcription factor ERF003;AP2/ERF domain-containing protein;Ethylene response factor;Ethylene-responsive transcription factor	BaRT2v18chr1HG045370	-1.74343	0	752	770	+	18.303	3.17e-07	0.00461
bZIP	BaRT2v18chr5HG226660	-4.57611	light-inducible protein CPRF2-like;Light-inducible protein CPRF2-like isoform X2;Basic leucine zipper 25;BZIP domain-containing protein;Light-inducible protein CPRF2	BaRT2v18chr1HG036580	-1.84597	Putative phosphate-transporting ATPase;probable anion transporter 3, chloroplastic;MFS domain-containing protein;Phosphate transporter 4,2	852	863	-	15.4141	3.19e-07	0.0822
bZIP	BaRT2v18chr5HG226660	-4.57611	light-inducible protein CPRF2-like;Light-inducible protein CPRF2-like isoform X2;Basic leucine zipper 25;BZIP domain-containing protein;Light-inducible protein CPRF2	BaRT2v18chr1HG020080	-2.85375	Ripening-related protein 3;Putative ripening-related protein 5	1013	1024	-	15.4141	3.19e-07	0.0822
ERF	BaRT2v18chr2HG106120	3.90918	Ethylene-responsive transcription factor ERF003;AP2/ERF domain-containing protein;Ethylene response factor;Ethylene-responsive transcription factor	BaRT2v18chr1HG020280	-2.00766	C2C2-DOF transcription factor (Fragment);Dof zinc finger protein PBF;Dof-type domain-containing protein	1434	1452	-	18.2879	3.21e-07	0.00461
B3	BaRT2v18chr3HG146510	2.6712	ABI3VP1 transcription factor (Fragment);TF-B3 domain-containing protein;B3 domain-containing protein LFL1	BaRT2v18chr1HG004820	-2.89247	ABC transporter domain-containing protein	972	986	-	17.5909	3.21e-07	0.03
B3	BaRT2v18chr3HG146510	2.6712	ABI3VP1 transcription factor (Fragment);TF-B3 domain-containing protein;B3 domain-containing protein LFL1	BaRT2v18chr1HG004820	-2.89247	ABC transporter domain-containing protein	976	990	-	17.5909	3.21e-07	0.03
B3	BaRT2v18chr3HG146510	2.6712	ABI3VP1 transcription factor (Fragment);TF-B3 domain-containing protein;B3 domain-containing protein LFL1	BaRT2v18chr1HG004820	-2.89247	ABC transporter domain-containing protein	973	987	+	17.5909	3.21e-07	0.03
B3	BaRT2v18chr3HG146510	2.6712	ABI3VP1 transcription factor (Fragment);TF-B3 domain-containing protein;B3 domain-containing protein LFL1	BaRT2v18chr1HG004820	-2.89247	ABC transporter domain-containing protein	977	991	+	17.5909	3.21e-07	0.03
B3	BaRT2v18chr3HG146510	2.6712	ABI3VP1 transcription factor (Fragment);TF-B3 domain-containing protein;B3 domain-containing protein LFL1	BaRT2v18chr1HG026770	4.34304	ABA inducible protein;ABA-inducible protein PHV A1;Late embryogenesis abundant protein 3	939	953	+	17.5606	3.36e-07	0.03
ERF	BaRT2v18chr2HG106120	3.90918	Ethylene-responsive transcription factor ERF003;AP2/ERF domain-containing protein;Ethylene response factor;Ethylene-responsive transcription factor	BaRT2v18chr1HG014580	-2.23966	0	683	701	-	18.2121	3.43e-07	0.00479
ERF	BaRT2v18chr2HG106120	3.90918	Ethylene-responsive transcription factor ERF003;AP2/ERF domain-containing protein;Ethylene response factor;Ethylene-responsive transcription factor	BaRT2v18chr1HG033360	-5.56944	Cyclin N-terminal domain-containing protein	1297	1315	-	18.2121	3.43e-07	0.00479
bZIP	BaRT2v18chr1HG046320	2.78245	Common plant regulatory factor 1;MFMR domain-containing protein;G-box-binding factor 3;G-box binding factor;BZIP domain-containing protein	BaRT2v18chr1HG026070	1.98387	Serine/threonine-protein kinase SAPK3;Serine/threonine-protein kinase SAPK1;Serine/threonine-protein kinase SAPK2;Serine/threonine-protein kinase SR;Serine/threonine-protein kinase SRK2C;Protein kinase domain-containing protein	1061	1075	+	18.6364	3.43e-07	0.118
B3	BaRT2v18chr3HG146510	2.6712	ABI3VP1 transcription factor (Fragment);TF-B3 domain-containing protein;B3 domain-containing protein LFL1	BaRT2v18chr1HG004820	-2.89247	ABC transporter domain-containing protein	851	865	-	17.5303	3.51e-07	0.03
B3	BaRT2v18chr3HG146510	2.6712	ABI3VP1 transcription factor (Fragment);TF-B3 domain-containing protein;B3 domain-containing protein LFL1	BaRT2v18chr1HG035280	2.61876	0	839	853	+	17.5303	3.51e-07	0.03
ERF	BaRT2v18chr2HG106120	3.90918	Ethylene-responsive transcription factor ERF003;AP2/ERF domain-containing protein;Ethylene response factor;Ethylene-responsive transcription factor	BaRT2v18chr2HG059410	3.07133	DNA binding protein, putative isoform 1;Usp domain-containing protein;Fiber protein Fb19 (Fragment)	1321	1339	-	18.1667	3.57e-07	0.00485
bZIP	BaRT2v18chr1HG033690	1.746	BZIP domain-containing protein;ABSCISIC ACID-INSENSITIVE 5-like protein 2	BaRT2v18chr1HG032280	-2.34024	BHLH domain-containing protein;Transcription factor bHLH112	634	648	+	18.6818	3.59e-07	0.123
ERF	BaRT2v18chr2HG106120	3.90918	Ethylene-responsive transcription factor ERF003;AP2/ERF domain-containing protein;Ethylene response factor;Ethylene-responsive transcription factor	BaRT2v18chr1HG021220	4.6957	Low-temperature-induced 65 kDa protein	585	603	+	18.1515	3.61e-07	0.00485
ERF	BaRT2v18chr2HG106120	3.90918	Ethylene-responsive transcription factor ERF003;AP2/ERF domain-containing protein;Ethylene response factor;Ethylene-responsive transcription factor	BaRT2v18chr1HG025040	-2.25809	NAD(P)-binding Rossmann-fold superfamily protein isoform 2;Oxidoreductase, short chain dehydrogenase/reductase family protein, expressed;short-chain dehydrogenase TIC 32, chloroplastic-like;Short-chain dehydrogenase TIC 32, chloroplastic;NAD dependent epimerase/dehydratase family protein, expressed	337	355	-	18.1515	3.61e-07	0.00485
ERF	BaRT2v18chr2HG106120	3.90918	Ethylene-responsive transcription factor ERF003;AP2/ERF domain-containing protein;Ethylene response factor;Ethylene-responsive transcription factor	BaRT2v18chr1HG023290	1.89732	ADP-ribosylation factor GTPase-activating protein 3;probable ADP-ribosylation factor GTPase-activating protein AGD9;probable ADP-ribosylation factor GTPase-activating protein AGD8;ADP-ribosylation factor GTPase-activating protein AGD10;Arf GTPase activating protein;ADP-ribosylation factor GTPase-activating protein;GTPase activating protein, putative, expressed;Arf-GAP domain-containing protein	1433	1451	-	18.1061	3.76e-07	0.00498
ERF	BaRT2v18chr2HG106120	3.90918	Ethylene-responsive transcription factor ERF003;AP2/ERF domain-containing protein;Ethylene response factor;Ethylene-responsive transcription factor	BaRT2v18chr1HG025040	-2.25809	NAD(P)-binding Rossmann-fold superfamily protein isoform 2;Oxidoreductase, short chain dehydrogenase/reductase family protein, expressed;short-chain dehydrogenase TIC 32, chloroplastic-like;Short-chain dehydrogenase TIC 32, chloroplastic;NAD dependent epimerase/dehydratase family protein, expressed	343	361	-	18	4.12e-07	0.00533
ERF	BaRT2v18chr2HG106120	3.90918	Ethylene-responsive transcription factor ERF003;AP2/ERF domain-containing protein;Ethylene response factor;Ethylene-responsive transcription factor	BaRT2v18chr1HG035420	3.27686	FBD domain-containing protein	1480	1498	-	18	4.12e-07	0.00533
MYB	BaRT2v18chr1HG014170	-4.62115	HTH myb-type domain-containing protein	BaRT2v18chr1HG020580	-1.54943	Acetyltransferase, GNAT family protein, expressed;Arylalkylamine N-acetyltransferase (Fragment);Putative ribosomal-protein-alanine acetyltransferase;Acyl-CoA N-acyltransferases (NAT) superfamily protein	456	470	+	16.9697	4.13e-07	0.212
NAC	BaRT2v18chr2HG058120	-1.90663	NAC domain-containing protein	BaRT2v18chr1HG023620	-6.06023	Putative inositol or phosphatidylinositol kinase;Ribosome quality control complex subunit 2;YTH domain-containing protein 1-like;acidic leucine-rich nuclear phosphoprotein 32 family member B;Chalcone-flavanone isomerase family protein;DNA polymerase epsilon catalytic subunit A-like;chaperonin CPN60, mitochondrial;Myelin transcription factor 1 isoform X2	1114	1131	-	17.6515	4.18e-07	0.429
B3	BaRT2v18chr3HG146510	2.6712	ABI3VP1 transcription factor (Fragment);TF-B3 domain-containing protein;B3 domain-containing protein LFL1	BaRT2v18chr1HG011700	-3.98376	BHLH domain-containing protein	689	703	-	17.4091	4.23e-07	0.0313
bZIP	BaRT2v18chr3HG156370	3.62906	ABA response element binding factor;Protein ABSCISIC ACID-INSENSITIVE 5;bZIP transcription factor ABI5 homolog;BZIP domain-containing protein	BaRT2v18chr1HG009040	-5.92919	0	975	992	+	18.4394	4.32e-07	0.148
ERF	BaRT2v18chr2HG106120	3.90918	Ethylene-responsive transcription factor ERF003;AP2/ERF domain-containing protein;Ethylene response factor;Ethylene-responsive transcription factor	BaRT2v18chr1HG025430	-2.47124	C2H2 zinc-finger protein ZPT3-3;Cys2/His2 zinc-finger transcription factor;Zinc finger protein ZAT9	1428	1446	-	17.9242	4.4e-07	0.00561
B3	BaRT2v18chr3HG146510	2.6712	ABI3VP1 transcription factor (Fragment);TF-B3 domain-containing protein;B3 domain-containing protein LFL1	BaRT2v18chr1HG004820	-2.89247	ABC transporter domain-containing protein	840	854	+	17.3788	4.42e-07	0.0313
B3	BaRT2v18chr3HG146510	2.6712	ABI3VP1 transcription factor (Fragment);TF-B3 domain-containing protein;B3 domain-containing protein LFL1	BaRT2v18chr1HG024680	-1.86561	Methyltransferase;24-methylenesterol C-methyltransferase 2	882	896	+	17.3485	4.58e-07	0.0313
ERF	BaRT2v18chr2HG106120	3.90918	Ethylene-responsive transcription factor ERF003;AP2/ERF domain-containing protein;Ethylene response factor;Ethylene-responsive transcription factor	BaRT2v18chr1HG020560	-1.76981	Myb-like DNA-binding domain containing protein;Transcription factor RAX3	223	241	-	17.8636	4.63e-07	0.00577
ERF	BaRT2v18chr2HG106120	3.90918	Ethylene-responsive transcription factor ERF003;AP2/ERF domain-containing protein;Ethylene response factor;Ethylene-responsive transcription factor	BaRT2v18chr1HG020560	-1.76981	Myb-like DNA-binding domain containing protein;Transcription factor RAX3	226	244	-	17.8636	4.63e-07	0.00577
ERF	BaRT2v18chr2HG106120	3.90918	Ethylene-responsive transcription factor ERF003;AP2/ERF domain-containing protein;Ethylene response factor;Ethylene-responsive transcription factor	BaRT2v18chr1HG025040	-2.25809	NAD(P)-binding Rossmann-fold superfamily protein isoform 2;Oxidoreductase, short chain dehydrogenase/reductase family protein, expressed;short-chain dehydrogenase TIC 32, chloroplastic-like;Short-chain dehydrogenase TIC 32, chloroplastic;NAD dependent epimerase/dehydratase family protein, expressed	695	713	-	17.8485	4.69e-07	0.00577
ERF	BaRT2v18chr2HG106120	3.90918	Ethylene-responsive transcription factor ERF003;AP2/ERF domain-containing protein;Ethylene response factor;Ethylene-responsive transcription factor	BaRT2v18chr1HG003230	-5.76023	Pathogenesis-related thaumatin superfamily protein;Pathogenesis-related protein 5;Thaumatin-like protein 1;thaumatin-like protein 1b;Thaumatin-like protein 1a	484	502	+	17.8333	4.76e-07	0.00578
bHLH	BaRT2v18chr2HG077710	2.06303	BHLH domain-containing protein;Transcription factor PIF5;Transcription factor PIF3;Transcription factor PHYTOCHROME INTERACTING FACTOR-LIKE 13	BaRT2v18chr1HG028560	7.81864	Late embryogenesis abundant protein;carrot ABA-induced in somatic embryos 3-like;Small hydrophilic plant seed protein, conserved site-containing protein	1256	1269	-	16.5132	4.82e-07	0.41
ERF	BaRT2v18chr2HG106120	3.90918	Ethylene-responsive transcription factor ERF003;AP2/ERF domain-containing protein;Ethylene response factor;Ethylene-responsive transcription factor	BaRT2v18chr1HG006060	1.62456	4-phosphopantetheinyl transferase sfp;ACPS domain-containing protein	1164	1182	+	17.697	5.34e-07	0.00641
B3	BaRT2v18chr3HG146510	2.6712	ABI3VP1 transcription factor (Fragment);TF-B3 domain-containing protein;B3 domain-containing protein LFL1	BaRT2v18chr1HG035810	-5.75892	Respiratory burst oxidase homolog protein C	410	424	+	17.1818	5.56e-07	0.0326
ERF	BaRT2v18chr2HG106120	3.90918	Ethylene-responsive transcription factor ERF003;AP2/ERF domain-containing protein;Ethylene response factor;Ethylene-responsive transcription factor	BaRT2v18chr1HG010390	4.28563	0	1143	1161	+	17.6364	5.62e-07	0.00667
ERF	BaRT2v18chr2HG106120	3.90918	Ethylene-responsive transcription factor ERF003;AP2/ERF domain-containing protein;Ethylene response factor;Ethylene-responsive transcription factor	BaRT2v18chr1HG016520	1.78393	0	523	541	+	17.6212	5.69e-07	0.00667
B3	BaRT2v18chr3HG146510	2.6712	ABI3VP1 transcription factor (Fragment);TF-B3 domain-containing protein;B3 domain-containing protein LFL1	BaRT2v18chr1HG026510	-3.00427	Zinc finger protein CONSTANS-LIKE 5;Orphans transcription factor (Fragment);Transcription factor GHD7;CCT domain-containing protein;COLH	277	291	-	17.1667	5.72e-07	0.0326
B3	BaRT2v18chr3HG146510	2.6712	ABI3VP1 transcription factor (Fragment);TF-B3 domain-containing protein;B3 domain-containing protein LFL1	BaRT2v18chr1HG011700	-3.98376	BHLH domain-containing protein	686	700	+	17.1667	5.72e-07	0.0326
ERF	BaRT2v18chr2HG106120	3.90918	Ethylene-responsive transcription factor ERF003;AP2/ERF domain-containing protein;Ethylene response factor;Ethylene-responsive transcription factor	BaRT2v18chr1HG019230	-3.4503	Cytokinin dehydrogenase	294	312	-	17.5758	5.91e-07	0.00686
ERF	BaRT2v18chr2HG106120	3.90918	Ethylene-responsive transcription factor ERF003;AP2/ERF domain-containing protein;Ethylene response factor;Ethylene-responsive transcription factor	BaRT2v18chr1HG008150	-1.98115	Peroxidase	114	132	-	17.5606	5.99e-07	0.00687
ERF	BaRT2v18chr2HG106120	3.90918	Ethylene-responsive transcription factor ERF003;AP2/ERF domain-containing protein;Ethylene response factor;Ethylene-responsive transcription factor	BaRT2v18chr1HG022930	-2.29857	Bell-like homeodomain protein 3;POX domain-containing protein;Homeobox domain-containing protein;Associated with HOX family protein, expressed	682	700	+	17.5303	6.14e-07	0.0069
ERF	BaRT2v18chr2HG106120	3.90918	Ethylene-responsive transcription factor ERF003;AP2/ERF domain-containing protein;Ethylene response factor;Ethylene-responsive transcription factor	BaRT2v18chr1HG007270	-2.42733	Protein kinase domain-containing protein	264	282	+	17.5152	6.22e-07	0.0069
ERF	BaRT2v18chr2HG106120	3.90918	Ethylene-responsive transcription factor ERF003;AP2/ERF domain-containing protein;Ethylene response factor;Ethylene-responsive transcription factor	BaRT2v18chr1HG001820	-4.36996	Phosphoinositide phosphatase SAC6;SAC domain-containing protein	907	925	-	17.5152	6.22e-07	0.0069
ERF	BaRT2v18chr2HG106120	3.90918	Ethylene-responsive transcription factor ERF003;AP2/ERF domain-containing protein;Ethylene response factor;Ethylene-responsive transcription factor	BaRT2v18chr1HG045370	-1.74343	0	755	773	+	17.4848	6.38e-07	0.00692
ERF	BaRT2v18chr2HG106120	3.90918	Ethylene-responsive transcription factor ERF003;AP2/ERF domain-containing protein;Ethylene response factor;Ethylene-responsive transcription factor	BaRT2v18chr1HG001820	-4.36996	Phosphoinositide phosphatase SAC6;SAC domain-containing protein	904	922	-	17.4848	6.38e-07	0.00692
bZIP	BaRT2v18chr5HG226660	-4.57611	light-inducible protein CPRF2-like;Light-inducible protein CPRF2-like isoform X2;Basic leucine zipper 25;BZIP domain-containing protein;Light-inducible protein CPRF2	BaRT2v18chr1HG036090	-4.58774	0	359	370	-	15.1515	6.72e-07	0.138
ERF	BaRT2v18chr2HG106120	3.90918	Ethylene-responsive transcription factor ERF003;AP2/ERF domain-containing protein;Ethylene response factor;Ethylene-responsive transcription factor	BaRT2v18chr1HG035610	-7.18618	probable serine/threonine-protein kinase PBL25;probable serine/threonine-protein kinase PBL23;Serine/threonine-protein kinase PBS1;serine/threonine-protein kinase At3g07070;Receptor-like kinase LIP2;Putative serine/threonine-protein kinase PBL26;Protein kinase domain-containing protein	38	56	+	17.3636	7.05e-07	0.00757
GATA	BaRT2v18chr1HG011410	-1.78144	GATA-type domain-containing protein;GATA transcription factor 23	BaRT2v18chr1HG001750	-5.73166	0	1389	1401	-	16.6212	7.11e-07	0.192
bZIP	BaRT2v18chr1HG033690	1.746	BZIP domain-containing protein;ABSCISIC ACID-INSENSITIVE 5-like protein 2	BaRT2v18chr1HG028350	-6.27753	Glycine-rich cell wall structural protein 1-like	892	906	-	17.9091	7.16e-07	0.153
GATA	BaRT2v18chr1HG011410	-1.78144	GATA-type domain-containing protein;GATA transcription factor 23	BaRT2v18chr1HG001750	-5.73166	0	752	764	-	16.6061	7.24e-07	0.192
bZIP	BaRT2v18chr1HG033690	1.746	BZIP domain-containing protein;ABSCISIC ACID-INSENSITIVE 5-like protein 2	BaRT2v18chr1HG028350	-6.27753	Glycine-rich cell wall structural protein 1-like	889	903	+	17.8788	7.42e-07	0.153
bZIP	BaRT2v18chr1HG046320	2.78245	Common plant regulatory factor 1;MFMR domain-containing protein;G-box-binding factor 3;G-box binding factor;BZIP domain-containing protein	BaRT2v18chr1HG017650	2.58936	Purine catabolism regulatory protein;Putative receptor-like protein kinase	1338	1352	+	17.7576	7.45e-07	0.191
ERF	BaRT2v18chr2HG106120	3.90918	Ethylene-responsive transcription factor ERF003;AP2/ERF domain-containing protein;Ethylene response factor;Ethylene-responsive transcription factor	BaRT2v18chr1HG009040	-5.92919	0	799	817	+	17.2879	7.5e-07	0.00775
ERF	BaRT2v18chr2HG106120	3.90918	Ethylene-responsive transcription factor ERF003;AP2/ERF domain-containing protein;Ethylene response factor;Ethylene-responsive transcription factor	BaRT2v18chr1HG027540	1.80985	F-box domain containing protein;F-box domain-containing protein	821	839	-	17.2879	7.5e-07	0.00775
ERF	BaRT2v18chr2HG106120	3.90918	Ethylene-responsive transcription factor ERF003;AP2/ERF domain-containing protein;Ethylene response factor;Ethylene-responsive transcription factor	BaRT2v18chr1HG032420	-1.6801	Peroxidase	729	747	-	17.2727	7.6e-07	0.00775
ERF	BaRT2v18chr2HG106120	3.90918	Ethylene-responsive transcription factor ERF003;AP2/ERF domain-containing protein;Ethylene response factor;Ethylene-responsive transcription factor	BaRT2v18chr1HG000040	1.55262	0	1236	1254	-	17.2727	7.6e-07	0.00775
ERF	BaRT2v18chr2HG106120	3.90918	Ethylene-responsive transcription factor ERF003;AP2/ERF domain-containing protein;Ethylene response factor;Ethylene-responsive transcription factor	BaRT2v18chr1HG000040	1.55262	0	1242	1260	-	17.2727	7.6e-07	0.00775
ERF	BaRT2v18chr2HG106120	3.90918	Ethylene-responsive transcription factor ERF003;AP2/ERF domain-containing protein;Ethylene response factor;Ethylene-responsive transcription factor	BaRT2v18chr1HG010390	4.28563	0	1241	1259	+	17.2576	7.69e-07	0.00777
ERF	BaRT2v18chr2HG106120	3.90918	Ethylene-responsive transcription factor ERF003;AP2/ERF domain-containing protein;Ethylene response factor;Ethylene-responsive transcription factor	BaRT2v18chr1HG011280	-1.90955	Leucine aminopeptidase 2, chloroplastic	1426	1444	-	17.2424	7.79e-07	0.00779
GATA	BaRT2v18chr1HG011410	-1.78144	GATA-type domain-containing protein;GATA transcription factor 23	BaRT2v18chr2HG059410	3.07133	DNA binding protein, putative isoform 1;Usp domain-containing protein;Fiber protein Fb19 (Fragment)	409	421	+	16.5606	7.83e-07	0.192
ERF	BaRT2v18chr2HG106120	3.90918	Ethylene-responsive transcription factor ERF003;AP2/ERF domain-containing protein;Ethylene response factor;Ethylene-responsive transcription factor	BaRT2v18chr1HG028050	2.07366	AP2/ERF domain-containing protein;Ethylene-responsive transcription factor RAP2-3;Ethylene response factor	419	437	-	17.2273	7.88e-07	0.00781
B3	BaRT2v18chr3HG146510	2.6712	ABI3VP1 transcription factor (Fragment);TF-B3 domain-containing protein;B3 domain-containing protein LFL1	BaRT2v18chr1HG026770	4.34304	ABA inducible protein;ABA-inducible protein PHV A1;Late embryogenesis abundant protein 3	938	952	-	16.8939	8.07e-07	0.0402
B3	BaRT2v18chr3HG146510	2.6712	ABI3VP1 transcription factor (Fragment);TF-B3 domain-containing protein;B3 domain-containing protein LFL1	BaRT2v18chr1HG003740	-5.70177	0	1262	1276	-	16.8939	8.07e-07	0.0402
bZIP	BaRT2v18chr5HG226660	-4.57611	light-inducible protein CPRF2-like;Light-inducible protein CPRF2-like isoform X2;Basic leucine zipper 25;BZIP domain-containing protein;Light-inducible protein CPRF2	BaRT2v18chr1HG025670	-1.58409	HAD hydrolase;Putative sugar-terminal-phosphatase;Haloacid dehalogenase-like hydrolase domain-containing protein Sgpp;Putative Phosphorylated carbohydrates phosphatase	663	674	-	14.9697	8.21e-07	0.141
B3	BaRT2v18chr3HG146510	2.6712	ABI3VP1 transcription factor (Fragment);TF-B3 domain-containing protein;B3 domain-containing protein LFL1	BaRT2v18chr1HG031320	-3.61674	Amino acid permease 3	490	504	-	16.8788	8.24e-07	0.0402
ERF	BaRT2v18chr2HG106120	3.90918	Ethylene-responsive transcription factor ERF003;AP2/ERF domain-containing protein;Ethylene response factor;Ethylene-responsive transcription factor	BaRT2v18chr1HG027390	5.08966	Eukaryotic peptide chain release factor subunit 1-3	761	779	-	17.1515	8.38e-07	0.00822
ERF	BaRT2v18chr2HG106120	3.90918	Ethylene-responsive transcription factor ERF003;AP2/ERF domain-containing protein;Ethylene response factor;Ethylene-responsive transcription factor	BaRT2v18chr7HG341010	2.09052	Transposon protein, putative, Pong sub-class;Ribosomal protein-like;Putative harbinger transposase-derived protein	388	406	-	17.1364	8.48e-07	0.00824
ERF	BaRT2v18chr2HG106120	3.90918	Ethylene-responsive transcription factor ERF003;AP2/ERF domain-containing protein;Ethylene response factor;Ethylene-responsive transcription factor	BaRT2v18chr1HG008150	-1.98115	Peroxidase	189	207	-	17.1212	8.58e-07	0.00826
ERF	BaRT2v18chr2HG106120	3.90918	Ethylene-responsive transcription factor ERF003;AP2/ERF domain-containing protein;Ethylene response factor;Ethylene-responsive transcription factor	BaRT2v18chr1HG037020	-3.14935	Period circadian protein-like	1079	1097	-	17.1061	8.69e-07	0.00828
B3	BaRT2v18chr3HG146510	2.6712	ABI3VP1 transcription factor (Fragment);TF-B3 domain-containing protein;B3 domain-containing protein LFL1	BaRT2v18chr1HG011700	-3.98376	BHLH domain-containing protein	690	704	+	16.8333	8.71e-07	0.0406
ERF	BaRT2v18chr2HG106120	3.90918	Ethylene-responsive transcription factor ERF003;AP2/ERF domain-containing protein;Ethylene response factor;Ethylene-responsive transcription factor	BaRT2v18chr1HG010390	4.28563	0	1285	1303	-	17.0909	8.79e-07	0.0083
E2F/DP	BaRT2v18chr6HG317740	-2.37705	Transcription factor E2F7	BaRT2v18chr1HG020570	2.98967	E3 ubiquitin-protein ligase AIRP2 isoform A;RING finger protein 141;ABA insensitive ring protein;helicase-like transcription factor isoform X1	825	845	-	14.7857	8.88e-07	0.376
ERF	BaRT2v18chr2HG106120	3.90918	Ethylene-responsive transcription factor ERF003;AP2/ERF domain-containing protein;Ethylene response factor;Ethylene-responsive transcription factor	BaRT2v18chr1HG010390	4.28563	0	1149	1167	+	17.0758	8.9e-07	0.00833
ERF	BaRT2v18chr2HG106120	3.90918	Ethylene-responsive transcription factor ERF003;AP2/ERF domain-containing protein;Ethylene response factor;Ethylene-responsive transcription factor	BaRT2v18chr1HG022780	-1.87134	probable lysophospholipase BODYGUARD 3;AB hydrolase-1 domain-containing protein;Putative alpha/beta-hydrolase involved in synthesis of cutin;Cardiolipin-specific phospholipase;Hydrolase, alpha/beta fold family protein, expressed	163	181	+	17.0606	9.01e-07	0.00835
ERF	BaRT2v18chr2HG106120	3.90918	Ethylene-responsive transcription factor ERF003;AP2/ERF domain-containing protein;Ethylene response factor;Ethylene-responsive transcription factor	BaRT2v18chr1HG027540	1.80985	F-box domain containing protein;F-box domain-containing protein	818	836	-	17.0455	9.11e-07	0.00838
bHLH	BaRT2v18chr2HG077710	2.06303	BHLH domain-containing protein;Transcription factor PIF5;Transcription factor PIF3;Transcription factor PHYTOCHROME INTERACTING FACTOR-LIKE 13	BaRT2v18chr1HG024050	-5.92832	Expansin	458	471	+	16.1184	9.27e-07	0.41
bZIP	BaRT2v18chr3HG156370	3.62906	ABA response element binding factor;Protein ABSCISIC ACID-INSENSITIVE 5;bZIP transcription factor ABI5 homolog;BZIP domain-containing protein	BaRT2v18chr1HG032280	-2.34024	BHLH domain-containing protein;Transcription factor bHLH112	633	650	+	17.5909	9.28e-07	0.217
B3	BaRT2v18chr3HG146510	2.6712	ABI3VP1 transcription factor (Fragment);TF-B3 domain-containing protein;B3 domain-containing protein LFL1	BaRT2v18chr1HG029760	-2.24104	0	172	186	+	16.7273	9.99e-07	0.0445
NAC	BaRT2v18chr2HG058120	-1.90663	NAC domain-containing protein	BaRT2v18chr1HG006880	4.10816	0	102	119	-	16.7576	1.01e-06	0.521
GATA	BaRT2v18chr1HG011410	-1.78144	GATA-type domain-containing protein;GATA transcription factor 23	BaRT2v18chr1HG028550	6.6681	carrot ABA-induced in somatic embryos 3-like;Late embryogenesis abundant protein B19.4;Small hydrophilic plant seed protein, conserved site-containing protein	858	870	-	16.3333	1.02e-06	0.192
ERF	BaRT2v18chr2HG106120	3.90918	Ethylene-responsive transcription factor ERF003;AP2/ERF domain-containing protein;Ethylene response factor;Ethylene-responsive transcription factor	BaRT2v18chr1HG030320	-2.09507	Putative carboxylic ester hydrolase;Phospholipase A1-Igamma2, chloroplastic;Fungal lipase-like domain containing protein	1053	1071	-	16.8788	1.04e-06	0.00946
B3	BaRT2v18chr3HG146510	2.6712	ABI3VP1 transcription factor (Fragment);TF-B3 domain-containing protein;B3 domain-containing protein LFL1	BaRT2v18chr1HG026140	-2.57179	Cyclin	496	510	+	16.6667	1.07e-06	0.0456
ERF	BaRT2v18chr2HG106120	3.90918	Ethylene-responsive transcription factor ERF003;AP2/ERF domain-containing protein;Ethylene response factor;Ethylene-responsive transcription factor	BaRT2v18chr1HG027420	2.91622	Diacylglycerol kinase	509	527	+	16.8182	1.09e-06	0.00983
GATA	BaRT2v18chr1HG011410	-1.78144	GATA-type domain-containing protein;GATA transcription factor 23	BaRT2v18chr1HG003860	-4.68616	Glycosyltransferase	1390	1402	+	16.2424	1.12e-06	0.192
ERF	BaRT2v18chr2HG106120	3.90918	Ethylene-responsive transcription factor ERF003;AP2/ERF domain-containing protein;Ethylene response factor;Ethylene-responsive transcription factor	BaRT2v18chr1HG021720	-1.83799	Actin;Actin-7	141	159	-	16.7576	1.14e-06	0.0102
ERF	BaRT2v18chr2HG106120	3.90918	Ethylene-responsive transcription factor ERF003;AP2/ERF domain-containing protein;Ethylene response factor;Ethylene-responsive transcription factor	BaRT2v18chr6HG288050	-2.49417	0	269	287	-	16.7424	1.15e-06	0.0102
C2H2	BaRT2v18chr4HG208310	2.78006	Protein indeterminate-domain like;Ovo transcription factor;C2H2-type domain-containing protein;Protein indeterminate-domain 1;Zinc finger protein MAGPIE	BaRT2v18chr7HG341010	2.09052	Transposon protein, putative, Pong sub-class;Ribosomal protein-like;Putative harbinger transposase-derived protein	579	595	+	16.9545	1.16e-06	0.273
B3	BaRT2v18chr3HG146510	2.6712	ABI3VP1 transcription factor (Fragment);TF-B3 domain-containing protein;B3 domain-containing protein LFL1	BaRT2v18chr1HG026660	1.55928	RNA helicase	916	930	-	16.5758	1.16e-06	0.0477
ERF	BaRT2v18chr2HG106120	3.90918	Ethylene-responsive transcription factor ERF003;AP2/ERF domain-containing protein;Ethylene response factor;Ethylene-responsive transcription factor	BaRT2v18chr1HG008150	-1.98115	Peroxidase	186	204	-	16.7273	1.17e-06	0.0103
bZIP	BaRT2v18chr1HG046320	2.78245	Common plant regulatory factor 1;MFMR domain-containing protein;G-box-binding factor 3;G-box binding factor;BZIP domain-containing protein	BaRT2v18chr1HG036610	1.61121	Coronatine-insensitive 1b;Coronatine insensitive protein 1;coronatine-insensitive protein homolog 1b;Auxin F-box protein 5;Coronatine-insensitive protein 1-like;Putative leucine-rich repeat domain, L domain-like protein;Coronatine-insensitive protein 1	1271	1285	-	17.1667	1.19e-06	0.197
ERF	BaRT2v18chr2HG106120	3.90918	Ethylene-responsive transcription factor ERF003;AP2/ERF domain-containing protein;Ethylene response factor;Ethylene-responsive transcription factor	BaRT2v18chr1HG021220	4.6957	Low-temperature-induced 65 kDa protein	582	600	+	16.697	1.19e-06	0.0104
bHLH	BaRT2v18chr2HG077710	2.06303	BHLH domain-containing protein;Transcription factor PIF5;Transcription factor PIF3;Transcription factor PHYTOCHROME INTERACTING FACTOR-LIKE 13	BaRT2v18chr1HG032180	-3.05513	0	223	236	+	15.9605	1.2e-06	0.41
ERF	BaRT2v18chr2HG106120	3.90918	Ethylene-responsive transcription factor ERF003;AP2/ERF domain-containing protein;Ethylene response factor;Ethylene-responsive transcription factor	BaRT2v18chr1HG032380	-1.58566	21.7 kDa class VI heat shock protein;SHSP domain-containing protein	1348	1366	-	16.6818	1.21e-06	0.0104
ERF	BaRT2v18chr2HG106120	3.90918	Ethylene-responsive transcription factor ERF003;AP2/ERF domain-containing protein;Ethylene response factor;Ethylene-responsive transcription factor	BaRT2v18chr1HG000520	-1.6271	Chalcone-flavonone isomerase family protein	373	391	-	16.6212	1.27e-06	0.0108
C2H2	BaRT2v18chr4HG208310	2.78006	Protein indeterminate-domain like;Ovo transcription factor;C2H2-type domain-containing protein;Protein indeterminate-domain 1;Zinc finger protein MAGPIE	BaRT2v18chr1HG027820	-2.23357	Histone domain-containing protein	924	940	+	16.803	1.27e-06	0.273
B3	BaRT2v18chr3HG146510	2.6712	ABI3VP1 transcription factor (Fragment);TF-B3 domain-containing protein;B3 domain-containing protein LFL1	BaRT2v18chr1HG002950	-5.20549	0	971	985	+	16.5	1.27e-06	0.0483
B3	BaRT2v18chr3HG146510	2.6712	ABI3VP1 transcription factor (Fragment);TF-B3 domain-containing protein;B3 domain-containing protein LFL1	BaRT2v18chr1HG003740	-5.70177	0	1263	1277	+	16.5	1.27e-06	0.0483
bZIP	BaRT2v18chr1HG046320	2.78245	Common plant regulatory factor 1;MFMR domain-containing protein;G-box-binding factor 3;G-box binding factor;BZIP domain-containing protein	BaRT2v18chr1HG032280	-2.34024	BHLH domain-containing protein;Transcription factor bHLH112	634	648	-	17.0455	1.3e-06	0.197
bZIP	BaRT2v18chr3HG156370	3.62906	ABA response element binding factor;Protein ABSCISIC ACID-INSENSITIVE 5;bZIP transcription factor ABI5 homolog;BZIP domain-containing protein	BaRT2v18chr1HG028350	-6.27753	Glycine-rich cell wall structural protein 1-like	890	907	-	17.1667	1.3e-06	0.217
bZIP	BaRT2v18chr3HG156370	3.62906	ABA response element binding factor;Protein ABSCISIC ACID-INSENSITIVE 5;bZIP transcription factor ABI5 homolog;BZIP domain-containing protein	BaRT2v18chr2HG054720	-4.58205	Expansin	474	491	-	17.1515	1.32e-06	0.217
bZIP	BaRT2v18chr1HG046320	2.78245	Common plant regulatory factor 1;MFMR domain-containing protein;G-box-binding factor 3;G-box binding factor;BZIP domain-containing protein	BaRT2v18chr1HG027690	-3.46906	C2 domain-containing protein	1166	1180	+	17	1.34e-06	0.197
ERF	BaRT2v18chr2HG106120	3.90918	Ethylene-responsive transcription factor ERF003;AP2/ERF domain-containing protein;Ethylene response factor;Ethylene-responsive transcription factor	BaRT2v18chr1HG010390	4.28563	0	1146	1164	+	16.5152	1.37e-06	0.0114
ERF	BaRT2v18chr2HG106120	3.90918	Ethylene-responsive transcription factor ERF003;AP2/ERF domain-containing protein;Ethylene response factor;Ethylene-responsive transcription factor	BaRT2v18chr1HG035320	1.58467	Putative kinase interacting protein 1;NAB domain-containing protein	1427	1445	+	16.5152	1.37e-06	0.0114
ERF	BaRT2v18chr2HG106120	3.90918	Ethylene-responsive transcription factor ERF003;AP2/ERF domain-containing protein;Ethylene response factor;Ethylene-responsive transcription factor	BaRT2v18chr1HG008910	5.31435	Glucose and ribitol dehydrogenase;NADPH-dependent aldehyde reductase 1, chloroplastic	850	868	+	16.5	1.39e-06	0.0114
ERF	BaRT2v18chr2HG106120	3.90918	Ethylene-responsive transcription factor ERF003;AP2/ERF domain-containing protein;Ethylene response factor;Ethylene-responsive transcription factor	BaRT2v18chr6HG288050	-2.49417	0	1058	1076	-	16.5	1.39e-06	0.0114
ERF	BaRT2v18chr2HG106120	3.90918	Ethylene-responsive transcription factor ERF003;AP2/ERF domain-containing protein;Ethylene response factor;Ethylene-responsive transcription factor	BaRT2v18chr4HG219720	1.593	Plus3 domain-containing protein;PHD domain-containing protein;Zinc finger CCCH domain-containing protein 19	1250	1268	-	16.5	1.39e-06	0.0114
bZIP	BaRT2v18chr1HG033690	1.746	BZIP domain-containing protein;ABSCISIC ACID-INSENSITIVE 5-like protein 2	BaRT2v18chr1HG028560	7.81864	Late embryogenesis abundant protein;carrot ABA-induced in somatic embryos 3-like;Small hydrophilic plant seed protein, conserved site-containing protein	1254	1268	-	17.0909	1.4e-06	0.224
ERF	BaRT2v18chr2HG106120	3.90918	Ethylene-responsive transcription factor ERF003;AP2/ERF domain-containing protein;Ethylene response factor;Ethylene-responsive transcription factor	BaRT2v18chr1HG000520	-1.6271	Chalcone-flavonone isomerase family protein	557	575	-	16.4848	1.4e-06	0.0114
ERF	BaRT2v18chr2HG106120	3.90918	Ethylene-responsive transcription factor ERF003;AP2/ERF domain-containing protein;Ethylene response factor;Ethylene-responsive transcription factor	BaRT2v18chr1HG035320	1.58467	Putative kinase interacting protein 1;NAB domain-containing protein	940	958	-	16.4848	1.4e-06	0.0114
B3	BaRT2v18chr3HG146510	2.6712	ABI3VP1 transcription factor (Fragment);TF-B3 domain-containing protein;B3 domain-containing protein LFL1	BaRT2v18chr1HG001750	-5.73166	0	639	653	+	16.4242	1.4e-06	0.0514
TCP	BaRT2v18chr2HG092760	-3.41582	Transcription factor PCF1;Transcription factor TCP7;TCP domain-containing protein	BaRT2v18chr1HG033360	-5.56944	Cyclin N-terminal domain-containing protein	789	802	-	16.7273	1.41e-06	0.588
ERF	BaRT2v18chr2HG106120	3.90918	Ethylene-responsive transcription factor ERF003;AP2/ERF domain-containing protein;Ethylene response factor;Ethylene-responsive transcription factor	BaRT2v18chr2HG054800	-2.16537	Plasma membrane intrinsic protein;Aquaporin PIP24;Aquaporin PIP	1429	1447	-	16.4697	1.42e-06	0.0114
C2H2	BaRT2v18chr4HG208310	2.78006	Protein indeterminate-domain like;Ovo transcription factor;C2H2-type domain-containing protein;Protein indeterminate-domain 1;Zinc finger protein MAGPIE	BaRT2v18chr1HG021760	1.56316	Response to low sulfur protein, putative;ribonuclease Y-like;DNA double-strand break repair RAD50 ATPase-like protein;Autophagy-related protein 13 isoform 1	834	850	-	16.5909	1.45e-06	0.273
ERF	BaRT2v18chr2HG106120	3.90918	Ethylene-responsive transcription factor ERF003;AP2/ERF domain-containing protein;Ethylene response factor;Ethylene-responsive transcription factor	BaRT2v18chr2HG059410	3.07133	DNA binding protein, putative isoform 1;Usp domain-containing protein;Fiber protein Fb19 (Fragment)	1324	1342	-	16.4242	1.47e-06	0.0117
bZIP	BaRT2v18chr3HG156370	3.62906	ABA response element binding factor;Protein ABSCISIC ACID-INSENSITIVE 5;bZIP transcription factor ABI5 homolog;BZIP domain-containing protein	BaRT2v18chr1HG028350	-6.27753	Glycine-rich cell wall structural protein 1-like	888	905	+	17	1.48e-06	0.217
ERF	BaRT2v18chr2HG106120	3.90918	Ethylene-responsive transcription factor ERF003;AP2/ERF domain-containing protein;Ethylene response factor;Ethylene-responsive transcription factor	BaRT2v18chr2HG054720	-4.58205	Expansin	102	120	-	16.4091	1.48e-06	0.0117
B3	BaRT2v18chr3HG146510	2.6712	ABI3VP1 transcription factor (Fragment);TF-B3 domain-containing protein;B3 domain-containing protein LFL1	BaRT2v18chr1HG006880	4.10816	0	1057	1071	+	16.3636	1.49e-06	0.0519
B3	BaRT2v18chr3HG146510	2.6712	ABI3VP1 transcription factor (Fragment);TF-B3 domain-containing protein;B3 domain-containing protein LFL1	BaRT2v18chr1HG029060	-5.81066	Inosine-uridine preferring nucleoside hydrolase family protein;Putative inosine-uridine preferring nucleoside hydrolase;Pyrimidine-specific ribonucleoside hydrolase RihA	763	777	-	16.3485	1.52e-06	0.0519
bZIP	BaRT2v18chr1HG033690	1.746	BZIP domain-containing protein;ABSCISIC ACID-INSENSITIVE 5-like protein 2	BaRT2v18chr1HG044970	-1.50787	Connector enhancer of kinase suppressor of ras 3 (Fragment);DUF679 domain membrane protein 7	543	557	+	16.9848	1.52e-06	0.224
ERF	BaRT2v18chr2HG106120	3.90918	Ethylene-responsive transcription factor ERF003;AP2/ERF domain-containing protein;Ethylene response factor;Ethylene-responsive transcription factor	BaRT2v18chr1HG022930	-2.29857	Bell-like homeodomain protein 3;POX domain-containing protein;Homeobox domain-containing protein;Associated with HOX family protein, expressed	901	919	-	16.3636	1.54e-06	0.0121
ERF	BaRT2v18chr2HG106120	3.90918	Ethylene-responsive transcription factor ERF003;AP2/ERF domain-containing protein;Ethylene response factor;Ethylene-responsive transcription factor	BaRT2v18chr1HG007270	-2.42733	Protein kinase domain-containing protein	79	97	-	16.3333	1.57e-06	0.0121
ERF	BaRT2v18chr2HG106120	3.90918	Ethylene-responsive transcription factor ERF003;AP2/ERF domain-containing protein;Ethylene response factor;Ethylene-responsive transcription factor	BaRT2v18chr1HG036400	-1.55786	Rop guanine nucleotide exchange factor 7;Rop guanine nucleotide exchange factor 5;PRONE domain-containing protein;ROPGEF5 (ROP GUANINE NUCLEOTIDE EXCHANGE FACTOR 5);Pollen-specific kinase partner protein	264	282	-	16.3333	1.57e-06	0.0121
bZIP	BaRT2v18chr5HG226660	-4.57611	light-inducible protein CPRF2-like;Light-inducible protein CPRF2-like isoform X2;Basic leucine zipper 25;BZIP domain-containing protein;Light-inducible protein CPRF2	BaRT2v18chr1HG044970	-1.50787	Connector enhancer of kinase suppressor of ras 3 (Fragment);DUF679 domain membrane protein 7	545	556	+	14.6465	1.6e-06	0.166
bZIP	BaRT2v18chr5HG226660	-4.57611	light-inducible protein CPRF2-like;Light-inducible protein CPRF2-like isoform X2;Basic leucine zipper 25;BZIP domain-containing protein;Light-inducible protein CPRF2	BaRT2v18chr1HG029760	-2.24104	0	975	986	-	14.6465	1.6e-06	0.166
ERF	BaRT2v18chr2HG106120	3.90918	Ethylene-responsive transcription factor ERF003;AP2/ERF domain-containing protein;Ethylene response factor;Ethylene-responsive transcription factor	BaRT2v18chr1HG019740	-2.67315	GRAM domain-containing protein	267	285	-	16.303	1.61e-06	0.0122
ERF	BaRT2v18chr2HG106120	3.90918	Ethylene-responsive transcription factor ERF003;AP2/ERF domain-containing protein;Ethylene response factor;Ethylene-responsive transcription factor	BaRT2v18chr1HG006350	-1.67283	Calmodulin binding protein;IQ motif;IQ-domain 3;DUF4005 domain-containing protein (Fragment)	1035	1053	-	16.303	1.61e-06	0.0122
E2F/DP	BaRT2v18chr6HG317740	-2.37705	Transcription factor E2F7	BaRT2v18chr1HG018110	-1.88426	Peptide transporter PTR3-A	1064	1084	+	13.1857	1.61e-06	0.376
B3	BaRT2v18chr3HG146510	2.6712	ABI3VP1 transcription factor (Fragment);TF-B3 domain-containing protein;B3 domain-containing protein LFL1	BaRT2v18chr1HG004900	-3.70219	Bidirectional sugar transporter SWEET	816	830	-	16.2727	1.63e-06	0.0538
ERF	BaRT2v18chr2HG106120	3.90918	Ethylene-responsive transcription factor ERF003;AP2/ERF domain-containing protein;Ethylene response factor;Ethylene-responsive transcription factor	BaRT2v18chr1HG024730	4.36896	RING-type domain-containing protein;RING-H2 finger protein ATL2B;NEP1-interacting protein 2;NEP1-interacting protein 1	809	827	+	16.2727	1.64e-06	0.0123
ERF	BaRT2v18chr2HG106120	3.90918	Ethylene-responsive transcription factor ERF003;AP2/ERF domain-containing protein;Ethylene response factor;Ethylene-responsive transcription factor	BaRT2v18chr1HG026140	-2.57179	Cyclin	1373	1391	-	16.2727	1.64e-06	0.0123
G2-like	BaRT2v18chr2HG059890	2.1088	Two-component response regulator ARR1;Transcription factor NIGT1;HTH myb-type domain-containing protein;transcription factor LUX;myb family transcription factor EFM;Two-component response regulator ARR-B family;Two-component response regulator ORR24;Two-component response regulator ARR2	BaRT2v18chr1HG019960	6.63353	Tonoplast intrinsic protein3;MIP domain-containing protein;Aquaporin TIP3-1	47	57	+	15.0455	1.66e-06	0.846
E2F/DP	BaRT2v18chr6HG317740	-2.37705	Transcription factor E2F7	BaRT2v18chr1HG011650	-1.87284	Flavin-containing monooxygenase	643	663	-	13.0857	1.67e-06	0.376
TCP	BaRT2v18chr2HG092760	-3.41582	Transcription factor PCF1;Transcription factor TCP7;TCP domain-containing protein	BaRT2v18chr1HG032280	-2.34024	BHLH domain-containing protein;Transcription factor bHLH112	229	242	+	16.5152	1.68e-06	0.588
B3	BaRT2v18chr3HG146510	2.6712	ABI3VP1 transcription factor (Fragment);TF-B3 domain-containing protein;B3 domain-containing protein LFL1	BaRT2v18chr1HG020080	-2.85375	Ripening-related protein 3;Putative ripening-related protein 5	905	919	-	16.2424	1.68e-06	0.0539
ERF	BaRT2v18chr2HG106120	3.90918	Ethylene-responsive transcription factor ERF003;AP2/ERF domain-containing protein;Ethylene response factor;Ethylene-responsive transcription factor	BaRT2v18chr1HG020340	-3.53961	0	674	692	+	16.2273	1.7e-06	0.0127
ERF	BaRT2v18chr2HG106120	3.90918	Ethylene-responsive transcription factor ERF003;AP2/ERF domain-containing protein;Ethylene response factor;Ethylene-responsive transcription factor	BaRT2v18chr1HG037090	1.70918	LRAT domain-containing protein;LRAT-like domain containing protein;NC domain-containing protein-related	1450	1468	-	16.197	1.74e-06	0.0128
C2H2	BaRT2v18chr4HG208310	2.78006	Protein indeterminate-domain like;Ovo transcription factor;C2H2-type domain-containing protein;Protein indeterminate-domain 1;Zinc finger protein MAGPIE	BaRT2v18chr1HG001250	-2.71506	GDSL esterase/lipase	1118	1134	+	16.2879	1.74e-06	0.273
ERF	BaRT2v18chr2HG106120	3.90918	Ethylene-responsive transcription factor ERF003;AP2/ERF domain-containing protein;Ethylene response factor;Ethylene-responsive transcription factor	BaRT2v18chr1HG035900	2.50091	Molecular chaperones HSP70/HSC70, HSP70 superfamily;Heat shock cognate 70 kDa protein 2;heat shock cognate 70 kDa protein 2-like;heat shock cognate 70 kDa protein 2;Putative mediator of RNA polymerase II transcription subunit 37c	1316	1334	-	16.1818	1.76e-06	0.0129
bZIP	BaRT2v18chr5HG226660	-4.57611	light-inducible protein CPRF2-like;Light-inducible protein CPRF2-like isoform X2;Basic leucine zipper 25;BZIP domain-containing protein;Light-inducible protein CPRF2	BaRT2v18chr1HG009040	-5.92919	0	978	989	+	14.5556	1.78e-06	0.166
bZIP	BaRT2v18chr5HG226660	-4.57611	light-inducible protein CPRF2-like;Light-inducible protein CPRF2-like isoform X2;Basic leucine zipper 25;BZIP domain-containing protein;Light-inducible protein CPRF2	BaRT2v18chr1HG003900	-4.07398	Cinnamyl-alcohol dehydrogenase;Cinnamyl alcohol dehydrogenase	1288	1299	+	14.5556	1.78e-06	0.166
bZIP	BaRT2v18chr5HG226660	-4.57611	light-inducible protein CPRF2-like;Light-inducible protein CPRF2-like isoform X2;Basic leucine zipper 25;BZIP domain-containing protein;Light-inducible protein CPRF2	BaRT2v18chr1HG026070	1.98387	Serine/threonine-protein kinase SAPK3;Serine/threonine-protein kinase SAPK1;Serine/threonine-protein kinase SAPK2;Serine/threonine-protein kinase SR;Serine/threonine-protein kinase SRK2C;Protein kinase domain-containing protein	1062	1073	-	14.5556	1.78e-06	0.166
B3	BaRT2v18chr3HG146510	2.6712	ABI3VP1 transcription factor (Fragment);TF-B3 domain-containing protein;B3 domain-containing protein LFL1	BaRT2v18chr1HG031320	-3.61674	Amino acid permease 3	868	882	+	16.1818	1.81e-06	0.054
ERF	BaRT2v18chr2HG106120	3.90918	Ethylene-responsive transcription factor ERF003;AP2/ERF domain-containing protein;Ethylene response factor;Ethylene-responsive transcription factor	BaRT2v18chr1HG026660	1.55928	RNA helicase	1429	1447	+	16.1364	1.82e-06	0.0132
E2F/DP	BaRT2v18chr6HG317740	-2.37705	Transcription factor E2F7	BaRT2v18chr1HG032190	-2.27462	0	1215	1235	+	12.8143	1.84e-06	0.376
B3	BaRT2v18chr3HG146510	2.6712	ABI3VP1 transcription factor (Fragment);TF-B3 domain-containing protein;B3 domain-containing protein LFL1	BaRT2v18chr1HG029760	-2.24104	0	328	342	+	16.1667	1.85e-06	0.054
B3	BaRT2v18chr3HG146510	2.6712	ABI3VP1 transcription factor (Fragment);TF-B3 domain-containing protein;B3 domain-containing protein LFL1	BaRT2v18chr1HG021720	-1.83799	Actin;Actin-7	625	639	-	16.1667	1.85e-06	0.054
GATA	BaRT2v18chr1HG011410	-1.78144	GATA-type domain-containing protein;GATA transcription factor 23	BaRT2v18chr1HG024680	-1.86561	Methyltransferase;24-methylenesterol C-methyltransferase 2	1314	1326	-	15.803	1.87e-06	0.275
HD-ZIP	BaRT2v18chr6HG319320	-1.9042	Homeodomain GLABROUS 11;Homeobox-leucine zipper protein HDG11;Homeobox domain;Homeobox-leucine zipper protein ROC8;HB transcription factor;Octamer-binding transcription factor	BaRT2v18chr1HG037510	-6.49877	0	247	257	+	16.0758	1.88e-06	0.492
ERF	BaRT2v18chr2HG106120	3.90918	Ethylene-responsive transcription factor ERF003;AP2/ERF domain-containing protein;Ethylene response factor;Ethylene-responsive transcription factor	BaRT2v18chr1HG002860	-1.57235	0	246	264	+	16.0909	1.88e-06	0.0136
B3	BaRT2v18chr3HG146510	2.6712	ABI3VP1 transcription factor (Fragment);TF-B3 domain-containing protein;B3 domain-containing protein LFL1	BaRT2v18chr1HG026660	1.55928	RNA helicase	912	926	-	16.1364	1.9e-06	0.054
ERF	BaRT2v18chr2HG106120	3.90918	Ethylene-responsive transcription factor ERF003;AP2/ERF domain-containing protein;Ethylene response factor;Ethylene-responsive transcription factor	BaRT2v18chr1HG026140	-2.57179	Cyclin	1249	1267	-	16.0758	1.9e-06	0.0136
C2H2	BaRT2v18chr4HG208310	2.78006	Protein indeterminate-domain like;Ovo transcription factor;C2H2-type domain-containing protein;Protein indeterminate-domain 1;Zinc finger protein MAGPIE	BaRT2v18chr1HG037320	-2.95056	Peptide transporter PTR1	323	339	+	16.1364	1.91e-06	0.273
ERF	BaRT2v18chr2HG106120	3.90918	Ethylene-responsive transcription factor ERF003;AP2/ERF domain-containing protein;Ethylene response factor;Ethylene-responsive transcription factor	BaRT2v18chr2HG097290	1.82663	0	1313	1331	-	16.0606	1.92e-06	0.0137
TCP	BaRT2v18chr2HG092760	-3.41582	Transcription factor PCF1;Transcription factor TCP7;TCP domain-containing protein	BaRT2v18chr1HG003170	1.80602	ACT domain-containing protein ACR9	1313	1326	-	16.3333	1.95e-06	0.588
C2H2	BaRT2v18chr4HG208310	2.78006	Protein indeterminate-domain like;Ovo transcription factor;C2H2-type domain-containing protein;Protein indeterminate-domain 1;Zinc finger protein MAGPIE	BaRT2v18chr1HG036400	-1.55786	Rop guanine nucleotide exchange factor 7;Rop guanine nucleotide exchange factor 5;PRONE domain-containing protein;ROPGEF5 (ROP GUANINE NUCLEOTIDE EXCHANGE FACTOR 5);Pollen-specific kinase partner protein	229	245	-	16.0909	1.96e-06	0.273
ERF	BaRT2v18chr2HG106120	3.90918	Ethylene-responsive transcription factor ERF003;AP2/ERF domain-containing protein;Ethylene response factor;Ethylene-responsive transcription factor	BaRT2v18chr1HG014580	-2.23966	0	149	167	-	16.0303	1.96e-06	0.0137
ERF	BaRT2v18chr2HG106120	3.90918	Ethylene-responsive transcription factor ERF003;AP2/ERF domain-containing protein;Ethylene response factor;Ethylene-responsive transcription factor	BaRT2v18chr1HG020340	-3.53961	0	671	689	+	16.0303	1.96e-06	0.0137
ERF	BaRT2v18chr2HG106120	3.90918	Ethylene-responsive transcription factor ERF003;AP2/ERF domain-containing protein;Ethylene response factor;Ethylene-responsive transcription factor	BaRT2v18chr1HG031410	-2.57667	0	773	791	-	16.0303	1.96e-06	0.0137
G2-like	BaRT2v18chr2HG059890	2.1088	Two-component response regulator ARR1;Transcription factor NIGT1;HTH myb-type domain-containing protein;transcription factor LUX;myb family transcription factor EFM;Two-component response regulator ARR-B family;Two-component response regulator ORR24;Two-component response regulator ARR2	BaRT2v18chr1HG030380	-3.60024	Auxin-induced protein 5NG4 (Fragment);Drug/metabolite transporter	367	377	-	14.9242	1.98e-06	0.846
ERF	BaRT2v18chr2HG106120	3.90918	Ethylene-responsive transcription factor ERF003;AP2/ERF domain-containing protein;Ethylene response factor;Ethylene-responsive transcription factor	BaRT2v18chr1HG009040	-5.92919	0	796	814	+	16.0152	1.99e-06	0.0138
B3	BaRT2v18chr3HG146510	2.6712	ABI3VP1 transcription factor (Fragment);TF-B3 domain-containing protein;B3 domain-containing protein LFL1	BaRT2v18chr1HG004820	-2.89247	ABC transporter domain-containing protein	852	866	+	16.0758	2.03e-06	0.0548
B3	BaRT2v18chr3HG146510	2.6712	ABI3VP1 transcription factor (Fragment);TF-B3 domain-containing protein;B3 domain-containing protein LFL1	BaRT2v18chr1HG004820	-2.89247	ABC transporter domain-containing protein	968	982	-	16.0606	2.06e-06	0.0548
ERF	BaRT2v18chr2HG106120	3.90918	Ethylene-responsive transcription factor ERF003;AP2/ERF domain-containing protein;Ethylene response factor;Ethylene-responsive transcription factor	BaRT2v18chr1HG020570	2.98967	E3 ubiquitin-protein ligase AIRP2 isoform A;RING finger protein 141;ABA insensitive ring protein;helicase-like transcription factor isoform X1	1477	1495	+	15.9545	2.08e-06	0.0143
ERF	BaRT2v18chr2HG106120	3.90918	Ethylene-responsive transcription factor ERF003;AP2/ERF domain-containing protein;Ethylene response factor;Ethylene-responsive transcription factor	BaRT2v18chr1HG010190	-2.82897	Glutaredoxin domain-containing protein;Thioredoxin-like fold containing protein	527	545	+	15.9394	2.1e-06	0.0144
bZIP	BaRT2v18chr1HG046320	2.78245	Common plant regulatory factor 1;MFMR domain-containing protein;G-box-binding factor 3;G-box binding factor;BZIP domain-containing protein	BaRT2v18chr1HG009690	-4.46273	Serine/threonine-protein kinase RIPK;Putative serine/threonine-protein kinase NAK;Protein kinase domain-containing protein	960	974	-	16.3485	2.14e-06	0.275
ERF	BaRT2v18chr2HG106120	3.90918	Ethylene-responsive transcription factor ERF003;AP2/ERF domain-containing protein;Ethylene response factor;Ethylene-responsive transcription factor	BaRT2v18chr2HG097290	1.82663	0	1316	1334	-	15.9091	2.15e-06	0.0146
GATA	BaRT2v18chr1HG011410	-1.78144	GATA-type domain-containing protein;GATA transcription factor 23	BaRT2v18chr1HG005570	-2.07156	0	1174	1186	-	15.6818	2.15e-06	0.277
C2H2	BaRT2v18chr4HG208310	2.78006	Protein indeterminate-domain like;Ovo transcription factor;C2H2-type domain-containing protein;Protein indeterminate-domain 1;Zinc finger protein MAGPIE	BaRT2v18chr1HG014170	-4.62115	HTH myb-type domain-containing protein	179	195	+	15.9242	2.16e-06	0.273
ERF	BaRT2v18chr2HG106120	3.90918	Ethylene-responsive transcription factor ERF003;AP2/ERF domain-containing protein;Ethylene response factor;Ethylene-responsive transcription factor	BaRT2v18chr1HG017650	2.58936	Purine catabolism regulatory protein;Putative receptor-like protein kinase	1004	1022	+	15.8636	2.22e-06	0.015
B3	BaRT2v18chr3HG146510	2.6712	ABI3VP1 transcription factor (Fragment);TF-B3 domain-containing protein;B3 domain-containing protein LFL1	BaRT2v18chr1HG026920	-4.71456	ABC transporter domain-containing protein;Putative pigment permease, P-loop containing nucleoside triphosphate hydrolase;Putative pleiotropic drug resistance protein PDR/CDR;ATPase, coupled to transmembrane movement of substances	594	608	-	15.9848	2.22e-06	0.0548
AP2	BaRT2v18chr4HG205400	1.95135	AP2 domain containing protein, expressed;AP2-like ethylene-responsive transcription factor ANT;AP2-like ethylene-responsive transcription factor CRL5;AP2 transcription factor	BaRT2v18chr1HG017440	-1.73057	Exostosin domain-containing protein;probable xyloglucan galactosyltransferase GT14	982	1002	+	15.4111	2.23e-06	0.979
B3	BaRT2v18chr3HG146510	2.6712	ABI3VP1 transcription factor (Fragment);TF-B3 domain-containing protein;B3 domain-containing protein LFL1	BaRT2v18chr1HG000850	-4.10506	0	131	145	-	15.9697	2.26e-06	0.0548
B3	BaRT2v18chr3HG146510	2.6712	ABI3VP1 transcription factor (Fragment);TF-B3 domain-containing protein;B3 domain-containing protein LFL1	BaRT2v18chr1HG001750	-5.73166	0	638	652	-	15.9697	2.26e-06	0.0548
B3	BaRT2v18chr3HG146510	2.6712	ABI3VP1 transcription factor (Fragment);TF-B3 domain-containing protein;B3 domain-containing protein LFL1	BaRT2v18chr1HG033030	-1.60632	Calcium-transporting ATPase	881	895	+	15.9697	2.26e-06	0.0548
ERF	BaRT2v18chr2HG106120	3.90918	Ethylene-responsive transcription factor ERF003;AP2/ERF domain-containing protein;Ethylene response factor;Ethylene-responsive transcription factor	BaRT2v18chr1HG009040	-5.92919	0	852	870	+	15.7879	2.34e-06	0.0157
E2F/DP	BaRT2v18chr6HG317740	-2.37705	Transcription factor E2F7	BaRT2v18chr1HG032990	1.69176	0	137	157	-	12.1286	2.34e-06	0.399
ERF	BaRT2v18chr2HG106120	3.90918	Ethylene-responsive transcription factor ERF003;AP2/ERF domain-containing protein;Ethylene response factor;Ethylene-responsive transcription factor	BaRT2v18chr1HG010030	3.23519	0	880	898	-	15.7727	2.37e-06	0.0158
B3	BaRT2v18chr3HG146510	2.6712	ABI3VP1 transcription factor (Fragment);TF-B3 domain-containing protein;B3 domain-containing protein LFL1	BaRT2v18chr1HG020080	-2.85375	Ripening-related protein 3;Putative ripening-related protein 5	906	920	+	15.9091	2.39e-06	0.0548
ERF	BaRT2v18chr2HG106120	3.90918	Ethylene-responsive transcription factor ERF003;AP2/ERF domain-containing protein;Ethylene response factor;Ethylene-responsive transcription factor	BaRT2v18chr1HG009890	-3.16503	Dienelactone hydrolase family, putative;Endo-1,3 1,4-beta-D-glucanase;Endo-1,31,4-beta-D-glucanase;DLH domain-containing protein;Endo-1,31,4-beta-D-glucanase, putative, expressed	103	121	-	15.7424	2.42e-06	0.016
ERF	BaRT2v18chr2HG106120	3.90918	Ethylene-responsive transcription factor ERF003;AP2/ERF domain-containing protein;Ethylene response factor;Ethylene-responsive transcription factor	BaRT2v18chr1HG008910	5.31435	Glucose and ribitol dehydrogenase;NADPH-dependent aldehyde reductase 1, chloroplastic	853	871	+	15.7273	2.45e-06	0.016
ERF	BaRT2v18chr2HG106120	3.90918	Ethylene-responsive transcription factor ERF003;AP2/ERF domain-containing protein;Ethylene response factor;Ethylene-responsive transcription factor	BaRT2v18chr1HG026430	2.7402	MFS domain-containing protein;Hexose carrier protein HEX6	921	939	-	15.7273	2.45e-06	0.016
B3	BaRT2v18chr3HG146510	2.6712	ABI3VP1 transcription factor (Fragment);TF-B3 domain-containing protein;B3 domain-containing protein LFL1	BaRT2v18chr1HG033720	2.17704	ATP-binding family protei (Fragment);GPN-loop GTPase	596	610	+	15.8788	2.46e-06	0.0548
ERF	BaRT2v18chr2HG106120	3.90918	Ethylene-responsive transcription factor ERF003;AP2/ERF domain-containing protein;Ethylene response factor;Ethylene-responsive transcription factor	BaRT2v18chr1HG027820	-2.23357	Histone domain-containing protein	109	127	-	15.7121	2.47e-06	0.0161
ERF	BaRT2v18chr2HG106120	3.90918	Ethylene-responsive transcription factor ERF003;AP2/ERF domain-containing protein;Ethylene response factor;Ethylene-responsive transcription factor	BaRT2v18chr7HG341010	2.09052	Transposon protein, putative, Pong sub-class;Ribosomal protein-like;Putative harbinger transposase-derived protein	391	409	-	15.697	2.5e-06	0.0161
B3	BaRT2v18chr3HG146510	2.6712	ABI3VP1 transcription factor (Fragment);TF-B3 domain-containing protein;B3 domain-containing protein LFL1	BaRT2v18chr1HG026070	1.98387	Serine/threonine-protein kinase SAPK3;Serine/threonine-protein kinase SAPK1;Serine/threonine-protein kinase SAPK2;Serine/threonine-protein kinase SR;Serine/threonine-protein kinase SRK2C;Protein kinase domain-containing protein	468	482	-	15.8636	2.51e-06	0.0548
B3	BaRT2v18chr3HG146510	2.6712	ABI3VP1 transcription factor (Fragment);TF-B3 domain-containing protein;B3 domain-containing protein LFL1	BaRT2v18chr1HG010330	-6.81948	Peroxidase	1405	1419	-	15.8636	2.51e-06	0.0548
ERF	BaRT2v18chr2HG106120	3.90918	Ethylene-responsive transcription factor ERF003;AP2/ERF domain-containing protein;Ethylene response factor;Ethylene-responsive transcription factor	BaRT2v18chr1HG025430	-2.47124	C2H2 zinc-finger protein ZPT3-3;Cys2/His2 zinc-finger transcription factor;Zinc finger protein ZAT9	1128	1146	-	15.6818	2.53e-06	0.0162
bZIP	BaRT2v18chr1HG033690	1.746	BZIP domain-containing protein;ABSCISIC ACID-INSENSITIVE 5-like protein 2	BaRT2v18chr2HG054720	-4.58205	Expansin	476	490	-	16.2424	2.53e-06	0.325
C2H2	BaRT2v18chr4HG208310	2.78006	Protein indeterminate-domain like;Ovo transcription factor;C2H2-type domain-containing protein;Protein indeterminate-domain 1;Zinc finger protein MAGPIE	BaRT2v18chr1HG034980	4.31004	YbhB/YbcL;Phosphatidyl ethanolamine binding protein-like protein;Phosphatidylethanolamine-binding protein;Phosphatidylethanolamine-binding protein PEBP	1064	1080	+	15.6061	2.59e-06	0.281
B3	BaRT2v18chr3HG146510	2.6712	ABI3VP1 transcription factor (Fragment);TF-B3 domain-containing protein;B3 domain-containing protein LFL1	BaRT2v18chr1HG026770	4.34304	ABA inducible protein;ABA-inducible protein PHV A1;Late embryogenesis abundant protein 3	935	949	+	15.8182	2.62e-06	0.0548
B3	BaRT2v18chr3HG146510	2.6712	ABI3VP1 transcription factor (Fragment);TF-B3 domain-containing protein;B3 domain-containing protein LFL1	BaRT2v18chr1HG003740	-5.70177	0	1266	1280	-	15.8182	2.62e-06	0.0548
B3	BaRT2v18chr3HG146510	2.6712	ABI3VP1 transcription factor (Fragment);TF-B3 domain-containing protein;B3 domain-containing protein LFL1	BaRT2v18chr1HG003860	-4.68616	Glycosyltransferase	1323	1337	+	15.8182	2.62e-06	0.0548
ERF	BaRT2v18chr2HG106120	3.90918	Ethylene-responsive transcription factor ERF003;AP2/ERF domain-containing protein;Ethylene response factor;Ethylene-responsive transcription factor	BaRT2v18chr1HG037480	-2.90757	SnRK2 serine threonine protein kinase6;Serine/threonine-protein kinase SAPK6;Stress-induced protein kinase1;Protein kinase domain-containing protein;Serine/threonine-protein kinase SAPK7;Serine/threonine-protein kinase SRK2A;Serine/threonine-protein kinase SAPK4	64	82	-	15.6212	2.64e-06	0.0167
ERF	BaRT2v18chr2HG106120	3.90918	Ethylene-responsive transcription factor ERF003;AP2/ERF domain-containing protein;Ethylene response factor;Ethylene-responsive transcription factor	BaRT2v18chr1HG028550	6.6681	carrot ABA-induced in somatic embryos 3-like;Late embryogenesis abundant protein B19.4;Small hydrophilic plant seed protein, conserved site-containing protein	1395	1413	-	15.6212	2.64e-06	0.0167
ERF	BaRT2v18chr2HG106120	3.90918	Ethylene-responsive transcription factor ERF003;AP2/ERF domain-containing protein;Ethylene response factor;Ethylene-responsive transcription factor	BaRT2v18chr1HG020560	-1.76981	Myb-like DNA-binding domain containing protein;Transcription factor RAX3	229	247	-	15.6061	2.67e-06	0.0167
ERF	BaRT2v18chr2HG106120	3.90918	Ethylene-responsive transcription factor ERF003;AP2/ERF domain-containing protein;Ethylene response factor;Ethylene-responsive transcription factor	BaRT2v18chr1HG000520	-1.6271	Chalcone-flavonone isomerase family protein	554	572	-	15.6061	2.67e-06	0.0167
ERF	BaRT2v18chr2HG106120	3.90918	Ethylene-responsive transcription factor ERF003;AP2/ERF domain-containing protein;Ethylene response factor;Ethylene-responsive transcription factor	BaRT2v18chr1HG021320	-2.39586	Multicopper oxidase, type 1;Cupredoxin superfamily protein isoform 1;Monocopper oxidase-like protein SKU5	854	872	-	15.5909	2.7e-06	0.0168
NAC	BaRT2v18chr2HG058120	-1.90663	NAC domain-containing protein	BaRT2v18chr1HG025930	1.95549	VPS13 domain-containing protein (Fragment);Putative vacuolar protein sorting-associated protein 13B;Pleckstrin domain-containing protein	647	664	+	15.6212	2.71e-06	0.904
ERF	BaRT2v18chr2HG106120	3.90918	Ethylene-responsive transcription factor ERF003;AP2/ERF domain-containing protein;Ethylene response factor;Ethylene-responsive transcription factor	BaRT2v18chr1HG021320	-2.39586	Multicopper oxidase, type 1;Cupredoxin superfamily protein isoform 1;Monocopper oxidase-like protein SKU5	60	78	+	15.5758	2.73e-06	0.0168
ERF	BaRT2v18chr2HG106120	3.90918	Ethylene-responsive transcription factor ERF003;AP2/ERF domain-containing protein;Ethylene response factor;Ethylene-responsive transcription factor	BaRT2v18chr1HG027540	1.80985	F-box domain containing protein;F-box domain-containing protein	815	833	-	15.5758	2.73e-06	0.0168
B3	BaRT2v18chr3HG146510	2.6712	ABI3VP1 transcription factor (Fragment);TF-B3 domain-containing protein;B3 domain-containing protein LFL1	BaRT2v18chr1HG018690	1.69553	Transcription factor MYB4;Transcription factor MYB39;MYB transcription factor;Transcription factor MYB15;Myb-related transcription factor	1093	1107	+	15.7727	2.75e-06	0.0549
B3	BaRT2v18chr3HG146510	2.6712	ABI3VP1 transcription factor (Fragment);TF-B3 domain-containing protein;B3 domain-containing protein LFL1	BaRT2v18chr1HG023940	-1.71557	Urea active transporter;Urea-proton symporter DUR3;SSF domain-containing protein	565	579	-	15.7424	2.84e-06	0.0549
B3	BaRT2v18chr3HG146510	2.6712	ABI3VP1 transcription factor (Fragment);TF-B3 domain-containing protein;B3 domain-containing protein LFL1	BaRT2v18chr1HG026660	1.55928	RNA helicase	632	646	+	15.7424	2.84e-06	0.0549
B3	BaRT2v18chr3HG146510	2.6712	ABI3VP1 transcription factor (Fragment);TF-B3 domain-containing protein;B3 domain-containing protein LFL1	BaRT2v18chr1HG017420	-1.93646	Xyloglucan galactosyltransferase KATAMARI1;Exostosin domain-containing protein	792	806	+	15.7424	2.84e-06	0.0549
ERF	BaRT2v18chr2HG106120	3.90918	Ethylene-responsive transcription factor ERF003;AP2/ERF domain-containing protein;Ethylene response factor;Ethylene-responsive transcription factor	BaRT2v18chr1HG000520	-1.6271	Chalcone-flavonone isomerase family protein	721	739	+	15.5152	2.84e-06	0.0174
AP2	BaRT2v18chr4HG205400	1.95135	AP2 domain containing protein, expressed;AP2-like ethylene-responsive transcription factor ANT;AP2-like ethylene-responsive transcription factor CRL5;AP2 transcription factor	BaRT2v18chr1HG005450	-2.74932	0	334	354	-	14.9111	2.87e-06	0.979
ERF	BaRT2v18chr2HG106120	3.90918	Ethylene-responsive transcription factor ERF003;AP2/ERF domain-containing protein;Ethylene response factor;Ethylene-responsive transcription factor	BaRT2v18chr1HG001820	-4.36996	Phosphoinositide phosphatase SAC6;SAC domain-containing protein	895	913	-	15.5	2.88e-06	0.0175
ERF	BaRT2v18chr2HG106120	3.90918	Ethylene-responsive transcription factor ERF003;AP2/ERF domain-containing protein;Ethylene response factor;Ethylene-responsive transcription factor	BaRT2v18chr1HG028050	2.07366	AP2/ERF domain-containing protein;Ethylene-responsive transcription factor RAP2-3;Ethylene response factor	416	434	-	15.4848	2.91e-06	0.0175
bZIP	BaRT2v18chr3HG156370	3.62906	ABA response element binding factor;Protein ABSCISIC ACID-INSENSITIVE 5;bZIP transcription factor ABI5 homolog;BZIP domain-containing protein	BaRT2v18chr1HG008100	-4.10464	Peroxidase	1203	1220	-	16.0152	2.91e-06	0.335
bZIP	BaRT2v18chr1HG046320	2.78245	Common plant regulatory factor 1;MFMR domain-containing protein;G-box-binding factor 3;G-box binding factor;BZIP domain-containing protein	BaRT2v18chr1HG025670	-1.58409	HAD hydrolase;Putative sugar-terminal-phosphatase;Haloacid dehalogenase-like hydrolase domain-containing protein Sgpp;Putative Phosphorylated carbohydrates phosphatase	662	676	+	15.8636	2.93e-06	0.284
bZIP	BaRT2v18chr3HG156370	3.62906	ABA response element binding factor;Protein ABSCISIC ACID-INSENSITIVE 5;bZIP transcription factor ABI5 homolog;BZIP domain-containing protein	BaRT2v18chr1HG027690	-3.46906	C2 domain-containing protein	1164	1181	-	16	2.94e-06	0.335
GATA	BaRT2v18chr1HG011410	-1.78144	GATA-type domain-containing protein;GATA transcription factor 23	BaRT2v18chr1HG009270	-2.81983	0	1253	1265	+	15.3939	2.98e-06	0.341
ERF	BaRT2v18chr2HG106120	3.90918	Ethylene-responsive transcription factor ERF003;AP2/ERF domain-containing protein;Ethylene response factor;Ethylene-responsive transcription factor	BaRT2v18chr1HG030360	-2.27755	65-kDa microtubule-associated protein 2;65-kDa microtubule-associated protein 5;Microtubule-associated protein, MAP65/Ase1/PRC;Microtubule-associated protein 65-5;65-kDa microtubule-associated protein 5 isoform X1;Protein regulator of cytokinesis, putative	438	456	-	15.4394	3e-06	0.018
bZIP	BaRT2v18chr1HG033690	1.746	BZIP domain-containing protein;ABSCISIC ACID-INSENSITIVE 5-like protein 2	BaRT2v18chr1HG008100	-4.10464	Peroxidase	73	87	-	15.9697	3.01e-06	0.343
ERF	BaRT2v18chr2HG106120	3.90918	Ethylene-responsive transcription factor ERF003;AP2/ERF domain-containing protein;Ethylene response factor;Ethylene-responsive transcription factor	BaRT2v18chr1HG017050	2.73558	Putative transporter arsB;Divalent ion symporter;Citrate transporter family protein;Transmembrane protein, putative, expressed;CitMHS domain-containing protein	938	956	-	15.4242	3.03e-06	0.0181
B3	BaRT2v18chr3HG146510	2.6712	ABI3VP1 transcription factor (Fragment);TF-B3 domain-containing protein;B3 domain-containing protein LFL1	BaRT2v18chr1HG026660	1.55928	RNA helicase	913	927	+	15.6667	3.05e-06	0.0579
bHLH	BaRT2v18chr2HG077710	2.06303	BHLH domain-containing protein;Transcription factor PIF5;Transcription factor PIF3;Transcription factor PHYTOCHROME INTERACTING FACTOR-LIKE 13	BaRT2v18chr1HG011520	-4.49024	Cellulose synthase-like protein D3;Putative mixed-linked glucan synthase 8;Cellulose synthase-like CslF8	1185	1198	+	15.3289	3.06e-06	0.502
ERF	BaRT2v18chr2HG106120	3.90918	Ethylene-responsive transcription factor ERF003;AP2/ERF domain-containing protein;Ethylene response factor;Ethylene-responsive transcription factor	BaRT2v18chr1HG017650	2.58936	Purine catabolism regulatory protein;Putative receptor-like protein kinase	1016	1034	+	15.4091	3.06e-06	0.0181
bZIP	BaRT2v18chr1HG046320	2.78245	Common plant regulatory factor 1;MFMR domain-containing protein;G-box-binding factor 3;G-box binding factor;BZIP domain-containing protein	BaRT2v18chr2HG054720	-4.58205	Expansin	476	490	+	15.7879	3.09e-06	0.284
ERF	BaRT2v18chr2HG106120	3.90918	Ethylene-responsive transcription factor ERF003;AP2/ERF domain-containing protein;Ethylene response factor;Ethylene-responsive transcription factor	BaRT2v18chr1HG009900	-1.74095	0	784	802	+	15.3939	3.1e-06	0.0181
ERF	BaRT2v18chr2HG106120	3.90918	Ethylene-responsive transcription factor ERF003;AP2/ERF domain-containing protein;Ethylene response factor;Ethylene-responsive transcription factor	BaRT2v18chr1HG002860	-1.57235	0	252	270	+	15.3788	3.13e-06	0.0181
ERF	BaRT2v18chr2HG106120	3.90918	Ethylene-responsive transcription factor ERF003;AP2/ERF domain-containing protein;Ethylene response factor;Ethylene-responsive transcription factor	BaRT2v18chr1HG005570	-2.07156	0	1041	1059	+	15.3788	3.13e-06	0.0181
ERF	BaRT2v18chr2HG106120	3.90918	Ethylene-responsive transcription factor ERF003;AP2/ERF domain-containing protein;Ethylene response factor;Ethylene-responsive transcription factor	BaRT2v18chr1HG005000	-3.74927	NAB domain-containing protein	1233	1251	-	15.3788	3.13e-06	0.0181
C2H2	BaRT2v18chr4HG208310	2.78006	Protein indeterminate-domain like;Ovo transcription factor;C2H2-type domain-containing protein;Protein indeterminate-domain 1;Zinc finger protein MAGPIE	BaRT2v18chr1HG022180	-1.62789	Trehalase	1185	1201	-	15.2424	3.16e-06	0.281
ERF	BaRT2v18chr2HG106120	3.90918	Ethylene-responsive transcription factor ERF003;AP2/ERF domain-containing protein;Ethylene response factor;Ethylene-responsive transcription factor	BaRT2v18chr1HG025040	-2.25809	NAD(P)-binding Rossmann-fold superfamily protein isoform 2;Oxidoreductase, short chain dehydrogenase/reductase family protein, expressed;short-chain dehydrogenase TIC 32, chloroplastic-like;Short-chain dehydrogenase TIC 32, chloroplastic;NAD dependent epimerase/dehydratase family protein, expressed	752	770	-	15.3636	3.16e-06	0.0182
bHLH	BaRT2v18chr2HG077710	2.06303	BHLH domain-containing protein;Transcription factor PIF5;Transcription factor PIF3;Transcription factor PHYTOCHROME INTERACTING FACTOR-LIKE 13	BaRT2v18chr1HG027420	2.91622	Diacylglycerol kinase	346	359	+	15.2895	3.2e-06	0.502
B3	BaRT2v18chr3HG146510	2.6712	ABI3VP1 transcription factor (Fragment);TF-B3 domain-containing protein;B3 domain-containing protein LFL1	BaRT2v18chr1HG029760	-2.24104	0	171	185	-	15.6061	3.23e-06	0.0602
bZIP	BaRT2v18chr1HG046320	2.78245	Common plant regulatory factor 1;MFMR domain-containing protein;G-box-binding factor 3;G-box binding factor;BZIP domain-containing protein	BaRT2v18chr1HG009040	-5.92919	0	885	899	+	15.697	3.25e-06	0.284
ERF	BaRT2v18chr2HG106120	3.90918	Ethylene-responsive transcription factor ERF003;AP2/ERF domain-containing protein;Ethylene response factor;Ethylene-responsive transcription factor	BaRT2v18chr1HG019230	-3.4503	Cytokinin dehydrogenase	189	207	-	15.3182	3.26e-06	0.0186
ERF	BaRT2v18chr2HG106120	3.90918	Ethylene-responsive transcription factor ERF003;AP2/ERF domain-containing protein;Ethylene response factor;Ethylene-responsive transcription factor	BaRT2v18chr1HG019230	-3.4503	Cytokinin dehydrogenase	226	244	-	15.3182	3.26e-06	0.0186
E2F/DP	BaRT2v18chr6HG317740	-2.37705	Transcription factor E2F7	BaRT2v18chr1HG011280	-1.90955	Leucine aminopeptidase 2, chloroplastic	924	944	+	11.1143	3.31e-06	0.428
bZIP	BaRT2v18chr1HG046320	2.78245	Common plant regulatory factor 1;MFMR domain-containing protein;G-box-binding factor 3;G-box binding factor;BZIP domain-containing protein	BaRT2v18chr1HG029760	-2.24104	0	974	988	+	15.6667	3.31e-06	0.284
bHLH	BaRT2v18chr2HG077710	2.06303	BHLH domain-containing protein;Transcription factor PIF5;Transcription factor PIF3;Transcription factor PHYTOCHROME INTERACTING FACTOR-LIKE 13	BaRT2v18chr1HG032380	-1.58566	21.7 kDa class VI heat shock protein;SHSP domain-containing protein	1011	1024	+	15.25	3.36e-06	0.502
ERF	BaRT2v18chr2HG106120	3.90918	Ethylene-responsive transcription factor ERF003;AP2/ERF domain-containing protein;Ethylene response factor;Ethylene-responsive transcription factor	BaRT2v18chr1HG035610	-7.18618	probable serine/threonine-protein kinase PBL25;probable serine/threonine-protein kinase PBL23;Serine/threonine-protein kinase PBS1;serine/threonine-protein kinase At3g07070;Receptor-like kinase LIP2;Putative serine/threonine-protein kinase PBL26;Protein kinase domain-containing protein	1170	1188	-	15.2576	3.4e-06	0.0193
C2H2	BaRT2v18chr4HG208310	2.78006	Protein indeterminate-domain like;Ovo transcription factor;C2H2-type domain-containing protein;Protein indeterminate-domain 1;Zinc finger protein MAGPIE	BaRT2v18chr1HG006830	1.65049	Nuclear receptor corepressor 1;Putative MYB DNA-binding domain superfamily protein	515	531	-	15.1061	3.4e-06	0.281
WRKY	BaRT2v18chr3HG147640	-2.75961	Defense-responsive protein WRKY13;WRKY9 transcription factor;WRKY domain-containing protein	BaRT2v18chr1HG009040	-5.92919	0	448	458	+	15.4545	3.43e-06	0.96
WRKY	BaRT2v18chr3HG147640	-2.75961	Defense-responsive protein WRKY13;WRKY9 transcription factor;WRKY domain-containing protein	BaRT2v18chr1HG028440	-2.23437	RING-CH-type domain-containing protein;RING/FYVE/PHD zinc finger superfamily protein;E3 ubiquitin-protein ligase MARCH1;E3 ubiquitin-protein ligase MARCH1 (Fragment)	473	483	-	15.4545	3.43e-06	0.96
bZIP	BaRT2v18chr5HG226660	-4.57611	light-inducible protein CPRF2-like;Light-inducible protein CPRF2-like isoform X2;Basic leucine zipper 25;BZIP domain-containing protein;Light-inducible protein CPRF2	BaRT2v18chr1HG027540	1.80985	F-box domain containing protein;F-box domain-containing protein	1372	1383	+	14.2222	3.49e-06	0.283
ERF	BaRT2v18chr2HG106120	3.90918	Ethylene-responsive transcription factor ERF003;AP2/ERF domain-containing protein;Ethylene response factor;Ethylene-responsive transcription factor	BaRT2v18chr1HG036220	-2.49865	NADPH-dependent aldo-keto reductase, chloroplastic isoform X1;Aldo-keto reductase family 4 member C9;Aldo-keto reductase family 4 member c9-like protein (Fragment);NAD(P)-linked oxidoreductase superfamily protein;NADPH-dependent aldo-keto reductase, chloroplastic-like	75	93	-	15.2121	3.51e-06	0.0198
NAC	BaRT2v18chr2HG058120	-1.90663	NAC domain-containing protein	BaRT2v18chr1HG031390	-4.66159	Dirigent protein (Fragment)	318	335	+	15.2879	3.52e-06	0.904
B3	BaRT2v18chr3HG161790	2.80188	Transcription factor VP-1 homologue;TF-B3 domain-containing protein;Regulatory protein viviparous-1;B3 domain-containing protein VP1;ABA INSENSITIVE 3-2 (Fragment);B3 domain-containing transcription factor ABI3	BaRT2v18chr1HG031320	-3.61674	Amino acid permease 3	382	390	-	14.7943	3.52e-06	0.144
B3	BaRT2v18chr3HG161790	2.80188	Transcription factor VP-1 homologue;TF-B3 domain-containing protein;Regulatory protein viviparous-1;B3 domain-containing protein VP1;ABA INSENSITIVE 3-2 (Fragment);B3 domain-containing transcription factor ABI3	BaRT2v18chr2HG054800	-2.16537	Plasma membrane intrinsic protein;Aquaporin PIP24;Aquaporin PIP	486	494	-	14.7943	3.52e-06	0.144
B3	BaRT2v18chr3HG161790	2.80188	Transcription factor VP-1 homologue;TF-B3 domain-containing protein;Regulatory protein viviparous-1;B3 domain-containing protein VP1;ABA INSENSITIVE 3-2 (Fragment);B3 domain-containing transcription factor ABI3	BaRT2v18chr1HG034350	1.50671	Expansin	670	678	-	14.7943	3.52e-06	0.144
B3	BaRT2v18chr3HG161790	2.80188	Transcription factor VP-1 homologue;TF-B3 domain-containing protein;Regulatory protein viviparous-1;B3 domain-containing protein VP1;ABA INSENSITIVE 3-2 (Fragment);B3 domain-containing transcription factor ABI3	BaRT2v18chr3HG119290	1.88666	0	723	731	-	14.7943	3.52e-06	0.144
B3	BaRT2v18chr3HG161790	2.80188	Transcription factor VP-1 homologue;TF-B3 domain-containing protein;Regulatory protein viviparous-1;B3 domain-containing protein VP1;ABA INSENSITIVE 3-2 (Fragment);B3 domain-containing transcription factor ABI3	BaRT2v18chr1HG006970	1.78859	Phosphoinositide phospholipase C	779	787	-	14.7943	3.52e-06	0.144
B3	BaRT2v18chr3HG161790	2.80188	Transcription factor VP-1 homologue;TF-B3 domain-containing protein;Regulatory protein viviparous-1;B3 domain-containing protein VP1;ABA INSENSITIVE 3-2 (Fragment);B3 domain-containing transcription factor ABI3	BaRT2v18chr1HG022780	-1.87134	probable lysophospholipase BODYGUARD 3;AB hydrolase-1 domain-containing protein;Putative alpha/beta-hydrolase involved in synthesis of cutin;Cardiolipin-specific phospholipase;Hydrolase, alpha/beta fold family protein, expressed	829	837	-	14.7943	3.52e-06	0.144
B3	BaRT2v18chr3HG161790	2.80188	Transcription factor VP-1 homologue;TF-B3 domain-containing protein;Regulatory protein viviparous-1;B3 domain-containing protein VP1;ABA INSENSITIVE 3-2 (Fragment);B3 domain-containing transcription factor ABI3	BaRT2v18chr1HG027310	-1.92045	rRNA N-glycosidase	970	978	-	14.7943	3.52e-06	0.144
B3	BaRT2v18chr3HG161790	2.80188	Transcription factor VP-1 homologue;TF-B3 domain-containing protein;Regulatory protein viviparous-1;B3 domain-containing protein VP1;ABA INSENSITIVE 3-2 (Fragment);B3 domain-containing transcription factor ABI3	BaRT2v18chr1HG004820	-2.89247	ABC transporter domain-containing protein	984	992	-	14.7943	3.52e-06	0.144
B3	BaRT2v18chr3HG161790	2.80188	Transcription factor VP-1 homologue;TF-B3 domain-containing protein;Regulatory protein viviparous-1;B3 domain-containing protein VP1;ABA INSENSITIVE 3-2 (Fragment);B3 domain-containing transcription factor ABI3	BaRT2v18chr1HG023640	-2.72095	cellulose synthase-like protein D3	1116	1124	-	14.7943	3.52e-06	0.144
B3	BaRT2v18chr3HG161790	2.80188	Transcription factor VP-1 homologue;TF-B3 domain-containing protein;Regulatory protein viviparous-1;B3 domain-containing protein VP1;ABA INSENSITIVE 3-2 (Fragment);B3 domain-containing transcription factor ABI3	BaRT2v18chr1HG025980	-1.50876	Beta-amylase	1139	1147	-	14.7943	3.52e-06	0.144
B3	BaRT2v18chr3HG161790	2.80188	Transcription factor VP-1 homologue;TF-B3 domain-containing protein;Regulatory protein viviparous-1;B3 domain-containing protein VP1;ABA INSENSITIVE 3-2 (Fragment);B3 domain-containing transcription factor ABI3	BaRT2v18chr1HG008120	-3.9087	Peroxidase	1331	1339	-	14.7943	3.52e-06	0.144
B3	BaRT2v18chr3HG161790	2.80188	Transcription factor VP-1 homologue;TF-B3 domain-containing protein;Regulatory protein viviparous-1;B3 domain-containing protein VP1;ABA INSENSITIVE 3-2 (Fragment);B3 domain-containing transcription factor ABI3	BaRT2v18chr2HG054800	-2.16537	Plasma membrane intrinsic protein;Aquaporin PIP24;Aquaporin PIP	485	493	+	14.7943	3.52e-06	0.144
B3	BaRT2v18chr3HG161790	2.80188	Transcription factor VP-1 homologue;TF-B3 domain-containing protein;Regulatory protein viviparous-1;B3 domain-containing protein VP1;ABA INSENSITIVE 3-2 (Fragment);B3 domain-containing transcription factor ABI3	BaRT2v18chr1HG026920	-4.71456	ABC transporter domain-containing protein;Putative pigment permease, P-loop containing nucleoside triphosphate hydrolase;Putative pleiotropic drug resistance protein PDR/CDR;ATPase, coupled to transmembrane movement of substances	597	605	+	14.7943	3.52e-06	0.144
B3	BaRT2v18chr3HG161790	2.80188	Transcription factor VP-1 homologue;TF-B3 domain-containing protein;Regulatory protein viviparous-1;B3 domain-containing protein VP1;ABA INSENSITIVE 3-2 (Fragment);B3 domain-containing transcription factor ABI3	BaRT2v18chr1HG011700	-3.98376	BHLH domain-containing protein	620	628	+	14.7943	3.52e-06	0.144
B3	BaRT2v18chr3HG161790	2.80188	Transcription factor VP-1 homologue;TF-B3 domain-containing protein;Regulatory protein viviparous-1;B3 domain-containing protein VP1;ABA INSENSITIVE 3-2 (Fragment);B3 domain-containing transcription factor ABI3	BaRT2v18chr1HG022780	-1.87134	probable lysophospholipase BODYGUARD 3;AB hydrolase-1 domain-containing protein;Putative alpha/beta-hydrolase involved in synthesis of cutin;Cardiolipin-specific phospholipase;Hydrolase, alpha/beta fold family protein, expressed	828	836	+	14.7943	3.52e-06	0.144
B3	BaRT2v18chr3HG161790	2.80188	Transcription factor VP-1 homologue;TF-B3 domain-containing protein;Regulatory protein viviparous-1;B3 domain-containing protein VP1;ABA INSENSITIVE 3-2 (Fragment);B3 domain-containing transcription factor ABI3	BaRT2v18chr1HG034350	1.50671	Expansin	928	936	+	14.7943	3.52e-06	0.144
B3	BaRT2v18chr3HG161790	2.80188	Transcription factor VP-1 homologue;TF-B3 domain-containing protein;Regulatory protein viviparous-1;B3 domain-containing protein VP1;ABA INSENSITIVE 3-2 (Fragment);B3 domain-containing transcription factor ABI3	BaRT2v18chr1HG027310	-1.92045	rRNA N-glycosidase	969	977	+	14.7943	3.52e-06	0.144
B3	BaRT2v18chr3HG161790	2.80188	Transcription factor VP-1 homologue;TF-B3 domain-containing protein;Regulatory protein viviparous-1;B3 domain-containing protein VP1;ABA INSENSITIVE 3-2 (Fragment);B3 domain-containing transcription factor ABI3	BaRT2v18chr1HG034810	-5.55106	Solute carrier family 39 (Zinc transporter), member 1/2/3;Zinc transporter 5;Metal ion transporter ZIP5	1081	1089	+	14.7943	3.52e-06	0.144
B3	BaRT2v18chr3HG161790	2.80188	Transcription factor VP-1 homologue;TF-B3 domain-containing protein;Regulatory protein viviparous-1;B3 domain-containing protein VP1;ABA INSENSITIVE 3-2 (Fragment);B3 domain-containing transcription factor ABI3	BaRT2v18chr1HG005710	-2.10195	0	1125	1133	+	14.7943	3.52e-06	0.144
B3	BaRT2v18chr3HG161790	2.80188	Transcription factor VP-1 homologue;TF-B3 domain-containing protein;Regulatory protein viviparous-1;B3 domain-containing protein VP1;ABA INSENSITIVE 3-2 (Fragment);B3 domain-containing transcription factor ABI3	BaRT2v18chr1HG010320	-3.84617	Peroxidase	1144	1152	+	14.7943	3.52e-06	0.144
B3	BaRT2v18chr3HG161790	2.80188	Transcription factor VP-1 homologue;TF-B3 domain-containing protein;Regulatory protein viviparous-1;B3 domain-containing protein VP1;ABA INSENSITIVE 3-2 (Fragment);B3 domain-containing transcription factor ABI3	BaRT2v18chr1HG024150	-2.45318	Peroxidase	1146	1154	+	14.7943	3.52e-06	0.144
B3	BaRT2v18chr3HG161790	2.80188	Transcription factor VP-1 homologue;TF-B3 domain-containing protein;Regulatory protein viviparous-1;B3 domain-containing protein VP1;ABA INSENSITIVE 3-2 (Fragment);B3 domain-containing transcription factor ABI3	BaRT2v18chr1HG000500	-3.03391	Jasmonate induced protein	1157	1165	+	14.7943	3.52e-06	0.144
B3	BaRT2v18chr3HG161790	2.80188	Transcription factor VP-1 homologue;TF-B3 domain-containing protein;Regulatory protein viviparous-1;B3 domain-containing protein VP1;ABA INSENSITIVE 3-2 (Fragment);B3 domain-containing transcription factor ABI3	BaRT2v18chr1HG025040	-2.25809	NAD(P)-binding Rossmann-fold superfamily protein isoform 2;Oxidoreductase, short chain dehydrogenase/reductase family protein, expressed;short-chain dehydrogenase TIC 32, chloroplastic-like;Short-chain dehydrogenase TIC 32, chloroplastic;NAD dependent epimerase/dehydratase family protein, expressed	1255	1263	+	14.7943	3.52e-06	0.144
B3	BaRT2v18chr3HG161790	2.80188	Transcription factor VP-1 homologue;TF-B3 domain-containing protein;Regulatory protein viviparous-1;B3 domain-containing protein VP1;ABA INSENSITIVE 3-2 (Fragment);B3 domain-containing transcription factor ABI3	BaRT2v18chr1HG031150	-1.71723	Beta-hexosaminidase	1364	1372	+	14.7943	3.52e-06	0.144
B3	BaRT2v18chr3HG161790	2.80188	Transcription factor VP-1 homologue;TF-B3 domain-containing protein;Regulatory protein viviparous-1;B3 domain-containing protein VP1;ABA INSENSITIVE 3-2 (Fragment);B3 domain-containing transcription factor ABI3	BaRT2v18chr2HG097290	1.82663	0	1382	1390	+	14.7943	3.52e-06	0.144
C2H2	BaRT2v18chr4HG208310	2.78006	Protein indeterminate-domain like;Ovo transcription factor;C2H2-type domain-containing protein;Protein indeterminate-domain 1;Zinc finger protein MAGPIE	BaRT2v18chr1HG001560	-5.22938	O-methyltransferase ZRP4;Acetylserotonin O-methyltransferase 3	643	659	-	15.0303	3.55e-06	0.281
MYB	BaRT2v18chr1HG014170	-4.62115	HTH myb-type domain-containing protein	BaRT2v18chr2HG054720	-4.58205	Expansin	856	870	+	15.2727	3.55e-06	0.801
G2-like	BaRT2v18chr2HG059890	2.1088	Two-component response regulator ARR1;Transcription factor NIGT1;HTH myb-type domain-containing protein;transcription factor LUX;myb family transcription factor EFM;Two-component response regulator ARR-B family;Two-component response regulator ORR24;Two-component response regulator ARR2	BaRT2v18chr2HG056620	2.05084	0	741	751	-	14.803	3.57e-06	0.846
bHLH	BaRT2v18chr2HG077710	2.06303	BHLH domain-containing protein;Transcription factor PIF5;Transcription factor PIF3;Transcription factor PHYTOCHROME INTERACTING FACTOR-LIKE 13	BaRT2v18chr1HG028350	-6.27753	Glycine-rich cell wall structural protein 1-like	894	907	-	15.1974	3.58e-06	0.502
C2H2	BaRT2v18chr4HG208310	2.78006	Protein indeterminate-domain like;Ovo transcription factor;C2H2-type domain-containing protein;Protein indeterminate-domain 1;Zinc finger protein MAGPIE	BaRT2v18chr1HG004020	-5.90617	DJ-1 protein homolog E;DJ-1 protein homolog F;Class I glutamine amidotransferase-like superfamily protein;Intracellular protease, PfpI family protein, expressed;DJ-1 protein-like protein E-like	295	311	+	15	3.61e-06	0.281
ERF	BaRT2v18chr2HG106120	3.90918	Ethylene-responsive transcription factor ERF003;AP2/ERF domain-containing protein;Ethylene response factor;Ethylene-responsive transcription factor	BaRT2v18chr1HG045370	-1.74343	0	1034	1052	+	15.1667	3.62e-06	0.0203
B3	BaRT2v18chr3HG146510	2.6712	ABI3VP1 transcription factor (Fragment);TF-B3 domain-containing protein;B3 domain-containing protein LFL1	BaRT2v18chr1HG036130	-4.63491	PlsC domain-containing protein;Glycerol-3-phosphate acyltransferase 5	556	570	-	15.4848	3.64e-06	0.0666
TCP	BaRT2v18chr2HG092760	-3.41582	Transcription factor PCF1;Transcription factor TCP7;TCP domain-containing protein	BaRT2v18chr1HG003640	-7.10445	Calcium permeable stress-gated cation channel 1	951	964	-	15.5303	3.68e-06	0.588
ERF	BaRT2v18chr2HG106120	3.90918	Ethylene-responsive transcription factor ERF003;AP2/ERF domain-containing protein;Ethylene response factor;Ethylene-responsive transcription factor	BaRT2v18chr1HG005000	-3.74927	NAB domain-containing protein	1474	1492	+	15.1364	3.7e-06	0.0206
ERF	BaRT2v18chr2HG106120	3.90918	Ethylene-responsive transcription factor ERF003;AP2/ERF domain-containing protein;Ethylene response factor;Ethylene-responsive transcription factor	BaRT2v18chr1HG020580	-1.54943	Acetyltransferase, GNAT family protein, expressed;Arylalkylamine N-acetyltransferase (Fragment);Putative ribosomal-protein-alanine acetyltransferase;Acyl-CoA N-acyltransferases (NAT) superfamily protein	954	972	-	15.1212	3.73e-06	0.0207
bZIP	BaRT2v18chr3HG156370	3.62906	ABA response element binding factor;Protein ABSCISIC ACID-INSENSITIVE 5;bZIP transcription factor ABI5 homolog;BZIP domain-containing protein	BaRT2v18chr1HG017650	2.58936	Purine catabolism regulatory protein;Putative receptor-like protein kinase	1336	1353	-	15.5909	3.77e-06	0.387
ERF	BaRT2v18chr2HG106120	3.90918	Ethylene-responsive transcription factor ERF003;AP2/ERF domain-containing protein;Ethylene response factor;Ethylene-responsive transcription factor	BaRT2v18chr1HG009040	-5.92919	0	816	834	+	15.1061	3.77e-06	0.0207
ERF	BaRT2v18chr2HG106120	3.90918	Ethylene-responsive transcription factor ERF003;AP2/ERF domain-containing protein;Ethylene response factor;Ethylene-responsive transcription factor	BaRT2v18chr1HG035610	-7.18618	probable serine/threonine-protein kinase PBL25;probable serine/threonine-protein kinase PBL23;Serine/threonine-protein kinase PBS1;serine/threonine-protein kinase At3g07070;Receptor-like kinase LIP2;Putative serine/threonine-protein kinase PBL26;Protein kinase domain-containing protein	1402	1420	+	15.1061	3.77e-06	0.0207
HD-ZIP	BaRT2v18chr6HG319320	-1.9042	Homeodomain GLABROUS 11;Homeobox-leucine zipper protein HDG11;Homeobox domain;Homeobox-leucine zipper protein ROC8;HB transcription factor;Octamer-binding transcription factor	BaRT2v18chr1HG006830	1.65049	Nuclear receptor corepressor 1;Putative MYB DNA-binding domain superfamily protein	1142	1152	+	15.5303	3.79e-06	0.492
bZIP	BaRT2v18chr5HG226660	-4.57611	light-inducible protein CPRF2-like;Light-inducible protein CPRF2-like isoform X2;Basic leucine zipper 25;BZIP domain-containing protein;Light-inducible protein CPRF2	BaRT2v18chr1HG002110	-2.83473	Flavonoid O-methyltransferase;O-methyltransferase 5;Caffeic acid 3-O-methyltransferase;Flavone 3'-O-methyltransferase 1;Tricetin 3',4',5'-O-trimethyltransferase	247	258	-	14.1919	3.8e-06	0.283
B3	BaRT2v18chr3HG146510	2.6712	ABI3VP1 transcription factor (Fragment);TF-B3 domain-containing protein;B3 domain-containing protein LFL1	BaRT2v18chr1HG005710	-2.10195	0	1127	1141	+	15.4394	3.8e-06	0.0682
E2F/DP	BaRT2v18chr6HG317740	-2.37705	Transcription factor E2F7	BaRT2v18chr1HG033000	-1.64875	Putative glucan endo-1,3-beta-glucosidase GVI;Putative O-Glycosyl hydrolase superfamily protein;Glycoside hydrolase, family 17;Beta-1,3-glucanase	207	227	+	10.6857	3.82e-06	0.428
B3	BaRT2v18chr3HG146510	2.6712	ABI3VP1 transcription factor (Fragment);TF-B3 domain-containing protein;B3 domain-containing protein LFL1	BaRT2v18chr1HG006830	1.65049	Nuclear receptor corepressor 1;Putative MYB DNA-binding domain superfamily protein	968	982	-	15.4242	3.86e-06	0.0682
GATA	BaRT2v18chr1HG011410	-1.78144	GATA-type domain-containing protein;GATA transcription factor 23	BaRT2v18chr1HG005570	-2.07156	0	1177	1189	+	15.1364	3.88e-06	0.364
bHLH	BaRT2v18chr2HG077710	2.06303	BHLH domain-containing protein;Transcription factor PIF5;Transcription factor PIF3;Transcription factor PHYTOCHROME INTERACTING FACTOR-LIKE 13	BaRT2v18chr1HG023290	1.89732	ADP-ribosylation factor GTPase-activating protein 3;probable ADP-ribosylation factor GTPase-activating protein AGD9;probable ADP-ribosylation factor GTPase-activating protein AGD8;ADP-ribosylation factor GTPase-activating protein AGD10;Arf GTPase activating protein;ADP-ribosylation factor GTPase-activating protein;GTPase activating protein, putative, expressed;Arf-GAP domain-containing protein	1293	1306	+	15.1184	3.91e-06	0.502
ERF	BaRT2v18chr2HG106120	3.90918	Ethylene-responsive transcription factor ERF003;AP2/ERF domain-containing protein;Ethylene response factor;Ethylene-responsive transcription factor	BaRT2v18chr1HG021320	-2.39586	Multicopper oxidase, type 1;Cupredoxin superfamily protein isoform 1;Monocopper oxidase-like protein SKU5	222	240	+	15.0455	3.93e-06	0.0214
E2F/DP	BaRT2v18chr6HG317740	-2.37705	Transcription factor E2F7	BaRT2v18chr1HG007270	-2.42733	Protein kinase domain-containing protein	737	757	-	10.5714	3.96e-06	0.428
ERF	BaRT2v18chr2HG106120	3.90918	Ethylene-responsive transcription factor ERF003;AP2/ERF domain-containing protein;Ethylene response factor;Ethylene-responsive transcription factor	BaRT2v18chr1HG022800	1.65388	heavy metal-associated isoprenylated plant protein 39;Late blight resistance protein like R1A-3;HMA domain-containing protein;Heavy metal-associated domain containing protein, expressed	1452	1470	-	15.0303	3.97e-06	0.0215
B3	BaRT2v18chr3HG146510	2.6712	ABI3VP1 transcription factor (Fragment);TF-B3 domain-containing protein;B3 domain-containing protein LFL1	BaRT2v18chr3HG119290	1.88666	0	719	733	-	15.3788	4.01e-06	0.0694
ERF	BaRT2v18chr2HG106120	3.90918	Ethylene-responsive transcription factor ERF003;AP2/ERF domain-containing protein;Ethylene response factor;Ethylene-responsive transcription factor	BaRT2v18chr1HG026070	1.98387	Serine/threonine-protein kinase SAPK3;Serine/threonine-protein kinase SAPK1;Serine/threonine-protein kinase SAPK2;Serine/threonine-protein kinase SR;Serine/threonine-protein kinase SRK2C;Protein kinase domain-containing protein	1360	1378	-	15	4.05e-06	0.0219
bZIP	BaRT2v18chr5HG226660	-4.57611	light-inducible protein CPRF2-like;Light-inducible protein CPRF2-like isoform X2;Basic leucine zipper 25;BZIP domain-containing protein;Light-inducible protein CPRF2	BaRT2v18chr1HG009690	-4.46273	Serine/threonine-protein kinase RIPK;Putative serine/threonine-protein kinase NAK;Protein kinase domain-containing protein	962	973	+	14.0707	4.08e-06	0.283
GATA	BaRT2v18chr1HG011410	-1.78144	GATA-type domain-containing protein;GATA transcription factor 23	BaRT2v18chr1HG021760	1.56316	Response to low sulfur protein, putative;ribonuclease Y-like;DNA double-strand break repair RAD50 ATPase-like protein;Autophagy-related protein 13 isoform 1	1399	1411	+	15.0909	4.09e-06	0.364
bZIP	BaRT2v18chr5HG226660	-4.57611	light-inducible protein CPRF2-like;Light-inducible protein CPRF2-like isoform X2;Basic leucine zipper 25;BZIP domain-containing protein;Light-inducible protein CPRF2	BaRT2v18chr1HG009040	-5.92919	0	886	897	-	14.0606	4.12e-06	0.283
B3	BaRT2v18chr3HG146510	2.6712	ABI3VP1 transcription factor (Fragment);TF-B3 domain-containing protein;B3 domain-containing protein LFL1	BaRT2v18chr1HG031320	-3.61674	Amino acid permease 3	872	886	+	15.3485	4.13e-06	0.0694
B3	BaRT2v18chr3HG146510	2.6712	ABI3VP1 transcription factor (Fragment);TF-B3 domain-containing protein;B3 domain-containing protein LFL1	BaRT2v18chr1HG000490	-1.83397	Jasmonate induced protein	1311	1325	+	15.3485	4.13e-06	0.0694
ERF	BaRT2v18chr2HG106120	3.90918	Ethylene-responsive transcription factor ERF003;AP2/ERF domain-containing protein;Ethylene response factor;Ethylene-responsive transcription factor	BaRT2v18chr1HG033720	2.17704	ATP-binding family protei (Fragment);GPN-loop GTPase	206	224	+	14.9545	4.18e-06	0.0224
GATA	BaRT2v18chr1HG011410	-1.78144	GATA-type domain-containing protein;GATA transcription factor 23	BaRT2v18chr1HG024430	7.27056	0	1007	1019	-	15.0455	4.24e-06	0.364
ERF	BaRT2v18chr2HG106120	3.90918	Ethylene-responsive transcription factor ERF003;AP2/ERF domain-containing protein;Ethylene response factor;Ethylene-responsive transcription factor	BaRT2v18chr2HG059410	3.07133	DNA binding protein, putative isoform 1;Usp domain-containing protein;Fiber protein Fb19 (Fragment)	1361	1379	-	14.9242	4.26e-06	0.0225
ERF	BaRT2v18chr2HG106120	3.90918	Ethylene-responsive transcription factor ERF003;AP2/ERF domain-containing protein;Ethylene response factor;Ethylene-responsive transcription factor	BaRT2v18chr1HG007270	-2.42733	Protein kinase domain-containing protein	120	138	+	14.9091	4.31e-06	0.0225
ERF	BaRT2v18chr2HG106120	3.90918	Ethylene-responsive transcription factor ERF003;AP2/ERF domain-containing protein;Ethylene response factor;Ethylene-responsive transcription factor	BaRT2v18chr1HG010390	4.28563	0	1288	1306	-	14.9091	4.31e-06	0.0225
ERF	BaRT2v18chr2HG106120	3.90918	Ethylene-responsive transcription factor ERF003;AP2/ERF domain-containing protein;Ethylene response factor;Ethylene-responsive transcription factor	BaRT2v18chr4HG210200	1.77553	0	1313	1331	-	14.9091	4.31e-06	0.0225
ERF	BaRT2v18chr2HG106120	3.90918	Ethylene-responsive transcription factor ERF003;AP2/ERF domain-containing protein;Ethylene response factor;Ethylene-responsive transcription factor	BaRT2v18chr1HG035610	-7.18618	probable serine/threonine-protein kinase PBL25;probable serine/threonine-protein kinase PBL23;Serine/threonine-protein kinase PBS1;serine/threonine-protein kinase At3g07070;Receptor-like kinase LIP2;Putative serine/threonine-protein kinase PBL26;Protein kinase domain-containing protein	1405	1423	+	14.9091	4.31e-06	0.0225
B3	BaRT2v18chr3HG146510	2.6712	ABI3VP1 transcription factor (Fragment);TF-B3 domain-containing protein;B3 domain-containing protein LFL1	BaRT2v18chr1HG013610	-2.36727	IQ-domain 25;IQ motif, EF-hand binding site;Iq-domain 31;DUF4005 domain-containing protein (Fragment)	1008	1022	-	15.2879	4.35e-06	0.0701
ERF	BaRT2v18chr2HG106120	3.90918	Ethylene-responsive transcription factor ERF003;AP2/ERF domain-containing protein;Ethylene response factor;Ethylene-responsive transcription factor	BaRT2v18chr1HG000040	1.55262	0	1239	1257	-	14.8939	4.35e-06	0.0226
E2F/DP	BaRT2v18chr6HG317740	-2.37705	Transcription factor E2F7	BaRT2v18chr1HG036610	1.61121	Coronatine-insensitive 1b;Coronatine insensitive protein 1;coronatine-insensitive protein homolog 1b;Auxin F-box protein 5;Coronatine-insensitive protein 1-like;Putative leucine-rich repeat domain, L domain-like protein;Coronatine-insensitive protein 1	855	875	+	10.2857	4.35e-06	0.428
B3	BaRT2v18chr3HG146510	2.6712	ABI3VP1 transcription factor (Fragment);TF-B3 domain-containing protein;B3 domain-containing protein LFL1	BaRT2v18chr1HG002110	-2.83473	Flavonoid O-methyltransferase;O-methyltransferase 5;Caffeic acid 3-O-methyltransferase;Flavone 3'-O-methyltransferase 1;Tricetin 3',4',5'-O-trimethyltransferase	746	760	+	15.2727	4.4e-06	0.0701
B3	BaRT2v18chr3HG146510	2.6712	ABI3VP1 transcription factor (Fragment);TF-B3 domain-containing protein;B3 domain-containing protein LFL1	BaRT2v18chr1HG003860	-4.68616	Glycosyltransferase	1326	1340	-	15.2727	4.4e-06	0.0701
B3	BaRT2v18chr3HG146510	2.6712	ABI3VP1 transcription factor (Fragment);TF-B3 domain-containing protein;B3 domain-containing protein LFL1	BaRT2v18chr1HG013610	-2.36727	IQ-domain 25;IQ motif, EF-hand binding site;Iq-domain 31;DUF4005 domain-containing protein (Fragment)	950	964	-	15.2576	4.45e-06	0.0701
bZIP	BaRT2v18chr1HG033690	1.746	BZIP domain-containing protein;ABSCISIC ACID-INSENSITIVE 5-like protein 2	BaRT2v18chr1HG027420	2.91622	Diacylglycerol kinase	347	361	+	15.2879	4.47e-06	0.401
B3	BaRT2v18chr3HG146510	2.6712	ABI3VP1 transcription factor (Fragment);TF-B3 domain-containing protein;B3 domain-containing protein LFL1	BaRT2v18chr1HG017820	-1.55278	Beta-amylase	825	839	+	15.2424	4.52e-06	0.0701
bZIP	BaRT2v18chr1HG033690	1.746	BZIP domain-containing protein;ABSCISIC ACID-INSENSITIVE 5-like protein 2	BaRT2v18chr1HG008100	-4.10464	Peroxidase	1205	1219	-	15.2727	4.52e-06	0.401
ERF	BaRT2v18chr2HG106120	3.90918	Ethylene-responsive transcription factor ERF003;AP2/ERF domain-containing protein;Ethylene response factor;Ethylene-responsive transcription factor	BaRT2v18chr1HG008740	-2.24176	Transcription factor MYB86;HTH myb-type domain-containing protein;Myb transcription factor;MYB18 transcription factor;Transcription factor MYB61	797	815	+	14.8333	4.53e-06	0.0232
ERF	BaRT2v18chr2HG106120	3.90918	Ethylene-responsive transcription factor ERF003;AP2/ERF domain-containing protein;Ethylene response factor;Ethylene-responsive transcription factor	BaRT2v18chr1HG026070	1.98387	Serine/threonine-protein kinase SAPK3;Serine/threonine-protein kinase SAPK1;Serine/threonine-protein kinase SAPK2;Serine/threonine-protein kinase SR;Serine/threonine-protein kinase SRK2C;Protein kinase domain-containing protein	1363	1381	-	14.8333	4.53e-06	0.0232
ERF	BaRT2v18chr2HG106120	3.90918	Ethylene-responsive transcription factor ERF003;AP2/ERF domain-containing protein;Ethylene response factor;Ethylene-responsive transcription factor	BaRT2v18chr7HG341010	2.09052	Transposon protein, putative, Pong sub-class;Ribosomal protein-like;Putative harbinger transposase-derived protein	1381	1399	-	14.8333	4.53e-06	0.0232
ERF	BaRT2v18chr2HG106120	3.90918	Ethylene-responsive transcription factor ERF003;AP2/ERF domain-containing protein;Ethylene response factor;Ethylene-responsive transcription factor	BaRT2v18chr1HG008740	-2.24176	Transcription factor MYB86;HTH myb-type domain-containing protein;Myb transcription factor;MYB18 transcription factor;Transcription factor MYB61	1152	1170	-	14.8182	4.57e-06	0.0233
B3	BaRT2v18chr3HG146510	2.6712	ABI3VP1 transcription factor (Fragment);TF-B3 domain-containing protein;B3 domain-containing protein LFL1	BaRT2v18chr1HG035280	2.61876	0	838	852	-	15.2273	4.59e-06	0.0701
ERF	BaRT2v18chr2HG106120	3.90918	Ethylene-responsive transcription factor ERF003;AP2/ERF domain-containing protein;Ethylene response factor;Ethylene-responsive transcription factor	BaRT2v18chr1HG010190	-2.82897	Glutaredoxin domain-containing protein;Thioredoxin-like fold containing protein	446	464	+	14.803	4.62e-06	0.0233
ERF	BaRT2v18chr2HG106120	3.90918	Ethylene-responsive transcription factor ERF003;AP2/ERF domain-containing protein;Ethylene response factor;Ethylene-responsive transcription factor	BaRT2v18chr1HG023290	1.89732	ADP-ribosylation factor GTPase-activating protein 3;probable ADP-ribosylation factor GTPase-activating protein AGD9;probable ADP-ribosylation factor GTPase-activating protein AGD8;ADP-ribosylation factor GTPase-activating protein AGD10;Arf GTPase activating protein;ADP-ribosylation factor GTPase-activating protein;GTPase activating protein, putative, expressed;Arf-GAP domain-containing protein	1430	1448	-	14.803	4.62e-06	0.0233
bZIP	BaRT2v18chr3HG156370	3.62906	ABA response element binding factor;Protein ABSCISIC ACID-INSENSITIVE 5;bZIP transcription factor ABI5 homolog;BZIP domain-containing protein	BaRT2v18chr1HG028050	2.07366	AP2/ERF domain-containing protein;Ethylene-responsive transcription factor RAP2-3;Ethylene response factor	1195	1212	-	15.2273	4.65e-06	0.41
B3	BaRT2v18chr3HG146510	2.6712	ABI3VP1 transcription factor (Fragment);TF-B3 domain-containing protein;B3 domain-containing protein LFL1	BaRT2v18chr1HG023640	-2.72095	cellulose synthase-like protein D3	1112	1126	-	15.2121	4.66e-06	0.0701
bZIP	BaRT2v18chr1HG046320	2.78245	Common plant regulatory factor 1;MFMR domain-containing protein;G-box-binding factor 3;G-box binding factor;BZIP domain-containing protein	BaRT2v18chr1HG008100	-4.10464	Peroxidase	1205	1219	+	15.0909	4.67e-06	0.361
ERF	BaRT2v18chr2HG106120	3.90918	Ethylene-responsive transcription factor ERF003;AP2/ERF domain-containing protein;Ethylene response factor;Ethylene-responsive transcription factor	BaRT2v18chr1HG033120	-2.48206	Basic leucine zipper 23;Transcription factor TGA3;BZIP domain-containing protein	142	160	-	14.7727	4.71e-06	0.0236
ERF	BaRT2v18chr2HG106120	3.90918	Ethylene-responsive transcription factor ERF003;AP2/ERF domain-containing protein;Ethylene response factor;Ethylene-responsive transcription factor	BaRT2v18chr1HG031150	-1.71723	Beta-hexosaminidase	1268	1286	-	14.7727	4.71e-06	0.0236
MYB	BaRT2v18chr1HG014170	-4.62115	HTH myb-type domain-containing protein	BaRT2v18chr1HG023620	-6.06023	Putative inositol or phosphatidylinositol kinase;Ribosome quality control complex subunit 2;YTH domain-containing protein 1-like;acidic leucine-rich nuclear phosphoprotein 32 family member B;Chalcone-flavanone isomerase family protein;DNA polymerase epsilon catalytic subunit A-like;chaperonin CPN60, mitochondrial;Myelin transcription factor 1 isoform X2	1283	1297	-	14.9697	4.74e-06	0.801
HD-ZIP	BaRT2v18chr6HG319320	-1.9042	Homeodomain GLABROUS 11;Homeobox-leucine zipper protein HDG11;Homeobox domain;Homeobox-leucine zipper protein ROC8;HB transcription factor;Octamer-binding transcription factor	BaRT2v18chr1HG025670	-1.58409	HAD hydrolase;Putative sugar-terminal-phosphatase;Haloacid dehalogenase-like hydrolase domain-containing protein Sgpp;Putative Phosphorylated carbohydrates phosphatase	359	369	+	15.2576	4.75e-06	0.492
C2H2	BaRT2v18chr4HG208310	2.78006	Protein indeterminate-domain like;Ovo transcription factor;C2H2-type domain-containing protein;Protein indeterminate-domain 1;Zinc finger protein MAGPIE	BaRT2v18chr2HG055500	1.71034	Glycosyltransferase;UDP-glucosyltransferase UGT13248;UDP-glycosyltransferase 79;Crocetin glucosyltransferase 2	862	878	-	14.4697	4.77e-06	0.331
E2F/DP	BaRT2v18chr6HG317740	-2.37705	Transcription factor E2F7	BaRT2v18chr1HG001750	-5.73166	0	654	674	+	9.98571	4.8e-06	0.428
B3	BaRT2v18chr3HG146510	2.6712	ABI3VP1 transcription factor (Fragment);TF-B3 domain-containing protein;B3 domain-containing protein LFL1	BaRT2v18chr1HG026770	4.34304	ABA inducible protein;ABA-inducible protein PHV A1;Late embryogenesis abundant protein 3	942	956	-	15.1667	4.86e-06	0.0722
C2H2	BaRT2v18chr4HG208310	2.78006	Protein indeterminate-domain like;Ovo transcription factor;C2H2-type domain-containing protein;Protein indeterminate-domain 1;Zinc finger protein MAGPIE	BaRT2v18chr1HG035420	3.27686	FBD domain-containing protein	1255	1271	+	14.3939	4.96e-06	0.331
G2-like	BaRT2v18chr2HG059890	2.1088	Two-component response regulator ARR1;Transcription factor NIGT1;HTH myb-type domain-containing protein;transcription factor LUX;myb family transcription factor EFM;Two-component response regulator ARR-B family;Two-component response regulator ORR24;Two-component response regulator ARR2	BaRT2v18chr1HG031490	-2.11054	Usp domain-containing protein;Adenine nucleotide alpha hydrolase-like superfamily protein;Adenine nucleotide alpha hydrolases-like superfamily protein	582	592	+	14.6061	4.98e-06	0.846
ERF	BaRT2v18chr2HG106120	3.90918	Ethylene-responsive transcription factor ERF003;AP2/ERF domain-containing protein;Ethylene response factor;Ethylene-responsive transcription factor	BaRT2v18chr1HG020430	-4.55328	Microtubule plus-end binding protein;Microtubule-associated protein RP/EB family member 1C;Microtubule-associated protein, RP/EB family;Microtubule-associated protein RP/EB;Microtubule-binding protein involved in cell cycle control;Putative microtubule-associated protein RP/EB;EB1 C-terminal domain-containing protein;End binding protein 1B;Calponin-homology (CH) domain-containing protein;Microtub…	1463	1481	+	14.6818	5e-06	0.0249
E2F/DP	BaRT2v18chr6HG317740	-2.37705	Transcription factor E2F7	BaRT2v18chr1HG007270	-2.42733	Protein kinase domain-containing protein	1089	1109	-	9.84286	5.02e-06	0.428
B3	BaRT2v18chr3HG146510	2.6712	ABI3VP1 transcription factor (Fragment);TF-B3 domain-containing protein;B3 domain-containing protein LFL1	BaRT2v18chr1HG004030	-7.07369	Protein DETOXIFICATION	1247	1261	+	15.1212	5.05e-06	0.0738
ERF	BaRT2v18chr2HG106120	3.90918	Ethylene-responsive transcription factor ERF003;AP2/ERF domain-containing protein;Ethylene response factor;Ethylene-responsive transcription factor	BaRT2v18chr1HG035320	1.58467	Putative kinase interacting protein 1;NAB domain-containing protein	1179	1197	-	14.6667	5.05e-06	0.025
bZIP	BaRT2v18chr3HG156370	3.62906	ABA response element binding factor;Protein ABSCISIC ACID-INSENSITIVE 5;bZIP transcription factor ABI5 homolog;BZIP domain-containing protein	BaRT2v18chr1HG036610	1.61121	Coronatine-insensitive 1b;Coronatine insensitive protein 1;coronatine-insensitive protein homolog 1b;Auxin F-box protein 5;Coronatine-insensitive protein 1-like;Putative leucine-rich repeat domain, L domain-like protein;Coronatine-insensitive protein 1	1270	1287	+	15.0606	5.1e-06	0.41
bZIP	BaRT2v18chr5HG226660	-4.57611	light-inducible protein CPRF2-like;Light-inducible protein CPRF2-like isoform X2;Basic leucine zipper 25;BZIP domain-containing protein;Light-inducible protein CPRF2	BaRT2v18chr1HG020280	-2.00766	C2C2-DOF transcription factor (Fragment);Dof zinc finger protein PBF;Dof-type domain-containing protein	567	578	-	14.0202	5.11e-06	0.329
WRKY	BaRT2v18chr3HG147640	-2.75961	Defense-responsive protein WRKY13;WRKY9 transcription factor;WRKY domain-containing protein	BaRT2v18chr1HG027540	1.80985	F-box domain containing protein;F-box domain-containing protein	101	111	+	15.197	5.15e-06	0.96
ERF	BaRT2v18chr2HG106120	3.90918	Ethylene-responsive transcription factor ERF003;AP2/ERF domain-containing protein;Ethylene response factor;Ethylene-responsive transcription factor	BaRT2v18chr1HG031410	-2.57667	0	779	797	-	14.6364	5.15e-06	0.0253
ERF	BaRT2v18chr2HG106120	3.90918	Ethylene-responsive transcription factor ERF003;AP2/ERF domain-containing protein;Ethylene response factor;Ethylene-responsive transcription factor	BaRT2v18chr1HG024730	4.36896	RING-type domain-containing protein;RING-H2 finger protein ATL2B;NEP1-interacting protein 2;NEP1-interacting protein 1	818	836	+	14.6364	5.15e-06	0.0253
B3	BaRT2v18chr3HG146510	2.6712	ABI3VP1 transcription factor (Fragment);TF-B3 domain-containing protein;B3 domain-containing protein LFL1	BaRT2v18chr1HG032810	2.23409	High molecular mass early light-inducible protein HV58, chloroplastic	236	250	-	15.0909	5.2e-06	0.0746
ERF	BaRT2v18chr2HG106120	3.90918	Ethylene-responsive transcription factor ERF003;AP2/ERF domain-containing protein;Ethylene response factor;Ethylene-responsive transcription factor	BaRT2v18chr1HG008130	-4.33423	Peroxidase	205	223	-	14.6212	5.2e-06	0.0254
C2H2	BaRT2v18chr4HG208310	2.78006	Protein indeterminate-domain like;Ovo transcription factor;C2H2-type domain-containing protein;Protein indeterminate-domain 1;Zinc finger protein MAGPIE	BaRT2v18chr1HG004260	-2.84796	Citrate-binding protein, putative;Citrate binding protein, putative, expressed;citrate-binding protein-like	182	198	+	14.2879	5.23e-06	0.331
ERF	BaRT2v18chr2HG106120	3.90918	Ethylene-responsive transcription factor ERF003;AP2/ERF domain-containing protein;Ethylene response factor;Ethylene-responsive transcription factor	BaRT2v18chr1HG010190	-2.82897	Glutaredoxin domain-containing protein;Thioredoxin-like fold containing protein	222	240	-	14.6061	5.26e-06	0.0255
bZIP	BaRT2v18chr1HG033690	1.746	BZIP domain-containing protein;ABSCISIC ACID-INSENSITIVE 5-like protein 2	BaRT2v18chr1HG028050	2.07366	AP2/ERF domain-containing protein;Ethylene-responsive transcription factor RAP2-3;Ethylene response factor	1197	1211	-	15	5.27e-06	0.401
B3	BaRT2v18chr3HG146510	2.6712	ABI3VP1 transcription factor (Fragment);TF-B3 domain-containing protein;B3 domain-containing protein LFL1	BaRT2v18chr1HG004820	-2.89247	ABC transporter domain-containing protein	980	994	-	15.0606	5.32e-06	0.0746
B3	BaRT2v18chr3HG146510	2.6712	ABI3VP1 transcription factor (Fragment);TF-B3 domain-containing protein;B3 domain-containing protein LFL1	BaRT2v18chr2HG091020	-2.84896	0	1220	1234	-	15.0606	5.32e-06	0.0746
B3	BaRT2v18chr3HG146510	2.6712	ABI3VP1 transcription factor (Fragment);TF-B3 domain-containing protein;B3 domain-containing protein LFL1	BaRT2v18chr1HG021760	1.56316	Response to low sulfur protein, putative;ribonuclease Y-like;DNA double-strand break repair RAD50 ATPase-like protein;Autophagy-related protein 13 isoform 1	403	417	-	15.0455	5.39e-06	0.0746
HD-ZIP	BaRT2v18chr6HG319320	-1.9042	Homeodomain GLABROUS 11;Homeobox-leucine zipper protein HDG11;Homeobox domain;Homeobox-leucine zipper protein ROC8;HB transcription factor;Octamer-binding transcription factor	BaRT2v18chr1HG006970	1.78859	Phosphoinositide phospholipase C	168	178	-	15.1364	5.43e-06	0.492
bZIP	BaRT2v18chr1HG033690	1.746	BZIP domain-containing protein;ABSCISIC ACID-INSENSITIVE 5-like protein 2	BaRT2v18chr1HG011700	-3.98376	BHLH domain-containing protein	232	246	+	14.9242	5.47e-06	0.401
GATA	BaRT2v18chr1HG011410	-1.78144	GATA-type domain-containing protein;GATA transcription factor 23	BaRT2v18chr1HG022800	1.65388	heavy metal-associated isoprenylated plant protein 39;Late blight resistance protein like R1A-3;HMA domain-containing protein;Heavy metal-associated domain containing protein, expressed	900	912	+	14.7576	5.49e-06	0.4
ERF	BaRT2v18chr2HG106120	3.90918	Ethylene-responsive transcription factor ERF003;AP2/ERF domain-containing protein;Ethylene response factor;Ethylene-responsive transcription factor	BaRT2v18chr1HG009900	-1.74095	0	395	413	-	14.5303	5.52e-06	0.0264
ERF	BaRT2v18chr2HG106120	3.90918	Ethylene-responsive transcription factor ERF003;AP2/ERF domain-containing protein;Ethylene response factor;Ethylene-responsive transcription factor	BaRT2v18chr1HG037790	2.11634	Protein SULFUR DEFICIENCY-INDUCED 1;Protein SULFUR DEFICIENCY-INDUCED like;Putative tetratricopeptide-like helical domain, winged helix-turn-helix DNA-binding protein;Tetratricopeptide repeat-like superfamily protein	526	544	-	14.5303	5.52e-06	0.0264
ERF	BaRT2v18chr2HG106120	3.90918	Ethylene-responsive transcription factor ERF003;AP2/ERF domain-containing protein;Ethylene response factor;Ethylene-responsive transcription factor	BaRT2v18chr1HG031410	-2.57667	0	776	794	-	14.5303	5.52e-06	0.0264
ERF	BaRT2v18chr2HG106120	3.90918	Ethylene-responsive transcription factor ERF003;AP2/ERF domain-containing protein;Ethylene response factor;Ethylene-responsive transcription factor	BaRT2v18chr1HG027690	-3.46906	C2 domain-containing protein	158	176	+	14.5152	5.58e-06	0.0266
bZIP	BaRT2v18chr3HG156370	3.62906	ABA response element binding factor;Protein ABSCISIC ACID-INSENSITIVE 5;bZIP transcription factor ABI5 homolog;BZIP domain-containing protein	BaRT2v18chr1HG028560	7.81864	Late embryogenesis abundant protein;carrot ABA-induced in somatic embryos 3-like;Small hydrophilic plant seed protein, conserved site-containing protein	1250	1267	+	14.8939	5.58e-06	0.41
B3	BaRT2v18chr3HG146510	2.6712	ABI3VP1 transcription factor (Fragment);TF-B3 domain-containing protein;B3 domain-containing protein LFL1	BaRT2v18chr1HG032440	-2.71983	Peroxidase	1075	1089	+	15	5.59e-06	0.0763
GATA	BaRT2v18chr1HG011410	-1.78144	GATA-type domain-containing protein;GATA transcription factor 23	BaRT2v18chr2HG054110	1.79866	Ubiquitinyl hydrolase 1	1	13	-	14.7273	5.62e-06	0.4
ERF	BaRT2v18chr2HG106120	3.90918	Ethylene-responsive transcription factor ERF003;AP2/ERF domain-containing protein;Ethylene response factor;Ethylene-responsive transcription factor	BaRT2v18chr1HG025040-BaRT2v18chr1HG025050	2.20151	Putative UDP-N-acetylglucosamine--peptide N-acetylglucosaminyltransferase SEC;Tetratricopeptide repeat protein SKI3	1338	1356	-	14.5	5.63e-06	0.0266
ERF	BaRT2v18chr2HG106120	3.90918	Ethylene-responsive transcription factor ERF003;AP2/ERF domain-containing protein;Ethylene response factor;Ethylene-responsive transcription factor	BaRT2v18chr1HG011280	-1.90955	Leucine aminopeptidase 2, chloroplastic	1452	1470	-	14.5	5.63e-06	0.0266
bZIP	BaRT2v18chr1HG033690	1.746	BZIP domain-containing protein;ABSCISIC ACID-INSENSITIVE 5-like protein 2	BaRT2v18chr1HG006970	1.78859	Phosphoinositide phospholipase C	1275	1289	+	14.8636	5.65e-06	0.401
AP2	BaRT2v18chr4HG205400	1.95135	AP2 domain containing protein, expressed;AP2-like ethylene-responsive transcription factor ANT;AP2-like ethylene-responsive transcription factor CRL5;AP2 transcription factor	BaRT2v18chr1HG037790	2.11634	Protein SULFUR DEFICIENCY-INDUCED 1;Protein SULFUR DEFICIENCY-INDUCED like;Putative tetratricopeptide-like helical domain, winged helix-turn-helix DNA-binding protein;Tetratricopeptide repeat-like superfamily protein	1061	1081	-	13.4556	5.68e-06	1
TCP	BaRT2v18chr2HG092760	-3.41582	Transcription factor PCF1;Transcription factor TCP7;TCP domain-containing protein	BaRT2v18chr1HG026070	1.98387	Serine/threonine-protein kinase SAPK3;Serine/threonine-protein kinase SAPK1;Serine/threonine-protein kinase SAPK2;Serine/threonine-protein kinase SR;Serine/threonine-protein kinase SRK2C;Protein kinase domain-containing protein	1135	1148	-	14.8788	5.68e-06	0.588
C2H2	BaRT2v18chr4HG208310	2.78006	Protein indeterminate-domain like;Ovo transcription factor;C2H2-type domain-containing protein;Protein indeterminate-domain 1;Zinc finger protein MAGPIE	BaRT2v18chr1HG045370	-1.74343	0	1425	1441	+	14.1212	5.69e-06	0.331
ERF	BaRT2v18chr2HG106120	3.90918	Ethylene-responsive transcription factor ERF003;AP2/ERF domain-containing protein;Ethylene response factor;Ethylene-responsive transcription factor	BaRT2v18chr1HG003640	-7.10445	Calcium permeable stress-gated cation channel 1	1216	1234	-	14.4697	5.74e-06	0.027
GATA	BaRT2v18chr1HG011410	-1.78144	GATA-type domain-containing protein;GATA transcription factor 23	BaRT2v18chr1HG036580	-1.84597	Putative phosphate-transporting ATPase;probable anion transporter 3, chloroplastic;MFS domain-containing protein;Phosphate transporter 4,2	956	968	+	14.697	5.83e-06	0.4
ERF	BaRT2v18chr2HG106120	3.90918	Ethylene-responsive transcription factor ERF003;AP2/ERF domain-containing protein;Ethylene response factor;Ethylene-responsive transcription factor	BaRT2v18chr1HG026400	1.74305	Putative leucine zipper, homeobox-associated, HD-ZIP protein, Homeodomain-like protein;Homeobox-leucine zipper protein HAT4;Homeobox domain-containing protein;HALZ domain-containing protein	1192	1210	+	14.4394	5.86e-06	0.027
ERF	BaRT2v18chr2HG106120	3.90918	Ethylene-responsive transcription factor ERF003;AP2/ERF domain-containing protein;Ethylene response factor;Ethylene-responsive transcription factor	BaRT2v18chr1HG032380	-1.58566	21.7 kDa class VI heat shock protein;SHSP domain-containing protein	1342	1360	-	14.4394	5.86e-06	0.027
bZIP	BaRT2v18chr3HG156370	3.62906	ABA response element binding factor;Protein ABSCISIC ACID-INSENSITIVE 5;bZIP transcription factor ABI5 homolog;BZIP domain-containing protein	BaRT2v18chr1HG028560	7.81864	Late embryogenesis abundant protein;carrot ABA-induced in somatic embryos 3-like;Small hydrophilic plant seed protein, conserved site-containing protein	1252	1269	-	14.803	5.86e-06	0.41
bHLH	BaRT2v18chr2HG077710	2.06303	BHLH domain-containing protein;Transcription factor PIF5;Transcription factor PIF3;Transcription factor PHYTOCHROME INTERACTING FACTOR-LIKE 13	BaRT2v18chr3HG119290	1.88666	0	793	806	+	14.75	5.89e-06	0.575
bZIP	BaRT2v18chr1HG046320	2.78245	Common plant regulatory factor 1;MFMR domain-containing protein;G-box-binding factor 3;G-box binding factor;BZIP domain-containing protein	BaRT2v18chr1HG003350	-2.00726	0	1194	1208	-	14.6667	5.9e-06	0.361
ERF	BaRT2v18chr2HG106120	3.90918	Ethylene-responsive transcription factor ERF003;AP2/ERF domain-containing protein;Ethylene response factor;Ethylene-responsive transcription factor	BaRT2v18chr1HG008910	5.31435	Glucose and ribitol dehydrogenase;NADPH-dependent aldehyde reductase 1, chloroplastic	756	774	+	14.4242	5.91e-06	0.027
ERF	BaRT2v18chr2HG106120	3.90918	Ethylene-responsive transcription factor ERF003;AP2/ERF domain-containing protein;Ethylene response factor;Ethylene-responsive transcription factor	BaRT2v18chr1HG025430	-2.47124	C2H2 zinc-finger protein ZPT3-3;Cys2/His2 zinc-finger transcription factor;Zinc finger protein ZAT9	1137	1155	-	14.4242	5.91e-06	0.027
ERF	BaRT2v18chr2HG106120	3.90918	Ethylene-responsive transcription factor ERF003;AP2/ERF domain-containing protein;Ethylene response factor;Ethylene-responsive transcription factor	BaRT2v18chr1HG021700	1.61055	Ubiquitin carboxyl-terminal hydrolase family protein;Membrane associated salt-inducible protein, putative;protein ROOT PRIMORDIUM DEFECTIVE 1;PORR domain-containing protein;Plant organelle RNA recognition domain	1482	1500	-	14.4242	5.91e-06	0.027
E2F/DP	BaRT2v18chr6HG317740	-2.37705	Transcription factor E2F7	BaRT2v18chr1HG031670	4.81765	0	1051	1071	+	9.31429	5.95e-06	0.441
bZIP	BaRT2v18chr1HG046320	2.78245	Common plant regulatory factor 1;MFMR domain-containing protein;G-box-binding factor 3;G-box binding factor;BZIP domain-containing protein	BaRT2v18chr1HG009040	-5.92919	0	719	733	+	14.6515	5.95e-06	0.361
bHLH	BaRT2v18chr2HG077710	2.06303	BHLH domain-containing protein;Transcription factor PIF5;Transcription factor PIF3;Transcription factor PHYTOCHROME INTERACTING FACTOR-LIKE 13	BaRT2v18chr1HG004900	-3.70219	Bidirectional sugar transporter SWEET	73	86	+	14.7368	5.95e-06	0.575
ERF	BaRT2v18chr2HG106120	3.90918	Ethylene-responsive transcription factor ERF003;AP2/ERF domain-containing protein;Ethylene response factor;Ethylene-responsive transcription factor	BaRT2v18chr1HG027420	2.91622	Diacylglycerol kinase	512	530	+	14.4091	5.97e-06	0.027
ERF	BaRT2v18chr2HG106120	3.90918	Ethylene-responsive transcription factor ERF003;AP2/ERF domain-containing protein;Ethylene response factor;Ethylene-responsive transcription factor	BaRT2v18chr1HG031410	-2.57667	0	736	754	+	14.4091	5.97e-06	0.027
ERF	BaRT2v18chr2HG106120	3.90918	Ethylene-responsive transcription factor ERF003;AP2/ERF domain-containing protein;Ethylene response factor;Ethylene-responsive transcription factor	BaRT2v18chr1HG026660	1.55928	RNA helicase	1432	1450	+	14.4091	5.97e-06	0.027
ERF	BaRT2v18chr2HG106120	3.90918	Ethylene-responsive transcription factor ERF003;AP2/ERF domain-containing protein;Ethylene response factor;Ethylene-responsive transcription factor	BaRT2v18chr1HG005000	-3.74927	NAB domain-containing protein	1477	1495	+	14.4091	5.97e-06	0.027
AP2	BaRT2v18chr4HG205400	1.95135	AP2 domain containing protein, expressed;AP2-like ethylene-responsive transcription factor ANT;AP2-like ethylene-responsive transcription factor CRL5;AP2 transcription factor	BaRT2v18chr1HG031670	4.81765	0	938	958	-	13.3333	6e-06	1
bZIP	BaRT2v18chr3HG156370	3.62906	ABA response element binding factor;Protein ABSCISIC ACID-INSENSITIVE 5;bZIP transcription factor ABI5 homolog;BZIP domain-containing protein	BaRT2v18chr1HG009690	-4.46273	Serine/threonine-protein kinase RIPK;Putative serine/threonine-protein kinase NAK;Protein kinase domain-containing protein	959	976	+	14.7576	6e-06	0.41
HD-ZIP	BaRT2v18chr6HG319320	-1.9042	Homeodomain GLABROUS 11;Homeobox-leucine zipper protein HDG11;Homeobox domain;Homeobox-leucine zipper protein ROC8;HB transcription factor;Octamer-binding transcription factor	BaRT2v18chr1HG018690	1.69553	Transcription factor MYB4;Transcription factor MYB39;MYB transcription factor;Transcription factor MYB15;Myb-related transcription factor	523	533	-	15.0455	6.07e-06	0.492
HD-ZIP	BaRT2v18chr6HG319320	-1.9042	Homeodomain GLABROUS 11;Homeobox-leucine zipper protein HDG11;Homeobox domain;Homeobox-leucine zipper protein ROC8;HB transcription factor;Octamer-binding transcription factor	BaRT2v18chr1HG037020	-3.14935	Period circadian protein-like	1143	1153	+	15.0455	6.07e-06	0.492
B3	BaRT2v18chr3HG146510	2.6712	ABI3VP1 transcription factor (Fragment);TF-B3 domain-containing protein;B3 domain-containing protein LFL1	BaRT2v18chr1HG012690	1.61953	Methylmalonyl-CoA epimerase, mitochondrial-like protein;VOC domain-containing protein	606	620	-	14.9091	6.07e-06	0.0807
B3	BaRT2v18chr3HG146510	2.6712	ABI3VP1 transcription factor (Fragment);TF-B3 domain-containing protein;B3 domain-containing protein LFL1	BaRT2v18chr1HG028280	-2.55191	protein trichome birefringence-like 33;PC-Esterase domain-containing protein/PMR5N domain-containing protein	1221	1235	-	14.9091	6.07e-06	0.0807
G2-like	BaRT2v18chr2HG059890	2.1088	Two-component response regulator ARR1;Transcription factor NIGT1;HTH myb-type domain-containing protein;transcription factor LUX;myb family transcription factor EFM;Two-component response regulator ARR-B family;Two-component response regulator ORR24;Two-component response regulator ARR2	BaRT2v18chr1HG000770	-8.02792	Mannan endo-1,4-beta-mannosidase	389	399	+	14.3939	6.08e-06	0.846
C2H2	BaRT2v18chr4HG208310	2.78006	Protein indeterminate-domain like;Ovo transcription factor;C2H2-type domain-containing protein;Protein indeterminate-domain 1;Zinc finger protein MAGPIE	BaRT2v18chr1HG024680	-1.86561	Methyltransferase;24-methylenesterol C-methyltransferase 2	805	821	-	13.9848	6.08e-06	0.331
B3	BaRT2v18chr3HG146510	2.6712	ABI3VP1 transcription factor (Fragment);TF-B3 domain-containing protein;B3 domain-containing protein LFL1	BaRT2v18chr1HG034000	-8.29481	Patatin	171	185	-	14.8939	6.15e-06	0.0807
ERF	BaRT2v18chr2HG106120	3.90918	Ethylene-responsive transcription factor ERF003;AP2/ERF domain-containing protein;Ethylene response factor;Ethylene-responsive transcription factor	BaRT2v18chr1HG037790	2.11634	Protein SULFUR DEFICIENCY-INDUCED 1;Protein SULFUR DEFICIENCY-INDUCED like;Putative tetratricopeptide-like helical domain, winged helix-turn-helix DNA-binding protein;Tetratricopeptide repeat-like superfamily protein	681	699	+	14.3485	6.21e-06	0.0279
B3	BaRT2v18chr3HG146510	2.6712	ABI3VP1 transcription factor (Fragment);TF-B3 domain-containing protein;B3 domain-containing protein LFL1	BaRT2v18chr1HG031320	-3.61674	Amino acid permease 3	312	326	+	14.8788	6.22e-06	0.0807
bZIP	BaRT2v18chr5HG226660	-4.57611	light-inducible protein CPRF2-like;Light-inducible protein CPRF2-like isoform X2;Basic leucine zipper 25;BZIP domain-containing protein;Light-inducible protein CPRF2	BaRT2v18chr1HG036610	1.61121	Coronatine-insensitive 1b;Coronatine insensitive protein 1;coronatine-insensitive protein homolog 1b;Auxin F-box protein 5;Coronatine-insensitive protein 1-like;Putative leucine-rich repeat domain, L domain-like protein;Coronatine-insensitive protein 1	1133	1144	+	13.8081	6.3e-06	0.34
ERF	BaRT2v18chr2HG106120	3.90918	Ethylene-responsive transcription factor ERF003;AP2/ERF domain-containing protein;Ethylene response factor;Ethylene-responsive transcription factor	BaRT2v18chr1HG014580	-2.23966	0	1438	1456	-	14.3182	6.33e-06	0.0281
ERF	BaRT2v18chr2HG106120	3.90918	Ethylene-responsive transcription factor ERF003;AP2/ERF domain-containing protein;Ethylene response factor;Ethylene-responsive transcription factor	BaRT2v18chr1HG037090	1.70918	LRAT domain-containing protein;LRAT-like domain containing protein;NC domain-containing protein-related	1447	1465	-	14.3182	6.33e-06	0.0281
bZIP	BaRT2v18chr1HG033690	1.746	BZIP domain-containing protein;ABSCISIC ACID-INSENSITIVE 5-like protein 2	BaRT2v18chr2HG054720	-4.58205	Expansin	473	487	+	14.6364	6.35e-06	0.401
bZIP	BaRT2v18chr1HG033690	1.746	BZIP domain-containing protein;ABSCISIC ACID-INSENSITIVE 5-like protein 2	BaRT2v18chr1HG028560	7.81864	Late embryogenesis abundant protein;carrot ABA-induced in somatic embryos 3-like;Small hydrophilic plant seed protein, conserved site-containing protein	1251	1265	+	14.6364	6.35e-06	0.401
TCP	BaRT2v18chr2HG092760	-3.41582	Transcription factor PCF1;Transcription factor TCP7;TCP domain-containing protein	BaRT2v18chr1HG012330-BaRT2v18chr1HG012340	-3.33472	DNA-directed RNA polymerases II, IV and V subunit 11;DNA-directed RNA polymerase II subunit RPB11	158	171	+	14.7121	6.38e-06	0.588
bHLH	BaRT2v18chr2HG077710	2.06303	BHLH domain-containing protein;Transcription factor PIF5;Transcription factor PIF3;Transcription factor PHYTOCHROME INTERACTING FACTOR-LIKE 13	BaRT2v18chr1HG007290	-1.87774	DUF547 domain-containing protein	807	820	-	14.6711	6.39e-06	0.575
ERF	BaRT2v18chr2HG106120	3.90918	Ethylene-responsive transcription factor ERF003;AP2/ERF domain-containing protein;Ethylene response factor;Ethylene-responsive transcription factor	BaRT2v18chr1HG008150	-1.98115	Peroxidase	620	638	-	14.303	6.39e-06	0.0281
ERF	BaRT2v18chr2HG106120	3.90918	Ethylene-responsive transcription factor ERF003;AP2/ERF domain-containing protein;Ethylene response factor;Ethylene-responsive transcription factor	BaRT2v18chr1HG032420	-1.6801	Peroxidase	726	744	-	14.303	6.39e-06	0.0281
C2H2	BaRT2v18chr4HG208310	2.78006	Protein indeterminate-domain like;Ovo transcription factor;C2H2-type domain-containing protein;Protein indeterminate-domain 1;Zinc finger protein MAGPIE	BaRT2v18chr1HG021930	4.69989	Cys/Met metabolism PLP-dependent enzyme family protein, expressed;Methionine gamma-lyase	1273	1289	-	13.8788	6.41e-06	0.331
B3	BaRT2v18chr3HG146510	2.6712	ABI3VP1 transcription factor (Fragment);TF-B3 domain-containing protein;B3 domain-containing protein LFL1	BaRT2v18chr1HG023620	-6.06023	Putative inositol or phosphatidylinositol kinase;Ribosome quality control complex subunit 2;YTH domain-containing protein 1-like;acidic leucine-rich nuclear phosphoprotein 32 family member B;Chalcone-flavanone isomerase family protein;DNA polymerase epsilon catalytic subunit A-like;chaperonin CPN60, mitochondrial;Myelin transcription factor 1 isoform X2	752	766	-	14.8485	6.42e-06	0.0822
bZIP	BaRT2v18chr1HG046320	2.78245	Common plant regulatory factor 1;MFMR domain-containing protein;G-box-binding factor 3;G-box binding factor;BZIP domain-containing protein	BaRT2v18chr1HG024480	1.89144	Ribulose-phosphate 3-epimerase (Fragment);S-adenosylhomocysteine deaminase Methylthioadenosine deaminase (Fragment);Type IV fimbrial assembly, ATPase PilB (Fragment)	352	366	+	14.5	6.45e-06	0.361
bZIP	BaRT2v18chr1HG046320	2.78245	Common plant regulatory factor 1;MFMR domain-containing protein;G-box-binding factor 3;G-box binding factor;BZIP domain-containing protein	BaRT2v18chr1HG001570	-4.17065	0	871	885	-	14.5	6.45e-06	0.361
ERF	BaRT2v18chr2HG106120	3.90918	Ethylene-responsive transcription factor ERF003;AP2/ERF domain-containing protein;Ethylene response factor;Ethylene-responsive transcription factor	BaRT2v18chr1HG031150	-1.71723	Beta-hexosaminidase	1265	1283	-	14.2879	6.45e-06	0.0281
ERF	BaRT2v18chr2HG106120	3.90918	Ethylene-responsive transcription factor ERF003;AP2/ERF domain-containing protein;Ethylene response factor;Ethylene-responsive transcription factor	BaRT2v18chr1HG010560	-1.92808	Protein glucosyltransferase;O-glucosyltransferase rumi homolog;CAP10 domain-containing protein;Lipopolysaccharide-modifying protein;Protein O-glucosyltransferase 1	1469	1487	-	14.2879	6.45e-06	0.0281
E2F/DP	BaRT2v18chr6HG317740	-2.37705	Transcription factor E2F7	BaRT2v18chr1HG026320	-2.93444	BTB/POZ domain-containing protein SETH6;BTB/POZ domain-containing protein;BTB/POZ domain-containing protein At1g03010;BTB/POZ domain-containing protein At1g03010-like isoform X2;BTB/POZ domain-containing protein isoform X1;NPH3 domain-containing protein	1011	1031	-	9.02857	6.51e-06	0.441
ERF	BaRT2v18chr2HG106120	3.90918	Ethylene-responsive transcription factor ERF003;AP2/ERF domain-containing protein;Ethylene response factor;Ethylene-responsive transcription factor	BaRT2v18chr1HG008130	-4.33423	Peroxidase	1154	1172	+	14.2727	6.52e-06	0.0281
ERF	BaRT2v18chr2HG106120	3.90918	Ethylene-responsive transcription factor ERF003;AP2/ERF domain-containing protein;Ethylene response factor;Ethylene-responsive transcription factor	BaRT2v18chr1HG037480	-2.90757	SnRK2 serine threonine protein kinase6;Serine/threonine-protein kinase SAPK6;Stress-induced protein kinase1;Protein kinase domain-containing protein;Serine/threonine-protein kinase SAPK7;Serine/threonine-protein kinase SRK2A;Serine/threonine-protein kinase SAPK4	67	85	-	14.2727	6.52e-06	0.0281
ERF	BaRT2v18chr2HG106120	3.90918	Ethylene-responsive transcription factor ERF003;AP2/ERF domain-containing protein;Ethylene response factor;Ethylene-responsive transcription factor	BaRT2v18chr1HG010390	4.28563	0	1339	1357	-	14.2727	6.52e-06	0.0281
ERF	BaRT2v18chr2HG106120	3.90918	Ethylene-responsive transcription factor ERF003;AP2/ERF domain-containing protein;Ethylene response factor;Ethylene-responsive transcription factor	BaRT2v18chr1HG032380	-1.58566	21.7 kDa class VI heat shock protein;SHSP domain-containing protein	1345	1363	-	14.2727	6.52e-06	0.0281
bZIP	BaRT2v18chr5HG226660	-4.57611	light-inducible protein CPRF2-like;Light-inducible protein CPRF2-like isoform X2;Basic leucine zipper 25;BZIP domain-containing protein;Light-inducible protein CPRF2	BaRT2v18chr1HG022280	-2.11864	RHOMBOID-like protein (Fragment)	890	901	-	13.7677	6.6e-06	0.34
B3	BaRT2v18chr3HG146510	2.6712	ABI3VP1 transcription factor (Fragment);TF-B3 domain-containing protein;B3 domain-containing protein LFL1	BaRT2v18chr1HG004900	-3.70219	Bidirectional sugar transporter SWEET	333	347	-	14.803	6.64e-06	0.0832
ERF	BaRT2v18chr2HG106120	3.90918	Ethylene-responsive transcription factor ERF003;AP2/ERF domain-containing protein;Ethylene response factor;Ethylene-responsive transcription factor	BaRT2v18chr1HG006060	1.62456	4-phosphopantetheinyl transferase sfp;ACPS domain-containing protein	1213	1231	-	14.2273	6.71e-06	0.0288
ERF	BaRT2v18chr2HG106120	3.90918	Ethylene-responsive transcription factor ERF003;AP2/ERF domain-containing protein;Ethylene response factor;Ethylene-responsive transcription factor	BaRT2v18chr1HG025930	1.95549	VPS13 domain-containing protein (Fragment);Putative vacuolar protein sorting-associated protein 13B;Pleckstrin domain-containing protein	1478	1496	+	14.2121	6.77e-06	0.0289
bZIP	BaRT2v18chr1HG033690	1.746	BZIP domain-containing protein;ABSCISIC ACID-INSENSITIVE 5-like protein 2	BaRT2v18chr1HG009690	-4.46273	Serine/threonine-protein kinase RIPK;Putative serine/threonine-protein kinase NAK;Protein kinase domain-containing protein	960	974	+	14.4697	6.88e-06	0.401
B3	BaRT2v18chr3HG146510	2.6712	ABI3VP1 transcription factor (Fragment);TF-B3 domain-containing protein;B3 domain-containing protein LFL1	BaRT2v18chr1HG002950	-5.20549	0	514	528	-	14.7576	6.88e-06	0.0832
ERF	BaRT2v18chr2HG106120	3.90918	Ethylene-responsive transcription factor ERF003;AP2/ERF domain-containing protein;Ethylene response factor;Ethylene-responsive transcription factor	BaRT2v18chr1HG002860	-1.57235	0	249	267	+	14.1818	6.91e-06	0.0294
B3	BaRT2v18chr3HG146510	2.6712	ABI3VP1 transcription factor (Fragment);TF-B3 domain-containing protein;B3 domain-containing protein LFL1	BaRT2v18chr1HG004820	-2.89247	ABC transporter domain-containing protein	965	979	+	14.7424	6.97e-06	0.0832
B3	BaRT2v18chr3HG146510	2.6712	ABI3VP1 transcription factor (Fragment);TF-B3 domain-containing protein;B3 domain-containing protein LFL1	BaRT2v18chr1HG002950	-5.20549	0	970	984	-	14.7424	6.97e-06	0.0832
B3	BaRT2v18chr3HG146510	2.6712	ABI3VP1 transcription factor (Fragment);TF-B3 domain-containing protein;B3 domain-containing protein LFL1	BaRT2v18chr1HG020150	-2.69356	Carboxypeptidase	1017	1031	-	14.7424	6.97e-06	0.0832
E2F/DP	BaRT2v18chr6HG317740	-2.37705	Transcription factor E2F7	BaRT2v18chr1HG021570	-1.58473	CRM domain-containing protein;Putative RNA-binding protein yqeI;RNA-binding CRS1 / YhbY (CRM) domain protein	1078	1098	-	8.8	6.99e-06	0.441
TCP	BaRT2v18chr2HG092760	-3.41582	Transcription factor PCF1;Transcription factor TCP7;TCP domain-containing protein	BaRT2v18chr1HG031410	-2.57667	0	32	45	+	14.5758	7.02e-06	0.588
TCP	BaRT2v18chr2HG092760	-3.41582	Transcription factor PCF1;Transcription factor TCP7;TCP domain-containing protein	BaRT2v18chr2HG063610	-2.33256	0	38	51	+	14.5758	7.02e-06	0.588
TCP	BaRT2v18chr2HG092760	-3.41582	Transcription factor PCF1;Transcription factor TCP7;TCP domain-containing protein	BaRT2v18chr1HG016800	-5.113	Late embryogenesis abundant (LEA) hydroxyproline-rich glycoprotein family	181	194	+	14.5758	7.02e-06	0.588
TCP	BaRT2v18chr2HG092760	-3.41582	Transcription factor PCF1;Transcription factor TCP7;TCP domain-containing protein	BaRT2v18chr1HG035230	-2.25352	0	353	366	-	14.5758	7.02e-06	0.588
WRKY	BaRT2v18chr3HG147640	-2.75961	Defense-responsive protein WRKY13;WRKY9 transcription factor;WRKY domain-containing protein	BaRT2v18chr2HG072530	-3.08152	Keratinocyte proline-rich protein-like	673	683	-	14.8485	7.03e-06	0.96
ERF	BaRT2v18chr2HG106120	3.90918	Ethylene-responsive transcription factor ERF003;AP2/ERF domain-containing protein;Ethylene response factor;Ethylene-responsive transcription factor	BaRT2v18chr1HG020340	-3.53961	0	404	422	+	14.1515	7.04e-06	0.0294
ERF	BaRT2v18chr2HG106120	3.90918	Ethylene-responsive transcription factor ERF003;AP2/ERF domain-containing protein;Ethylene response factor;Ethylene-responsive transcription factor	BaRT2v18chr1HG006670	1.73579	Acyl-CoA oxidase/dehydrogenase, type 1;Acyl-CoA oxidase/dehydrogenase;Isovaleryl-CoA dehydrogenase, mitochondrial;Acyl-CoA dehydrogenase, conserved site-containing protein	581	599	+	14.1515	7.04e-06	0.0294
ERF	BaRT2v18chr2HG106120	3.90918	Ethylene-responsive transcription factor ERF003;AP2/ERF domain-containing protein;Ethylene response factor;Ethylene-responsive transcription factor	BaRT2v18chr1HG031410	-2.57667	0	733	751	+	14.1515	7.04e-06	0.0294
ERF	BaRT2v18chr2HG106120	3.90918	Ethylene-responsive transcription factor ERF003;AP2/ERF domain-containing protein;Ethylene response factor;Ethylene-responsive transcription factor	BaRT2v18chr1HG014580	-2.23966	0	431	449	-	14.1515	7.04e-06	0.0294
B3	BaRT2v18chr3HG161790	2.80188	Transcription factor VP-1 homologue;TF-B3 domain-containing protein;Regulatory protein viviparous-1;B3 domain-containing protein VP1;ABA INSENSITIVE 3-2 (Fragment);B3 domain-containing transcription factor ABI3	BaRT2v18chr1HG004900	-3.70219	Bidirectional sugar transporter SWEET	397	405	-	13.6099	7.05e-06	0.195
B3	BaRT2v18chr3HG161790	2.80188	Transcription factor VP-1 homologue;TF-B3 domain-containing protein;Regulatory protein viviparous-1;B3 domain-containing protein VP1;ABA INSENSITIVE 3-2 (Fragment);B3 domain-containing transcription factor ABI3	BaRT2v18chr1HG030420	1.84571	AAA-ATPase ASD, mitochondrial;ATPase 3;AAA-ATPase ASD mitochondrial;Triticum turgidum;AAA domain-containing protein	421	429	-	13.6099	7.05e-06	0.195
B3	BaRT2v18chr3HG161790	2.80188	Transcription factor VP-1 homologue;TF-B3 domain-containing protein;Regulatory protein viviparous-1;B3 domain-containing protein VP1;ABA INSENSITIVE 3-2 (Fragment);B3 domain-containing transcription factor ABI3	BaRT2v18chr1HG005000	-3.74927	NAB domain-containing protein	755	763	-	13.6099	7.05e-06	0.195
B3	BaRT2v18chr3HG161790	2.80188	Transcription factor VP-1 homologue;TF-B3 domain-containing protein;Regulatory protein viviparous-1;B3 domain-containing protein VP1;ABA INSENSITIVE 3-2 (Fragment);B3 domain-containing transcription factor ABI3	BaRT2v18chr1HG026720	-1.63511	AP2/ERF domain-containing protein;Dwarf & irregular leaf1;AP2 domain transcription factor;AP2-like ethylene-responsive transcription factor	807	815	-	13.6099	7.05e-06	0.195
B3	BaRT2v18chr3HG161790	2.80188	Transcription factor VP-1 homologue;TF-B3 domain-containing protein;Regulatory protein viviparous-1;B3 domain-containing protein VP1;ABA INSENSITIVE 3-2 (Fragment);B3 domain-containing transcription factor ABI3	BaRT2v18chr1HG033030	-1.60632	Calcium-transporting ATPase	807	815	-	13.6099	7.05e-06	0.195
B3	BaRT2v18chr3HG161790	2.80188	Transcription factor VP-1 homologue;TF-B3 domain-containing protein;Regulatory protein viviparous-1;B3 domain-containing protein VP1;ABA INSENSITIVE 3-2 (Fragment);B3 domain-containing transcription factor ABI3	BaRT2v18chr1HG024070	-7.44888	Expansin	841	849	-	13.6099	7.05e-06	0.195
B3	BaRT2v18chr3HG161790	2.80188	Transcription factor VP-1 homologue;TF-B3 domain-containing protein;Regulatory protein viviparous-1;B3 domain-containing protein VP1;ABA INSENSITIVE 3-2 (Fragment);B3 domain-containing transcription factor ABI3	BaRT2v18chr1HG028440	-2.23437	RING-CH-type domain-containing protein;RING/FYVE/PHD zinc finger superfamily protein;E3 ubiquitin-protein ligase MARCH1;E3 ubiquitin-protein ligase MARCH1 (Fragment)	1336	1344	-	13.6099	7.05e-06	0.195
B3	BaRT2v18chr3HG146510	2.6712	ABI3VP1 transcription factor (Fragment);TF-B3 domain-containing protein;B3 domain-containing protein LFL1	BaRT2v18chr1HG003230	-5.76023	Pathogenesis-related thaumatin superfamily protein;Pathogenesis-related protein 5;Thaumatin-like protein 1;thaumatin-like protein 1b;Thaumatin-like protein 1a	1212	1226	+	14.7273	7.07e-06	0.0832
TCP	BaRT2v18chr2HG092760	-3.41582	Transcription factor PCF1;Transcription factor TCP7;TCP domain-containing protein	BaRT2v18chr1HG036550	1.74682	Ubiquitinyl hydrolase 1	91	104	-	14.5606	7.09e-06	0.588
TCP	BaRT2v18chr2HG092760	-3.41582	Transcription factor PCF1;Transcription factor TCP7;TCP domain-containing protein	BaRT2v18chr2HG091020	-2.84896	0	97	110	-	14.5606	7.09e-06	0.588
HD-ZIP	BaRT2v18chr6HG319320	-1.9042	Homeodomain GLABROUS 11;Homeobox-leucine zipper protein HDG11;Homeobox domain;Homeobox-leucine zipper protein ROC8;HB transcription factor;Octamer-binding transcription factor	BaRT2v18chr1HG006670	1.73579	Acyl-CoA oxidase/dehydrogenase, type 1;Acyl-CoA oxidase/dehydrogenase;Isovaleryl-CoA dehydrogenase, mitochondrial;Acyl-CoA dehydrogenase, conserved site-containing protein	176	186	+	14.9697	7.11e-06	0.492
bZIP	BaRT2v18chr5HG226660	-4.57611	light-inducible protein CPRF2-like;Light-inducible protein CPRF2-like isoform X2;Basic leucine zipper 25;BZIP domain-containing protein;Light-inducible protein CPRF2	BaRT2v18chr1HG012660	2.48655	Glyoxalase domain-containing protein;Metallothiol transferase;VOC domain-containing protein	1242	1253	+	13.7576	7.12e-06	0.34
bZIP	BaRT2v18chr5HG226660	-4.57611	light-inducible protein CPRF2-like;Light-inducible protein CPRF2-like isoform X2;Basic leucine zipper 25;BZIP domain-containing protein;Light-inducible protein CPRF2	BaRT2v18chr1HG012680	3.31804	Methylmalonyl-CoA epimerase, mitochondrial-like protein;Putative glyoxalase/Bleomycin resistance protein/Dihydroxybiphenyl dioxygenase;VOC domain-containing protein	1256	1267	+	13.7576	7.12e-06	0.34
B3	BaRT2v18chr3HG146510	2.6712	ABI3VP1 transcription factor (Fragment);TF-B3 domain-containing protein;B3 domain-containing protein LFL1	BaRT2v18chr2HG063170	-3.92688	Peroxidase	1308	1322	+	14.7121	7.16e-06	0.0832
ERF	BaRT2v18chr2HG106120	3.90918	Ethylene-responsive transcription factor ERF003;AP2/ERF domain-containing protein;Ethylene response factor;Ethylene-responsive transcription factor	BaRT2v18chr2HG054720	-4.58205	Expansin	105	123	-	14.1212	7.18e-06	0.0296
ERF	BaRT2v18chr2HG106120	3.90918	Ethylene-responsive transcription factor ERF003;AP2/ERF domain-containing protein;Ethylene response factor;Ethylene-responsive transcription factor	BaRT2v18chr1HG003350	-2.00726	0	1312	1330	-	14.1212	7.18e-06	0.0296
ERF	BaRT2v18chr2HG106120	3.90918	Ethylene-responsive transcription factor ERF003;AP2/ERF domain-containing protein;Ethylene response factor;Ethylene-responsive transcription factor	BaRT2v18chr1HG008070	2.16822	RNA polymerase II subunit B1 CTD phosphatase RPAP2 homolog;RTR1-type domain-containing protein	1363	1381	-	14.1212	7.18e-06	0.0296
bZIP	BaRT2v18chr1HG033690	1.746	BZIP domain-containing protein;ABSCISIC ACID-INSENSITIVE 5-like protein 2	BaRT2v18chr1HG012680	3.31804	Methylmalonyl-CoA epimerase, mitochondrial-like protein;Putative glyoxalase/Bleomycin resistance protein/Dihydroxybiphenyl dioxygenase;VOC domain-containing protein	1264	1278	+	14.3788	7.19e-06	0.401
B3	BaRT2v18chr3HG146510	2.6712	ABI3VP1 transcription factor (Fragment);TF-B3 domain-containing protein;B3 domain-containing protein LFL1	BaRT2v18chr1HG013610	-2.36727	IQ-domain 25;IQ motif, EF-hand binding site;Iq-domain 31;DUF4005 domain-containing protein (Fragment)	951	965	+	14.697	7.23e-06	0.0832
B3	BaRT2v18chr3HG146510	2.6712	ABI3VP1 transcription factor (Fragment);TF-B3 domain-containing protein;B3 domain-containing protein LFL1	BaRT2v18chr1HG036130	-4.63491	PlsC domain-containing protein;Glycerol-3-phosphate acyltransferase 5	435	449	-	14.697	7.23e-06	0.0832
ERF	BaRT2v18chr2HG106120	3.90918	Ethylene-responsive transcription factor ERF003;AP2/ERF domain-containing protein;Ethylene response factor;Ethylene-responsive transcription factor	BaRT2v18chr1HG009890	-3.16503	Dienelactone hydrolase family, putative;Endo-1,3 1,4-beta-D-glucanase;Endo-1,31,4-beta-D-glucanase;DLH domain-containing protein;Endo-1,31,4-beta-D-glucanase, putative, expressed	631	649	+	14.0909	7.32e-06	0.0301
bZIP	BaRT2v18chr5HG226660	-4.57611	light-inducible protein CPRF2-like;Light-inducible protein CPRF2-like isoform X2;Basic leucine zipper 25;BZIP domain-containing protein;Light-inducible protein CPRF2	BaRT2v18chr1HG019960	6.63353	Tonoplast intrinsic protein3;MIP domain-containing protein;Aquaporin TIP3-1	1319	1330	-	13.7172	7.32e-06	0.34
E2F/DP	BaRT2v18chr6HG317740	-2.37705	Transcription factor E2F7	BaRT2v18chr1HG006060	1.62456	4-phosphopantetheinyl transferase sfp;ACPS domain-containing protein	369	389	-	8.64286	7.34e-06	0.441
E2F/DP	BaRT2v18chr6HG317740	-2.37705	Transcription factor E2F7	BaRT2v18chr1HG012680	3.31804	Methylmalonyl-CoA epimerase, mitochondrial-like protein;Putative glyoxalase/Bleomycin resistance protein/Dihydroxybiphenyl dioxygenase;VOC domain-containing protein	589	609	-	8.64286	7.34e-06	0.441
MYB	BaRT2v18chr1HG014170	-4.62115	HTH myb-type domain-containing protein	BaRT2v18chr1HG035900	2.50091	Molecular chaperones HSP70/HSC70, HSP70 superfamily;Heat shock cognate 70 kDa protein 2;heat shock cognate 70 kDa protein 2-like;heat shock cognate 70 kDa protein 2;Putative mediator of RNA polymerase II transcription subunit 37c	895	909	-	14.4848	7.36e-06	0.801
ERF	BaRT2v18chr2HG106120	3.90918	Ethylene-responsive transcription factor ERF003;AP2/ERF domain-containing protein;Ethylene response factor;Ethylene-responsive transcription factor	BaRT2v18chr1HG019230	-3.4503	Cytokinin dehydrogenase	186	204	-	14.0758	7.39e-06	0.0301
ERF	BaRT2v18chr2HG106120	3.90918	Ethylene-responsive transcription factor ERF003;AP2/ERF domain-containing protein;Ethylene response factor;Ethylene-responsive transcription factor	BaRT2v18chr1HG019230	-3.4503	Cytokinin dehydrogenase	223	241	-	14.0758	7.39e-06	0.0301
bZIP	BaRT2v18chr3HG156370	3.62906	ABA response element binding factor;Protein ABSCISIC ACID-INSENSITIVE 5;bZIP transcription factor ABI5 homolog;BZIP domain-containing protein	BaRT2v18chr1HG008100	-4.10464	Peroxidase	69	86	+	14.3485	7.39e-06	0.431
B3	BaRT2v18chr3HG146510	2.6712	ABI3VP1 transcription factor (Fragment);TF-B3 domain-containing protein;B3 domain-containing protein LFL1	BaRT2v18chr1HG027310	-1.92045	rRNA N-glycosidase	1244	1258	-	14.6667	7.41e-06	0.0843
bZIP	BaRT2v18chr1HG033690	1.746	BZIP domain-containing protein;ABSCISIC ACID-INSENSITIVE 5-like protein 2	BaRT2v18chr1HG008100	-4.10464	Peroxidase	70	84	+	14.3182	7.41e-06	0.401
C2H2	BaRT2v18chr4HG208310	2.78006	Protein indeterminate-domain like;Ovo transcription factor;C2H2-type domain-containing protein;Protein indeterminate-domain 1;Zinc finger protein MAGPIE	BaRT2v18chr1HG009790	-1.51272	Protease Do-like 2, chloroplastic;Putative peptidase Do;PDZ domain-containing protein	691	707	+	13.5758	7.42e-06	0.331
TCP	BaRT2v18chr2HG092760	-3.41582	Transcription factor PCF1;Transcription factor TCP7;TCP domain-containing protein	BaRT2v18chr1HG026430	2.7402	MFS domain-containing protein;Hexose carrier protein HEX6	1221	1234	-	14.4848	7.42e-06	0.588
HD-ZIP	BaRT2v18chr6HG319320	-1.9042	Homeodomain GLABROUS 11;Homeobox-leucine zipper protein HDG11;Homeobox domain;Homeobox-leucine zipper protein ROC8;HB transcription factor;Octamer-binding transcription factor	BaRT2v18chr1HG030650	3.18741	NAC domain-containing protein;Putative no apical meristem (NAM) protein	607	617	+	14.9242	7.47e-06	0.492
bZIP	BaRT2v18chr3HG156370	3.62906	ABA response element binding factor;Protein ABSCISIC ACID-INSENSITIVE 5;bZIP transcription factor ABI5 homolog;BZIP domain-containing protein	BaRT2v18chr1HG024000	-2.97489	0	1243	1260	+	14.3182	7.5e-06	0.431
B3	BaRT2v18chr3HG146510	2.6712	ABI3VP1 transcription factor (Fragment);TF-B3 domain-containing protein;B3 domain-containing protein LFL1	BaRT2v18chr1HG011700	-3.98376	BHLH domain-containing protein	1360	1374	+	14.6515	7.51e-06	0.0844
bZIP	BaRT2v18chr3HG156370	3.62906	ABA response element binding factor;Protein ABSCISIC ACID-INSENSITIVE 5;bZIP transcription factor ABI5 homolog;BZIP domain-containing protein	BaRT2v18chr1HG008100	-4.10464	Peroxidase	71	88	-	14.303	7.55e-06	0.431
C2H2	BaRT2v18chr4HG208310	2.78006	Protein indeterminate-domain like;Ovo transcription factor;C2H2-type domain-containing protein;Protein indeterminate-domain 1;Zinc finger protein MAGPIE	BaRT2v18chr1HG022050	1.86665	Group XIIA secretory phospholipase A2 (Fragment)	893	909	+	13.5303	7.59e-06	0.331
B3	BaRT2v18chr3HG146510	2.6712	ABI3VP1 transcription factor (Fragment);TF-B3 domain-containing protein;B3 domain-containing protein LFL1	BaRT2v18chr2HG097290	1.82663	0	1383	1397	-	14.6364	7.59e-06	0.0844
WRKY	BaRT2v18chr3HG147640	-2.75961	Defense-responsive protein WRKY13;WRKY9 transcription factor;WRKY domain-containing protein	BaRT2v18chr1HG023550	-1.76826	probable inactive shikimate kinase like 2, chloroplastic;Putative inactive shikimate kinase like 2, chloroplastic;CS domain-containing protein	530	540	+	14.7576	7.59e-06	0.96
ERF	BaRT2v18chr2HG106120	3.90918	Ethylene-responsive transcription factor ERF003;AP2/ERF domain-containing protein;Ethylene response factor;Ethylene-responsive transcription factor	BaRT2v18chr1HG005480	-2.62731	Inosine/uridine-preferring nucleoside hydrolase;Inosine-uridine preferring nucleoside hydrolase;Uridine nucleosidase 1	266	284	+	14.0303	7.6e-06	0.0309
AP2	BaRT2v18chr4HG205400	1.95135	AP2 domain containing protein, expressed;AP2-like ethylene-responsive transcription factor ANT;AP2-like ethylene-responsive transcription factor CRL5;AP2 transcription factor	BaRT2v18chr1HG019930	-2.04877	Alpha-galactosidase	119	139	-	12.7889	7.61e-06	1
B3	BaRT2v18chr3HG146510	2.6712	ABI3VP1 transcription factor (Fragment);TF-B3 domain-containing protein;B3 domain-containing protein LFL1	BaRT2v18chr1HG021320	-2.39586	Multicopper oxidase, type 1;Cupredoxin superfamily protein isoform 1;Monocopper oxidase-like protein SKU5	773	787	-	14.6212	7.67e-06	0.0844
ERF	BaRT2v18chr2HG106120	3.90918	Ethylene-responsive transcription factor ERF003;AP2/ERF domain-containing protein;Ethylene response factor;Ethylene-responsive transcription factor	BaRT2v18chr1HG031670	4.81765	0	274	292	+	14.0152	7.67e-06	0.0311
C2H2	BaRT2v18chr4HG208310	2.78006	Protein indeterminate-domain like;Ovo transcription factor;C2H2-type domain-containing protein;Protein indeterminate-domain 1;Zinc finger protein MAGPIE	BaRT2v18chr1HG024680	-1.86561	Methyltransferase;24-methylenesterol C-methyltransferase 2	746	762	+	13.5	7.7e-06	0.331
C2H2	BaRT2v18chr4HG208310	2.78006	Protein indeterminate-domain like;Ovo transcription factor;C2H2-type domain-containing protein;Protein indeterminate-domain 1;Zinc finger protein MAGPIE	BaRT2v18chr1HG001250	-2.71506	GDSL esterase/lipase	1177	1193	-	13.5	7.7e-06	0.331
ERF	BaRT2v18chr2HG106120	3.90918	Ethylene-responsive transcription factor ERF003;AP2/ERF domain-containing protein;Ethylene response factor;Ethylene-responsive transcription factor	BaRT2v18chr1HG021570	-1.58473	CRM domain-containing protein;Putative RNA-binding protein yqeI;RNA-binding CRS1 / YhbY (CRM) domain protein	276	294	-	14	7.75e-06	0.0311
ERF	BaRT2v18chr2HG106120	3.90918	Ethylene-responsive transcription factor ERF003;AP2/ERF domain-containing protein;Ethylene response factor;Ethylene-responsive transcription factor	BaRT2v18chr1HG025040	-2.25809	NAD(P)-binding Rossmann-fold superfamily protein isoform 2;Oxidoreductase, short chain dehydrogenase/reductase family protein, expressed;short-chain dehydrogenase TIC 32, chloroplastic-like;Short-chain dehydrogenase TIC 32, chloroplastic;NAD dependent epimerase/dehydratase family protein, expressed	692	710	-	14	7.75e-06	0.0311
bHLH	BaRT2v18chr2HG077710	2.06303	BHLH domain-containing protein;Transcription factor PIF5;Transcription factor PIF3;Transcription factor PHYTOCHROME INTERACTING FACTOR-LIKE 13	BaRT2v18chr1HG012340	-4.09783	0	376	389	+	14.4737	7.76e-06	0.575
NAC	BaRT2v18chr2HG058120	-1.90663	NAC domain-containing protein	BaRT2v18chr1HG035610	-7.18618	probable serine/threonine-protein kinase PBL25;probable serine/threonine-protein kinase PBL23;Serine/threonine-protein kinase PBS1;serine/threonine-protein kinase At3g07070;Receptor-like kinase LIP2;Putative serine/threonine-protein kinase PBL26;Protein kinase domain-containing protein	722	739	-	14.197	7.85e-06	1
bZIP	BaRT2v18chr1HG033690	1.746	BZIP domain-containing protein;ABSCISIC ACID-INSENSITIVE 5-like protein 2	BaRT2v18chr1HG001570	-4.17065	0	871	885	+	14.197	7.85e-06	0.404
G2-like	BaRT2v18chr2HG059890	2.1088	Two-component response regulator ARR1;Transcription factor NIGT1;HTH myb-type domain-containing protein;transcription factor LUX;myb family transcription factor EFM;Two-component response regulator ARR-B family;Two-component response regulator ORR24;Two-component response regulator ARR2	BaRT2v18chr1HG025130	-2.58348	PRONE domain-containing protein;Pollen-specific kinase partner protein, putative, expressed;Rop guanine nucleotide exchange factor 3	653	663	-	14.1818	7.86e-06	0.846
HD-ZIP	BaRT2v18chr6HG319320	-1.9042	Homeodomain GLABROUS 11;Homeobox-leucine zipper protein HDG11;Homeobox domain;Homeobox-leucine zipper protein ROC8;HB transcription factor;Octamer-binding transcription factor	BaRT2v18chr1HG025380	-2.93912	Nucleotide-diphospho-sugar transferases superfamily protein;Transferase, transferring glycosyl groups;Putative glucuronosyltransferase PGSIP7;Putative glucuronosyltransferase PGSIP8;Glycogenin-1;Glycogenin glucosyltransferase;putative glucuronosyltransferase PGSIP8	271	281	-	14.8636	7.88e-06	0.492
ERF	BaRT2v18chr2HG106120	3.90918	Ethylene-responsive transcription factor ERF003;AP2/ERF domain-containing protein;Ethylene response factor;Ethylene-responsive transcription factor	BaRT2v18chr6HG292640	-2.13175	0	469	487	+	13.9697	7.9e-06	0.0316
ERF	BaRT2v18chr2HG106120	3.90918	Ethylene-responsive transcription factor ERF003;AP2/ERF domain-containing protein;Ethylene response factor;Ethylene-responsive transcription factor	BaRT2v18chrUnG388340	-3.30417	0	1158	1176	+	13.9545	7.97e-06	0.0318
bZIP	BaRT2v18chr5HG226660	-4.57611	light-inducible protein CPRF2-like;Light-inducible protein CPRF2-like isoform X2;Basic leucine zipper 25;BZIP domain-containing protein;Light-inducible protein CPRF2	BaRT2v18chr1HG033000	-1.64875	Putative glucan endo-1,3-beta-glucosidase GVI;Putative O-Glycosyl hydrolase superfamily protein;Glycoside hydrolase, family 17;Beta-1,3-glucanase	271	282	+	13.6263	8.01e-06	0.34
ERF	BaRT2v18chr2HG106120	3.90918	Ethylene-responsive transcription factor ERF003;AP2/ERF domain-containing protein;Ethylene response factor;Ethylene-responsive transcription factor	BaRT2v18chr1HG036000	-3.48301	Kinesin-like protein KIN-10C	807	825	+	13.9394	8.05e-06	0.0319
bZIP	BaRT2v18chr5HG226660	-4.57611	light-inducible protein CPRF2-like;Light-inducible protein CPRF2-like isoform X2;Basic leucine zipper 25;BZIP domain-containing protein;Light-inducible protein CPRF2	BaRT2v18chr1HG033720	2.17704	ATP-binding family protei (Fragment);GPN-loop GTPase	303	314	+	13.6162	8.09e-06	0.34
bZIP	BaRT2v18chr5HG226660	-4.57611	light-inducible protein CPRF2-like;Light-inducible protein CPRF2-like isoform X2;Basic leucine zipper 25;BZIP domain-containing protein;Light-inducible protein CPRF2	BaRT2v18chr1HG036610	1.61121	Coronatine-insensitive 1b;Coronatine insensitive protein 1;coronatine-insensitive protein homolog 1b;Auxin F-box protein 5;Coronatine-insensitive protein 1-like;Putative leucine-rich repeat domain, L domain-like protein;Coronatine-insensitive protein 1	1273	1284	+	13.6162	8.09e-06	0.34
bZIP	BaRT2v18chr1HG046320	2.78245	Common plant regulatory factor 1;MFMR domain-containing protein;G-box-binding factor 3;G-box binding factor;BZIP domain-containing protein	BaRT2v18chr1HG008100	-4.10464	Peroxidase	73	87	+	14.0606	8.11e-06	0.361
ERF	BaRT2v18chr2HG106120	3.90918	Ethylene-responsive transcription factor ERF003;AP2/ERF domain-containing protein;Ethylene response factor;Ethylene-responsive transcription factor	BaRT2v18chr1HG024730	4.36896	RING-type domain-containing protein;RING-H2 finger protein ATL2B;NEP1-interacting protein 2;NEP1-interacting protein 1	1227	1245	-	13.9242	8.12e-06	0.0321
TCP	BaRT2v18chr2HG092760	-3.41582	Transcription factor PCF1;Transcription factor TCP7;TCP domain-containing protein	BaRT2v18chr1HG016990	2.28424	peroxisome biogenesis factor 10 isoform X1;E3 ubiquitin-protein ligase rnf8-A;RING-type domain-containing protein;Cdk-activating kinase assembly factor;Zinc finger, RING/FYVE/PHD-type;ABA insensitive ring protein	882	895	-	14.3333	8.15e-06	0.599
B3	BaRT2v18chr3HG146510	2.6712	ABI3VP1 transcription factor (Fragment);TF-B3 domain-containing protein;B3 domain-containing protein LFL1	BaRT2v18chr1HG005690	2.8571	0	1193	1207	+	14.5455	8.16e-06	0.0879
B3	BaRT2v18chr3HG146510	2.6712	ABI3VP1 transcription factor (Fragment);TF-B3 domain-containing protein;B3 domain-containing protein LFL1	BaRT2v18chr1HG008120	-3.9087	Peroxidase	1285	1299	+	14.5455	8.16e-06	0.0879
ERF	BaRT2v18chr2HG106120	3.90918	Ethylene-responsive transcription factor ERF003;AP2/ERF domain-containing protein;Ethylene response factor;Ethylene-responsive transcription factor	BaRT2v18chr2HG054800	-2.16537	Plasma membrane intrinsic protein;Aquaporin PIP24;Aquaporin PIP	1426	1444	-	13.9091	8.2e-06	0.0323
HD-ZIP	BaRT2v18chr6HG319320	-1.9042	Homeodomain GLABROUS 11;Homeobox-leucine zipper protein HDG11;Homeobox domain;Homeobox-leucine zipper protein ROC8;HB transcription factor;Octamer-binding transcription factor	BaRT2v18chr1HG026660	1.55928	RNA helicase	1048	1058	-	14.8485	8.24e-06	0.492
C2H2	BaRT2v18chr4HG208310	2.78006	Protein indeterminate-domain like;Ovo transcription factor;C2H2-type domain-containing protein;Protein indeterminate-domain 1;Zinc finger protein MAGPIE	BaRT2v18chr1HG035420	3.27686	FBD domain-containing protein	1042	1058	-	13.3485	8.27e-06	0.331
ERF	BaRT2v18chr2HG106120	3.90918	Ethylene-responsive transcription factor ERF003;AP2/ERF domain-containing protein;Ethylene response factor;Ethylene-responsive transcription factor	BaRT2v18chr1HG005570	-2.07156	0	1020	1038	+	13.8939	8.28e-06	0.0325
GATA	BaRT2v18chr1HG011410	-1.78144	GATA-type domain-containing protein;GATA transcription factor 23	BaRT2v18chr1HG037020	-3.14935	Period circadian protein-like	337	349	+	14.303	8.33e-06	0.489
bZIP	BaRT2v18chr1HG046320	2.78245	Common plant regulatory factor 1;MFMR domain-containing protein;G-box-binding factor 3;G-box binding factor;BZIP domain-containing protein	BaRT2v18chr2HG054720	-4.58205	Expansin	473	487	-	14	8.35e-06	0.361
B3	BaRT2v18chr3HG146510	2.6712	ABI3VP1 transcription factor (Fragment);TF-B3 domain-containing protein;B3 domain-containing protein LFL1	BaRT2v18chr1HG032480	-4.63739	0	48	62	-	14.5152	8.36e-06	0.0892
ERF	BaRT2v18chr2HG106120	3.90918	Ethylene-responsive transcription factor ERF003;AP2/ERF domain-containing protein;Ethylene response factor;Ethylene-responsive transcription factor	BaRT2v18chr1HG016520	1.78393	0	332	350	+	13.8788	8.36e-06	0.0327
AP2	BaRT2v18chr4HG205400	1.95135	AP2 domain containing protein, expressed;AP2-like ethylene-responsive transcription factor ANT;AP2-like ethylene-responsive transcription factor CRL5;AP2 transcription factor	BaRT2v18chr1HG015340	1.66919	Charged multivesicular body protein 6;vacuolar protein sorting-associated protein 20 homolog 2-like	1323	1343	-	12.5667	8.36e-06	1
bZIP	BaRT2v18chr5HG226660	-4.57611	light-inducible protein CPRF2-like;Light-inducible protein CPRF2-like isoform X2;Basic leucine zipper 25;BZIP domain-containing protein;Light-inducible protein CPRF2	BaRT2v18chr1HG016040	-1.91648	Probable histone H2A variant 2	216	227	-	13.5758	8.51e-06	0.34
ERF	BaRT2v18chr2HG106120	3.90918	Ethylene-responsive transcription factor ERF003;AP2/ERF domain-containing protein;Ethylene response factor;Ethylene-responsive transcription factor	BaRT2v18chr1HG008130	-4.33423	Peroxidase	271	289	-	13.8485	8.52e-06	0.033
B3	BaRT2v18chr3HG146510	2.6712	ABI3VP1 transcription factor (Fragment);TF-B3 domain-containing protein;B3 domain-containing protein LFL1	BaRT2v18chr1HG005670	-5.43826	Flavonoid O-methyltransferase;O-methyltransferase 5;Caffeic acid 3-O-methyltransferase;Flavone 3'-O-methyltransferase 1;Tricetin 3',4',5'-O-trimethyltransferase	72	86	+	14.4848	8.56e-06	0.0904
bZIP	BaRT2v18chr5HG226660	-4.57611	light-inducible protein CPRF2-like;Light-inducible protein CPRF2-like isoform X2;Basic leucine zipper 25;BZIP domain-containing protein;Light-inducible protein CPRF2	BaRT2v18chr1HG033120	-2.48206	Basic leucine zipper 23;Transcription factor TGA3;BZIP domain-containing protein	1225	1236	-	13.5455	8.59e-06	0.34
ERF	BaRT2v18chr2HG106120	3.90918	Ethylene-responsive transcription factor ERF003;AP2/ERF domain-containing protein;Ethylene response factor;Ethylene-responsive transcription factor	BaRT2v18chr1HG048140	4.30051	RNA polymerase sigma factor sigE, chloroplastic/mitochondrial	814	832	+	13.8333	8.6e-06	0.033
ERF	BaRT2v18chr2HG106120	3.90918	Ethylene-responsive transcription factor ERF003;AP2/ERF domain-containing protein;Ethylene response factor;Ethylene-responsive transcription factor	BaRT2v18chr1HG020280	-2.00766	C2C2-DOF transcription factor (Fragment);Dof zinc finger protein PBF;Dof-type domain-containing protein	1313	1331	+	13.8333	8.6e-06	0.033
ERF	BaRT2v18chr2HG106120	3.90918	Ethylene-responsive transcription factor ERF003;AP2/ERF domain-containing protein;Ethylene response factor;Ethylene-responsive transcription factor	BaRT2v18chr1HG008740	-2.24176	Transcription factor MYB86;HTH myb-type domain-containing protein;Myb transcription factor;MYB18 transcription factor;Transcription factor MYB61	1158	1176	-	13.8333	8.6e-06	0.033
ERF	BaRT2v18chr2HG106120	3.90918	Ethylene-responsive transcription factor ERF003;AP2/ERF domain-containing protein;Ethylene response factor;Ethylene-responsive transcription factor	BaRT2v18chr1HG027390	5.08966	Eukaryotic peptide chain release factor subunit 1-3	1291	1309	-	13.8333	8.6e-06	0.033
bHLH	BaRT2v18chr2HG077710	2.06303	BHLH domain-containing protein;Transcription factor PIF5;Transcription factor PIF3;Transcription factor PHYTOCHROME INTERACTING FACTOR-LIKE 13	BaRT2v18chr1HG021220	4.6957	Low-temperature-induced 65 kDa protein	494	507	+	14.3684	8.63e-06	0.575
G2-like	BaRT2v18chr2HG059890	2.1088	Two-component response regulator ARR1;Transcription factor NIGT1;HTH myb-type domain-containing protein;transcription factor LUX;myb family transcription factor EFM;Two-component response regulator ARR-B family;Two-component response regulator ORR24;Two-component response regulator ARR2	BaRT2v18chr1HG022960	1.68733	GTP binding domain;Mitochondrial GTPase 1;G domain-containing protein	82	92	+	14.0606	8.75e-06	0.846
ERF	BaRT2v18chr2HG106120	3.90918	Ethylene-responsive transcription factor ERF003;AP2/ERF domain-containing protein;Ethylene response factor;Ethylene-responsive transcription factor	BaRT2v18chr1HG003640	-7.10445	Calcium permeable stress-gated cation channel 1	36	54	+	13.803	8.76e-06	0.0335
bZIP	BaRT2v18chr1HG046320	2.78245	Common plant regulatory factor 1;MFMR domain-containing protein;G-box-binding factor 3;G-box binding factor;BZIP domain-containing protein	BaRT2v18chr2HG059410	3.07133	DNA binding protein, putative isoform 1;Usp domain-containing protein;Fiber protein Fb19 (Fragment)	1032	1046	+	13.8939	8.8e-06	0.361
bZIP	BaRT2v18chr1HG046320	2.78245	Common plant regulatory factor 1;MFMR domain-containing protein;G-box-binding factor 3;G-box binding factor;BZIP domain-containing protein	BaRT2v18chr1HG012660	2.48655	Glyoxalase domain-containing protein;Metallothiol transferase;VOC domain-containing protein	1240	1254	-	13.8939	8.8e-06	0.361
bZIP	BaRT2v18chr1HG046320	2.78245	Common plant regulatory factor 1;MFMR domain-containing protein;G-box-binding factor 3;G-box binding factor;BZIP domain-containing protein	BaRT2v18chr1HG012680	3.31804	Methylmalonyl-CoA epimerase, mitochondrial-like protein;Putative glyoxalase/Bleomycin resistance protein/Dihydroxybiphenyl dioxygenase;VOC domain-containing protein	1254	1268	-	13.8939	8.8e-06	0.361
B3	BaRT2v18chr3HG146510	2.6712	ABI3VP1 transcription factor (Fragment);TF-B3 domain-containing protein;B3 domain-containing protein LFL1	BaRT2v18chr1HG024150	-2.45318	Peroxidase	1095	1109	+	14.4242	8.97e-06	0.0937
bZIP	BaRT2v18chr5HG226660	-4.57611	light-inducible protein CPRF2-like;Light-inducible protein CPRF2-like isoform X2;Basic leucine zipper 25;BZIP domain-containing protein;Light-inducible protein CPRF2	BaRT2v18chr1HG032810	2.23409	High molecular mass early light-inducible protein HV58, chloroplastic	1319	1330	+	13.5253	9e-06	0.343
ERF	BaRT2v18chr2HG106120	3.90918	Ethylene-responsive transcription factor ERF003;AP2/ERF domain-containing protein;Ethylene response factor;Ethylene-responsive transcription factor	BaRT2v18chr1HG024900	-7.88893	Pistil-specific extensin-like protein;proline-rich protein 1;Pollen Ole e 1 allergen and extensin family protein	928	946	+	13.7576	9.01e-06	0.0342
ERF	BaRT2v18chr2HG106120	3.90918	Ethylene-responsive transcription factor ERF003;AP2/ERF domain-containing protein;Ethylene response factor;Ethylene-responsive transcription factor	BaRT2v18chr1HG000510	-3.80613	23 kDa jasmonate-induced protein-like;Jasmonate-induced protein	1202	1220	+	13.7576	9.01e-06	0.0342
MYB	BaRT2v18chr1HG014170	-4.62115	HTH myb-type domain-containing protein	BaRT2v18chr1HG033350	-1.84836	Cyclin N-terminal domain-containing protein	1282	1296	-	14.2424	9.03e-06	0.801
MYB	BaRT2v18chr1HG014170	-4.62115	HTH myb-type domain-containing protein	BaRT2v18chr1HG033360	-5.56944	Cyclin N-terminal domain-containing protein	1284	1298	-	14.2424	9.03e-06	0.801
bZIP	BaRT2v18chr3HG156370	3.62906	ABA response element binding factor;Protein ABSCISIC ACID-INSENSITIVE 5;bZIP transcription factor ABI5 homolog;BZIP domain-containing protein	BaRT2v18chr1HG024480	1.89144	Ribulose-phosphate 3-epimerase (Fragment);S-adenosylhomocysteine deaminase Methylthioadenosine deaminase (Fragment);Type IV fimbrial assembly, ATPase PilB (Fragment)	350	367	-	13.9242	9.04e-06	0.457
C2H2	BaRT2v18chr4HG208310	2.78006	Protein indeterminate-domain like;Ovo transcription factor;C2H2-type domain-containing protein;Protein indeterminate-domain 1;Zinc finger protein MAGPIE	BaRT2v18chr1HG037480	-2.90757	SnRK2 serine threonine protein kinase6;Serine/threonine-protein kinase SAPK6;Stress-induced protein kinase1;Protein kinase domain-containing protein;Serine/threonine-protein kinase SAPK7;Serine/threonine-protein kinase SRK2A;Serine/threonine-protein kinase SAPK4	193	209	-	13.1515	9.07e-06	0.331
ERF	BaRT2v18chr2HG106120	3.90918	Ethylene-responsive transcription factor ERF003;AP2/ERF domain-containing protein;Ethylene response factor;Ethylene-responsive transcription factor	BaRT2v18chr1HG005480	-2.62731	Inosine/uridine-preferring nucleoside hydrolase;Inosine-uridine preferring nucleoside hydrolase;Uridine nucleosidase 1	108	126	-	13.7424	9.1e-06	0.0343
bZIP	BaRT2v18chr1HG033690	1.746	BZIP domain-containing protein;ABSCISIC ACID-INSENSITIVE 5-like protein 2	BaRT2v18chr1HG036610	1.61121	Coronatine-insensitive 1b;Coronatine insensitive protein 1;coronatine-insensitive protein homolog 1b;Auxin F-box protein 5;Coronatine-insensitive protein 1-like;Putative leucine-rich repeat domain, L domain-like protein;Coronatine-insensitive protein 1	1271	1285	+	13.8636	9.11e-06	0.442
ERF	BaRT2v18chr1HG028050	2.07366	AP2/ERF domain-containing protein;Ethylene-responsive transcription factor RAP2-3;Ethylene response factor	BaRT2v18chr1HG004530	6.49457	0	2	9	-	13.9909	9.14e-06	0.08
ERF	BaRT2v18chr1HG028050	2.07366	AP2/ERF domain-containing protein;Ethylene-responsive transcription factor RAP2-3;Ethylene response factor	BaRT2v18chr1HG008120	-3.9087	Peroxidase	29	36	+	13.9909	9.14e-06	0.08
ERF	BaRT2v18chr1HG028050	2.07366	AP2/ERF domain-containing protein;Ethylene-responsive transcription factor RAP2-3;Ethylene response factor	BaRT2v18chr1HG007270	-2.42733	Protein kinase domain-containing protein	115	122	-	13.9909	9.14e-06	0.08
ERF	BaRT2v18chr1HG028050	2.07366	AP2/ERF domain-containing protein;Ethylene-responsive transcription factor RAP2-3;Ethylene response factor	BaRT2v18chr1HG003640	-7.10445	Calcium permeable stress-gated cation channel 1	125	132	-	13.9909	9.14e-06	0.08
ERF	BaRT2v18chr1HG028050	2.07366	AP2/ERF domain-containing protein;Ethylene-responsive transcription factor RAP2-3;Ethylene response factor	BaRT2v18chr1HG036220	-2.49865	NADPH-dependent aldo-keto reductase, chloroplastic isoform X1;Aldo-keto reductase family 4 member C9;Aldo-keto reductase family 4 member c9-like protein (Fragment);NAD(P)-linked oxidoreductase superfamily protein;NADPH-dependent aldo-keto reductase, chloroplastic-like	159	166	-	13.9909	9.14e-06	0.08
ERF	BaRT2v18chr1HG028050	2.07366	AP2/ERF domain-containing protein;Ethylene-responsive transcription factor RAP2-3;Ethylene response factor	BaRT2v18chr1HG018290	-2.21759	3-ketoacyl-CoA synthase	166	173	-	13.9909	9.14e-06	0.08
ERF	BaRT2v18chr1HG028050	2.07366	AP2/ERF domain-containing protein;Ethylene-responsive transcription factor RAP2-3;Ethylene response factor	BaRT2v18chr1HG007270	-2.42733	Protein kinase domain-containing protein	167	174	-	13.9909	9.14e-06	0.08
ERF	BaRT2v18chr1HG028050	2.07366	AP2/ERF domain-containing protein;Ethylene-responsive transcription factor RAP2-3;Ethylene response factor	BaRT2v18chr1HG022780	-1.87134	probable lysophospholipase BODYGUARD 3;AB hydrolase-1 domain-containing protein;Putative alpha/beta-hydrolase involved in synthesis of cutin;Cardiolipin-specific phospholipase;Hydrolase, alpha/beta fold family protein, expressed	176	183	-	13.9909	9.14e-06	0.08
ERF	BaRT2v18chr1HG028050	2.07366	AP2/ERF domain-containing protein;Ethylene-responsive transcription factor RAP2-3;Ethylene response factor	BaRT2v18chr1HG003230	-5.76023	Pathogenesis-related thaumatin superfamily protein;Pathogenesis-related protein 5;Thaumatin-like protein 1;thaumatin-like protein 1b;Thaumatin-like protein 1a	213	220	-	13.9909	9.14e-06	0.08
ERF	BaRT2v18chr1HG028050	2.07366	AP2/ERF domain-containing protein;Ethylene-responsive transcription factor RAP2-3;Ethylene response factor	BaRT2v18chr2HG072530	-3.08152	Keratinocyte proline-rich protein-like	240	247	+	13.9909	9.14e-06	0.08
ERF	BaRT2v18chr1HG028050	2.07366	AP2/ERF domain-containing protein;Ethylene-responsive transcription factor RAP2-3;Ethylene response factor	BaRT2v18chr1HG024730	4.36896	RING-type domain-containing protein;RING-H2 finger protein ATL2B;NEP1-interacting protein 2;NEP1-interacting protein 1	353	360	+	13.9909	9.14e-06	0.08
ERF	BaRT2v18chr1HG028050	2.07366	AP2/ERF domain-containing protein;Ethylene-responsive transcription factor RAP2-3;Ethylene response factor	BaRT2v18chr2HG054800	-2.16537	Plasma membrane intrinsic protein;Aquaporin PIP24;Aquaporin PIP	390	397	+	13.9909	9.14e-06	0.08
ERF	BaRT2v18chr1HG028050	2.07366	AP2/ERF domain-containing protein;Ethylene-responsive transcription factor RAP2-3;Ethylene response factor	BaRT2v18chr5HG223740	2.03636	0	436	443	+	13.9909	9.14e-06	0.08
ERF	BaRT2v18chr1HG028050	2.07366	AP2/ERF domain-containing protein;Ethylene-responsive transcription factor RAP2-3;Ethylene response factor	BaRT2v18chr1HG002110	-2.83473	Flavonoid O-methyltransferase;O-methyltransferase 5;Caffeic acid 3-O-methyltransferase;Flavone 3'-O-methyltransferase 1;Tricetin 3',4',5'-O-trimethyltransferase	484	491	+	13.9909	9.14e-06	0.08
ERF	BaRT2v18chr1HG028050	2.07366	AP2/ERF domain-containing protein;Ethylene-responsive transcription factor RAP2-3;Ethylene response factor	BaRT2v18chr1HG000520	-1.6271	Chalcone-flavonone isomerase family protein	523	530	+	13.9909	9.14e-06	0.08
ERF	BaRT2v18chr1HG028050	2.07366	AP2/ERF domain-containing protein;Ethylene-responsive transcription factor RAP2-3;Ethylene response factor	BaRT2v18chr1HG006670	1.73579	Acyl-CoA oxidase/dehydrogenase, type 1;Acyl-CoA oxidase/dehydrogenase;Isovaleryl-CoA dehydrogenase, mitochondrial;Acyl-CoA dehydrogenase, conserved site-containing protein	588	595	-	13.9909	9.14e-06	0.08
ERF	BaRT2v18chr1HG028050	2.07366	AP2/ERF domain-containing protein;Ethylene-responsive transcription factor RAP2-3;Ethylene response factor	BaRT2v18chr1HG031410	-2.57667	0	600	607	+	13.9909	9.14e-06	0.08
ERF	BaRT2v18chr1HG028050	2.07366	AP2/ERF domain-containing protein;Ethylene-responsive transcription factor RAP2-3;Ethylene response factor	BaRT2v18chr1HG008910	5.31435	Glucose and ribitol dehydrogenase;NADPH-dependent aldehyde reductase 1, chloroplastic	649	656	-	13.9909	9.14e-06	0.08
ERF	BaRT2v18chr1HG028050	2.07366	AP2/ERF domain-containing protein;Ethylene-responsive transcription factor RAP2-3;Ethylene response factor	BaRT2v18chr1HG018060	1.50546	Esterase/lipase/thioesterase-like protein;Acyltransferase-like protein chloroplastic;Acyltransferase;acyltransferase-like protein At1g54570, chloroplastic	652	659	-	13.9909	9.14e-06	0.08
ERF	BaRT2v18chr1HG028050	2.07366	AP2/ERF domain-containing protein;Ethylene-responsive transcription factor RAP2-3;Ethylene response factor	BaRT2v18chr1HG025470	-2.37827	Expansin-like EG45 domain-containing protein;Beta-expansin 1a;Beta-expansin-9;Expansin 1	672	679	-	13.9909	9.14e-06	0.08
ERF	BaRT2v18chr1HG028050	2.07366	AP2/ERF domain-containing protein;Ethylene-responsive transcription factor RAP2-3;Ethylene response factor	BaRT2v18chr1HG036640	-1.53485	Transcription factor DIVARICATA;Myb-like protein J;Duplicated homeodomain-like superfamily protein	751	758	+	13.9909	9.14e-06	0.08
ERF	BaRT2v18chr1HG028050	2.07366	AP2/ERF domain-containing protein;Ethylene-responsive transcription factor RAP2-3;Ethylene response factor	BaRT2v18chr1HG008910	5.31435	Glucose and ribitol dehydrogenase;NADPH-dependent aldehyde reductase 1, chloroplastic	817	824	-	13.9909	9.14e-06	0.08
ERF	BaRT2v18chr1HG028050	2.07366	AP2/ERF domain-containing protein;Ethylene-responsive transcription factor RAP2-3;Ethylene response factor	BaRT2v18chr1HG048140	4.30051	RNA polymerase sigma factor sigE, chloroplastic/mitochondrial	821	828	-	13.9909	9.14e-06	0.08
ERF	BaRT2v18chr1HG028050	2.07366	AP2/ERF domain-containing protein;Ethylene-responsive transcription factor RAP2-3;Ethylene response factor	BaRT2v18chr1HG006670	1.73579	Acyl-CoA oxidase/dehydrogenase, type 1;Acyl-CoA oxidase/dehydrogenase;Isovaleryl-CoA dehydrogenase, mitochondrial;Acyl-CoA dehydrogenase, conserved site-containing protein	864	871	-	13.9909	9.14e-06	0.08
ERF	BaRT2v18chr1HG028050	2.07366	AP2/ERF domain-containing protein;Ethylene-responsive transcription factor RAP2-3;Ethylene response factor	BaRT2v18chr1HG006670	1.73579	Acyl-CoA oxidase/dehydrogenase, type 1;Acyl-CoA oxidase/dehydrogenase;Isovaleryl-CoA dehydrogenase, mitochondrial;Acyl-CoA dehydrogenase, conserved site-containing protein	916	923	-	13.9909	9.14e-06	0.08
ERF	BaRT2v18chr1HG028050	2.07366	AP2/ERF domain-containing protein;Ethylene-responsive transcription factor RAP2-3;Ethylene response factor	BaRT2v18chr1HG005570	-2.07156	0	959	966	-	13.9909	9.14e-06	0.08
ERF	BaRT2v18chr1HG028050	2.07366	AP2/ERF domain-containing protein;Ethylene-responsive transcription factor RAP2-3;Ethylene response factor	BaRT2v18chr1HG045370	-1.74343	0	1044	1051	-	13.9909	9.14e-06	0.08
ERF	BaRT2v18chr1HG028050	2.07366	AP2/ERF domain-containing protein;Ethylene-responsive transcription factor RAP2-3;Ethylene response factor	BaRT2v18chr1HG035320	1.58467	Putative kinase interacting protein 1;NAB domain-containing protein	1078	1085	+	13.9909	9.14e-06	0.08
ERF	BaRT2v18chr1HG028050	2.07366	AP2/ERF domain-containing protein;Ethylene-responsive transcription factor RAP2-3;Ethylene response factor	BaRT2v18chr1HG005570	-2.07156	0	1097	1104	+	13.9909	9.14e-06	0.08
ERF	BaRT2v18chr1HG028050	2.07366	AP2/ERF domain-containing protein;Ethylene-responsive transcription factor RAP2-3;Ethylene response factor	BaRT2v18chr4HG210200	1.77553	0	1169	1176	+	13.9909	9.14e-06	0.08
ERF	BaRT2v18chr1HG028050	2.07366	AP2/ERF domain-containing protein;Ethylene-responsive transcription factor RAP2-3;Ethylene response factor	BaRT2v18chrUnG388340	-3.30417	0	1195	1202	-	13.9909	9.14e-06	0.08
ERF	BaRT2v18chr1HG028050	2.07366	AP2/ERF domain-containing protein;Ethylene-responsive transcription factor RAP2-3;Ethylene response factor	BaRT2v18chr1HG009150	2.09576	Alanine aminotransferase 2;Aminotransferase, class I/classII;Alanine aminotransferase5	1247	1254	-	13.9909	9.14e-06	0.08
ERF	BaRT2v18chr1HG028050	2.07366	AP2/ERF domain-containing protein;Ethylene-responsive transcription factor RAP2-3;Ethylene response factor	BaRT2v18chr1HG010390	4.28563	0	1251	1258	-	13.9909	9.14e-06	0.08
ERF	BaRT2v18chr1HG028050	2.07366	AP2/ERF domain-containing protein;Ethylene-responsive transcription factor RAP2-3;Ethylene response factor	BaRT2v18chr2HG059410	3.07133	DNA binding protein, putative isoform 1;Usp domain-containing protein;Fiber protein Fb19 (Fragment)	1319	1326	+	13.9909	9.14e-06	0.08
ERF	BaRT2v18chr1HG028050	2.07366	AP2/ERF domain-containing protein;Ethylene-responsive transcription factor RAP2-3;Ethylene response factor	BaRT2v18chr1HG028540	7.43945	0	1388	1395	-	13.9909	9.14e-06	0.08
ERF	BaRT2v18chr1HG028050	2.07366	AP2/ERF domain-containing protein;Ethylene-responsive transcription factor RAP2-3;Ethylene response factor	BaRT2v18chr1HG012630	-1.59845	embryo-specific protein ATS3B;Lipase/lipooxygenase, PLAT/LH2;Embryo-specific protein ATS3A;Protein cueball like	1419	1426	-	13.9909	9.14e-06	0.08
ERF	BaRT2v18chr1HG028050	2.07366	AP2/ERF domain-containing protein;Ethylene-responsive transcription factor RAP2-3;Ethylene response factor	BaRT2v18chr1HG025430	-2.47124	C2H2 zinc-finger protein ZPT3-3;Cys2/His2 zinc-finger transcription factor;Zinc finger protein ZAT9	1421	1428	-	13.9909	9.14e-06	0.08
ERF	BaRT2v18chr1HG028050	2.07366	AP2/ERF domain-containing protein;Ethylene-responsive transcription factor RAP2-3;Ethylene response factor	BaRT2v18chr1HG025430	-2.47124	C2H2 zinc-finger protein ZPT3-3;Cys2/His2 zinc-finger transcription factor;Zinc finger protein ZAT9	1429	1436	+	13.9909	9.14e-06	0.08
ERF	BaRT2v18chr1HG028050	2.07366	AP2/ERF domain-containing protein;Ethylene-responsive transcription factor RAP2-3;Ethylene response factor	BaRT2v18chr1HG032900	-4.86184	Latex-abundant protein;Putative Caspase-like domain-containing protein;Peptidase C14, caspase catalytic;Metacaspase-4;Metacaspase	1445	1452	+	13.9909	9.14e-06	0.08
ERF	BaRT2v18chr1HG028050	2.07366	AP2/ERF domain-containing protein;Ethylene-responsive transcription factor RAP2-3;Ethylene response factor	BaRT2v18chr1HG018690	1.69553	Transcription factor MYB4;Transcription factor MYB39;MYB transcription factor;Transcription factor MYB15;Myb-related transcription factor	1440	1447	-	13.9909	9.14e-06	0.08
ERF	BaRT2v18chr1HG028050	2.07366	AP2/ERF domain-containing protein;Ethylene-responsive transcription factor RAP2-3;Ethylene response factor	BaRT2v18chr1HG025380	-2.93912	Nucleotide-diphospho-sugar transferases superfamily protein;Transferase, transferring glycosyl groups;Putative glucuronosyltransferase PGSIP7;Putative glucuronosyltransferase PGSIP8;Glycogenin-1;Glycogenin glucosyltransferase;putative glucuronosyltransferase PGSIP8	1440	1447	-	13.9909	9.14e-06	0.08
ERF	BaRT2v18chr1HG028050	2.07366	AP2/ERF domain-containing protein;Ethylene-responsive transcription factor RAP2-3;Ethylene response factor	BaRT2v18chr1HG012630	-1.59845	embryo-specific protein ATS3B;Lipase/lipooxygenase, PLAT/LH2;Embryo-specific protein ATS3A;Protein cueball like	1448	1455	+	13.9909	9.14e-06	0.08
ERF	BaRT2v18chr1HG028050	2.07366	AP2/ERF domain-containing protein;Ethylene-responsive transcription factor RAP2-3;Ethylene response factor	BaRT2v18chr1HG022800	1.65388	heavy metal-associated isoprenylated plant protein 39;Late blight resistance protein like R1A-3;HMA domain-containing protein;Heavy metal-associated domain containing protein, expressed	1456	1463	+	13.9909	9.14e-06	0.08
ERF	BaRT2v18chr1HG028050	2.07366	AP2/ERF domain-containing protein;Ethylene-responsive transcription factor RAP2-3;Ethylene response factor	BaRT2v18chr1HG011410	-1.78144	GATA-type domain-containing protein;GATA transcription factor 23	1492	1499	+	13.9909	9.14e-06	0.08
ERF	BaRT2v18chr1HG028050	2.07366	AP2/ERF domain-containing protein;Ethylene-responsive transcription factor RAP2-3;Ethylene response factor	BaRT2v18chr1HG020380	-1.56195	Soluble epoxide hydrolase;AB hydrolase-1 domain-containing protein	1488	1495	-	13.9909	9.14e-06	0.08
ERF	BaRT2v18chr1HG028050	2.07366	AP2/ERF domain-containing protein;Ethylene-responsive transcription factor RAP2-3;Ethylene response factor	BaRT2v18chr1HG026720	-1.63511	AP2/ERF domain-containing protein;Dwarf & irregular leaf1;AP2 domain transcription factor;AP2-like ethylene-responsive transcription factor	1492	1499	-	13.9909	9.14e-06	0.08
MYB	BaRT2v18chr1HG014170	-4.62115	HTH myb-type domain-containing protein	BaRT2v18chr1HG023620	-6.06023	Putative inositol or phosphatidylinositol kinase;Ribosome quality control complex subunit 2;YTH domain-containing protein 1-like;acidic leucine-rich nuclear phosphoprotein 32 family member B;Chalcone-flavanone isomerase family protein;DNA polymerase epsilon catalytic subunit A-like;chaperonin CPN60, mitochondrial;Myelin transcription factor 1 isoform X2	1243	1257	-	14.2273	9.15e-06	0.801
HD-ZIP	BaRT2v18chr6HG319320	-1.9042	Homeodomain GLABROUS 11;Homeobox-leucine zipper protein HDG11;Homeobox domain;Homeobox-leucine zipper protein ROC8;HB transcription factor;Octamer-binding transcription factor	BaRT2v18chr1HG022270	1.56102	Non-specific serine/threonine protein kinase	1066	1076	+	14.6364	9.16e-06	0.492
B3	BaRT2v18chr3HG146510	2.6712	ABI3VP1 transcription factor (Fragment);TF-B3 domain-containing protein;B3 domain-containing protein LFL1	BaRT2v18chr1HG031320	-3.61674	Amino acid permease 3	871	885	-	14.3939	9.18e-06	0.0949
ERF	BaRT2v18chr2HG106120	3.90918	Ethylene-responsive transcription factor ERF003;AP2/ERF domain-containing protein;Ethylene response factor;Ethylene-responsive transcription factor	BaRT2v18chr1HG000520	-1.6271	Chalcone-flavonone isomerase family protein	344	362	-	13.7273	9.18e-06	0.0343
ERF	BaRT2v18chr2HG106120	3.90918	Ethylene-responsive transcription factor ERF003;AP2/ERF domain-containing protein;Ethylene response factor;Ethylene-responsive transcription factor	BaRT2v18chr1HG009900	-1.74095	0	703	721	-	13.7273	9.18e-06	0.0343
ERF	BaRT2v18chr2HG106120	3.90918	Ethylene-responsive transcription factor ERF003;AP2/ERF domain-containing protein;Ethylene response factor;Ethylene-responsive transcription factor	BaRT2v18chr1HG021320	-2.39586	Multicopper oxidase, type 1;Cupredoxin superfamily protein isoform 1;Monocopper oxidase-like protein SKU5	1256	1274	-	13.7273	9.18e-06	0.0343
B3	BaRT2v18chr3HG146510	2.6712	ABI3VP1 transcription factor (Fragment);TF-B3 domain-containing protein;B3 domain-containing protein LFL1	BaRT2v18chr1HG004030	-7.07369	Protein DETOXIFICATION	1246	1260	-	14.3788	9.26e-06	0.0949
ERF	BaRT2v18chr2HG106120	3.90918	Ethylene-responsive transcription factor ERF003;AP2/ERF domain-containing protein;Ethylene response factor;Ethylene-responsive transcription factor	BaRT2v18chr1HG012330-BaRT2v18chr1HG012340	-3.33472	DNA-directed RNA polymerases II, IV and V subunit 11;DNA-directed RNA polymerase II subunit RPB11	393	411	-	13.697	9.35e-06	0.0347
ERF	BaRT2v18chr2HG106120	3.90918	Ethylene-responsive transcription factor ERF003;AP2/ERF domain-containing protein;Ethylene response factor;Ethylene-responsive transcription factor	BaRT2v18chr1HG021700	1.61055	Ubiquitin carboxyl-terminal hydrolase family protein;Membrane associated salt-inducible protein, putative;protein ROOT PRIMORDIUM DEFECTIVE 1;PORR domain-containing protein;Plant organelle RNA recognition domain	1479	1497	-	13.697	9.35e-06	0.0347
bZIP	BaRT2v18chr3HG156370	3.62906	ABA response element binding factor;Protein ABSCISIC ACID-INSENSITIVE 5;bZIP transcription factor ABI5 homolog;BZIP domain-containing protein	BaRT2v18chr1HG026400	1.74305	Putative leucine zipper, homeobox-associated, HD-ZIP protein, Homeodomain-like protein;Homeobox-leucine zipper protein HAT4;Homeobox domain-containing protein;HALZ domain-containing protein	78	95	+	13.8485	9.36e-06	0.457
bZIP	BaRT2v18chr3HG156370	3.62906	ABA response element binding factor;Protein ABSCISIC ACID-INSENSITIVE 5;bZIP transcription factor ABI5 homolog;BZIP domain-containing protein	BaRT2v18chr1HG011700	-3.98376	BHLH domain-containing protein	231	248	+	13.8485	9.36e-06	0.457
ERF	BaRT2v18chr2HG106120	3.90918	Ethylene-responsive transcription factor ERF003;AP2/ERF domain-containing protein;Ethylene response factor;Ethylene-responsive transcription factor	BaRT2v18chr1HG028540	7.43945	0	1369	1387	-	13.6818	9.44e-06	0.0349
C2H2	BaRT2v18chr4HG208310	2.78006	Protein indeterminate-domain like;Ovo transcription factor;C2H2-type domain-containing protein;Protein indeterminate-domain 1;Zinc finger protein MAGPIE	BaRT2v18chr2HG072530	-3.08152	Keratinocyte proline-rich protein-like	1166	1182	-	13.0606	9.47e-06	0.331
B3	BaRT2v18chr3HG146510	2.6712	ABI3VP1 transcription factor (Fragment);TF-B3 domain-containing protein;B3 domain-containing protein LFL1	BaRT2v18chr1HG004820	-2.89247	ABC transporter domain-containing protein	839	853	-	14.3485	9.47e-06	0.0961
ERF	BaRT2v18chr2HG106120	3.90918	Ethylene-responsive transcription factor ERF003;AP2/ERF domain-containing protein;Ethylene response factor;Ethylene-responsive transcription factor	BaRT2v18chr1HG025130	-2.58348	PRONE domain-containing protein;Pollen-specific kinase partner protein, putative, expressed;Rop guanine nucleotide exchange factor 3	874	892	-	13.6667	9.53e-06	0.0351
AP2	BaRT2v18chr4HG205400	1.95135	AP2 domain containing protein, expressed;AP2-like ethylene-responsive transcription factor ANT;AP2-like ethylene-responsive transcription factor CRL5;AP2 transcription factor	BaRT2v18chr1HG016260	-3.84682	Ribulose bisphosphate carboxylase small chain	280	300	-	12.2444	9.58e-06	1
AP2	BaRT2v18chr4HG205400	1.95135	AP2 domain containing protein, expressed;AP2-like ethylene-responsive transcription factor ANT;AP2-like ethylene-responsive transcription factor CRL5;AP2 transcription factor	BaRT2v18chr2HG056620	2.05084	0	415	435	-	12.2444	9.58e-06	1
bZIP	BaRT2v18chr1HG046320	2.78245	Common plant regulatory factor 1;MFMR domain-containing protein;G-box-binding factor 3;G-box binding factor;BZIP domain-containing protein	BaRT2v18chr1HG026510	-3.00427	Zinc finger protein CONSTANS-LIKE 5;Orphans transcription factor (Fragment);Transcription factor GHD7;CCT domain-containing protein;COLH	1173	1187	+	13.7121	9.6e-06	0.361
bZIP	BaRT2v18chr1HG046320	2.78245	Common plant regulatory factor 1;MFMR domain-containing protein;G-box-binding factor 3;G-box binding factor;BZIP domain-containing protein	BaRT2v18chr1HG028050	2.07366	AP2/ERF domain-containing protein;Ethylene-responsive transcription factor RAP2-3;Ethylene response factor	1197	1211	+	13.7121	9.6e-06	0.361
ERF	BaRT2v18chr2HG106120	3.90918	Ethylene-responsive transcription factor ERF003;AP2/ERF domain-containing protein;Ethylene response factor;Ethylene-responsive transcription factor	BaRT2v18chr1HG035610	-7.18618	probable serine/threonine-protein kinase PBL25;probable serine/threonine-protein kinase PBL23;Serine/threonine-protein kinase PBS1;serine/threonine-protein kinase At3g07070;Receptor-like kinase LIP2;Putative serine/threonine-protein kinase PBL26;Protein kinase domain-containing protein	41	59	+	13.6515	9.62e-06	0.0352
ERF	BaRT2v18chr2HG106120	3.90918	Ethylene-responsive transcription factor ERF003;AP2/ERF domain-containing protein;Ethylene response factor;Ethylene-responsive transcription factor	BaRT2v18chr1HG027690	-3.46906	C2 domain-containing protein	149	167	+	13.6515	9.62e-06	0.0352
C2H2	BaRT2v18chr4HG208310	2.78006	Protein indeterminate-domain like;Ovo transcription factor;C2H2-type domain-containing protein;Protein indeterminate-domain 1;Zinc finger protein MAGPIE	BaRT2v18chr2HG054110	1.79866	Ubiquitinyl hydrolase 1	519	535	-	13.0152	9.67e-06	0.331
C2H2	BaRT2v18chr4HG208310	2.78006	Protein indeterminate-domain like;Ovo transcription factor;C2H2-type domain-containing protein;Protein indeterminate-domain 1;Zinc finger protein MAGPIE	BaRT2v18chr1HG018120	-2.54597	Proton-dependent oligopeptide transporter family;Putative proton-dependent oligopeptide transporter family, major facilitator superfamily;Peptide transporter PTR3-A	959	975	-	13.0152	9.67e-06	0.331
C2H2	BaRT2v18chr4HG208310	2.78006	Protein indeterminate-domain like;Ovo transcription factor;C2H2-type domain-containing protein;Protein indeterminate-domain 1;Zinc finger protein MAGPIE	BaRT2v18chr1HG003860	-4.68616	Glycosyltransferase	1012	1028	+	13.0152	9.67e-06	0.331
B3	BaRT2v18chr3HG146510	2.6712	ABI3VP1 transcription factor (Fragment);TF-B3 domain-containing protein;B3 domain-containing protein LFL1	BaRT2v18chr1HG024150	-2.45318	Peroxidase	1024	1038	-	14.3182	9.69e-06	0.0963
B3	BaRT2v18chr3HG146510	2.6712	ABI3VP1 transcription factor (Fragment);TF-B3 domain-containing protein;B3 domain-containing protein LFL1	BaRT2v18chr1HG025370	-3.14204	QWRF motif-containing protein 7	1268	1282	+	14.3182	9.69e-06	0.0963
ERF	BaRT2v18chr2HG106120	3.90918	Ethylene-responsive transcription factor ERF003;AP2/ERF domain-containing protein;Ethylene response factor;Ethylene-responsive transcription factor	BaRT2v18chr1HG029060	-5.81066	Inosine-uridine preferring nucleoside hydrolase family protein;Putative inosine-uridine preferring nucleoside hydrolase;Pyrimidine-specific ribonucleoside hydrolase RihA	1481	1499	-	13.6364	9.71e-06	0.0354
GATA	BaRT2v18chr1HG011410	-1.78144	GATA-type domain-containing protein;GATA transcription factor 23	BaRT2v18chr1HG003860	-4.68616	Glycosyltransferase	1365	1377	+	14.1061	9.73e-06	0.489
B3	BaRT2v18chr3HG146510	2.6712	ABI3VP1 transcription factor (Fragment);TF-B3 domain-containing protein;B3 domain-containing protein LFL1	BaRT2v18chr1HG020150	-2.69356	Carboxypeptidase	707	721	-	14.303	9.8e-06	0.0963
C2H2	BaRT2v18chr4HG208310	2.78006	Protein indeterminate-domain like;Ovo transcription factor;C2H2-type domain-containing protein;Protein indeterminate-domain 1;Zinc finger protein MAGPIE	BaRT2v18chr1HG023620	-6.06023	Putative inositol or phosphatidylinositol kinase;Ribosome quality control complex subunit 2;YTH domain-containing protein 1-like;acidic leucine-rich nuclear phosphoprotein 32 family member B;Chalcone-flavanone isomerase family protein;DNA polymerase epsilon catalytic subunit A-like;chaperonin CPN60, mitochondrial;Myelin transcription factor 1 isoform X2	1044	1060	+	12.9848	9.8e-06	0.331
ERF	BaRT2v18chr2HG106120	3.90918	Ethylene-responsive transcription factor ERF003;AP2/ERF domain-containing protein;Ethylene response factor;Ethylene-responsive transcription factor	BaRT2v18chr1HG033690	1.746	BZIP domain-containing protein;ABSCISIC ACID-INSENSITIVE 5-like protein 2	989	1007	-	13.6061	9.89e-06	0.0359
GATA	BaRT2v18chr1HG011410	-1.78144	GATA-type domain-containing protein;GATA transcription factor 23	BaRT2v18chr1HG001750	-5.73166	0	1392	1404	+	14.0909	9.91e-06	0.489
B3	BaRT2v18chr3HG146510	2.6712	ABI3VP1 transcription factor (Fragment);TF-B3 domain-containing protein;B3 domain-containing protein LFL1	BaRT2v18chr1HG026140	-2.57179	Cyclin	495	509	-	14.2879	9.93e-06	0.0963
G2-like	BaRT2v18chr2HG059890	2.1088	Two-component response regulator ARR1;Transcription factor NIGT1;HTH myb-type domain-containing protein;transcription factor LUX;myb family transcription factor EFM;Two-component response regulator ARR-B family;Two-component response regulator ORR24;Two-component response regulator ARR2	BaRT2v18chr1HG035230	-2.25352	0	1162	1172	-	14.0152	9.95e-06	0.846
bZIP	BaRT2v18chr3HG156370	3.62906	ABA response element binding factor;Protein ABSCISIC ACID-INSENSITIVE 5;bZIP transcription factor ABI5 homolog;BZIP domain-containing protein	BaRT2v18chr2HG054720	-4.58205	Expansin	472	489	+	13.7121	9.96e-06	0.458
ERF	BaRT2v18chr2HG106120	3.90918	Ethylene-responsive transcription factor ERF003;AP2/ERF domain-containing protein;Ethylene response factor;Ethylene-responsive transcription factor	BaRT2v18chr1HG006060	1.62456	4-phosphopantetheinyl transferase sfp;ACPS domain-containing protein	1158	1176	+	13.5909	9.98e-06	0.0361
GATA	BaRT2v18chr1HG011410	-1.78144	GATA-type domain-containing protein;GATA transcription factor 23	BaRT2v18chr1HG036220	-2.49865	NADPH-dependent aldo-keto reductase, chloroplastic isoform X1;Aldo-keto reductase family 4 member C9;Aldo-keto reductase family 4 member c9-like protein (Fragment);NAD(P)-linked oxidoreductase superfamily protein;NADPH-dependent aldo-keto reductase, chloroplastic-like	328	340	+	14.0758	1e-05	0.489
bZIP	BaRT2v18chr1HG033690	1.746	BZIP domain-containing protein;ABSCISIC ACID-INSENSITIVE 5-like protein 2	BaRT2v18chr1HG017650	2.58936	Purine catabolism regulatory protein;Putative receptor-like protein kinase	1338	1352	-	13.6515	1e-05	0.442
B3	BaRT2v18chr3HG146510	2.6712	ABI3VP1 transcription factor (Fragment);TF-B3 domain-containing protein;B3 domain-containing protein LFL1	BaRT2v18chr1HG033000	-1.64875	Putative glucan endo-1,3-beta-glucosidase GVI;Putative O-Glycosyl hydrolase superfamily protein;Glycoside hydrolase, family 17;Beta-1,3-glucanase	887	901	-	14.2727	1.01e-05	0.0963
B3	BaRT2v18chr3HG146510	2.6712	ABI3VP1 transcription factor (Fragment);TF-B3 domain-containing protein;B3 domain-containing protein LFL1	BaRT2v18chr1HG000510	-3.80613	23 kDa jasmonate-induced protein-like;Jasmonate-induced protein	1290	1304	+	14.2727	1.01e-05	0.0963
ERF	BaRT2v18chr2HG106120	3.90918	Ethylene-responsive transcription factor ERF003;AP2/ERF domain-containing protein;Ethylene response factor;Ethylene-responsive transcription factor	BaRT2v18chr1HG036640	-1.53485	Transcription factor DIVARICATA;Myb-like protein J;Duplicated homeodomain-like superfamily protein	1361	1379	-	13.5758	1.01e-05	0.0363
bZIP	BaRT2v18chr5HG226660	-4.57611	light-inducible protein CPRF2-like;Light-inducible protein CPRF2-like isoform X2;Basic leucine zipper 25;BZIP domain-containing protein;Light-inducible protein CPRF2	BaRT2v18chr1HG017820	-1.55278	Beta-amylase	678	689	-	13.4242	1.01e-05	0.368
C2H2	BaRT2v18chr4HG208310	2.78006	Protein indeterminate-domain like;Ovo transcription factor;C2H2-type domain-containing protein;Protein indeterminate-domain 1;Zinc finger protein MAGPIE	BaRT2v18chr1HG007270	-2.42733	Protein kinase domain-containing protein	522	538	+	12.9091	1.02e-05	0.332
B3	BaRT2v18chr3HG146510	2.6712	ABI3VP1 transcription factor (Fragment);TF-B3 domain-containing protein;B3 domain-containing protein LFL1	BaRT2v18chr1HG026510	-3.00427	Zinc finger protein CONSTANS-LIKE 5;Orphans transcription factor (Fragment);Transcription factor GHD7;CCT domain-containing protein;COLH	273	287	-	14.2576	1.02e-05	0.0963
ERF	BaRT2v18chr2HG106120	3.90918	Ethylene-responsive transcription factor ERF003;AP2/ERF domain-containing protein;Ethylene response factor;Ethylene-responsive transcription factor	BaRT2v18chr1HG033120	-2.48206	Basic leucine zipper 23;Transcription factor TGA3;BZIP domain-containing protein	145	163	-	13.5455	1.03e-05	0.0366
ERF	BaRT2v18chr2HG106120	3.90918	Ethylene-responsive transcription factor ERF003;AP2/ERF domain-containing protein;Ethylene response factor;Ethylene-responsive transcription factor	BaRT2v18chr1HG019740	-2.67315	GRAM domain-containing protein	158	176	-	13.5455	1.03e-05	0.0366
B3	BaRT2v18chr3HG146510	2.6712	ABI3VP1 transcription factor (Fragment);TF-B3 domain-containing protein;B3 domain-containing protein LFL1	BaRT2v18chr1HG008120	-3.9087	Peroxidase	1327	1341	-	14.2424	1.03e-05	0.0963
bZIP	BaRT2v18chr1HG046320	2.78245	Common plant regulatory factor 1;MFMR domain-containing protein;G-box-binding factor 3;G-box binding factor;BZIP domain-containing protein	BaRT2v18chr1HG008100	-4.10464	Peroxidase	70	84	-	13.5758	1.03e-05	0.361
ERF	BaRT2v18chr2HG106120	3.90918	Ethylene-responsive transcription factor ERF003;AP2/ERF domain-containing protein;Ethylene response factor;Ethylene-responsive transcription factor	BaRT2v18chr1HG019230	-3.4503	Cytokinin dehydrogenase	241	259	-	13.5303	1.04e-05	0.0366
bZIP	BaRT2v18chr5HG226660	-4.57611	light-inducible protein CPRF2-like;Light-inducible protein CPRF2-like isoform X2;Basic leucine zipper 25;BZIP domain-containing protein;Light-inducible protein CPRF2	BaRT2v18chr1HG027820	-2.23357	Histone domain-containing protein	575	586	+	13.4141	1.04e-05	0.368
GATA	BaRT2v18chr1HG011410	-1.78144	GATA-type domain-containing protein;GATA transcription factor 23	BaRT2v18chr1HG001750	-5.73166	0	749	761	+	14.0303	1.04e-05	0.489
GATA	BaRT2v18chr1HG011410	-1.78144	GATA-type domain-containing protein;GATA transcription factor 23	BaRT2v18chr1HG001750	-5.73166	0	755	767	+	14.0303	1.04e-05	0.489
ERF	BaRT2v18chr2HG106120	3.90918	Ethylene-responsive transcription factor ERF003;AP2/ERF domain-containing protein;Ethylene response factor;Ethylene-responsive transcription factor	BaRT2v18chr6HG288050	-2.49417	0	272	290	-	13.5152	1.05e-05	0.0366
ERF	BaRT2v18chr2HG106120	3.90918	Ethylene-responsive transcription factor ERF003;AP2/ERF domain-containing protein;Ethylene response factor;Ethylene-responsive transcription factor	BaRT2v18chr1HG028050	2.07366	AP2/ERF domain-containing protein;Ethylene-responsive transcription factor RAP2-3;Ethylene response factor	413	431	-	13.5152	1.05e-05	0.0366
ERF	BaRT2v18chr2HG106120	3.90918	Ethylene-responsive transcription factor ERF003;AP2/ERF domain-containing protein;Ethylene response factor;Ethylene-responsive transcription factor	BaRT2v18chr1HG000520	-1.6271	Chalcone-flavonone isomerase family protein	987	1005	-	13.5152	1.05e-05	0.0366
ERF	BaRT2v18chr2HG106120	3.90918	Ethylene-responsive transcription factor ERF003;AP2/ERF domain-containing protein;Ethylene response factor;Ethylene-responsive transcription factor	BaRT2v18chr1HG003640	-7.10445	Calcium permeable stress-gated cation channel 1	1219	1237	-	13.5152	1.05e-05	0.0366
ERF	BaRT2v18chr2HG106120	3.90918	Ethylene-responsive transcription factor ERF003;AP2/ERF domain-containing protein;Ethylene response factor;Ethylene-responsive transcription factor	BaRT2v18chr1HG030570	-2.13039	MADS-box protein 2;MADS transcription factor;PISTILLATA-like MADS-box transcription factor (Fragment);MADS-box protein 4;Globosa	1360	1378	-	13.5152	1.05e-05	0.0366
C2H2	BaRT2v18chr4HG208310	2.78006	Protein indeterminate-domain like;Ovo transcription factor;C2H2-type domain-containing protein;Protein indeterminate-domain 1;Zinc finger protein MAGPIE	BaRT2v18chr2HG097290	1.82663	0	260	276	-	12.8333	1.05e-05	0.333
B3	BaRT2v18chr3HG146510	2.6712	ABI3VP1 transcription factor (Fragment);TF-B3 domain-containing protein;B3 domain-containing protein LFL1	BaRT2v18chr1HG030300	-3.00476	0	17	31	-	14.2121	1.05e-05	0.0963
B3	BaRT2v18chr3HG146510	2.6712	ABI3VP1 transcription factor (Fragment);TF-B3 domain-containing protein;B3 domain-containing protein LFL1	BaRT2v18chr1HG032440	-2.71983	Peroxidase	1074	1088	-	14.2121	1.05e-05	0.0963
B3	BaRT2v18chr3HG146510	2.6712	ABI3VP1 transcription factor (Fragment);TF-B3 domain-containing protein;B3 domain-containing protein LFL1	BaRT2v18chr1HG029760	-2.24104	0	1304	1318	-	14.2121	1.05e-05	0.0963
G2-like	BaRT2v18chr2HG059890	2.1088	Two-component response regulator ARR1;Transcription factor NIGT1;HTH myb-type domain-containing protein;transcription factor LUX;myb family transcription factor EFM;Two-component response regulator ARR-B family;Two-component response regulator ORR24;Two-component response regulator ARR2	BaRT2v18chr1HG020380	-1.56195	Soluble epoxide hydrolase;AB hydrolase-1 domain-containing protein	33	43	+	13.9394	1.06e-05	0.846
G2-like	BaRT2v18chr2HG059890	2.1088	Two-component response regulator ARR1;Transcription factor NIGT1;HTH myb-type domain-containing protein;transcription factor LUX;myb family transcription factor EFM;Two-component response regulator ARR-B family;Two-component response regulator ORR24;Two-component response regulator ARR2	BaRT2v18chr1HG034570	-2.67706	Aminotransferase class-III;alanine--glyoxylate aminotransferase 2 homolog 3, mitochondrial-like;alanine--glyoxylate aminotransferase 2 homolog 3, mitochondrial	1148	1158	-	13.9394	1.06e-05	0.846
TCP	BaRT2v18chr2HG092760	-3.41582	Transcription factor PCF1;Transcription factor TCP7;TCP domain-containing protein	BaRT2v18chr1HG004900	-3.70219	Bidirectional sugar transporter SWEET	651	664	-	13.8939	1.06e-05	0.725
ERF	BaRT2v18chr2HG106120	3.90918	Ethylene-responsive transcription factor ERF003;AP2/ERF domain-containing protein;Ethylene response factor;Ethylene-responsive transcription factor	BaRT2v18chr6HG288050	-2.49417	0	1337	1355	+	13.4848	1.06e-05	0.0371
ERF	BaRT2v18chr2HG106120	3.90918	Ethylene-responsive transcription factor ERF003;AP2/ERF domain-containing protein;Ethylene response factor;Ethylene-responsive transcription factor	BaRT2v18chr1HG025040	-2.25809	NAD(P)-binding Rossmann-fold superfamily protein isoform 2;Oxidoreductase, short chain dehydrogenase/reductase family protein, expressed;short-chain dehydrogenase TIC 32, chloroplastic-like;Short-chain dehydrogenase TIC 32, chloroplastic;NAD dependent epimerase/dehydratase family protein, expressed	698	716	-	13.4848	1.06e-05	0.0371
bZIP	BaRT2v18chr1HG046320	2.78245	Common plant regulatory factor 1;MFMR domain-containing protein;G-box-binding factor 3;G-box binding factor;BZIP domain-containing protein	BaRT2v18chr1HG011700	-3.98376	BHLH domain-containing protein	631	645	-	13.4848	1.07e-05	0.361
B3	BaRT2v18chr3HG146510	2.6712	ABI3VP1 transcription factor (Fragment);TF-B3 domain-containing protein;B3 domain-containing protein LFL1	BaRT2v18chr1HG031720	-2.28967	Phospholipase A1	103	117	-	14.1818	1.07e-05	0.0974
ERF	BaRT2v18chr2HG106120	3.90918	Ethylene-responsive transcription factor ERF003;AP2/ERF domain-containing protein;Ethylene response factor;Ethylene-responsive transcription factor	BaRT2v18chr1HG029060	-5.81066	Inosine-uridine preferring nucleoside hydrolase family protein;Putative inosine-uridine preferring nucleoside hydrolase;Pyrimidine-specific ribonucleoside hydrolase RihA	55	73	+	13.4697	1.07e-05	0.0372
ERF	BaRT2v18chr2HG106120	3.90918	Ethylene-responsive transcription factor ERF003;AP2/ERF domain-containing protein;Ethylene response factor;Ethylene-responsive transcription factor	BaRT2v18chr1HG005000	-3.74927	NAB domain-containing protein	1199	1217	-	13.4697	1.07e-05	0.0372
E2F/DP	BaRT2v18chr6HG317740	-2.37705	Transcription factor E2F7	BaRT2v18chr2HG063610	-2.33256	0	825	845	-	7.38571	1.08e-05	0.589
ERF	BaRT2v18chr2HG106120	3.90918	Ethylene-responsive transcription factor ERF003;AP2/ERF domain-containing protein;Ethylene response factor;Ethylene-responsive transcription factor	BaRT2v18chr1HG036640	-1.53485	Transcription factor DIVARICATA;Myb-like protein J;Duplicated homeodomain-like superfamily protein	1364	1382	-	13.4545	1.08e-05	0.0372
ERF	BaRT2v18chr2HG106120	3.90918	Ethylene-responsive transcription factor ERF003;AP2/ERF domain-containing protein;Ethylene response factor;Ethylene-responsive transcription factor	BaRT2v18chr1HG036640	-1.53485	Transcription factor DIVARICATA;Myb-like protein J;Duplicated homeodomain-like superfamily protein	1367	1385	-	13.4545	1.08e-05	0.0372
bZIP	BaRT2v18chr1HG046320	2.78245	Common plant regulatory factor 1;MFMR domain-containing protein;G-box-binding factor 3;G-box binding factor;BZIP domain-containing protein	BaRT2v18chr1HG020080	-2.85375	Ripening-related protein 3;Putative ripening-related protein 5	1012	1026	+	13.4545	1.09e-05	0.361
HD-ZIP	BaRT2v18chr6HG319320	-1.9042	Homeodomain GLABROUS 11;Homeobox-leucine zipper protein HDG11;Homeobox domain;Homeobox-leucine zipper protein ROC8;HB transcription factor;Octamer-binding transcription factor	BaRT2v18chr1HG016260	-3.84682	Ribulose bisphosphate carboxylase small chain	387	397	+	14.4394	1.09e-05	0.492
HD-ZIP	BaRT2v18chr6HG319320	-1.9042	Homeodomain GLABROUS 11;Homeobox-leucine zipper protein HDG11;Homeobox domain;Homeobox-leucine zipper protein ROC8;HB transcription factor;Octamer-binding transcription factor	BaRT2v18chr1HG030670	3.86189	Fe2OG dioxygenase domain-containing protein;Gibberellin 20 oxidase 2	844	854	+	14.4394	1.09e-05	0.492
HD-ZIP	BaRT2v18chr6HG319320	-1.9042	Homeodomain GLABROUS 11;Homeobox-leucine zipper protein HDG11;Homeobox domain;Homeobox-leucine zipper protein ROC8;HB transcription factor;Octamer-binding transcription factor	BaRT2v18chr1HG036640	-1.53485	Transcription factor DIVARICATA;Myb-like protein J;Duplicated homeodomain-like superfamily protein	917	927	-	14.4394	1.09e-05	0.492
HD-ZIP	BaRT2v18chr6HG319320	-1.9042	Homeodomain GLABROUS 11;Homeobox-leucine zipper protein HDG11;Homeobox domain;Homeobox-leucine zipper protein ROC8;HB transcription factor;Octamer-binding transcription factor	BaRT2v18chr1HG037090	1.70918	LRAT domain-containing protein;LRAT-like domain containing protein;NC domain-containing protein-related	1040	1050	-	14.4394	1.09e-05	0.492
HD-ZIP	BaRT2v18chr6HG319320	-1.9042	Homeodomain GLABROUS 11;Homeobox-leucine zipper protein HDG11;Homeobox domain;Homeobox-leucine zipper protein ROC8;HB transcription factor;Octamer-binding transcription factor	BaRT2v18chr1HG003220	-2.3871	momilactone A synthase-like;zerumbone synthase-like;Secoisolariciresinol dehydrogenase-like;Sex determination protein tasselseed-2;NAD dependent epimerase/dehydratase family protein, expressed	1105	1115	-	14.4394	1.09e-05	0.492
GATA	BaRT2v18chr1HG011410	-1.78144	GATA-type domain-containing protein;GATA transcription factor 23	BaRT2v18chr1HG020080	-2.85375	Ripening-related protein 3;Putative ripening-related protein 5	648	660	-	13.9697	1.09e-05	0.489
GATA	BaRT2v18chr1HG011410	-1.78144	GATA-type domain-containing protein;GATA transcription factor 23	BaRT2v18chr1HG021780	-1.5274	F-box protein SKIP31;Cyclic AMP-responsive element-binding protein	1030	1042	-	13.9697	1.09e-05	0.489
ERF	BaRT2v18chr2HG106120	3.90918	Ethylene-responsive transcription factor ERF003;AP2/ERF domain-containing protein;Ethylene response factor;Ethylene-responsive transcription factor	BaRT2v18chr1HG019740	-2.67315	GRAM domain-containing protein	261	279	-	13.4394	1.09e-05	0.0375
E2F/DP	BaRT2v18chr6HG317740	-2.37705	Transcription factor E2F7	BaRT2v18chr1HG020380	-1.56195	Soluble epoxide hydrolase;AB hydrolase-1 domain-containing protein	155	175	-	7.32857	1.09e-05	0.589
B3	BaRT2v18chr3HG146510	2.6712	ABI3VP1 transcription factor (Fragment);TF-B3 domain-containing protein;B3 domain-containing protein LFL1	BaRT2v18chr1HG015100	-3.97671	Glycerol-3-phosphate 2-O-acyltransferase 6;Glycerol-3-phosphate 2-O-acyltransferase 6-like protein isoform X1;PlsC domain-containing protein;Phospholipid/glycerol acyltransferase;glycerol-3-phosphate 2-O-acyltransferase 6-like;Glycerol-3-phosphate acyltransferase 4 (Fragment)	850	864	+	14.1515	1.1e-05	0.0982
B3	BaRT2v18chr3HG146510	2.6712	ABI3VP1 transcription factor (Fragment);TF-B3 domain-containing protein;B3 domain-containing protein LFL1	BaRT2v18chr1HG012520	-4.98703	Expansin-like CBD domain-containing protein;Leucine-rich repeat transmembrane protein kinase;LRR receptor-like serine/threonine-protein kinase GSO1	853	867	+	14.1515	1.1e-05	0.0982
B3	BaRT2v18chr3HG161790	2.80188	Transcription factor VP-1 homologue;TF-B3 domain-containing protein;Regulatory protein viviparous-1;B3 domain-containing protein VP1;ABA INSENSITIVE 3-2 (Fragment);B3 domain-containing transcription factor ABI3	BaRT2v18chr1HG029760	-2.24104	0	175	183	-	13.3546	1.1e-05	0.195
B3	BaRT2v18chr3HG161790	2.80188	Transcription factor VP-1 homologue;TF-B3 domain-containing protein;Regulatory protein viviparous-1;B3 domain-containing protein VP1;ABA INSENSITIVE 3-2 (Fragment);B3 domain-containing transcription factor ABI3	BaRT2v18chr1HG028350	-6.27753	Glycine-rich cell wall structural protein 1-like	289	297	-	13.3546	1.1e-05	0.195
B3	BaRT2v18chr3HG161790	2.80188	Transcription factor VP-1 homologue;TF-B3 domain-containing protein;Regulatory protein viviparous-1;B3 domain-containing protein VP1;ABA INSENSITIVE 3-2 (Fragment);B3 domain-containing transcription factor ABI3	BaRT2v18chr1HG026660	1.55928	RNA helicase	561	569	-	13.3546	1.1e-05	0.195
B3	BaRT2v18chr3HG161790	2.80188	Transcription factor VP-1 homologue;TF-B3 domain-containing protein;Regulatory protein viviparous-1;B3 domain-containing protein VP1;ABA INSENSITIVE 3-2 (Fragment);B3 domain-containing transcription factor ABI3	BaRT2v18chr1HG017820	-1.55278	Beta-amylase	828	836	-	13.3546	1.1e-05	0.195
B3	BaRT2v18chr3HG161790	2.80188	Transcription factor VP-1 homologue;TF-B3 domain-containing protein;Regulatory protein viviparous-1;B3 domain-containing protein VP1;ABA INSENSITIVE 3-2 (Fragment);B3 domain-containing transcription factor ABI3	BaRT2v18chr1HG033030	-1.60632	Calcium-transporting ATPase	888	896	-	13.3546	1.1e-05	0.195
B3	BaRT2v18chr3HG161790	2.80188	Transcription factor VP-1 homologue;TF-B3 domain-containing protein;Regulatory protein viviparous-1;B3 domain-containing protein VP1;ABA INSENSITIVE 3-2 (Fragment);B3 domain-containing transcription factor ABI3	BaRT2v18chr1HG006830	1.65049	Nuclear receptor corepressor 1;Putative MYB DNA-binding domain superfamily protein	972	980	-	13.3546	1.1e-05	0.195
B3	BaRT2v18chr3HG161790	2.80188	Transcription factor VP-1 homologue;TF-B3 domain-containing protein;Regulatory protein viviparous-1;B3 domain-containing protein VP1;ABA INSENSITIVE 3-2 (Fragment);B3 domain-containing transcription factor ABI3	BaRT2v18chr1HG002950	-5.20549	0	974	982	-	13.3546	1.1e-05	0.195
B3	BaRT2v18chr3HG161790	2.80188	Transcription factor VP-1 homologue;TF-B3 domain-containing protein;Regulatory protein viviparous-1;B3 domain-containing protein VP1;ABA INSENSITIVE 3-2 (Fragment);B3 domain-containing transcription factor ABI3	BaRT2v18chr1HG010320	-3.84617	Peroxidase	1145	1153	-	13.3546	1.1e-05	0.195
B3	BaRT2v18chr3HG161790	2.80188	Transcription factor VP-1 homologue;TF-B3 domain-containing protein;Regulatory protein viviparous-1;B3 domain-containing protein VP1;ABA INSENSITIVE 3-2 (Fragment);B3 domain-containing transcription factor ABI3	BaRT2v18chr2HG072530	-3.08152	Keratinocyte proline-rich protein-like	1153	1161	-	13.3546	1.1e-05	0.195
B3	BaRT2v18chr3HG161790	2.80188	Transcription factor VP-1 homologue;TF-B3 domain-containing protein;Regulatory protein viviparous-1;B3 domain-containing protein VP1;ABA INSENSITIVE 3-2 (Fragment);B3 domain-containing transcription factor ABI3	BaRT2v18chr1HG005690	2.8571	0	1196	1204	-	13.3546	1.1e-05	0.195
B3	BaRT2v18chr3HG161790	2.80188	Transcription factor VP-1 homologue;TF-B3 domain-containing protein;Regulatory protein viviparous-1;B3 domain-containing protein VP1;ABA INSENSITIVE 3-2 (Fragment);B3 domain-containing transcription factor ABI3	BaRT2v18chr1HG004030	-7.07369	Protein DETOXIFICATION	1250	1258	-	13.3546	1.1e-05	0.195
B3	BaRT2v18chr3HG161790	2.80188	Transcription factor VP-1 homologue;TF-B3 domain-containing protein;Regulatory protein viviparous-1;B3 domain-containing protein VP1;ABA INSENSITIVE 3-2 (Fragment);B3 domain-containing transcription factor ABI3	BaRT2v18chr1HG025040	-2.25809	NAD(P)-binding Rossmann-fold superfamily protein isoform 2;Oxidoreductase, short chain dehydrogenase/reductase family protein, expressed;short-chain dehydrogenase TIC 32, chloroplastic-like;Short-chain dehydrogenase TIC 32, chloroplastic;NAD dependent epimerase/dehydratase family protein, expressed	1256	1264	-	13.3546	1.1e-05	0.195
B3	BaRT2v18chr3HG161790	2.80188	Transcription factor VP-1 homologue;TF-B3 domain-containing protein;Regulatory protein viviparous-1;B3 domain-containing protein VP1;ABA INSENSITIVE 3-2 (Fragment);B3 domain-containing transcription factor ABI3	BaRT2v18chr1HG025370	-3.14204	QWRF motif-containing protein 7	1271	1279	-	13.3546	1.1e-05	0.195
B3	BaRT2v18chr3HG161790	2.80188	Transcription factor VP-1 homologue;TF-B3 domain-containing protein;Regulatory protein viviparous-1;B3 domain-containing protein VP1;ABA INSENSITIVE 3-2 (Fragment);B3 domain-containing transcription factor ABI3	BaRT2v18chr1HG008120	-3.9087	Peroxidase	1288	1296	-	13.3546	1.1e-05	0.195
B3	BaRT2v18chr3HG161790	2.80188	Transcription factor VP-1 homologue;TF-B3 domain-containing protein;Regulatory protein viviparous-1;B3 domain-containing protein VP1;ABA INSENSITIVE 3-2 (Fragment);B3 domain-containing transcription factor ABI3	BaRT2v18chr1HG036130	-4.63491	PlsC domain-containing protein;Glycerol-3-phosphate acyltransferase 5	1292	1300	-	13.3546	1.1e-05	0.195
B3	BaRT2v18chr3HG161790	2.80188	Transcription factor VP-1 homologue;TF-B3 domain-containing protein;Regulatory protein viviparous-1;B3 domain-containing protein VP1;ABA INSENSITIVE 3-2 (Fragment);B3 domain-containing transcription factor ABI3	BaRT2v18chr1HG032480	-4.63739	0	47	55	+	13.3546	1.1e-05	0.195
B3	BaRT2v18chr3HG161790	2.80188	Transcription factor VP-1 homologue;TF-B3 domain-containing protein;Regulatory protein viviparous-1;B3 domain-containing protein VP1;ABA INSENSITIVE 3-2 (Fragment);B3 domain-containing transcription factor ABI3	BaRT2v18chr1HG031720	-2.28967	Phospholipase A1	106	114	+	13.3546	1.1e-05	0.195
B3	BaRT2v18chr3HG161790	2.80188	Transcription factor VP-1 homologue;TF-B3 domain-containing protein;Regulatory protein viviparous-1;B3 domain-containing protein VP1;ABA INSENSITIVE 3-2 (Fragment);B3 domain-containing transcription factor ABI3	BaRT2v18chr1HG028350	-6.27753	Glycine-rich cell wall structural protein 1-like	156	164	+	13.3546	1.1e-05	0.195
B3	BaRT2v18chr3HG161790	2.80188	Transcription factor VP-1 homologue;TF-B3 domain-containing protein;Regulatory protein viviparous-1;B3 domain-containing protein VP1;ABA INSENSITIVE 3-2 (Fragment);B3 domain-containing transcription factor ABI3	BaRT2v18chr1HG033000	-1.64875	Putative glucan endo-1,3-beta-glucosidase GVI;Putative O-Glycosyl hydrolase superfamily protein;Glycoside hydrolase, family 17;Beta-1,3-glucanase	204	212	+	13.3546	1.1e-05	0.195
B3	BaRT2v18chr3HG161790	2.80188	Transcription factor VP-1 homologue;TF-B3 domain-containing protein;Regulatory protein viviparous-1;B3 domain-containing protein VP1;ABA INSENSITIVE 3-2 (Fragment);B3 domain-containing transcription factor ABI3	BaRT2v18chr3HG119290	1.88666	0	722	730	+	13.3546	1.1e-05	0.195
B3	BaRT2v18chr3HG161790	2.80188	Transcription factor VP-1 homologue;TF-B3 domain-containing protein;Regulatory protein viviparous-1;B3 domain-containing protein VP1;ABA INSENSITIVE 3-2 (Fragment);B3 domain-containing transcription factor ABI3	BaRT2v18chr1HG029060	-5.81066	Inosine-uridine preferring nucleoside hydrolase family protein;Putative inosine-uridine preferring nucleoside hydrolase;Pyrimidine-specific ribonucleoside hydrolase RihA	766	774	+	13.3546	1.1e-05	0.195
B3	BaRT2v18chr3HG161790	2.80188	Transcription factor VP-1 homologue;TF-B3 domain-containing protein;Regulatory protein viviparous-1;B3 domain-containing protein VP1;ABA INSENSITIVE 3-2 (Fragment);B3 domain-containing transcription factor ABI3	BaRT2v18chr1HG024150	-2.45318	Peroxidase	1027	1035	+	13.3546	1.1e-05	0.195
B3	BaRT2v18chr3HG161790	2.80188	Transcription factor VP-1 homologue;TF-B3 domain-containing protein;Regulatory protein viviparous-1;B3 domain-containing protein VP1;ABA INSENSITIVE 3-2 (Fragment);B3 domain-containing transcription factor ABI3	BaRT2v18chr1HG023640	-2.72095	cellulose synthase-like protein D3	1115	1123	+	13.3546	1.1e-05	0.195
B3	BaRT2v18chr3HG161790	2.80188	Transcription factor VP-1 homologue;TF-B3 domain-containing protein;Regulatory protein viviparous-1;B3 domain-containing protein VP1;ABA INSENSITIVE 3-2 (Fragment);B3 domain-containing transcription factor ABI3	BaRT2v18chr1HG028560	7.81864	Late embryogenesis abundant protein;carrot ABA-induced in somatic embryos 3-like;Small hydrophilic plant seed protein, conserved site-containing protein	1279	1287	+	13.3546	1.1e-05	0.195
B3	BaRT2v18chr3HG161790	2.80188	Transcription factor VP-1 homologue;TF-B3 domain-containing protein;Regulatory protein viviparous-1;B3 domain-containing protein VP1;ABA INSENSITIVE 3-2 (Fragment);B3 domain-containing transcription factor ABI3	BaRT2v18chr1HG028550	6.6681	carrot ABA-induced in somatic embryos 3-like;Late embryogenesis abundant protein B19.4;Small hydrophilic plant seed protein, conserved site-containing protein	1285	1293	+	13.3546	1.1e-05	0.195
B3	BaRT2v18chr3HG161790	2.80188	Transcription factor VP-1 homologue;TF-B3 domain-containing protein;Regulatory protein viviparous-1;B3 domain-containing protein VP1;ABA INSENSITIVE 3-2 (Fragment);B3 domain-containing transcription factor ABI3	BaRT2v18chr1HG036130	-4.63491	PlsC domain-containing protein;Glycerol-3-phosphate acyltransferase 5	1291	1299	+	13.3546	1.1e-05	0.195
bHLH	BaRT2v18chr2HG077710	2.06303	BHLH domain-containing protein;Transcription factor PIF5;Transcription factor PIF3;Transcription factor PHYTOCHROME INTERACTING FACTOR-LIKE 13	BaRT2v18chr1HG030570	-2.13039	MADS-box protein 2;MADS transcription factor;PISTILLATA-like MADS-box transcription factor (Fragment);MADS-box protein 4;Globosa	601	614	+	14.1053	1.1e-05	0.575
bHLH	BaRT2v18chr2HG077710	2.06303	BHLH domain-containing protein;Transcription factor PIF5;Transcription factor PIF3;Transcription factor PHYTOCHROME INTERACTING FACTOR-LIKE 13	BaRT2v18chr1HG030420	1.84571	AAA-ATPase ASD, mitochondrial;ATPase 3;AAA-ATPase ASD mitochondrial;Triticum turgidum;AAA domain-containing protein	608	621	+	14.1053	1.1e-05	0.575
bZIP	BaRT2v18chr1HG033690	1.746	BZIP domain-containing protein;ABSCISIC ACID-INSENSITIVE 5-like protein 2	BaRT2v18chr1HG025980	-1.50876	Beta-amylase	209	223	+	13.4242	1.1e-05	0.442
ERF	BaRT2v18chr2HG106120	3.90918	Ethylene-responsive transcription factor ERF003;AP2/ERF domain-containing protein;Ethylene response factor;Ethylene-responsive transcription factor	BaRT2v18chr1HG005480	-2.62731	Inosine/uridine-preferring nucleoside hydrolase;Inosine-uridine preferring nucleoside hydrolase;Uridine nucleosidase 1	105	123	-	13.4242	1.1e-05	0.0377
bZIP	BaRT2v18chr1HG033690	1.746	BZIP domain-containing protein;ABSCISIC ACID-INSENSITIVE 5-like protein 2	BaRT2v18chr1HG027690	-3.46906	C2 domain-containing protein	1166	1180	-	13.4091	1.11e-05	0.442
ERF	BaRT2v18chr2HG106120	3.90918	Ethylene-responsive transcription factor ERF003;AP2/ERF domain-containing protein;Ethylene response factor;Ethylene-responsive transcription factor	BaRT2v18chr1HG033720	2.17704	ATP-binding family protei (Fragment);GPN-loop GTPase	649	667	+	13.4091	1.11e-05	0.0378
ERF	BaRT2v18chr2HG106120	3.90918	Ethylene-responsive transcription factor ERF003;AP2/ERF domain-containing protein;Ethylene response factor;Ethylene-responsive transcription factor	BaRT2v18chr1HG000040	1.55262	0	1233	1251	-	13.4091	1.11e-05	0.0378
bZIP	BaRT2v18chr3HG156370	3.62906	ABA response element binding factor;Protein ABSCISIC ACID-INSENSITIVE 5;bZIP transcription factor ABI5 homolog;BZIP domain-containing protein	BaRT2v18chr1HG030320	-2.09507	Putative carboxylic ester hydrolase;Phospholipase A1-Igamma2, chloroplastic;Fungal lipase-like domain containing protein	1340	1357	+	13.4545	1.11e-05	0.458
AP2	BaRT2v18chr4HG205400	1.95135	AP2 domain containing protein, expressed;AP2-like ethylene-responsive transcription factor ANT;AP2-like ethylene-responsive transcription factor CRL5;AP2 transcription factor	BaRT2v18chr1HG028350	-6.27753	Glycine-rich cell wall structural protein 1-like	1225	1245	+	11.8667	1.12e-05	1
HD-ZIP	BaRT2v18chr6HG319320	-1.9042	Homeodomain GLABROUS 11;Homeobox-leucine zipper protein HDG11;Homeobox domain;Homeobox-leucine zipper protein ROC8;HB transcription factor;Octamer-binding transcription factor	BaRT2v18chr1HG032420	-1.6801	Peroxidase	828	838	-	14.4242	1.12e-05	0.492
B3	BaRT2v18chr3HG146510	2.6712	ABI3VP1 transcription factor (Fragment);TF-B3 domain-containing protein;B3 domain-containing protein LFL1	BaRT2v18chr1HG025430	-2.47124	C2H2 zinc-finger protein ZPT3-3;Cys2/His2 zinc-finger transcription factor;Zinc finger protein ZAT9	1020	1034	+	14.1212	1.13e-05	0.0987
ERF	BaRT2v18chr2HG106120	3.90918	Ethylene-responsive transcription factor ERF003;AP2/ERF domain-containing protein;Ethylene response factor;Ethylene-responsive transcription factor	BaRT2v18chr1HG037230	-2.14219	Myb transcription factor;Transcription repressor MYB6	1272	1290	-	13.3788	1.13e-05	0.0382
ERF	BaRT2v18chr2HG106120	3.90918	Ethylene-responsive transcription factor ERF003;AP2/ERF domain-containing protein;Ethylene response factor;Ethylene-responsive transcription factor	BaRT2v18chr1HG003380	-1.99232	0	1306	1324	-	13.3788	1.13e-05	0.0382
B3	BaRT2v18chr3HG146510	2.6712	ABI3VP1 transcription factor (Fragment);TF-B3 domain-containing protein;B3 domain-containing protein LFL1	BaRT2v18chr1HG034350	1.50671	Expansin	929	943	-	14.1061	1.14e-05	0.0987
bZIP	BaRT2v18chr1HG033690	1.746	BZIP domain-containing protein;ABSCISIC ACID-INSENSITIVE 5-like protein 2	BaRT2v18chr1HG030320	-2.09507	Putative carboxylic ester hydrolase;Phospholipase A1-Igamma2, chloroplastic;Fungal lipase-like domain containing protein	1341	1355	+	13.3485	1.14e-05	0.442
bHLH	BaRT2v18chr2HG077710	2.06303	BHLH domain-containing protein;Transcription factor PIF5;Transcription factor PIF3;Transcription factor PHYTOCHROME INTERACTING FACTOR-LIKE 13	BaRT2v18chr1HG025380	-2.93912	Nucleotide-diphospho-sugar transferases superfamily protein;Transferase, transferring glycosyl groups;Putative glucuronosyltransferase PGSIP7;Putative glucuronosyltransferase PGSIP8;Glycogenin-1;Glycogenin glucosyltransferase;putative glucuronosyltransferase PGSIP8	904	917	-	14.0658	1.14e-05	0.575
ERF	BaRT2v18chr2HG106120	3.90918	Ethylene-responsive transcription factor ERF003;AP2/ERF domain-containing protein;Ethylene response factor;Ethylene-responsive transcription factor	BaRT2v18chr1HG004260	-2.84796	Citrate-binding protein, putative;Citrate binding protein, putative, expressed;citrate-binding protein-like	421	439	+	13.3636	1.15e-05	0.0383
ERF	BaRT2v18chr2HG106120	3.90918	Ethylene-responsive transcription factor ERF003;AP2/ERF domain-containing protein;Ethylene response factor;Ethylene-responsive transcription factor	BaRT2v18chr1HG026140	-2.57179	Cyclin	1370	1388	-	13.3636	1.15e-05	0.0383
bZIP	BaRT2v18chr1HG046320	2.78245	Common plant regulatory factor 1;MFMR domain-containing protein;G-box-binding factor 3;G-box binding factor;BZIP domain-containing protein	BaRT2v18chr1HG026400	1.74305	Putative leucine zipper, homeobox-associated, HD-ZIP protein, Homeodomain-like protein;Homeobox-leucine zipper protein HAT4;Homeobox domain-containing protein;HALZ domain-containing protein	79	93	-	13.3333	1.15e-05	0.361
B3	BaRT2v18chr3HG146510	2.6712	ABI3VP1 transcription factor (Fragment);TF-B3 domain-containing protein;B3 domain-containing protein LFL1	BaRT2v18chr1HG022280	-2.11864	RHOMBOID-like protein (Fragment)	527	541	+	14.0909	1.15e-05	0.0987
G2-like	BaRT2v18chr2HG059890	2.1088	Two-component response regulator ARR1;Transcription factor NIGT1;HTH myb-type domain-containing protein;transcription factor LUX;myb family transcription factor EFM;Two-component response regulator ARR-B family;Two-component response regulator ORR24;Two-component response regulator ARR2	BaRT2v18chr1HG035220	-2.88803	zf-LSD1 domain-containing protein;Metacaspase involved in regulation of apoptosis;Metacaspase-1;Zinc finger, LSD1-type	176	186	-	13.7727	1.15e-05	0.846
ERF	BaRT2v18chr2HG106120	3.90918	Ethylene-responsive transcription factor ERF003;AP2/ERF domain-containing protein;Ethylene response factor;Ethylene-responsive transcription factor	BaRT2v18chr1HG005480	-2.62731	Inosine/uridine-preferring nucleoside hydrolase;Inosine-uridine preferring nucleoside hydrolase;Uridine nucleosidase 1	263	281	+	13.3485	1.16e-05	0.0384
ERF	BaRT2v18chr2HG106120	3.90918	Ethylene-responsive transcription factor ERF003;AP2/ERF domain-containing protein;Ethylene response factor;Ethylene-responsive transcription factor	BaRT2v18chr1HG005000	-3.74927	NAB domain-containing protein	1196	1214	-	13.3485	1.16e-05	0.0384
bZIP	BaRT2v18chr1HG046320	2.78245	Common plant regulatory factor 1;MFMR domain-containing protein;G-box-binding factor 3;G-box binding factor;BZIP domain-containing protein	BaRT2v18chr1HG048140	4.30051	RNA polymerase sigma factor sigE, chloroplastic/mitochondrial	1220	1234	-	13.3182	1.16e-05	0.361
C2H2	BaRT2v18chr4HG208310	2.78006	Protein indeterminate-domain like;Ovo transcription factor;C2H2-type domain-containing protein;Protein indeterminate-domain 1;Zinc finger protein MAGPIE	BaRT2v18chr1HG013980	-1.53969	Late embryogenesis abundant (LEA) hydroxyproline-rich glycoprotein family;Harpin-induced protein;Harpin-induced 1	693	709	-	12.6212	1.16e-05	0.339
bHLH	BaRT2v18chr2HG077710	2.06303	BHLH domain-containing protein;Transcription factor PIF5;Transcription factor PIF3;Transcription factor PHYTOCHROME INTERACTING FACTOR-LIKE 13	BaRT2v18chr1HG024480	1.89144	Ribulose-phosphate 3-epimerase (Fragment);S-adenosylhomocysteine deaminase Methylthioadenosine deaminase (Fragment);Type IV fimbrial assembly, ATPase PilB (Fragment)	996	1009	-	14.0526	1.16e-05	0.575
HD-ZIP	BaRT2v18chr6HG319320	-1.9042	Homeodomain GLABROUS 11;Homeobox-leucine zipper protein HDG11;Homeobox domain;Homeobox-leucine zipper protein ROC8;HB transcription factor;Octamer-binding transcription factor	BaRT2v18chr1HG000500	-3.03391	Jasmonate induced protein	1270	1280	-	14.3788	1.16e-05	0.492
HD-ZIP	BaRT2v18chr6HG319320	-1.9042	Homeodomain GLABROUS 11;Homeobox-leucine zipper protein HDG11;Homeobox domain;Homeobox-leucine zipper protein ROC8;HB transcription factor;Octamer-binding transcription factor	BaRT2v18chr1HG018180	-2.14166	0	1332	1342	+	14.3788	1.16e-05	0.492
C2H2	BaRT2v18chr4HG208310	2.78006	Protein indeterminate-domain like;Ovo transcription factor;C2H2-type domain-containing protein;Protein indeterminate-domain 1;Zinc finger protein MAGPIE	BaRT2v18chr2HG056620	2.05084	0	544	560	-	12.6061	1.16e-05	0.339
B3	BaRT2v18chr3HG146510	2.6712	ABI3VP1 transcription factor (Fragment);TF-B3 domain-containing protein;B3 domain-containing protein LFL1	BaRT2v18chr1HG011860	-3.11735	Peroxidase	101	115	+	14.0758	1.16e-05	0.0987
B3	BaRT2v18chr3HG146510	2.6712	ABI3VP1 transcription factor (Fragment);TF-B3 domain-containing protein;B3 domain-containing protein LFL1	BaRT2v18chr1HG026770	4.34304	ABA inducible protein;ABA-inducible protein PHV A1;Late embryogenesis abundant protein 3	986	1000	+	14.0758	1.16e-05	0.0987
AP2	BaRT2v18chr4HG205400	1.95135	AP2 domain containing protein, expressed;AP2-like ethylene-responsive transcription factor ANT;AP2-like ethylene-responsive transcription factor CRL5;AP2 transcription factor	BaRT2v18chr1HG020570	2.98967	E3 ubiquitin-protein ligase AIRP2 isoform A;RING finger protein 141;ABA insensitive ring protein;helicase-like transcription factor isoform X1	1146	1166	+	11.7667	1.17e-05	1
ERF	BaRT2v18chr2HG106120	3.90918	Ethylene-responsive transcription factor ERF003;AP2/ERF domain-containing protein;Ethylene response factor;Ethylene-responsive transcription factor	BaRT2v18chr1HG028530	6.61229	0	283	301	+	13.3333	1.17e-05	0.0386
GATA	BaRT2v18chr1HG011410	-1.78144	GATA-type domain-containing protein;GATA transcription factor 23	BaRT2v18chr1HG031150	-1.71723	Beta-hexosaminidase	10	22	-	13.8939	1.17e-05	0.501
bZIP	BaRT2v18chr1HG033690	1.746	BZIP domain-containing protein;ABSCISIC ACID-INSENSITIVE 5-like protein 2	BaRT2v18chr1HG026400	1.74305	Putative leucine zipper, homeobox-associated, HD-ZIP protein, Homeodomain-like protein;Homeobox-leucine zipper protein HAT4;Homeobox domain-containing protein;HALZ domain-containing protein	79	93	+	13.2879	1.17e-05	0.442
NAC	BaRT2v18chr2HG058120	-1.90663	NAC domain-containing protein	BaRT2v18chr1HG020880	-3.96609	Benzyl alcohol O-benzoyltransferase;10-deacetylbaccatin III 10-O-acetyltransferase	602	619	+	13.6061	1.17e-05	1
C2H2	BaRT2v18chr4HG208310	2.78006	Protein indeterminate-domain like;Ovo transcription factor;C2H2-type domain-containing protein;Protein indeterminate-domain 1;Zinc finger protein MAGPIE	BaRT2v18chr1HG034770	-2.45613	Bet v I allergen-like;AT-rich element binding factor 3;Abscisic acid receptor PYL3;Abscisic acid receptor PYL6	774	790	-	12.5909	1.17e-05	0.339
TCP	BaRT2v18chr3HG150290	-1.98842	Transcription factor TCP5;transcription factor TCP13;TCP domain-containing protein	BaRT2v18chr1HG033800	-3.54424	Myb-related protein 2;HTH myb-type domain-containing protein;Homeodomain-like superfamily protein isoform 1;Myb family transcription factor APL;Myb-related protein 1;Putative MYB DNA-binding domain superfamily protein	245	252	-	15.8636	1.17e-05	1
TCP	BaRT2v18chr3HG150290	-1.98842	Transcription factor TCP5;transcription factor TCP13;TCP domain-containing protein	BaRT2v18chr1HG008440	-2.13176	Acyl transferase 4;10-deacetylbaccatin III 10-O-acetyltransferase;3'-N-debenzoyl-2'-deoxytaxol N-benzoyltransferase	399	406	+	15.8636	1.17e-05	1
TCP	BaRT2v18chr3HG150290	-1.98842	Transcription factor TCP5;transcription factor TCP13;TCP domain-containing protein	BaRT2v18chr1HG026430	2.7402	MFS domain-containing protein;Hexose carrier protein HEX6	687	694	-	15.8636	1.17e-05	1
TCP	BaRT2v18chr3HG150290	-1.98842	Transcription factor TCP5;transcription factor TCP13;TCP domain-containing protein	BaRT2v18chr1HG022930	-2.29857	Bell-like homeodomain protein 3;POX domain-containing protein;Homeobox domain-containing protein;Associated with HOX family protein, expressed	696	703	-	15.8636	1.17e-05	1
TCP	BaRT2v18chr3HG150290	-1.98842	Transcription factor TCP5;transcription factor TCP13;TCP domain-containing protein	BaRT2v18chr2HG054720	-4.58205	Expansin	711	718	+	15.8636	1.17e-05	1
TCP	BaRT2v18chr3HG150290	-1.98842	Transcription factor TCP5;transcription factor TCP13;TCP domain-containing protein	BaRT2v18chr4HG219720	1.593	Plus3 domain-containing protein;PHD domain-containing protein;Zinc finger CCCH domain-containing protein 19	1093	1100	+	15.8636	1.17e-05	1
TCP	BaRT2v18chr3HG150290	-1.98842	Transcription factor TCP5;transcription factor TCP13;TCP domain-containing protein	BaRT2v18chr1HG005670	-5.43826	Flavonoid O-methyltransferase;O-methyltransferase 5;Caffeic acid 3-O-methyltransferase;Flavone 3'-O-methyltransferase 1;Tricetin 3',4',5'-O-trimethyltransferase	1359	1366	+	15.8636	1.17e-05	1
WRKY	BaRT2v18chr3HG147640	-2.75961	Defense-responsive protein WRKY13;WRKY9 transcription factor;WRKY domain-containing protein	BaRT2v18chr1HG013890	2.10889	IQ domain-containing protein IQM1;Abnormal spindle-like microcephaly-associated (Fragment);Calmodulin-binding family protein;Calmodulin binding protein	1306	1316	-	13.9394	1.18e-05	0.96
bZIP	BaRT2v18chr1HG046320	2.78245	Common plant regulatory factor 1;MFMR domain-containing protein;G-box-binding factor 3;G-box binding factor;BZIP domain-containing protein	BaRT2v18chr1HG018290	-2.21759	3-ketoacyl-CoA synthase	299	313	-	13.2727	1.18e-05	0.361
bZIP	BaRT2v18chr1HG046320	2.78245	Common plant regulatory factor 1;MFMR domain-containing protein;G-box-binding factor 3;G-box binding factor;BZIP domain-containing protein	BaRT2v18chr1HG036610	1.61121	Coronatine-insensitive 1b;Coronatine insensitive protein 1;coronatine-insensitive protein homolog 1b;Auxin F-box protein 5;Coronatine-insensitive protein 1-like;Putative leucine-rich repeat domain, L domain-like protein;Coronatine-insensitive protein 1	1131	1145	-	13.2727	1.18e-05	0.361
bZIP	BaRT2v18chr1HG046320	2.78245	Common plant regulatory factor 1;MFMR domain-containing protein;G-box-binding factor 3;G-box binding factor;BZIP domain-containing protein	BaRT2v18chr1HG024000	-2.97489	0	1244	1258	-	13.2727	1.18e-05	0.361
bHLH	BaRT2v18chr2HG077710	2.06303	BHLH domain-containing protein;Transcription factor PIF5;Transcription factor PIF3;Transcription factor PHYTOCHROME INTERACTING FACTOR-LIKE 13	BaRT2v18chr1HG004530	6.49457	0	1396	1409	-	14.0263	1.19e-05	0.575
bZIP	BaRT2v18chr3HG156370	3.62906	ABA response element binding factor;Protein ABSCISIC ACID-INSENSITIVE 5;bZIP transcription factor ABI5 homolog;BZIP domain-containing protein	BaRT2v18chr1HG003350	-2.00726	0	1193	1210	+	13.303	1.19e-05	0.458
MYB	BaRT2v18chr1HG014170	-4.62115	HTH myb-type domain-containing protein	BaRT2v18chr1HG029760	-2.24104	0	982	996	+	13.9091	1.19e-05	0.801
HD-ZIP	BaRT2v18chr6HG319320	-1.9042	Homeodomain GLABROUS 11;Homeobox-leucine zipper protein HDG11;Homeobox domain;Homeobox-leucine zipper protein ROC8;HB transcription factor;Octamer-binding transcription factor	BaRT2v18chr1HG022800	1.65388	heavy metal-associated isoprenylated plant protein 39;Late blight resistance protein like R1A-3;HMA domain-containing protein;Heavy metal-associated domain containing protein, expressed	89	99	-	14.3636	1.2e-05	0.492
B3	BaRT2v18chr3HG146510	2.6712	ABI3VP1 transcription factor (Fragment);TF-B3 domain-containing protein;B3 domain-containing protein LFL1	BaRT2v18chr1HG009890	-3.16503	Dienelactone hydrolase family, putative;Endo-1,3 1,4-beta-D-glucanase;Endo-1,31,4-beta-D-glucanase;DLH domain-containing protein;Endo-1,31,4-beta-D-glucanase, putative, expressed	393	407	+	14.0303	1.2e-05	0.0987
B3	BaRT2v18chr3HG146510	2.6712	ABI3VP1 transcription factor (Fragment);TF-B3 domain-containing protein;B3 domain-containing protein LFL1	BaRT2v18chr1HG008200	-4.00309	Peroxidase	1057	1071	+	14.0303	1.2e-05	0.0987
B3	BaRT2v18chr3HG146510	2.6712	ABI3VP1 transcription factor (Fragment);TF-B3 domain-containing protein;B3 domain-containing protein LFL1	BaRT2v18chr1HG010330	-6.81948	Peroxidase	1406	1420	+	14.0303	1.2e-05	0.0987
bZIP	BaRT2v18chr1HG046320	2.78245	Common plant regulatory factor 1;MFMR domain-containing protein;G-box-binding factor 3;G-box binding factor;BZIP domain-containing protein	BaRT2v18chr1HG027820	-2.23357	Histone domain-containing protein	384	398	+	13.2273	1.21e-05	0.361
bZIP	BaRT2v18chr1HG033690	1.746	BZIP domain-containing protein;ABSCISIC ACID-INSENSITIVE 5-like protein 2	BaRT2v18chr1HG009040	-5.92919	0	719	733	-	13.2121	1.21e-05	0.442
ERF	BaRT2v18chr2HG106120	3.90918	Ethylene-responsive transcription factor ERF003;AP2/ERF domain-containing protein;Ethylene response factor;Ethylene-responsive transcription factor	BaRT2v18chr1HG019230	-3.4503	Cytokinin dehydrogenase	288	306	-	13.2727	1.21e-05	0.0398
ERF	BaRT2v18chr2HG106120	3.90918	Ethylene-responsive transcription factor ERF003;AP2/ERF domain-containing protein;Ethylene response factor;Ethylene-responsive transcription factor	BaRT2v18chr1HG005000	-3.74927	NAB domain-containing protein	1236	1254	-	13.2727	1.21e-05	0.0398
bZIP	BaRT2v18chr1HG046320	2.78245	Common plant regulatory factor 1;MFMR domain-containing protein;G-box-binding factor 3;G-box binding factor;BZIP domain-containing protein	BaRT2v18chr1HG024430	7.27056	0	666	680	-	13.2121	1.21e-05	0.361
B3	BaRT2v18chr3HG146510	2.6712	ABI3VP1 transcription factor (Fragment);TF-B3 domain-containing protein;B3 domain-containing protein LFL1	BaRT2v18chr1HG005640	-2.65223	Triose-phosphate transporter domain-containing protein;TPT domain-containing protein;Putative sugar phosphate/phosphate translocator	267	281	+	14.0152	1.21e-05	0.0987
B3	BaRT2v18chr3HG146510	2.6712	ABI3VP1 transcription factor (Fragment);TF-B3 domain-containing protein;B3 domain-containing protein LFL1	BaRT2v18chr1HG000500	-3.03391	Jasmonate induced protein	4	18	-	14.0152	1.21e-05	0.0987
B3	BaRT2v18chr3HG146510	2.6712	ABI3VP1 transcription factor (Fragment);TF-B3 domain-containing protein;B3 domain-containing protein LFL1	BaRT2v18chr1HG005690	2.8571	0	1192	1206	-	14.0152	1.21e-05	0.0987
ERF	BaRT2v18chr2HG106120	3.90918	Ethylene-responsive transcription factor ERF003;AP2/ERF domain-containing protein;Ethylene response factor;Ethylene-responsive transcription factor	BaRT2v18chr1HG035900	2.50091	Molecular chaperones HSP70/HSC70, HSP70 superfamily;Heat shock cognate 70 kDa protein 2;heat shock cognate 70 kDa protein 2-like;heat shock cognate 70 kDa protein 2;Putative mediator of RNA polymerase II transcription subunit 37c	1133	1151	-	13.2576	1.22e-05	0.0399
ERF	BaRT2v18chr2HG106120	3.90918	Ethylene-responsive transcription factor ERF003;AP2/ERF domain-containing protein;Ethylene response factor;Ethylene-responsive transcription factor	BaRT2v18chr1HG028540	7.43945	0	1366	1384	-	13.2576	1.22e-05	0.0399
bHLH	BaRT2v18chr2HG077710	2.06303	BHLH domain-containing protein;Transcription factor PIF5;Transcription factor PIF3;Transcription factor PHYTOCHROME INTERACTING FACTOR-LIKE 13	BaRT2v18chr1HG024680	-1.86561	Methyltransferase;24-methylenesterol C-methyltransferase 2	1022	1035	+	13.9868	1.23e-05	0.575
bZIP	BaRT2v18chr1HG046320	2.78245	Common plant regulatory factor 1;MFMR domain-containing protein;G-box-binding factor 3;G-box binding factor;BZIP domain-containing protein	BaRT2v18chr1HG028350	-6.27753	Glycine-rich cell wall structural protein 1-like	889	903	-	13.1818	1.23e-05	0.361
ERF	BaRT2v18chr2HG106120	3.90918	Ethylene-responsive transcription factor ERF003;AP2/ERF domain-containing protein;Ethylene response factor;Ethylene-responsive transcription factor	BaRT2v18chr1HG030320	-2.09507	Putative carboxylic ester hydrolase;Phospholipase A1-Igamma2, chloroplastic;Fungal lipase-like domain containing protein	831	849	+	13.2424	1.23e-05	0.0401
B3	BaRT2v18chr3HG146510	2.6712	ABI3VP1 transcription factor (Fragment);TF-B3 domain-containing protein;B3 domain-containing protein LFL1	BaRT2v18chr1HG034350	1.50671	Expansin	926	940	+	13.9848	1.24e-05	0.0995
ERF	BaRT2v18chr2HG106120	3.90918	Ethylene-responsive transcription factor ERF003;AP2/ERF domain-containing protein;Ethylene response factor;Ethylene-responsive transcription factor	BaRT2v18chr1HG035610	-7.18618	probable serine/threonine-protein kinase PBL25;probable serine/threonine-protein kinase PBL23;Serine/threonine-protein kinase PBS1;serine/threonine-protein kinase At3g07070;Receptor-like kinase LIP2;Putative serine/threonine-protein kinase PBL26;Protein kinase domain-containing protein	32	50	+	13.2273	1.24e-05	0.0404
bHLH	BaRT2v18chr2HG077710	2.06303	BHLH domain-containing protein;Transcription factor PIF5;Transcription factor PIF3;Transcription factor PHYTOCHROME INTERACTING FACTOR-LIKE 13	BaRT2v18chr1HG032280	-2.34024	BHLH domain-containing protein;Transcription factor bHLH112	639	652	-	13.9737	1.24e-05	0.575
G2-like	BaRT2v18chr2HG059890	2.1088	Two-component response regulator ARR1;Transcription factor NIGT1;HTH myb-type domain-containing protein;transcription factor LUX;myb family transcription factor EFM;Two-component response regulator ARR-B family;Two-component response regulator ORR24;Two-component response regulator ARR2	BaRT2v18chr1HG026400	1.74305	Putative leucine zipper, homeobox-associated, HD-ZIP protein, Homeodomain-like protein;Homeobox-leucine zipper protein HAT4;Homeobox domain-containing protein;HALZ domain-containing protein	432	442	+	13.7273	1.24e-05	0.846
bZIP	BaRT2v18chr3HG156370	3.62906	ABA response element binding factor;Protein ABSCISIC ACID-INSENSITIVE 5;bZIP transcription factor ABI5 homolog;BZIP domain-containing protein	BaRT2v18chr1HG009040	-5.92919	0	717	734	-	13.197	1.24e-05	0.458
B3	BaRT2v18chr3HG146510	2.6712	ABI3VP1 transcription factor (Fragment);TF-B3 domain-containing protein;B3 domain-containing protein LFL1	BaRT2v18chr1HG036220	-2.49865	NADPH-dependent aldo-keto reductase, chloroplastic isoform X1;Aldo-keto reductase family 4 member C9;Aldo-keto reductase family 4 member c9-like protein (Fragment);NAD(P)-linked oxidoreductase superfamily protein;NADPH-dependent aldo-keto reductase, chloroplastic-like	11	25	+	13.9697	1.25e-05	0.0995
B3	BaRT2v18chr3HG146510	2.6712	ABI3VP1 transcription factor (Fragment);TF-B3 domain-containing protein;B3 domain-containing protein LFL1	BaRT2v18chr1HG030380	-3.60024	Auxin-induced protein 5NG4 (Fragment);Drug/metabolite transporter	421	435	+	13.9697	1.25e-05	0.0995
ERF	BaRT2v18chr2HG106120	3.90918	Ethylene-responsive transcription factor ERF003;AP2/ERF domain-containing protein;Ethylene response factor;Ethylene-responsive transcription factor	BaRT2v18chr1HG025000	-1.57542	Zinc finger, C3HC4 type family protein, expressed;RING-H2 finger protein ATL57;RING-H2 finger protein ATL54	413	431	+	13.2121	1.25e-05	0.0406
ERF	BaRT2v18chr2HG106120	3.90918	Ethylene-responsive transcription factor ERF003;AP2/ERF domain-containing protein;Ethylene response factor;Ethylene-responsive transcription factor	BaRT2v18chr1HG025930	1.95549	VPS13 domain-containing protein (Fragment);Putative vacuolar protein sorting-associated protein 13B;Pleckstrin domain-containing protein	1230	1248	-	13.197	1.26e-05	0.0407
ERF	BaRT2v18chr2HG106120	3.90918	Ethylene-responsive transcription factor ERF003;AP2/ERF domain-containing protein;Ethylene response factor;Ethylene-responsive transcription factor	BaRT2v18chr1HG036400	-1.55786	Rop guanine nucleotide exchange factor 7;Rop guanine nucleotide exchange factor 5;PRONE domain-containing protein;ROPGEF5 (ROP GUANINE NUCLEOTIDE EXCHANGE FACTOR 5);Pollen-specific kinase partner protein	1452	1470	-	13.197	1.26e-05	0.0407
bHLH	BaRT2v18chr2HG077710	2.06303	BHLH domain-containing protein;Transcription factor PIF5;Transcription factor PIF3;Transcription factor PHYTOCHROME INTERACTING FACTOR-LIKE 13	BaRT2v18chr1HG033120	-2.48206	Basic leucine zipper 23;Transcription factor TGA3;BZIP domain-containing protein	1226	1239	-	13.9474	1.26e-05	0.575
bZIP	BaRT2v18chr3HG156370	3.62906	ABA response element binding factor;Protein ABSCISIC ACID-INSENSITIVE 5;bZIP transcription factor ABI5 homolog;BZIP domain-containing protein	BaRT2v18chr1HG027420	2.91622	Diacylglycerol kinase	346	363	+	13.1515	1.27e-05	0.458
bZIP	BaRT2v18chr3HG156370	3.62906	ABA response element binding factor;Protein ABSCISIC ACID-INSENSITIVE 5;bZIP transcription factor ABI5 homolog;BZIP domain-containing protein	BaRT2v18chr1HG018120	-2.54597	Proton-dependent oligopeptide transporter family;Putative proton-dependent oligopeptide transporter family, major facilitator superfamily;Peptide transporter PTR3-A	697	714	+	13.1515	1.27e-05	0.458
NAC	BaRT2v18chr2HG058120	-1.90663	NAC domain-containing protein	BaRT2v18chr1HG022180	-1.62789	Trehalase	1139	1156	+	13.4848	1.27e-05	1
bZIP	BaRT2v18chr3HG156370	3.62906	ABA response element binding factor;Protein ABSCISIC ACID-INSENSITIVE 5;bZIP transcription factor ABI5 homolog;BZIP domain-containing protein	BaRT2v18chr1HG029760	-2.24104	0	972	989	-	13.1364	1.28e-05	0.458
ERF	BaRT2v18chr2HG106120	3.90918	Ethylene-responsive transcription factor ERF003;AP2/ERF domain-containing protein;Ethylene response factor;Ethylene-responsive transcription factor	BaRT2v18chr1HG045370	-1.74343	0	758	776	+	13.1818	1.28e-05	0.0408
ERF	BaRT2v18chr2HG106120	3.90918	Ethylene-responsive transcription factor ERF003;AP2/ERF domain-containing protein;Ethylene response factor;Ethylene-responsive transcription factor	BaRT2v18chr1HG020560	-1.76981	Myb-like DNA-binding domain containing protein;Transcription factor RAX3	217	235	-	13.1818	1.28e-05	0.0408
AP2	BaRT2v18chr4HG205400	1.95135	AP2 domain containing protein, expressed;AP2-like ethylene-responsive transcription factor ANT;AP2-like ethylene-responsive transcription factor CRL5;AP2 transcription factor	BaRT2v18chr1HG036130	-4.63491	PlsC domain-containing protein;Glycerol-3-phosphate acyltransferase 5	393	413	+	11.5333	1.28e-05	1
E2F/DP	BaRT2v18chr6HG317740	-2.37705	Transcription factor E2F7	BaRT2v18chr1HG018180	-2.14166	0	324	344	+	6.78571	1.29e-05	0.657
B3	BaRT2v18chr3HG146510	2.6712	ABI3VP1 transcription factor (Fragment);TF-B3 domain-containing protein;B3 domain-containing protein LFL1	BaRT2v18chr1HG009690	-4.46273	Serine/threonine-protein kinase RIPK;Putative serine/threonine-protein kinase NAK;Protein kinase domain-containing protein	67	81	+	13.9242	1.29e-05	0.101
C2H2	BaRT2v18chr4HG208310	2.78006	Protein indeterminate-domain like;Ovo transcription factor;C2H2-type domain-containing protein;Protein indeterminate-domain 1;Zinc finger protein MAGPIE	BaRT2v18chr2HG054110	1.79866	Ubiquitinyl hydrolase 1	251	267	-	12.3636	1.3e-05	0.365
MYB	BaRT2v18chr1HG014170	-4.62115	HTH myb-type domain-containing protein	BaRT2v18chr1HG013900	-1.72037	Solute carrier family 39 (Zinc transporter), member 1/2/3;Zinc transporter 4, chloroplastic;Zinc transporter protein ZIP7	296	310	-	13.803	1.3e-05	0.801
MYB	BaRT2v18chr1HG014170	-4.62115	HTH myb-type domain-containing protein	BaRT2v18chr1HG003640	-7.10445	Calcium permeable stress-gated cation channel 1	1075	1089	+	13.803	1.3e-05	0.801
ERF	BaRT2v18chr2HG106120	3.90918	Ethylene-responsive transcription factor ERF003;AP2/ERF domain-containing protein;Ethylene response factor;Ethylene-responsive transcription factor	BaRT2v18chr1HG026430	2.7402	MFS domain-containing protein;Hexose carrier protein HEX6	938	956	+	13.1515	1.3e-05	0.0414
G2-like	BaRT2v18chr2HG059890	2.1088	Two-component response regulator ARR1;Transcription factor NIGT1;HTH myb-type domain-containing protein;transcription factor LUX;myb family transcription factor EFM;Two-component response regulator ARR-B family;Two-component response regulator ORR24;Two-component response regulator ARR2	BaRT2v18chr1HG025130	-2.58348	PRONE domain-containing protein;Pollen-specific kinase partner protein, putative, expressed;Rop guanine nucleotide exchange factor 3	654	664	+	13.5455	1.3e-05	0.846
HD-ZIP	BaRT2v18chr6HG319320	-1.9042	Homeodomain GLABROUS 11;Homeobox-leucine zipper protein HDG11;Homeobox domain;Homeobox-leucine zipper protein ROC8;HB transcription factor;Octamer-binding transcription factor	BaRT2v18chr1HG006880	4.10816	0	201	211	+	14.303	1.3e-05	0.492
B3	BaRT2v18chr3HG146510	2.6712	ABI3VP1 transcription factor (Fragment);TF-B3 domain-containing protein;B3 domain-containing protein LFL1	BaRT2v18chr1HG028560	7.81864	Late embryogenesis abundant protein;carrot ABA-induced in somatic embryos 3-like;Small hydrophilic plant seed protein, conserved site-containing protein	1276	1290	-	13.9091	1.31e-05	0.101
B3	BaRT2v18chr3HG146510	2.6712	ABI3VP1 transcription factor (Fragment);TF-B3 domain-containing protein;B3 domain-containing protein LFL1	BaRT2v18chr1HG028550	6.6681	carrot ABA-induced in somatic embryos 3-like;Late embryogenesis abundant protein B19.4;Small hydrophilic plant seed protein, conserved site-containing protein	1282	1296	-	13.9091	1.31e-05	0.101
ERF	BaRT2v18chr2HG106120	3.90918	Ethylene-responsive transcription factor ERF003;AP2/ERF domain-containing protein;Ethylene response factor;Ethylene-responsive transcription factor	BaRT2v18chr1HG031770	-2.01877	0	527	545	-	13.1364	1.31e-05	0.0414
ERF	BaRT2v18chr2HG106120	3.90918	Ethylene-responsive transcription factor ERF003;AP2/ERF domain-containing protein;Ethylene response factor;Ethylene-responsive transcription factor	BaRT2v18chr1HG025430	-2.47124	C2H2 zinc-finger protein ZPT3-3;Cys2/His2 zinc-finger transcription factor;Zinc finger protein ZAT9	1140	1158	-	13.1364	1.31e-05	0.0414
ERF	BaRT2v18chr2HG106120	3.90918	Ethylene-responsive transcription factor ERF003;AP2/ERF domain-containing protein;Ethylene response factor;Ethylene-responsive transcription factor	BaRT2v18chr1HG026070	1.98387	Serine/threonine-protein kinase SAPK3;Serine/threonine-protein kinase SAPK1;Serine/threonine-protein kinase SAPK2;Serine/threonine-protein kinase SR;Serine/threonine-protein kinase SRK2C;Protein kinase domain-containing protein	1227	1245	-	13.1364	1.31e-05	0.0414
WRKY	BaRT2v18chr3HG147640	-2.75961	Defense-responsive protein WRKY13;WRKY9 transcription factor;WRKY domain-containing protein	BaRT2v18chr1HG023940	-1.71557	Urea active transporter;Urea-proton symporter DUR3;SSF domain-containing protein	1424	1434	-	13.7727	1.31e-05	0.96
bHLH	BaRT2v18chr2HG077710	2.06303	BHLH domain-containing protein;Transcription factor PIF5;Transcription factor PIF3;Transcription factor PHYTOCHROME INTERACTING FACTOR-LIKE 13	BaRT2v18chr1HG031670	4.81765	0	915	928	+	13.9079	1.31e-05	0.575
B3	BaRT2v18chr3HG146510	2.6712	ABI3VP1 transcription factor (Fragment);TF-B3 domain-containing protein;B3 domain-containing protein LFL1	BaRT2v18chr1HG003230	-5.76023	Pathogenesis-related thaumatin superfamily protein;Pathogenesis-related protein 5;Thaumatin-like protein 1;thaumatin-like protein 1b;Thaumatin-like protein 1a	730	744	-	13.8939	1.33e-05	0.101
B3	BaRT2v18chr3HG146510	2.6712	ABI3VP1 transcription factor (Fragment);TF-B3 domain-containing protein;B3 domain-containing protein LFL1	BaRT2v18chr1HG005710	-2.10195	0	1130	1144	-	13.8939	1.33e-05	0.101
AP2	BaRT2v18chr4HG205400	1.95135	AP2 domain containing protein, expressed;AP2-like ethylene-responsive transcription factor ANT;AP2-like ethylene-responsive transcription factor CRL5;AP2 transcription factor	BaRT2v18chr1HG004020	-5.90617	DJ-1 protein homolog E;DJ-1 protein homolog F;Class I glutamine amidotransferase-like superfamily protein;Intracellular protease, PfpI family protein, expressed;DJ-1 protein-like protein E-like	64	84	+	11.4444	1.33e-05	1
ERF	BaRT2v18chr2HG106120	3.90918	Ethylene-responsive transcription factor ERF003;AP2/ERF domain-containing protein;Ethylene response factor;Ethylene-responsive transcription factor	BaRT2v18chr7HG341010	2.09052	Transposon protein, putative, Pong sub-class;Ribosomal protein-like;Putative harbinger transposase-derived protein	1378	1396	-	13.1061	1.33e-05	0.042
B3	BaRT2v18chr3HG146510	2.6712	ABI3VP1 transcription factor (Fragment);TF-B3 domain-containing protein;B3 domain-containing protein LFL1	BaRT2v18chr1HG005710	-2.10195	0	1123	1137	+	13.8788	1.34e-05	0.101
WRKY	BaRT2v18chr3HG147640	-2.75961	Defense-responsive protein WRKY13;WRKY9 transcription factor;WRKY domain-containing protein	BaRT2v18chr1HG036030	-2.84025	Laccase	1124	1134	-	13.7576	1.34e-05	0.96
bHLH	BaRT2v18chr2HG077710	2.06303	BHLH domain-containing protein;Transcription factor PIF5;Transcription factor PIF3;Transcription factor PHYTOCHROME INTERACTING FACTOR-LIKE 13	BaRT2v18chr1HG011280	-1.90955	Leucine aminopeptidase 2, chloroplastic	1063	1076	-	13.8816	1.34e-05	0.575
bHLH	BaRT2v18chr2HG077710	2.06303	BHLH domain-containing protein;Transcription factor PIF5;Transcription factor PIF3;Transcription factor PHYTOCHROME INTERACTING FACTOR-LIKE 13	BaRT2v18chr1HG032280	-2.34024	BHLH domain-containing protein;Transcription factor bHLH112	65	78	+	13.8816	1.34e-05	0.575
bZIP	BaRT2v18chr1HG033690	1.746	BZIP domain-containing protein;ABSCISIC ACID-INSENSITIVE 5-like protein 2	BaRT2v18chr4HG219720	1.593	Plus3 domain-containing protein;PHD domain-containing protein;Zinc finger CCCH domain-containing protein 19	563	577	+	12.9394	1.34e-05	0.442
ERF	BaRT2v18chr2HG106120	3.90918	Ethylene-responsive transcription factor ERF003;AP2/ERF domain-containing protein;Ethylene response factor;Ethylene-responsive transcription factor	BaRT2v18chr1HG019230	-3.4503	Cytokinin dehydrogenase	320	338	-	13.0909	1.35e-05	0.0421
ERF	BaRT2v18chr2HG106120	3.90918	Ethylene-responsive transcription factor ERF003;AP2/ERF domain-containing protein;Ethylene response factor;Ethylene-responsive transcription factor	BaRT2v18chr1HG030320	-2.09507	Putative carboxylic ester hydrolase;Phospholipase A1-Igamma2, chloroplastic;Fungal lipase-like domain containing protein	838	856	-	13.0909	1.35e-05	0.0421
C2H2	BaRT2v18chr4HG208310	2.78006	Protein indeterminate-domain like;Ovo transcription factor;C2H2-type domain-containing protein;Protein indeterminate-domain 1;Zinc finger protein MAGPIE	BaRT2v18chr1HG024430	7.27056	0	480	496	+	12.2727	1.35e-05	0.368
B3	BaRT2v18chr3HG146510	2.6712	ABI3VP1 transcription factor (Fragment);TF-B3 domain-containing protein;B3 domain-containing protein LFL1	BaRT2v18chr1HG008120	-3.9087	Peroxidase	1025	1039	-	13.8636	1.35e-05	0.101
B3	BaRT2v18chr3HG146510	2.6712	ABI3VP1 transcription factor (Fragment);TF-B3 domain-containing protein;B3 domain-containing protein LFL1	BaRT2v18chr1HG011700	-3.98376	BHLH domain-containing protein	1206	1220	-	13.8636	1.35e-05	0.101
bZIP	BaRT2v18chr1HG033690	1.746	BZIP domain-containing protein;ABSCISIC ACID-INSENSITIVE 5-like protein 2	BaRT2v18chr1HG024480	1.89144	Ribulose-phosphate 3-epimerase (Fragment);S-adenosylhomocysteine deaminase Methylthioadenosine deaminase (Fragment);Type IV fimbrial assembly, ATPase PilB (Fragment)	352	366	-	12.9242	1.35e-05	0.442
bZIP	BaRT2v18chr5HG226660	-4.57611	light-inducible protein CPRF2-like;Light-inducible protein CPRF2-like isoform X2;Basic leucine zipper 25;BZIP domain-containing protein;Light-inducible protein CPRF2	BaRT2v18chr1HG018290	-2.21759	3-ketoacyl-CoA synthase	301	312	+	13.1818	1.36e-05	0.435
bZIP	BaRT2v18chr5HG226660	-4.57611	light-inducible protein CPRF2-like;Light-inducible protein CPRF2-like isoform X2;Basic leucine zipper 25;BZIP domain-containing protein;Light-inducible protein CPRF2	BaRT2v18chr1HG031160	-1.94857	Heavy metal transport/detoxification superfamily protein;HMA domain-containing protein	549	560	-	13.1818	1.36e-05	0.435
MYB	BaRT2v18chr1HG014170	-4.62115	HTH myb-type domain-containing protein	BaRT2v18chr2HG056620	2.05084	0	641	655	+	13.7424	1.36e-05	0.801
MYB	BaRT2v18chr1HG014170	-4.62115	HTH myb-type domain-containing protein	BaRT2v18chr1HG036400	-1.55786	Rop guanine nucleotide exchange factor 7;Rop guanine nucleotide exchange factor 5;PRONE domain-containing protein;ROPGEF5 (ROP GUANINE NUCLEOTIDE EXCHANGE FACTOR 5);Pollen-specific kinase partner protein	795	809	+	13.7424	1.36e-05	0.801
bZIP	BaRT2v18chr1HG033690	1.746	BZIP domain-containing protein;ABSCISIC ACID-INSENSITIVE 5-like protein 2	BaRT2v18chr1HG029760	-2.24104	0	974	988	-	12.9091	1.36e-05	0.442
E2F/DP	BaRT2v18chr6HG317740	-2.37705	Transcription factor E2F7	BaRT2v18chr1HG031490	-2.11054	Usp domain-containing protein;Adenine nucleotide alpha hydrolase-like superfamily protein;Adenine nucleotide alpha hydrolases-like superfamily protein	1276	1296	-	6.58571	1.36e-05	0.663
ERF	BaRT2v18chr2HG106120	3.90918	Ethylene-responsive transcription factor ERF003;AP2/ERF domain-containing protein;Ethylene response factor;Ethylene-responsive transcription factor	BaRT2v18chr1HG036070	-2.16594	Copper transport protein cch;HMA domain-containing protein;Protein SODIUM POTASSIUM ROOT DEFECTIVE 1	284	302	+	13.0606	1.37e-05	0.0426
ERF	BaRT2v18chr2HG106120	3.90918	Ethylene-responsive transcription factor ERF003;AP2/ERF domain-containing protein;Ethylene response factor;Ethylene-responsive transcription factor	BaRT2v18chr1HG004260	-2.84796	Citrate-binding protein, putative;Citrate binding protein, putative, expressed;citrate-binding protein-like	264	282	-	13.0606	1.37e-05	0.0426
HD-ZIP	BaRT2v18chr6HG319320	-1.9042	Homeodomain GLABROUS 11;Homeobox-leucine zipper protein HDG11;Homeobox domain;Homeobox-leucine zipper protein ROC8;HB transcription factor;Octamer-binding transcription factor	BaRT2v18chr1HG003220	-2.3871	momilactone A synthase-like;zerumbone synthase-like;Secoisolariciresinol dehydrogenase-like;Sex determination protein tasselseed-2;NAD dependent epimerase/dehydratase family protein, expressed	464	474	-	14.1061	1.38e-05	0.492
ERF	BaRT2v18chr2HG106120	3.90918	Ethylene-responsive transcription factor ERF003;AP2/ERF domain-containing protein;Ethylene response factor;Ethylene-responsive transcription factor	BaRT2v18chr1HG022780	-1.87134	probable lysophospholipase BODYGUARD 3;AB hydrolase-1 domain-containing protein;Putative alpha/beta-hydrolase involved in synthesis of cutin;Cardiolipin-specific phospholipase;Hydrolase, alpha/beta fold family protein, expressed	1347	1365	-	13.0455	1.38e-05	0.0429
B3	BaRT2v18chr3HG146510	2.6712	ABI3VP1 transcription factor (Fragment);TF-B3 domain-containing protein;B3 domain-containing protein LFL1	BaRT2v18chr1HG036130	-4.63491	PlsC domain-containing protein;Glycerol-3-phosphate acyltransferase 5	1289	1303	+	13.8333	1.38e-05	0.103
bZIP	BaRT2v18chr1HG046320	2.78245	Common plant regulatory factor 1;MFMR domain-containing protein;G-box-binding factor 3;G-box binding factor;BZIP domain-containing protein	BaRT2v18chr1HG028350	-6.27753	Glycine-rich cell wall structural protein 1-like	892	906	+	12.9091	1.39e-05	0.396
bZIP	BaRT2v18chr1HG033690	1.746	BZIP domain-containing protein;ABSCISIC ACID-INSENSITIVE 5-like protein 2	BaRT2v18chr1HG012680	3.31804	Methylmalonyl-CoA epimerase, mitochondrial-like protein;Putative glyoxalase/Bleomycin resistance protein/Dihydroxybiphenyl dioxygenase;VOC domain-containing protein	1107	1121	-	12.8636	1.39e-05	0.442
bZIP	BaRT2v18chr1HG033690	1.746	BZIP domain-containing protein;ABSCISIC ACID-INSENSITIVE 5-like protein 2	BaRT2v18chr1HG024000	-2.97489	0	1244	1258	+	12.8636	1.39e-05	0.442
bZIP	BaRT2v18chr3HG156370	3.62906	ABA response element binding factor;Protein ABSCISIC ACID-INSENSITIVE 5;bZIP transcription factor ABI5 homolog;BZIP domain-containing protein	BaRT2v18chr1HG048140	4.30051	RNA polymerase sigma factor sigE, chloroplastic/mitochondrial	1219	1236	+	12.9242	1.39e-05	0.458
MYB	BaRT2v18chr1HG014170	-4.62115	HTH myb-type domain-containing protein	BaRT2v18chr1HG016040	-1.91648	Probable histone H2A variant 2	778	792	+	13.7121	1.39e-05	0.801
MYB	BaRT2v18chr1HG014170	-4.62115	HTH myb-type domain-containing protein	BaRT2v18chr1HG011860	-3.11735	Peroxidase	872	886	-	13.7121	1.39e-05	0.801
ERF	BaRT2v18chr2HG106120	3.90918	Ethylene-responsive transcription factor ERF003;AP2/ERF domain-containing protein;Ethylene response factor;Ethylene-responsive transcription factor	BaRT2v18chr1HG026140	-2.57179	Cyclin	1252	1270	-	13.0303	1.39e-05	0.043
ERF	BaRT2v18chr2HG106120	3.90918	Ethylene-responsive transcription factor ERF003;AP2/ERF domain-containing protein;Ethylene response factor;Ethylene-responsive transcription factor	BaRT2v18chr1HG022800	1.65388	heavy metal-associated isoprenylated plant protein 39;Late blight resistance protein like R1A-3;HMA domain-containing protein;Heavy metal-associated domain containing protein, expressed	1455	1473	-	13.0303	1.39e-05	0.043
bZIP	BaRT2v18chr3HG156370	3.62906	ABA response element binding factor;Protein ABSCISIC ACID-INSENSITIVE 5;bZIP transcription factor ABI5 homolog;BZIP domain-containing protein	BaRT2v18chr1HG012680	3.31804	Methylmalonyl-CoA epimerase, mitochondrial-like protein;Putative glyoxalase/Bleomycin resistance protein/Dihydroxybiphenyl dioxygenase;VOC domain-containing protein	1103	1120	+	12.9091	1.4e-05	0.458
NAC	BaRT2v18chr2HG058120	-1.90663	NAC domain-containing protein	BaRT2v18chr1HG027820	-2.23357	Histone domain-containing protein	991	1008	-	13.3333	1.4e-05	1
HD-ZIP	BaRT2v18chr6HG319320	-1.9042	Homeodomain GLABROUS 11;Homeobox-leucine zipper protein HDG11;Homeobox domain;Homeobox-leucine zipper protein ROC8;HB transcription factor;Octamer-binding transcription factor	BaRT2v18chr1HG005450	-2.74932	0	562	572	+	14.0909	1.4e-05	0.492
ERF	BaRT2v18chr2HG106120	3.90918	Ethylene-responsive transcription factor ERF003;AP2/ERF domain-containing protein;Ethylene response factor;Ethylene-responsive transcription factor	BaRT2v18chr1HG033720	2.17704	ATP-binding family protei (Fragment);GPN-loop GTPase	209	227	+	13.0152	1.41e-05	0.0431
ERF	BaRT2v18chr2HG106120	3.90918	Ethylene-responsive transcription factor ERF003;AP2/ERF domain-containing protein;Ethylene response factor;Ethylene-responsive transcription factor	BaRT2v18chr1HG002860	-1.57235	0	1167	1185	+	13.0152	1.41e-05	0.0431
B3	BaRT2v18chr3HG161790	2.80188	Transcription factor VP-1 homologue;TF-B3 domain-containing protein;Regulatory protein viviparous-1;B3 domain-containing protein VP1;ABA INSENSITIVE 3-2 (Fragment);B3 domain-containing transcription factor ABI3	BaRT2v18chr1HG028440	-2.23437	RING-CH-type domain-containing protein;RING/FYVE/PHD zinc finger superfamily protein;E3 ubiquitin-protein ligase MARCH1;E3 ubiquitin-protein ligase MARCH1 (Fragment)	27	35	-	13.2411	1.41e-05	0.201
B3	BaRT2v18chr3HG161790	2.80188	Transcription factor VP-1 homologue;TF-B3 domain-containing protein;Regulatory protein viviparous-1;B3 domain-containing protein VP1;ABA INSENSITIVE 3-2 (Fragment);B3 domain-containing transcription factor ABI3	BaRT2v18chr1HG009150	2.09576	Alanine aminotransferase 2;Aminotransferase, class I/classII;Alanine aminotransferase5	350	358	-	13.2411	1.41e-05	0.201
B3	BaRT2v18chr3HG161790	2.80188	Transcription factor VP-1 homologue;TF-B3 domain-containing protein;Regulatory protein viviparous-1;B3 domain-containing protein VP1;ABA INSENSITIVE 3-2 (Fragment);B3 domain-containing transcription factor ABI3	BaRT2v18chr2HG059410	3.07133	DNA binding protein, putative isoform 1;Usp domain-containing protein;Fiber protein Fb19 (Fragment)	366	374	-	13.2411	1.41e-05	0.201
B3	BaRT2v18chr3HG161790	2.80188	Transcription factor VP-1 homologue;TF-B3 domain-containing protein;Regulatory protein viviparous-1;B3 domain-containing protein VP1;ABA INSENSITIVE 3-2 (Fragment);B3 domain-containing transcription factor ABI3	BaRT2v18chr1HG021780	-1.5274	F-box protein SKIP31;Cyclic AMP-responsive element-binding protein	907	915	-	13.2411	1.41e-05	0.201
B3	BaRT2v18chr3HG161790	2.80188	Transcription factor VP-1 homologue;TF-B3 domain-containing protein;Regulatory protein viviparous-1;B3 domain-containing protein VP1;ABA INSENSITIVE 3-2 (Fragment);B3 domain-containing transcription factor ABI3	BaRT2v18chr1HG016800	-5.113	Late embryogenesis abundant (LEA) hydroxyproline-rich glycoprotein family	965	973	-	13.2411	1.41e-05	0.201
B3	BaRT2v18chr3HG161790	2.80188	Transcription factor VP-1 homologue;TF-B3 domain-containing protein;Regulatory protein viviparous-1;B3 domain-containing protein VP1;ABA INSENSITIVE 3-2 (Fragment);B3 domain-containing transcription factor ABI3	BaRT2v18chr1HG016800	-5.113	Late embryogenesis abundant (LEA) hydroxyproline-rich glycoprotein family	996	1004	-	13.2411	1.41e-05	0.201
B3	BaRT2v18chr3HG161790	2.80188	Transcription factor VP-1 homologue;TF-B3 domain-containing protein;Regulatory protein viviparous-1;B3 domain-containing protein VP1;ABA INSENSITIVE 3-2 (Fragment);B3 domain-containing transcription factor ABI3	BaRT2v18chr1HG016800	-5.113	Late embryogenesis abundant (LEA) hydroxyproline-rich glycoprotein family	1035	1043	-	13.2411	1.41e-05	0.201
B3	BaRT2v18chr3HG161790	2.80188	Transcription factor VP-1 homologue;TF-B3 domain-containing protein;Regulatory protein viviparous-1;B3 domain-containing protein VP1;ABA INSENSITIVE 3-2 (Fragment);B3 domain-containing transcription factor ABI3	BaRT2v18chr1HG007290	-1.87774	DUF547 domain-containing protein	633	641	+	13.2411	1.41e-05	0.201
B3	BaRT2v18chr3HG161790	2.80188	Transcription factor VP-1 homologue;TF-B3 domain-containing protein;Regulatory protein viviparous-1;B3 domain-containing protein VP1;ABA INSENSITIVE 3-2 (Fragment);B3 domain-containing transcription factor ABI3	BaRT2v18chr1HG002110	-2.83473	Flavonoid O-methyltransferase;O-methyltransferase 5;Caffeic acid 3-O-methyltransferase;Flavone 3'-O-methyltransferase 1;Tricetin 3',4',5'-O-trimethyltransferase	748	756	+	13.2411	1.41e-05	0.201
B3	BaRT2v18chr3HG161790	2.80188	Transcription factor VP-1 homologue;TF-B3 domain-containing protein;Regulatory protein viviparous-1;B3 domain-containing protein VP1;ABA INSENSITIVE 3-2 (Fragment);B3 domain-containing transcription factor ABI3	BaRT2v18chr1HG020580	-1.54943	Acetyltransferase, GNAT family protein, expressed;Arylalkylamine N-acetyltransferase (Fragment);Putative ribosomal-protein-alanine acetyltransferase;Acyl-CoA N-acyltransferases (NAT) superfamily protein	929	937	+	13.2411	1.41e-05	0.201
B3	BaRT2v18chr3HG161790	2.80188	Transcription factor VP-1 homologue;TF-B3 domain-containing protein;Regulatory protein viviparous-1;B3 domain-containing protein VP1;ABA INSENSITIVE 3-2 (Fragment);B3 domain-containing transcription factor ABI3	BaRT2v18chr2HG054720	-4.58205	Expansin	1249	1257	+	13.2411	1.41e-05	0.201
B3	BaRT2v18chr3HG161790	2.80188	Transcription factor VP-1 homologue;TF-B3 domain-containing protein;Regulatory protein viviparous-1;B3 domain-containing protein VP1;ABA INSENSITIVE 3-2 (Fragment);B3 domain-containing transcription factor ABI3	BaRT2v18chr1HG032480	-4.63739	0	1315	1323	+	13.2411	1.41e-05	0.201
B3	BaRT2v18chr3HG161790	2.80188	Transcription factor VP-1 homologue;TF-B3 domain-containing protein;Regulatory protein viviparous-1;B3 domain-containing protein VP1;ABA INSENSITIVE 3-2 (Fragment);B3 domain-containing transcription factor ABI3	BaRT2v18chr1HG037700	-2.36627	Inorganic diphosphatase	1324	1332	+	13.2411	1.41e-05	0.201
B3	BaRT2v18chr3HG161790	2.80188	Transcription factor VP-1 homologue;TF-B3 domain-containing protein;Regulatory protein viviparous-1;B3 domain-containing protein VP1;ABA INSENSITIVE 3-2 (Fragment);B3 domain-containing transcription factor ABI3	BaRT2v18chr1HG004530	6.49457	0	1410	1418	+	13.2411	1.41e-05	0.201
G2-like	BaRT2v18chr2HG059890	2.1088	Two-component response regulator ARR1;Transcription factor NIGT1;HTH myb-type domain-containing protein;transcription factor LUX;myb family transcription factor EFM;Two-component response regulator ARR-B family;Two-component response regulator ORR24;Two-component response regulator ARR2	BaRT2v18chr1HG035810	-5.75892	Respiratory burst oxidase homolog protein C	446	456	+	13.4545	1.42e-05	0.846
bZIP	BaRT2v18chr1HG033690	1.746	BZIP domain-containing protein;ABSCISIC ACID-INSENSITIVE 5-like protein 2	BaRT2v18chr1HG027420	2.91622	Diacylglycerol kinase	350	364	-	12.803	1.42e-05	0.442
TCP	BaRT2v18chr2HG092760	-3.41582	Transcription factor PCF1;Transcription factor TCP7;TCP domain-containing protein	BaRT2v18chr1HG016040	-1.91648	Probable histone H2A variant 2	192	205	+	13.3939	1.42e-05	0.913
C2H2	BaRT2v18chr4HG208310	2.78006	Protein indeterminate-domain like;Ovo transcription factor;C2H2-type domain-containing protein;Protein indeterminate-domain 1;Zinc finger protein MAGPIE	BaRT2v18chr1HG010330	-6.81948	Peroxidase	1202	1218	+	12.1364	1.43e-05	0.368
ERF	BaRT2v18chr2HG106120	3.90918	Ethylene-responsive transcription factor ERF003;AP2/ERF domain-containing protein;Ethylene response factor;Ethylene-responsive transcription factor	BaRT2v18chr1HG009040	-5.92919	0	802	820	+	12.9848	1.43e-05	0.0436
ERF	BaRT2v18chr2HG106120	3.90918	Ethylene-responsive transcription factor ERF003;AP2/ERF domain-containing protein;Ethylene response factor;Ethylene-responsive transcription factor	BaRT2v18chr1HG022270	1.56102	Non-specific serine/threonine protein kinase	1356	1374	-	12.9848	1.43e-05	0.0436
bZIP	BaRT2v18chr5HG226660	-4.57611	light-inducible protein CPRF2-like;Light-inducible protein CPRF2-like isoform X2;Basic leucine zipper 25;BZIP domain-containing protein;Light-inducible protein CPRF2	BaRT2v18chr1HG005480	-2.62731	Inosine/uridine-preferring nucleoside hydrolase;Inosine-uridine preferring nucleoside hydrolase;Uridine nucleosidase 1	36	47	-	13.1313	1.44e-05	0.435
bZIP	BaRT2v18chr5HG226660	-4.57611	light-inducible protein CPRF2-like;Light-inducible protein CPRF2-like isoform X2;Basic leucine zipper 25;BZIP domain-containing protein;Light-inducible protein CPRF2	BaRT2v18chr1HG009890	-3.16503	Dienelactone hydrolase family, putative;Endo-1,3 1,4-beta-D-glucanase;Endo-1,31,4-beta-D-glucanase;DLH domain-containing protein;Endo-1,31,4-beta-D-glucanase, putative, expressed	248	259	-	13.1313	1.44e-05	0.435
bZIP	BaRT2v18chr5HG226660	-4.57611	light-inducible protein CPRF2-like;Light-inducible protein CPRF2-like isoform X2;Basic leucine zipper 25;BZIP domain-containing protein;Light-inducible protein CPRF2	BaRT2v18chr1HG037790	2.11634	Protein SULFUR DEFICIENCY-INDUCED 1;Protein SULFUR DEFICIENCY-INDUCED like;Putative tetratricopeptide-like helical domain, winged helix-turn-helix DNA-binding protein;Tetratricopeptide repeat-like superfamily protein	454	465	-	13.1313	1.44e-05	0.435
HD-ZIP	BaRT2v18chr6HG319320	-1.9042	Homeodomain GLABROUS 11;Homeobox-leucine zipper protein HDG11;Homeobox domain;Homeobox-leucine zipper protein ROC8;HB transcription factor;Octamer-binding transcription factor	BaRT2v18chr1HG002950	-5.20549	0	946	956	-	14.0758	1.44e-05	0.492
ERF	BaRT2v18chr2HG106120	3.90918	Ethylene-responsive transcription factor ERF003;AP2/ERF domain-containing protein;Ethylene response factor;Ethylene-responsive transcription factor	BaRT2v18chr1HG010390	4.28563	0	1392	1410	-	12.9697	1.44e-05	0.0439
AP2	BaRT2v18chr4HG205400	1.95135	AP2 domain containing protein, expressed;AP2-like ethylene-responsive transcription factor ANT;AP2-like ethylene-responsive transcription factor CRL5;AP2 transcription factor	BaRT2v18chr1HG036550	1.74682	Ubiquitinyl hydrolase 1	391	411	-	11.2222	1.45e-05	1
NAC	BaRT2v18chr2HG058120	-1.90663	NAC domain-containing protein	BaRT2v18chr1HG023940	-1.71557	Urea active transporter;Urea-proton symporter DUR3;SSF domain-containing protein	1054	1071	+	13.2727	1.45e-05	1
B3	BaRT2v18chr3HG146510	2.6712	ABI3VP1 transcription factor (Fragment);TF-B3 domain-containing protein;B3 domain-containing protein LFL1	BaRT2v18chr1HG006830	1.65049	Nuclear receptor corepressor 1;Putative MYB DNA-binding domain superfamily protein	403	417	+	13.7576	1.46e-05	0.106
B3	BaRT2v18chr3HG146510	2.6712	ABI3VP1 transcription factor (Fragment);TF-B3 domain-containing protein;B3 domain-containing protein LFL1	BaRT2v18chr1HG024730	4.36896	RING-type domain-containing protein;RING-H2 finger protein ATL2B;NEP1-interacting protein 2;NEP1-interacting protein 1	628	642	+	13.7576	1.46e-05	0.106
MYB	BaRT2v18chr1HG014170	-4.62115	HTH myb-type domain-containing protein	BaRT2v18chr1HG034170	-1.92296	Putative inactive receptor kinase;Protein kinase domain-containing protein	767	781	+	13.6515	1.46e-05	0.801
ERF	BaRT2v18chr2HG106120	3.90918	Ethylene-responsive transcription factor ERF003;AP2/ERF domain-containing protein;Ethylene response factor;Ethylene-responsive transcription factor	BaRT2v18chr1HG028570	4.4973	0	890	908	+	12.9545	1.46e-05	0.044
ERF	BaRT2v18chr2HG106120	3.90918	Ethylene-responsive transcription factor ERF003;AP2/ERF domain-containing protein;Ethylene response factor;Ethylene-responsive transcription factor	BaRT2v18chr1HG001570	-4.17065	0	1271	1289	+	12.9545	1.46e-05	0.044
ERF	BaRT2v18chr2HG106120	3.90918	Ethylene-responsive transcription factor ERF003;AP2/ERF domain-containing protein;Ethylene response factor;Ethylene-responsive transcription factor	BaRT2v18chr1HG010390	4.28563	0	1000	1018	-	12.9394	1.47e-05	0.0442
MYB	BaRT2v18chr1HG014170	-4.62115	HTH myb-type domain-containing protein	BaRT2v18chr1HG030290	-1.65429	0	298	312	-	13.6364	1.47e-05	0.801
G2-like	BaRT2v18chr2HG059890	2.1088	Two-component response regulator ARR1;Transcription factor NIGT1;HTH myb-type domain-containing protein;transcription factor LUX;myb family transcription factor EFM;Two-component response regulator ARR-B family;Two-component response regulator ORR24;Two-component response regulator ARR2	BaRT2v18chr1HG037320	-2.95056	Peptide transporter PTR1	840	850	+	13.4091	1.47e-05	0.846
bHLH	BaRT2v18chr2HG077710	2.06303	BHLH domain-containing protein;Transcription factor PIF5;Transcription factor PIF3;Transcription factor PHYTOCHROME INTERACTING FACTOR-LIKE 13	BaRT2v18chr1HG026720	-1.63511	AP2/ERF domain-containing protein;Dwarf & irregular leaf1;AP2 domain transcription factor;AP2-like ethylene-responsive transcription factor	297	310	+	13.7632	1.48e-05	0.607
C2H2	BaRT2v18chr4HG208310	2.78006	Protein indeterminate-domain like;Ovo transcription factor;C2H2-type domain-containing protein;Protein indeterminate-domain 1;Zinc finger protein MAGPIE	BaRT2v18chr1HG036030	-2.84025	Laccase	769	785	+	12.0606	1.48e-05	0.368
bZIP	BaRT2v18chr3HG156370	3.62906	ABA response element binding factor;Protein ABSCISIC ACID-INSENSITIVE 5;bZIP transcription factor ABI5 homolog;BZIP domain-containing protein	BaRT2v18chr1HG009040	-5.92919	0	883	900	-	12.7576	1.48e-05	0.458
MYB	BaRT2v18chr1HG014170	-4.62115	HTH myb-type domain-containing protein	BaRT2v18chr1HG021700	1.61055	Ubiquitin carboxyl-terminal hydrolase family protein;Membrane associated salt-inducible protein, putative;protein ROOT PRIMORDIUM DEFECTIVE 1;PORR domain-containing protein;Plant organelle RNA recognition domain	1011	1025	-	13.6212	1.49e-05	0.801
GATA	BaRT2v18chr1HG011410	-1.78144	GATA-type domain-containing protein;GATA transcription factor 23	BaRT2v18chr1HG024680	-1.86561	Methyltransferase;24-methylenesterol C-methyltransferase 2	1311	1323	+	13.5909	1.49e-05	0.613
bZIP	BaRT2v18chr3HG156370	3.62906	ABA response element binding factor;Protein ABSCISIC ACID-INSENSITIVE 5;bZIP transcription factor ABI5 homolog;BZIP domain-containing protein	BaRT2v18chr1HG001570	-4.17065	0	870	887	+	12.7424	1.49e-05	0.458
bZIP	BaRT2v18chr1HG046320	2.78245	Common plant regulatory factor 1;MFMR domain-containing protein;G-box-binding factor 3;G-box binding factor;BZIP domain-containing protein	BaRT2v18chr1HG018690	1.69553	Transcription factor MYB4;Transcription factor MYB39;MYB transcription factor;Transcription factor MYB15;Myb-related transcription factor	144	158	+	12.7424	1.5e-05	0.412
NAC	BaRT2v18chr2HG058120	-1.90663	NAC domain-containing protein	BaRT2v18chr1HG013580	-1.87197	Auxin-responsive protein IAA16;Auxin-responsive protein;Auxin-responsive protein IAA2	115	132	+	13.2273	1.5e-05	1
B3	BaRT2v18chr3HG146510	2.6712	ABI3VP1 transcription factor (Fragment);TF-B3 domain-containing protein;B3 domain-containing protein LFL1	BaRT2v18chr1HG011700	-3.98376	BHLH domain-containing protein	786	800	-	13.7121	1.5e-05	0.107
bZIP	BaRT2v18chr1HG033690	1.746	BZIP domain-containing protein;ABSCISIC ACID-INSENSITIVE 5-like protein 2	BaRT2v18chr1HG033690	1.746	BZIP domain-containing protein;ABSCISIC ACID-INSENSITIVE 5-like protein 2	567	581	+	12.6515	1.5e-05	0.454
ERF	BaRT2v18chr2HG106120	3.90918	Ethylene-responsive transcription factor ERF003;AP2/ERF domain-containing protein;Ethylene response factor;Ethylene-responsive transcription factor	BaRT2v18chr1HG025470	-2.37827	Expansin-like EG45 domain-containing protein;Beta-expansin 1a;Beta-expansin-9;Expansin 1	387	405	-	12.8939	1.51e-05	0.0451
B3	BaRT2v18chr3HG146510	2.6712	ABI3VP1 transcription factor (Fragment);TF-B3 domain-containing protein;B3 domain-containing protein LFL1	BaRT2v18chr1HG003640	-7.10445	Calcium permeable stress-gated cation channel 1	417	431	-	13.697	1.52e-05	0.107
B3	BaRT2v18chr3HG146510	2.6712	ABI3VP1 transcription factor (Fragment);TF-B3 domain-containing protein;B3 domain-containing protein LFL1	BaRT2v18chr1HG033030	-1.60632	Calcium-transporting ATPase	884	898	-	13.697	1.52e-05	0.107
ERF	BaRT2v18chr2HG106120	3.90918	Ethylene-responsive transcription factor ERF003;AP2/ERF domain-containing protein;Ethylene response factor;Ethylene-responsive transcription factor	BaRT2v18chr1HG021320	-2.39586	Multicopper oxidase, type 1;Cupredoxin superfamily protein isoform 1;Monocopper oxidase-like protein SKU5	225	243	+	12.8788	1.52e-05	0.0451
ERF	BaRT2v18chr2HG106120	3.90918	Ethylene-responsive transcription factor ERF003;AP2/ERF domain-containing protein;Ethylene response factor;Ethylene-responsive transcription factor	BaRT2v18chr1HG022270	1.56102	Non-specific serine/threonine protein kinase	1435	1453	+	12.8788	1.52e-05	0.0451
ERF	BaRT2v18chr2HG106120	3.90918	Ethylene-responsive transcription factor ERF003;AP2/ERF domain-containing protein;Ethylene response factor;Ethylene-responsive transcription factor	BaRT2v18chr1HG006350	-1.67283	Calmodulin binding protein;IQ motif;IQ-domain 3;DUF4005 domain-containing protein (Fragment)	1032	1050	-	12.8788	1.52e-05	0.0451
ERF	BaRT2v18chr2HG106120	3.90918	Ethylene-responsive transcription factor ERF003;AP2/ERF domain-containing protein;Ethylene response factor;Ethylene-responsive transcription factor	BaRT2v18chr4HG210200	1.77553	0	1465	1483	-	12.8788	1.52e-05	0.0451
bZIP	BaRT2v18chr1HG046320	2.78245	Common plant regulatory factor 1;MFMR domain-containing protein;G-box-binding factor 3;G-box binding factor;BZIP domain-containing protein	BaRT2v18chr1HG017440	-1.73057	Exostosin domain-containing protein;probable xyloglucan galactosyltransferase GT14	369	383	+	12.697	1.52e-05	0.412
B3	BaRT2v18chr3HG146510	2.6712	ABI3VP1 transcription factor (Fragment);TF-B3 domain-containing protein;B3 domain-containing protein LFL1	BaRT2v18chr1HG003230	-5.76023	Pathogenesis-related thaumatin superfamily protein;Pathogenesis-related protein 5;Thaumatin-like protein 1;thaumatin-like protein 1b;Thaumatin-like protein 1a	1076	1090	+	13.6818	1.53e-05	0.107
B3	BaRT2v18chr3HG146510	2.6712	ABI3VP1 transcription factor (Fragment);TF-B3 domain-containing protein;B3 domain-containing protein LFL1	BaRT2v18chr1HG008120	-3.9087	Peroxidase	1324	1338	+	13.6818	1.53e-05	0.107
B3	BaRT2v18chr3HG146510	2.6712	ABI3VP1 transcription factor (Fragment);TF-B3 domain-containing protein;B3 domain-containing protein LFL1	BaRT2v18chr1HG031150	-1.71723	Beta-hexosaminidase	1362	1376	+	13.6818	1.53e-05	0.107
ERF	BaRT2v18chr2HG106120	3.90918	Ethylene-responsive transcription factor ERF003;AP2/ERF domain-containing protein;Ethylene response factor;Ethylene-responsive transcription factor	BaRT2v18chr1HG045370	-1.74343	0	1037	1055	+	12.8636	1.54e-05	0.0454
G2-like	BaRT2v18chr2HG059890	2.1088	Two-component response regulator ARR1;Transcription factor NIGT1;HTH myb-type domain-containing protein;transcription factor LUX;myb family transcription factor EFM;Two-component response regulator ARR-B family;Two-component response regulator ORR24;Two-component response regulator ARR2	BaRT2v18chr1HG021700	1.61055	Ubiquitin carboxyl-terminal hydrolase family protein;Membrane associated salt-inducible protein, putative;protein ROOT PRIMORDIUM DEFECTIVE 1;PORR domain-containing protein;Plant organelle RNA recognition domain	658	668	-	13.3485	1.54e-05	0.846
G2-like	BaRT2v18chr2HG059890	2.1088	Two-component response regulator ARR1;Transcription factor NIGT1;HTH myb-type domain-containing protein;transcription factor LUX;myb family transcription factor EFM;Two-component response regulator ARR-B family;Two-component response regulator ORR24;Two-component response regulator ARR2	BaRT2v18chr1HG003860	-4.68616	Glycosyltransferase	848	858	-	13.3485	1.54e-05	0.846
NAC	BaRT2v18chr2HG058120	-1.90663	NAC domain-containing protein	BaRT2v18chr1HG026920	-4.71456	ABC transporter domain-containing protein;Putative pigment permease, P-loop containing nucleoside triphosphate hydrolase;Putative pleiotropic drug resistance protein PDR/CDR;ATPase, coupled to transmembrane movement of substances	929	946	-	13.1818	1.54e-05	1
bHLH	BaRT2v18chr2HG077710	2.06303	BHLH domain-containing protein;Transcription factor PIF5;Transcription factor PIF3;Transcription factor PHYTOCHROME INTERACTING FACTOR-LIKE 13	BaRT2v18chr1HG031160	-1.94857	Heavy metal transport/detoxification superfamily protein;HMA domain-containing protein	550	563	-	13.7105	1.54e-05	0.61
WRKY	BaRT2v18chr3HG147640	-2.75961	Defense-responsive protein WRKY13;WRKY9 transcription factor;WRKY domain-containing protein	BaRT2v18chr1HG026660	1.55928	RNA helicase	425	435	+	13.5606	1.54e-05	0.96
WRKY	BaRT2v18chr3HG147640	-2.75961	Defense-responsive protein WRKY13;WRKY9 transcription factor;WRKY domain-containing protein	BaRT2v18chr1HG022780	-1.87134	probable lysophospholipase BODYGUARD 3;AB hydrolase-1 domain-containing protein;Putative alpha/beta-hydrolase involved in synthesis of cutin;Cardiolipin-specific phospholipase;Hydrolase, alpha/beta fold family protein, expressed	530	540	-	13.5606	1.54e-05	0.96
bZIP	BaRT2v18chr3HG156370	3.62906	ABA response element binding factor;Protein ABSCISIC ACID-INSENSITIVE 5;bZIP transcription factor ABI5 homolog;BZIP domain-containing protein	BaRT2v18chr1HG006970	1.78859	Phosphoinositide phospholipase C	1274	1291	+	12.6515	1.55e-05	0.458
C2H2	BaRT2v18chr4HG208310	2.78006	Protein indeterminate-domain like;Ovo transcription factor;C2H2-type domain-containing protein;Protein indeterminate-domain 1;Zinc finger protein MAGPIE	BaRT2v18chr1HG024480	1.89144	Ribulose-phosphate 3-epimerase (Fragment);S-adenosylhomocysteine deaminase Methylthioadenosine deaminase (Fragment);Type IV fimbrial assembly, ATPase PilB (Fragment)	317	333	+	11.9545	1.55e-05	0.368
ERF	BaRT2v18chr2HG106120	3.90918	Ethylene-responsive transcription factor ERF003;AP2/ERF domain-containing protein;Ethylene response factor;Ethylene-responsive transcription factor	BaRT2v18chr1HG030320	-2.09507	Putative carboxylic ester hydrolase;Phospholipase A1-Igamma2, chloroplastic;Fungal lipase-like domain containing protein	957	975	+	12.8485	1.55e-05	0.0457
NAC	BaRT2v18chr2HG058120	-1.90663	NAC domain-containing protein	BaRT2v18chr1HG021460	-2.02463	salt tolerance receptor-like cytoplasmic kinase 1;Receptor protein kinase CRINKLY4;Protein kinase domain-containing protein	1135	1152	+	13.1667	1.56e-05	1
E2F/DP	BaRT2v18chr6HG317740	-2.37705	Transcription factor E2F7	BaRT2v18chr1HG005640	-2.65223	Triose-phosphate transporter domain-containing protein;TPT domain-containing protein;Putative sugar phosphate/phosphate translocator	84	104	+	6.12857	1.56e-05	0.677
ERF	BaRT2v18chr2HG106120	3.90918	Ethylene-responsive transcription factor ERF003;AP2/ERF domain-containing protein;Ethylene response factor;Ethylene-responsive transcription factor	BaRT2v18chr1HG035320	1.58467	Putative kinase interacting protein 1;NAB domain-containing protein	1424	1442	+	12.8333	1.56e-05	0.0459
AP2	BaRT2v18chr4HG205400	1.95135	AP2 domain containing protein, expressed;AP2-like ethylene-responsive transcription factor ANT;AP2-like ethylene-responsive transcription factor CRL5;AP2 transcription factor	BaRT2v18chr1HG008910	5.31435	Glucose and ribitol dehydrogenase;NADPH-dependent aldehyde reductase 1, chloroplastic	897	917	-	11.0222	1.57e-05	1
C2H2	BaRT2v18chr4HG208310	2.78006	Protein indeterminate-domain like;Ovo transcription factor;C2H2-type domain-containing protein;Protein indeterminate-domain 1;Zinc finger protein MAGPIE	BaRT2v18chr1HG034170	-1.92296	Putative inactive receptor kinase;Protein kinase domain-containing protein	579	595	-	11.9242	1.57e-05	0.368
GATA	BaRT2v18chr1HG011410	-1.78144	GATA-type domain-containing protein;GATA transcription factor 23	BaRT2v18chr1HG001750	-5.73166	0	758	770	-	13.5152	1.57e-05	0.617
bZIP	BaRT2v18chr3HG156370	3.62906	ABA response element binding factor;Protein ABSCISIC ACID-INSENSITIVE 5;bZIP transcription factor ABI5 homolog;BZIP domain-containing protein	BaRT2v18chr1HG012680	3.31804	Methylmalonyl-CoA epimerase, mitochondrial-like protein;Putative glyoxalase/Bleomycin resistance protein/Dihydroxybiphenyl dioxygenase;VOC domain-containing protein	1263	1280	+	12.6061	1.57e-05	0.458
ERF	BaRT2v18chr2HG106120	3.90918	Ethylene-responsive transcription factor ERF003;AP2/ERF domain-containing protein;Ethylene response factor;Ethylene-responsive transcription factor	BaRT2v18chr1HG022650	-1.71366	Glutathione-S-transferase 2	473	491	-	12.8182	1.58e-05	0.0461
ERF	BaRT2v18chr2HG106120	3.90918	Ethylene-responsive transcription factor ERF003;AP2/ERF domain-containing protein;Ethylene response factor;Ethylene-responsive transcription factor	BaRT2v18chr1HG030360	-2.27755	65-kDa microtubule-associated protein 2;65-kDa microtubule-associated protein 5;Microtubule-associated protein, MAP65/Ase1/PRC;Microtubule-associated protein 65-5;65-kDa microtubule-associated protein 5 isoform X1;Protein regulator of cytokinesis, putative	1354	1372	-	12.8182	1.58e-05	0.0461
bZIP	BaRT2v18chr1HG046320	2.78245	Common plant regulatory factor 1;MFMR domain-containing protein;G-box-binding factor 3;G-box binding factor;BZIP domain-containing protein	BaRT2v18chr1HG009890	-3.16503	Dienelactone hydrolase family, putative;Endo-1,3 1,4-beta-D-glucanase;Endo-1,31,4-beta-D-glucanase;DLH domain-containing protein;Endo-1,31,4-beta-D-glucanase, putative, expressed	1464	1478	-	12.6061	1.58e-05	0.417
MYB	BaRT2v18chr1HG014170	-4.62115	HTH myb-type domain-containing protein	BaRT2v18chr1HG037820	-4.19994	Transmembrane protein;Adenosylhomocysteinase, putative;LIM domain-containing protein	1306	1320	-	13.5455	1.58e-05	0.801
B3	BaRT2v18chr3HG146510	2.6712	ABI3VP1 transcription factor (Fragment);TF-B3 domain-containing protein;B3 domain-containing protein LFL1	BaRT2v18chr1HG033030	-1.60632	Calcium-transporting ATPase	885	899	+	13.6212	1.59e-05	0.109
B3	BaRT2v18chr3HG146510	2.6712	ABI3VP1 transcription factor (Fragment);TF-B3 domain-containing protein;B3 domain-containing protein LFL1	BaRT2v18chr2HG072530	-3.08152	Keratinocyte proline-rich protein-like	1150	1164	+	13.6212	1.59e-05	0.109
B3	BaRT2v18chr3HG146510	2.6712	ABI3VP1 transcription factor (Fragment);TF-B3 domain-containing protein;B3 domain-containing protein LFL1	BaRT2v18chr1HG028280	-2.55191	protein trichome birefringence-like 33;PC-Esterase domain-containing protein/PMR5N domain-containing protein	1217	1231	-	13.6212	1.59e-05	0.109
bZIP	BaRT2v18chr1HG033690	1.746	BZIP domain-containing protein;ABSCISIC ACID-INSENSITIVE 5-like protein 2	BaRT2v18chr1HG036220	-2.49865	NADPH-dependent aldo-keto reductase, chloroplastic isoform X1;Aldo-keto reductase family 4 member C9;Aldo-keto reductase family 4 member c9-like protein (Fragment);NAD(P)-linked oxidoreductase superfamily protein;NADPH-dependent aldo-keto reductase, chloroplastic-like	47	61	+	12.4697	1.61e-05	0.461
HD-ZIP	BaRT2v18chr6HG319320	-1.9042	Homeodomain GLABROUS 11;Homeobox-leucine zipper protein HDG11;Homeobox domain;Homeobox-leucine zipper protein ROC8;HB transcription factor;Octamer-binding transcription factor	BaRT2v18chr1HG020380	-1.56195	Soluble epoxide hydrolase;AB hydrolase-1 domain-containing protein	496	506	-	13.9394	1.61e-05	0.492
HD-ZIP	BaRT2v18chr6HG319320	-1.9042	Homeodomain GLABROUS 11;Homeobox-leucine zipper protein HDG11;Homeobox domain;Homeobox-leucine zipper protein ROC8;HB transcription factor;Octamer-binding transcription factor	BaRT2v18chr1HG031390	-4.66159	Dirigent protein (Fragment)	580	590	+	13.9394	1.61e-05	0.492
E2F/DP	BaRT2v18chr6HG317740	-2.37705	Transcription factor E2F7	BaRT2v18chr1HG018410	1.70668	Cyclin N-terminal domain-containing protein	926	946	+	6.01429	1.61e-05	0.677
bZIP	BaRT2v18chr1HG033690	1.746	BZIP domain-containing protein;ABSCISIC ACID-INSENSITIVE 5-like protein 2	BaRT2v18chr1HG012680	3.31804	Methylmalonyl-CoA epimerase, mitochondrial-like protein;Putative glyoxalase/Bleomycin resistance protein/Dihydroxybiphenyl dioxygenase;VOC domain-containing protein	1267	1281	-	12.4545	1.62e-05	0.461
ERF	BaRT2v18chr2HG106120	3.90918	Ethylene-responsive transcription factor ERF003;AP2/ERF domain-containing protein;Ethylene response factor;Ethylene-responsive transcription factor	BaRT2v18chr1HG015100	-3.97671	Glycerol-3-phosphate 2-O-acyltransferase 6;Glycerol-3-phosphate 2-O-acyltransferase 6-like protein isoform X1;PlsC domain-containing protein;Phospholipid/glycerol acyltransferase;glycerol-3-phosphate 2-O-acyltransferase 6-like;Glycerol-3-phosphate acyltransferase 4 (Fragment)	10	28	+	12.7727	1.62e-05	0.0468
ERF	BaRT2v18chr2HG106120	3.90918	Ethylene-responsive transcription factor ERF003;AP2/ERF domain-containing protein;Ethylene response factor;Ethylene-responsive transcription factor	BaRT2v18chr1HG020430	-4.55328	Microtubule plus-end binding protein;Microtubule-associated protein RP/EB family member 1C;Microtubule-associated protein, RP/EB family;Microtubule-associated protein RP/EB;Microtubule-binding protein involved in cell cycle control;Putative microtubule-associated protein RP/EB;EB1 C-terminal domain-containing protein;End binding protein 1B;Calponin-homology (CH) domain-containing protein;Microtub…	70	88	-	12.7727	1.62e-05	0.0468
ERF	BaRT2v18chr2HG106120	3.90918	Ethylene-responsive transcription factor ERF003;AP2/ERF domain-containing protein;Ethylene response factor;Ethylene-responsive transcription factor	BaRT2v18chr1HG021720	-1.83799	Actin;Actin-7	135	153	-	12.7727	1.62e-05	0.0468
ERF	BaRT2v18chr2HG106120	3.90918	Ethylene-responsive transcription factor ERF003;AP2/ERF domain-containing protein;Ethylene response factor;Ethylene-responsive transcription factor	BaRT2v18chr1HG019930	-2.04877	Alpha-galactosidase	1418	1436	-	12.7727	1.62e-05	0.0468
GATA	BaRT2v18chr1HG011410	-1.78144	GATA-type domain-containing protein;GATA transcription factor 23	BaRT2v18chr1HG003860	-4.68616	Glycosyltransferase	1393	1405	-	13.4697	1.62e-05	0.617
bZIP	BaRT2v18chr3HG156370	3.62906	ABA response element binding factor;Protein ABSCISIC ACID-INSENSITIVE 5;bZIP transcription factor ABI5 homolog;BZIP domain-containing protein	BaRT2v18chr1HG023290	1.89732	ADP-ribosylation factor GTPase-activating protein 3;probable ADP-ribosylation factor GTPase-activating protein AGD9;probable ADP-ribosylation factor GTPase-activating protein AGD8;ADP-ribosylation factor GTPase-activating protein AGD10;Arf GTPase activating protein;ADP-ribosylation factor GTPase-activating protein;GTPase activating protein, putative, expressed;Arf-GAP domain-containing protein	1293	1310	+	12.5303	1.62e-05	0.458
B3	BaRT2v18chr3HG146510	2.6712	ABI3VP1 transcription factor (Fragment);TF-B3 domain-containing protein;B3 domain-containing protein LFL1	BaRT2v18chr1HG036130	-4.63491	PlsC domain-containing protein;Glycerol-3-phosphate acyltransferase 5	553	567	+	13.5909	1.63e-05	0.111
bZIP	BaRT2v18chr5HG226660	-4.57611	light-inducible protein CPRF2-like;Light-inducible protein CPRF2-like isoform X2;Basic leucine zipper 25;BZIP domain-containing protein;Light-inducible protein CPRF2	BaRT2v18chr1HG010190	-2.82897	Glutaredoxin domain-containing protein;Thioredoxin-like fold containing protein	277	288	-	13.0101	1.63e-05	0.453
ERF	BaRT2v18chr2HG106120	3.90918	Ethylene-responsive transcription factor ERF003;AP2/ERF domain-containing protein;Ethylene response factor;Ethylene-responsive transcription factor	BaRT2v18chr1HG031670	4.81765	0	116	134	+	12.7576	1.63e-05	0.047
E2F/DP	BaRT2v18chr6HG317740	-2.37705	Transcription factor E2F7	BaRT2v18chr1HG021930	4.69989	Cys/Met metabolism PLP-dependent enzyme family protein, expressed;Methionine gamma-lyase	102	122	+	5.94286	1.64e-05	0.677
WRKY	BaRT2v18chr3HG147640	-2.75961	Defense-responsive protein WRKY13;WRKY9 transcription factor;WRKY domain-containing protein	BaRT2v18chr1HG001570	-4.17065	0	1226	1236	-	13.5152	1.64e-05	0.96
B3	BaRT2v18chr3HG146510	2.6712	ABI3VP1 transcription factor (Fragment);TF-B3 domain-containing protein;B3 domain-containing protein LFL1	BaRT2v18chr1HG006830	1.65049	Nuclear receptor corepressor 1;Putative MYB DNA-binding domain superfamily protein	969	983	+	13.5758	1.65e-05	0.112
NAC	BaRT2v18chr2HG058120	-1.90663	NAC domain-containing protein	BaRT2v18chr1HG028350	-6.27753	Glycine-rich cell wall structural protein 1-like	279	296	+	13.0758	1.65e-05	1
E2F/DP	BaRT2v18chr6HG317740	-2.37705	Transcription factor E2F7	BaRT2v18chr1HG010320	-3.84617	Peroxidase	1103	1123	-	5.91429	1.66e-05	0.677
B3	BaRT2v18chr3HG146510	2.6712	ABI3VP1 transcription factor (Fragment);TF-B3 domain-containing protein;B3 domain-containing protein LFL1	BaRT2v18chr2HG097290	1.82663	0	1380	1394	+	13.5606	1.66e-05	0.112
ERF	BaRT2v18chr2HG106120	3.90918	Ethylene-responsive transcription factor ERF003;AP2/ERF domain-containing protein;Ethylene response factor;Ethylene-responsive transcription factor	BaRT2v18chr1HG007270	-2.42733	Protein kinase domain-containing protein	261	279	+	12.7273	1.66e-05	0.0475
ERF	BaRT2v18chr2HG106120	3.90918	Ethylene-responsive transcription factor ERF003;AP2/ERF domain-containing protein;Ethylene response factor;Ethylene-responsive transcription factor	BaRT2v18chr1HG028050	2.07366	AP2/ERF domain-containing protein;Ethylene-responsive transcription factor RAP2-3;Ethylene response factor	1029	1047	+	12.7273	1.66e-05	0.0475
ERF	BaRT2v18chr2HG106120	3.90918	Ethylene-responsive transcription factor ERF003;AP2/ERF domain-containing protein;Ethylene response factor;Ethylene-responsive transcription factor	BaRT2v18chr6HG288050	-2.49417	0	1210	1228	-	12.7273	1.66e-05	0.0475
C2H2	BaRT2v18chr4HG208310	2.78006	Protein indeterminate-domain like;Ovo transcription factor;C2H2-type domain-containing protein;Protein indeterminate-domain 1;Zinc finger protein MAGPIE	BaRT2v18chr1HG031390	-4.66159	Dirigent protein (Fragment)	180	196	+	11.7879	1.66e-05	0.368
bZIP	BaRT2v18chr1HG046320	2.78245	Common plant regulatory factor 1;MFMR domain-containing protein;G-box-binding factor 3;G-box binding factor;BZIP domain-containing protein	BaRT2v18chr1HG003220	-2.3871	momilactone A synthase-like;zerumbone synthase-like;Secoisolariciresinol dehydrogenase-like;Sex determination protein tasselseed-2;NAD dependent epimerase/dehydratase family protein, expressed	91	105	-	12.4848	1.67e-05	0.42
bZIP	BaRT2v18chr3HG156370	3.62906	ABA response element binding factor;Protein ABSCISIC ACID-INSENSITIVE 5;bZIP transcription factor ABI5 homolog;BZIP domain-containing protein	BaRT2v18chr1HG027420	2.91622	Diacylglycerol kinase	348	365	-	12.4394	1.67e-05	0.458
bZIP	BaRT2v18chr1HG046320	2.78245	Common plant regulatory factor 1;MFMR domain-containing protein;G-box-binding factor 3;G-box binding factor;BZIP domain-containing protein	BaRT2v18chr1HG020080	-2.85375	Ripening-related protein 3;Putative ripening-related protein 5	11	25	-	12.4697	1.68e-05	0.42
NAC	BaRT2v18chr2HG058120	-1.90663	NAC domain-containing protein	BaRT2v18chr1HG035810	-5.75892	Respiratory burst oxidase homolog protein C	1189	1206	-	13.0455	1.68e-05	1
bHLH	BaRT2v18chr2HG077710	2.06303	BHLH domain-containing protein;Transcription factor PIF5;Transcription factor PIF3;Transcription factor PHYTOCHROME INTERACTING FACTOR-LIKE 13	BaRT2v18chr1HG011280	-1.90955	Leucine aminopeptidase 2, chloroplastic	654	667	-	13.6053	1.68e-05	0.625
HD-ZIP	BaRT2v18chr6HG319320	-1.9042	Homeodomain GLABROUS 11;Homeobox-leucine zipper protein HDG11;Homeobox domain;Homeobox-leucine zipper protein ROC8;HB transcription factor;Octamer-binding transcription factor	BaRT2v18chr1HG025380	-2.93912	Nucleotide-diphospho-sugar transferases superfamily protein;Transferase, transferring glycosyl groups;Putative glucuronosyltransferase PGSIP7;Putative glucuronosyltransferase PGSIP8;Glycogenin-1;Glycogenin glucosyltransferase;putative glucuronosyltransferase PGSIP8	375	385	-	13.8333	1.68e-05	0.492
ERF	BaRT2v18chr2HG106120	3.90918	Ethylene-responsive transcription factor ERF003;AP2/ERF domain-containing protein;Ethylene response factor;Ethylene-responsive transcription factor	BaRT2v18chr1HG032420	-1.6801	Peroxidase	250	268	-	12.697	1.69e-05	0.0479
ERF	BaRT2v18chr2HG106120	3.90918	Ethylene-responsive transcription factor ERF003;AP2/ERF domain-containing protein;Ethylene response factor;Ethylene-responsive transcription factor	BaRT2v18chr1HG005690	2.8571	0	419	437	+	12.697	1.69e-05	0.0479
ERF	BaRT2v18chr2HG106120	3.90918	Ethylene-responsive transcription factor ERF003;AP2/ERF domain-containing protein;Ethylene response factor;Ethylene-responsive transcription factor	BaRT2v18chr1HG025040-BaRT2v18chr1HG025050	2.20151	Putative UDP-N-acetylglucosamine--peptide N-acetylglucosaminyltransferase SEC;Tetratricopeptide repeat protein SKI3	1341	1359	-	12.697	1.69e-05	0.0479
bZIP	BaRT2v18chr3HG156370	3.62906	ABA response element binding factor;Protein ABSCISIC ACID-INSENSITIVE 5;bZIP transcription factor ABI5 homolog;BZIP domain-containing protein	BaRT2v18chr2HG059410	3.07133	DNA binding protein, putative isoform 1;Usp domain-containing protein;Fiber protein Fb19 (Fragment)	1030	1047	-	12.4091	1.69e-05	0.458
TCP	BaRT2v18chr2HG092760	-3.41582	Transcription factor PCF1;Transcription factor TCP7;TCP domain-containing protein	BaRT2v18chr1HG010560	-1.92808	Protein glucosyltransferase;O-glucosyltransferase rumi homolog;CAP10 domain-containing protein;Lipopolysaccharide-modifying protein;Protein O-glucosyltransferase 1	813	826	-	13.0758	1.69e-05	0.983
C2H2	BaRT2v18chr4HG208310	2.78006	Protein indeterminate-domain like;Ovo transcription factor;C2H2-type domain-containing protein;Protein indeterminate-domain 1;Zinc finger protein MAGPIE	BaRT2v18chr1HG011520	-4.49024	Cellulose synthase-like protein D3;Putative mixed-linked glucan synthase 8;Cellulose synthase-like CslF8	924	940	+	11.7424	1.69e-05	0.368
B3	BaRT2v18chr3HG146510	2.6712	ABI3VP1 transcription factor (Fragment);TF-B3 domain-containing protein;B3 domain-containing protein LFL1	BaRT2v18chr1HG026510	-3.00427	Zinc finger protein CONSTANS-LIKE 5;Orphans transcription factor (Fragment);Transcription factor GHD7;CCT domain-containing protein;COLH	274	288	+	13.5303	1.7e-05	0.114
NAC	BaRT2v18chr1HG030650	3.18741	NAC domain-containing protein;Putative no apical meristem (NAM) protein	BaRT2v18chr1HG016040	-1.91648	Probable histone H2A variant 2	105	112	-	13.2323	1.7e-05	1
NAC	BaRT2v18chr1HG030650	3.18741	NAC domain-containing protein;Putative no apical meristem (NAM) protein	BaRT2v18chr1HG020340	-3.53961	0	571	578	-	13.2323	1.7e-05	1
NAC	BaRT2v18chr1HG030650	3.18741	NAC domain-containing protein;Putative no apical meristem (NAM) protein	BaRT2v18chr1HG003230	-5.76023	Pathogenesis-related thaumatin superfamily protein;Pathogenesis-related protein 5;Thaumatin-like protein 1;thaumatin-like protein 1b;Thaumatin-like protein 1a	660	667	-	13.2323	1.7e-05	1
NAC	BaRT2v18chr1HG030650	3.18741	NAC domain-containing protein;Putative no apical meristem (NAM) protein	BaRT2v18chr1HG034350	1.50671	Expansin	1098	1105	-	13.2323	1.7e-05	1
NAC	BaRT2v18chr1HG030650	3.18741	NAC domain-containing protein;Putative no apical meristem (NAM) protein	BaRT2v18chr1HG020020	-1.81266	Basic secretory protease	1153	1160	-	13.2323	1.7e-05	1
NAC	BaRT2v18chr1HG030650	3.18741	NAC domain-containing protein;Putative no apical meristem (NAM) protein	BaRT2v18chr1HG021570	-1.58473	CRM domain-containing protein;Putative RNA-binding protein yqeI;RNA-binding CRS1 / YhbY (CRM) domain protein	1235	1242	-	13.2323	1.7e-05	1
RAV	BaRT2v18chr3HG119680	-3.56636	AP2/B3 transcription factor family protein;AP2/ERF and B3 domain-containing transcription repressor TEM1	BaRT2v18chr1HG016260	-3.84682	Ribulose bisphosphate carboxylase small chain	39	46	+	14.1212	1.7e-05	0.647
RAV	BaRT2v18chr3HG119680	-3.56636	AP2/B3 transcription factor family protein;AP2/ERF and B3 domain-containing transcription repressor TEM1	BaRT2v18chr1HG030670	3.86189	Fe2OG dioxygenase domain-containing protein;Gibberellin 20 oxidase 2	58	65	+	14.1212	1.7e-05	0.647
RAV	BaRT2v18chr3HG119680	-3.56636	AP2/B3 transcription factor family protein;AP2/ERF and B3 domain-containing transcription repressor TEM1	BaRT2v18chr1HG016260	-3.84682	Ribulose bisphosphate carboxylase small chain	72	79	-	14.1212	1.7e-05	0.647
RAV	BaRT2v18chr3HG119680	-3.56636	AP2/B3 transcription factor family protein;AP2/ERF and B3 domain-containing transcription repressor TEM1	BaRT2v18chr1HG037480	-2.90757	SnRK2 serine threonine protein kinase6;Serine/threonine-protein kinase SAPK6;Stress-induced protein kinase1;Protein kinase domain-containing protein;Serine/threonine-protein kinase SAPK7;Serine/threonine-protein kinase SRK2A;Serine/threonine-protein kinase SAPK4	156	163	-	14.1212	1.7e-05	0.647
RAV	BaRT2v18chr3HG119680	-3.56636	AP2/B3 transcription factor family protein;AP2/ERF and B3 domain-containing transcription repressor TEM1	BaRT2v18chr1HG029060	-5.81066	Inosine-uridine preferring nucleoside hydrolase family protein;Putative inosine-uridine preferring nucleoside hydrolase;Pyrimidine-specific ribonucleoside hydrolase RihA	170	177	+	14.1212	1.7e-05	0.647
RAV	BaRT2v18chr3HG119680	-3.56636	AP2/B3 transcription factor family protein;AP2/ERF and B3 domain-containing transcription repressor TEM1	BaRT2v18chr1HG019930	-2.04877	Alpha-galactosidase	170	177	-	14.1212	1.7e-05	0.647
RAV	BaRT2v18chr3HG119680	-3.56636	AP2/B3 transcription factor family protein;AP2/ERF and B3 domain-containing transcription repressor TEM1	BaRT2v18chr1HG011700	-3.98376	BHLH domain-containing protein	204	211	+	14.1212	1.7e-05	0.647
RAV	BaRT2v18chr3HG119680	-3.56636	AP2/B3 transcription factor family protein;AP2/ERF and B3 domain-containing transcription repressor TEM1	BaRT2v18chr2HG091020	-2.84896	0	209	216	-	14.1212	1.7e-05	0.647
RAV	BaRT2v18chr3HG119680	-3.56636	AP2/B3 transcription factor family protein;AP2/ERF and B3 domain-containing transcription repressor TEM1	BaRT2v18chr1HG037480	-2.90757	SnRK2 serine threonine protein kinase6;Serine/threonine-protein kinase SAPK6;Stress-induced protein kinase1;Protein kinase domain-containing protein;Serine/threonine-protein kinase SAPK7;Serine/threonine-protein kinase SRK2A;Serine/threonine-protein kinase SAPK4	242	249	-	14.1212	1.7e-05	0.647
RAV	BaRT2v18chr3HG119680	-3.56636	AP2/B3 transcription factor family protein;AP2/ERF and B3 domain-containing transcription repressor TEM1	BaRT2v18chr1HG035230	-2.25352	0	244	251	-	14.1212	1.7e-05	0.647
RAV	BaRT2v18chr3HG119680	-3.56636	AP2/B3 transcription factor family protein;AP2/ERF and B3 domain-containing transcription repressor TEM1	BaRT2v18chr1HG006060	1.62456	4-phosphopantetheinyl transferase sfp;ACPS domain-containing protein	357	364	-	14.1212	1.7e-05	0.647
RAV	BaRT2v18chr3HG119680	-3.56636	AP2/B3 transcription factor family protein;AP2/ERF and B3 domain-containing transcription repressor TEM1	BaRT2v18chr1HG009270	-2.81983	0	387	394	+	14.1212	1.7e-05	0.647
RAV	BaRT2v18chr3HG119680	-3.56636	AP2/B3 transcription factor family protein;AP2/ERF and B3 domain-containing transcription repressor TEM1	BaRT2v18chr1HG036000	-3.48301	Kinesin-like protein KIN-10C	396	403	-	14.1212	1.7e-05	0.647
RAV	BaRT2v18chr3HG119680	-3.56636	AP2/B3 transcription factor family protein;AP2/ERF and B3 domain-containing transcription repressor TEM1	BaRT2v18chr1HG005670	-5.43826	Flavonoid O-methyltransferase;O-methyltransferase 5;Caffeic acid 3-O-methyltransferase;Flavone 3'-O-methyltransferase 1;Tricetin 3',4',5'-O-trimethyltransferase	470	477	+	14.1212	1.7e-05	0.647
RAV	BaRT2v18chr3HG119680	-3.56636	AP2/B3 transcription factor family protein;AP2/ERF and B3 domain-containing transcription repressor TEM1	BaRT2v18chr1HG001570	-4.17065	0	590	597	-	14.1212	1.7e-05	0.647
RAV	BaRT2v18chr3HG119680	-3.56636	AP2/B3 transcription factor family protein;AP2/ERF and B3 domain-containing transcription repressor TEM1	BaRT2v18chr1HG030380	-3.60024	Auxin-induced protein 5NG4 (Fragment);Drug/metabolite transporter	592	599	-	14.1212	1.7e-05	0.647
RAV	BaRT2v18chr3HG119680	-3.56636	AP2/B3 transcription factor family protein;AP2/ERF and B3 domain-containing transcription repressor TEM1	BaRT2v18chr1HG022960	1.68733	GTP binding domain;Mitochondrial GTPase 1;G domain-containing protein	629	636	-	14.1212	1.7e-05	0.647
RAV	BaRT2v18chr3HG119680	-3.56636	AP2/B3 transcription factor family protein;AP2/ERF and B3 domain-containing transcription repressor TEM1	BaRT2v18chr1HG010320	-3.84617	Peroxidase	637	644	-	14.1212	1.7e-05	0.647
RAV	BaRT2v18chr3HG119680	-3.56636	AP2/B3 transcription factor family protein;AP2/ERF and B3 domain-containing transcription repressor TEM1	BaRT2v18chr1HG025000	-1.57542	Zinc finger, C3HC4 type family protein, expressed;RING-H2 finger protein ATL57;RING-H2 finger protein ATL54	694	701	+	14.1212	1.7e-05	0.647
RAV	BaRT2v18chr3HG119680	-3.56636	AP2/B3 transcription factor family protein;AP2/ERF and B3 domain-containing transcription repressor TEM1	BaRT2v18chr1HG032280	-2.34024	BHLH domain-containing protein;Transcription factor bHLH112	709	716	-	14.1212	1.7e-05	0.647
RAV	BaRT2v18chr3HG119680	-3.56636	AP2/B3 transcription factor family protein;AP2/ERF and B3 domain-containing transcription repressor TEM1	BaRT2v18chr1HG008740	-2.24176	Transcription factor MYB86;HTH myb-type domain-containing protein;Myb transcription factor;MYB18 transcription factor;Transcription factor MYB61	760	767	-	14.1212	1.7e-05	0.647
RAV	BaRT2v18chr3HG119680	-3.56636	AP2/B3 transcription factor family protein;AP2/ERF and B3 domain-containing transcription repressor TEM1	BaRT2v18chr1HG001750	-5.73166	0	935	942	+	14.1212	1.7e-05	0.647
RAV	BaRT2v18chr3HG119680	-3.56636	AP2/B3 transcription factor family protein;AP2/ERF and B3 domain-containing transcription repressor TEM1	BaRT2v18chr1HG002110	-2.83473	Flavonoid O-methyltransferase;O-methyltransferase 5;Caffeic acid 3-O-methyltransferase;Flavone 3'-O-methyltransferase 1;Tricetin 3',4',5'-O-trimethyltransferase	1103	1110	-	14.1212	1.7e-05	0.647
RAV	BaRT2v18chr3HG119680	-3.56636	AP2/B3 transcription factor family protein;AP2/ERF and B3 domain-containing transcription repressor TEM1	BaRT2v18chr1HG019960	6.63353	Tonoplast intrinsic protein3;MIP domain-containing protein;Aquaporin TIP3-1	1171	1178	-	14.1212	1.7e-05	0.647
RAV	BaRT2v18chr3HG119680	-3.56636	AP2/B3 transcription factor family protein;AP2/ERF and B3 domain-containing transcription repressor TEM1	BaRT2v18chr1HG021460	-2.02463	salt tolerance receptor-like cytoplasmic kinase 1;Receptor protein kinase CRINKLY4;Protein kinase domain-containing protein	1269	1276	-	14.1212	1.7e-05	0.647
RAV	BaRT2v18chr3HG119680	-3.56636	AP2/B3 transcription factor family protein;AP2/ERF and B3 domain-containing transcription repressor TEM1	BaRT2v18chr1HG010030	3.23519	0	1386	1393	-	14.1212	1.7e-05	0.647
NAC	BaRT2v18chr1HG030650	3.18741	NAC domain-containing protein;Putative no apical meristem (NAM) protein	BaRT2v18chr1HG014580	-2.23966	0	259	266	+	13.2323	1.7e-05	1
NAC	BaRT2v18chr1HG030650	3.18741	NAC domain-containing protein;Putative no apical meristem (NAM) protein	BaRT2v18chr1HG011410	-1.78144	GATA-type domain-containing protein;GATA transcription factor 23	860	867	+	13.2323	1.7e-05	1
NAC	BaRT2v18chr1HG030650	3.18741	NAC domain-containing protein;Putative no apical meristem (NAM) protein	BaRT2v18chr1HG003900	-4.07398	Cinnamyl-alcohol dehydrogenase;Cinnamyl alcohol dehydrogenase	1280	1287	+	13.2323	1.7e-05	1
bZIP	BaRT2v18chr5HG226660	-4.57611	light-inducible protein CPRF2-like;Light-inducible protein CPRF2-like isoform X2;Basic leucine zipper 25;BZIP domain-containing protein;Light-inducible protein CPRF2	BaRT2v18chr1HG008150	-1.98115	Peroxidase	233	244	-	13	1.7e-05	0.453
bZIP	BaRT2v18chr5HG226660	-4.57611	light-inducible protein CPRF2-like;Light-inducible protein CPRF2-like isoform X2;Basic leucine zipper 25;BZIP domain-containing protein;Light-inducible protein CPRF2	BaRT2v18chr1HG021220	4.6957	Low-temperature-induced 65 kDa protein	497	508	+	13	1.7e-05	0.453
ERF	BaRT2v18chr2HG106120	3.90918	Ethylene-responsive transcription factor ERF003;AP2/ERF domain-containing protein;Ethylene response factor;Ethylene-responsive transcription factor	BaRT2v18chr1HG004630	-4.55764	non-specific lipid-transfer protein-like protein At2g13820;Lipid transfer protein/Par allergen;AAI domain-containing protein	1323	1341	-	12.6818	1.7e-05	0.0479
C2H2	BaRT2v18chr4HG208310	2.78006	Protein indeterminate-domain like;Ovo transcription factor;C2H2-type domain-containing protein;Protein indeterminate-domain 1;Zinc finger protein MAGPIE	BaRT2v18chr1HG004630	-4.55764	non-specific lipid-transfer protein-like protein At2g13820;Lipid transfer protein/Par allergen;AAI domain-containing protein	226	242	-	11.7273	1.7e-05	0.368
B3	BaRT2v18chr3HG146510	2.6712	ABI3VP1 transcription factor (Fragment);TF-B3 domain-containing protein;B3 domain-containing protein LFL1	BaRT2v18chr1HG030670	3.86189	Fe2OG dioxygenase domain-containing protein;Gibberellin 20 oxidase 2	892	906	-	13.5152	1.71e-05	0.114
HD-ZIP	BaRT2v18chr6HG319320	-1.9042	Homeodomain GLABROUS 11;Homeobox-leucine zipper protein HDG11;Homeobox domain;Homeobox-leucine zipper protein ROC8;HB transcription factor;Octamer-binding transcription factor	BaRT2v18chr1HG032590	5.17001	Phytocyanin domain-containing protein;Mavicyanin;Blue copper protein	500	510	+	13.8182	1.72e-05	0.492
ERF	BaRT2v18chr2HG106120	3.90918	Ethylene-responsive transcription factor ERF003;AP2/ERF domain-containing protein;Ethylene response factor;Ethylene-responsive transcription factor	BaRT2v18chr1HG016520	1.78393	0	617	635	+	12.6667	1.72e-05	0.0479
ERF	BaRT2v18chr2HG106120	3.90918	Ethylene-responsive transcription factor ERF003;AP2/ERF domain-containing protein;Ethylene response factor;Ethylene-responsive transcription factor	BaRT2v18chr1HG037350	-2.5746	Putative proton-dependent oligopeptide transporter family, major facilitator superfamily;Oligopeptide transporter, putative;Putative peptide/nitrate transporter;Peptide transporter PTR2-B;Nitrate transporter 1/peptide transporter family protein	1294	1312	-	12.6667	1.72e-05	0.0479
bZIP	BaRT2v18chr5HG226660	-4.57611	light-inducible protein CPRF2-like;Light-inducible protein CPRF2-like isoform X2;Basic leucine zipper 25;BZIP domain-containing protein;Light-inducible protein CPRF2	BaRT2v18chr1HG031370	2.13061	F-box/LRR-repeat protein 2;F-box protein FBL2;F-box protein SKP2A;F-box/RNI-like superfamily protein isoform 1;Putative F-box domain, leucine-rich repeat domain, L domain-containing protein;F-box protein SKP2B	80	91	+	12.9798	1.72e-05	0.453
bZIP	BaRT2v18chr5HG226660	-4.57611	light-inducible protein CPRF2-like;Light-inducible protein CPRF2-like isoform X2;Basic leucine zipper 25;BZIP domain-containing protein;Light-inducible protein CPRF2	BaRT2v18chr1HG048140	4.30051	RNA polymerase sigma factor sigE, chloroplastic/mitochondrial	739	750	+	12.9798	1.72e-05	0.453
B3	BaRT2v18chr3HG161790	2.80188	Transcription factor VP-1 homologue;TF-B3 domain-containing protein;Regulatory protein viviparous-1;B3 domain-containing protein VP1;ABA INSENSITIVE 3-2 (Fragment);B3 domain-containing transcription factor ABI3	BaRT2v18chr1HG024480	1.89144	Ribulose-phosphate 3-epimerase (Fragment);S-adenosylhomocysteine deaminase Methylthioadenosine deaminase (Fragment);Type IV fimbrial assembly, ATPase PilB (Fragment)	20	28	-	13.234	1.73e-05	0.216
B3	BaRT2v18chr3HG161790	2.80188	Transcription factor VP-1 homologue;TF-B3 domain-containing protein;Regulatory protein viviparous-1;B3 domain-containing protein VP1;ABA INSENSITIVE 3-2 (Fragment);B3 domain-containing transcription factor ABI3	BaRT2v18chr1HG001560	-5.22938	O-methyltransferase ZRP4;Acetylserotonin O-methyltransferase 3	126	134	-	13.234	1.73e-05	0.216
B3	BaRT2v18chr3HG161790	2.80188	Transcription factor VP-1 homologue;TF-B3 domain-containing protein;Regulatory protein viviparous-1;B3 domain-containing protein VP1;ABA INSENSITIVE 3-2 (Fragment);B3 domain-containing transcription factor ABI3	BaRT2v18chr1HG009790	-1.51272	Protease Do-like 2, chloroplastic;Putative peptidase Do;PDZ domain-containing protein	265	273	-	13.234	1.73e-05	0.216
B3	BaRT2v18chr3HG161790	2.80188	Transcription factor VP-1 homologue;TF-B3 domain-containing protein;Regulatory protein viviparous-1;B3 domain-containing protein VP1;ABA INSENSITIVE 3-2 (Fragment);B3 domain-containing transcription factor ABI3	BaRT2v18chr1HG013610	-2.36727	IQ-domain 25;IQ motif, EF-hand binding site;Iq-domain 31;DUF4005 domain-containing protein (Fragment)	575	583	-	13.234	1.73e-05	0.216
B3	BaRT2v18chr3HG161790	2.80188	Transcription factor VP-1 homologue;TF-B3 domain-containing protein;Regulatory protein viviparous-1;B3 domain-containing protein VP1;ABA INSENSITIVE 3-2 (Fragment);B3 domain-containing transcription factor ABI3	BaRT2v18chr1HG029230	-5.03876	Transcription factor MYB36;Myb domain protein 36	802	810	-	13.234	1.73e-05	0.216
B3	BaRT2v18chr3HG161790	2.80188	Transcription factor VP-1 homologue;TF-B3 domain-containing protein;Regulatory protein viviparous-1;B3 domain-containing protein VP1;ABA INSENSITIVE 3-2 (Fragment);B3 domain-containing transcription factor ABI3	BaRT2v18chr1HG019960	6.63353	Tonoplast intrinsic protein3;MIP domain-containing protein;Aquaporin TIP3-1	1216	1224	-	13.234	1.73e-05	0.216
B3	BaRT2v18chr3HG161790	2.80188	Transcription factor VP-1 homologue;TF-B3 domain-containing protein;Regulatory protein viviparous-1;B3 domain-containing protein VP1;ABA INSENSITIVE 3-2 (Fragment);B3 domain-containing transcription factor ABI3	BaRT2v18chr1HG010560	-1.92808	Protein glucosyltransferase;O-glucosyltransferase rumi homolog;CAP10 domain-containing protein;Lipopolysaccharide-modifying protein;Protein O-glucosyltransferase 1	1309	1317	-	13.234	1.73e-05	0.216
B3	BaRT2v18chr3HG161790	2.80188	Transcription factor VP-1 homologue;TF-B3 domain-containing protein;Regulatory protein viviparous-1;B3 domain-containing protein VP1;ABA INSENSITIVE 3-2 (Fragment);B3 domain-containing transcription factor ABI3	BaRT2v18chr1HG006970	1.78859	Phosphoinositide phospholipase C	6	14	+	13.234	1.73e-05	0.216
B3	BaRT2v18chr3HG161790	2.80188	Transcription factor VP-1 homologue;TF-B3 domain-containing protein;Regulatory protein viviparous-1;B3 domain-containing protein VP1;ABA INSENSITIVE 3-2 (Fragment);B3 domain-containing transcription factor ABI3	BaRT2v18chr1HG018110	-1.88426	Peptide transporter PTR3-A	19	27	+	13.234	1.73e-05	0.216
B3	BaRT2v18chr3HG161790	2.80188	Transcription factor VP-1 homologue;TF-B3 domain-containing protein;Regulatory protein viviparous-1;B3 domain-containing protein VP1;ABA INSENSITIVE 3-2 (Fragment);B3 domain-containing transcription factor ABI3	BaRT2v18chr1HG018180	-2.14166	0	399	407	+	13.234	1.73e-05	0.216
C2H2	BaRT2v18chr4HG208310	2.78006	Protein indeterminate-domain like;Ovo transcription factor;C2H2-type domain-containing protein;Protein indeterminate-domain 1;Zinc finger protein MAGPIE	BaRT2v18chr1HG005480	-2.62731	Inosine/uridine-preferring nucleoside hydrolase;Inosine-uridine preferring nucleoside hydrolase;Uridine nucleosidase 1	520	536	+	11.697	1.73e-05	0.368
MYB	BaRT2v18chr1HG014170	-4.62115	HTH myb-type domain-containing protein	BaRT2v18chr1HG011680	1.69745	DNA-directed RNA polymerase V subunit 7	1225	1239	-	13.4242	1.73e-05	0.801
ERF	BaRT2v18chr2HG106120	3.90918	Ethylene-responsive transcription factor ERF003;AP2/ERF domain-containing protein;Ethylene response factor;Ethylene-responsive transcription factor	BaRT2v18chr1HG000040	1.55262	0	1206	1224	+	12.6515	1.73e-05	0.0479
bZIP	BaRT2v18chr1HG046320	2.78245	Common plant regulatory factor 1;MFMR domain-containing protein;G-box-binding factor 3;G-box binding factor;BZIP domain-containing protein	BaRT2v18chr1HG033690	1.746	BZIP domain-containing protein;ABSCISIC ACID-INSENSITIVE 5-like protein 2	567	581	-	12.3788	1.74e-05	0.426
bZIP	BaRT2v18chr3HG156370	3.62906	ABA response element binding factor;Protein ABSCISIC ACID-INSENSITIVE 5;bZIP transcription factor ABI5 homolog;BZIP domain-containing protein	BaRT2v18chr1HG012660	2.48655	Glyoxalase domain-containing protein;Metallothiol transferase;VOC domain-containing protein	1239	1256	+	12.3333	1.74e-05	0.458
bZIP	BaRT2v18chr3HG156370	3.62906	ABA response element binding factor;Protein ABSCISIC ACID-INSENSITIVE 5;bZIP transcription factor ABI5 homolog;BZIP domain-containing protein	BaRT2v18chr1HG012680	3.31804	Methylmalonyl-CoA epimerase, mitochondrial-like protein;Putative glyoxalase/Bleomycin resistance protein/Dihydroxybiphenyl dioxygenase;VOC domain-containing protein	1253	1270	+	12.3333	1.74e-05	0.458
NAC	BaRT2v18chr2HG058120	-1.90663	NAC domain-containing protein	BaRT2v18chr1HG028120	2.1184	RING-H2 finger protein ATL32;RING-H2 finger protein ATL64;RING-H2 finger protein ATL60;RING-H2 finger protein ATL3F;RING-H2 finger protein ATL5;RING-H2 finger protein ATL1N;Putative RING zinc finger domain superfamily protein;RING-H2 finger protein ATL2;RING-H2 finger protein ATL3	1393	1410	-	12.9848	1.74e-05	1
B3	BaRT2v18chr3HG146510	2.6712	ABI3VP1 transcription factor (Fragment);TF-B3 domain-containing protein;B3 domain-containing protein LFL1	BaRT2v18chr1HG026510	-3.00427	Zinc finger protein CONSTANS-LIKE 5;Orphans transcription factor (Fragment);Transcription factor GHD7;CCT domain-containing protein;COLH	1055	1069	+	13.4848	1.75e-05	0.115
B3	BaRT2v18chr3HG146510	2.6712	ABI3VP1 transcription factor (Fragment);TF-B3 domain-containing protein;B3 domain-containing protein LFL1	BaRT2v18chr1HG003380	-1.99232	0	1144	1158	+	13.4848	1.75e-05	0.115
C2H2	BaRT2v18chr4HG208310	2.78006	Protein indeterminate-domain like;Ovo transcription factor;C2H2-type domain-containing protein;Protein indeterminate-domain 1;Zinc finger protein MAGPIE	BaRT2v18chr1HG029760	-2.24104	0	460	476	-	11.6667	1.75e-05	0.368
ERF	BaRT2v18chr2HG106120	3.90918	Ethylene-responsive transcription factor ERF003;AP2/ERF domain-containing protein;Ethylene response factor;Ethylene-responsive transcription factor	BaRT2v18chr1HG032180	-3.05513	0	28	46	+	12.6364	1.75e-05	0.0479
ERF	BaRT2v18chr2HG106120	3.90918	Ethylene-responsive transcription factor ERF003;AP2/ERF domain-containing protein;Ethylene response factor;Ethylene-responsive transcription factor	BaRT2v18chr1HG034000	-8.29481	Patatin	691	709	-	12.6364	1.75e-05	0.0479
ERF	BaRT2v18chr2HG106120	3.90918	Ethylene-responsive transcription factor ERF003;AP2/ERF domain-containing protein;Ethylene response factor;Ethylene-responsive transcription factor	BaRT2v18chr1HG008910	5.31435	Glucose and ribitol dehydrogenase;NADPH-dependent aldehyde reductase 1, chloroplastic	847	865	+	12.6364	1.75e-05	0.0479
ERF	BaRT2v18chr2HG106120	3.90918	Ethylene-responsive transcription factor ERF003;AP2/ERF domain-containing protein;Ethylene response factor;Ethylene-responsive transcription factor	BaRT2v18chr1HG006670	1.73579	Acyl-CoA oxidase/dehydrogenase, type 1;Acyl-CoA oxidase/dehydrogenase;Isovaleryl-CoA dehydrogenase, mitochondrial;Acyl-CoA dehydrogenase, conserved site-containing protein	909	927	+	12.6364	1.75e-05	0.0479
ERF	BaRT2v18chr2HG106120	3.90918	Ethylene-responsive transcription factor ERF003;AP2/ERF domain-containing protein;Ethylene response factor;Ethylene-responsive transcription factor	BaRT2v18chr1HG027820	-2.23357	Histone domain-containing protein	1335	1353	-	12.6364	1.75e-05	0.0479
ERF	BaRT2v18chr2HG106120	3.90918	Ethylene-responsive transcription factor ERF003;AP2/ERF domain-containing protein;Ethylene response factor;Ethylene-responsive transcription factor	BaRT2v18chr1HG006060	1.62456	4-phosphopantetheinyl transferase sfp;ACPS domain-containing protein	1398	1416	-	12.6364	1.75e-05	0.0479
ERF	BaRT2v18chr2HG106120	3.90918	Ethylene-responsive transcription factor ERF003;AP2/ERF domain-containing protein;Ethylene response factor;Ethylene-responsive transcription factor	BaRT2v18chr1HG023290	1.89732	ADP-ribosylation factor GTPase-activating protein 3;probable ADP-ribosylation factor GTPase-activating protein AGD9;probable ADP-ribosylation factor GTPase-activating protein AGD8;ADP-ribosylation factor GTPase-activating protein AGD10;Arf GTPase activating protein;ADP-ribosylation factor GTPase-activating protein;GTPase activating protein, putative, expressed;Arf-GAP domain-containing protein	1436	1454	-	12.6364	1.75e-05	0.0479
bZIP	BaRT2v18chr1HG033690	1.746	BZIP domain-containing protein;ABSCISIC ACID-INSENSITIVE 5-like protein 2	BaRT2v18chr1HG032380	-1.58566	21.7 kDa class VI heat shock protein;SHSP domain-containing protein	1015	1029	-	12.2273	1.76e-05	0.472
bZIP	BaRT2v18chr1HG033690	1.746	BZIP domain-containing protein;ABSCISIC ACID-INSENSITIVE 5-like protein 2	BaRT2v18chr1HG024680	-1.86561	Methyltransferase;24-methylenesterol C-methyltransferase 2	1026	1040	-	12.2273	1.76e-05	0.472
bZIP	BaRT2v18chr5HG226660	-4.57611	light-inducible protein CPRF2-like;Light-inducible protein CPRF2-like isoform X2;Basic leucine zipper 25;BZIP domain-containing protein;Light-inducible protein CPRF2	BaRT2v18chr1HG048140	4.30051	RNA polymerase sigma factor sigE, chloroplastic/mitochondrial	1222	1233	+	12.9394	1.76e-05	0.453
C2H2	BaRT2v18chr4HG208310	2.78006	Protein indeterminate-domain like;Ovo transcription factor;C2H2-type domain-containing protein;Protein indeterminate-domain 1;Zinc finger protein MAGPIE	BaRT2v18chr1HG009790	-1.51272	Protease Do-like 2, chloroplastic;Putative peptidase Do;PDZ domain-containing protein	1230	1246	+	11.6515	1.76e-05	0.368
TCP	BaRT2v18chr2HG092760	-3.41582	Transcription factor PCF1;Transcription factor TCP7;TCP domain-containing protein	BaRT2v18chr1HG016990	2.28424	peroxisome biogenesis factor 10 isoform X1;E3 ubiquitin-protein ligase rnf8-A;RING-type domain-containing protein;Cdk-activating kinase assembly factor;Zinc finger, RING/FYVE/PHD-type;ABA insensitive ring protein	1060	1073	+	13	1.76e-05	0.983
ERF	BaRT2v18chr2HG106120	3.90918	Ethylene-responsive transcription factor ERF003;AP2/ERF domain-containing protein;Ethylene response factor;Ethylene-responsive transcription factor	BaRT2v18chr1HG001820	-4.36996	Phosphoinositide phosphatase SAC6;SAC domain-containing protein	910	928	-	12.6212	1.76e-05	0.0479
ERF	BaRT2v18chr2HG106120	3.90918	Ethylene-responsive transcription factor ERF003;AP2/ERF domain-containing protein;Ethylene response factor;Ethylene-responsive transcription factor	BaRT2v18chr1HG016990	2.28424	peroxisome biogenesis factor 10 isoform X1;E3 ubiquitin-protein ligase rnf8-A;RING-type domain-containing protein;Cdk-activating kinase assembly factor;Zinc finger, RING/FYVE/PHD-type;ABA insensitive ring protein	942	960	-	12.6212	1.76e-05	0.0479
ERF	BaRT2v18chr2HG106120	3.90918	Ethylene-responsive transcription factor ERF003;AP2/ERF domain-containing protein;Ethylene response factor;Ethylene-responsive transcription factor	BaRT2v18chr1HG033690	1.746	BZIP domain-containing protein;ABSCISIC ACID-INSENSITIVE 5-like protein 2	992	1010	-	12.6212	1.76e-05	0.0479
ERF	BaRT2v18chr2HG106120	3.90918	Ethylene-responsive transcription factor ERF003;AP2/ERF domain-containing protein;Ethylene response factor;Ethylene-responsive transcription factor	BaRT2v18chr3HG119290	1.88666	0	995	1013	-	12.6212	1.76e-05	0.0479
ERF	BaRT2v18chr2HG106120	3.90918	Ethylene-responsive transcription factor ERF003;AP2/ERF domain-containing protein;Ethylene response factor;Ethylene-responsive transcription factor	BaRT2v18chr1HG035900	2.50091	Molecular chaperones HSP70/HSC70, HSP70 superfamily;Heat shock cognate 70 kDa protein 2;heat shock cognate 70 kDa protein 2-like;heat shock cognate 70 kDa protein 2;Putative mediator of RNA polymerase II transcription subunit 37c	1319	1337	-	12.6212	1.76e-05	0.0479
WRKY	BaRT2v18chr3HG147640	-2.75961	Defense-responsive protein WRKY13;WRKY9 transcription factor;WRKY domain-containing protein	BaRT2v18chr2HG054110	1.79866	Ubiquitinyl hydrolase 1	752	762	-	13.3788	1.77e-05	0.96
B3	BaRT2v18chr3HG146510	2.6712	ABI3VP1 transcription factor (Fragment);TF-B3 domain-containing protein;B3 domain-containing protein LFL1	BaRT2v18chr1HG032480	-4.63739	0	44	58	-	13.4697	1.77e-05	0.115
NAC	BaRT2v18chr2HG058120	-1.90663	NAC domain-containing protein	BaRT2v18chr1HG017280	-3.36042	SHUGOSHIN 2;Shugoshin-1	47	64	-	12.9545	1.78e-05	1
ERF	BaRT2v18chr2HG106120	3.90918	Ethylene-responsive transcription factor ERF003;AP2/ERF domain-containing protein;Ethylene response factor;Ethylene-responsive transcription factor	BaRT2v18chr1HG008910	5.31435	Glucose and ribitol dehydrogenase;NADPH-dependent aldehyde reductase 1, chloroplastic	1104	1122	-	12.6061	1.78e-05	0.0482
B3	BaRT2v18chr3HG146510	2.6712	ABI3VP1 transcription factor (Fragment);TF-B3 domain-containing protein;B3 domain-containing protein LFL1	BaRT2v18chr1HG033000	-1.64875	Putative glucan endo-1,3-beta-glucosidase GVI;Putative O-Glycosyl hydrolase superfamily protein;Glycoside hydrolase, family 17;Beta-1,3-glucanase	202	216	+	13.4545	1.78e-05	0.116
HD-ZIP	BaRT2v18chr6HG319320	-1.9042	Homeodomain GLABROUS 11;Homeobox-leucine zipper protein HDG11;Homeobox domain;Homeobox-leucine zipper protein ROC8;HB transcription factor;Octamer-binding transcription factor	BaRT2v18chr1HG017050	2.73558	Putative transporter arsB;Divalent ion symporter;Citrate transporter family protein;Transmembrane protein, putative, expressed;CitMHS domain-containing protein	72	82	+	13.7727	1.79e-05	0.492
HD-ZIP	BaRT2v18chr6HG319320	-1.9042	Homeodomain GLABROUS 11;Homeobox-leucine zipper protein HDG11;Homeobox domain;Homeobox-leucine zipper protein ROC8;HB transcription factor;Octamer-binding transcription factor	BaRT2v18chr1HG017420	-1.93646	Xyloglucan galactosyltransferase KATAMARI1;Exostosin domain-containing protein	426	436	-	13.7727	1.79e-05	0.492
HD-ZIP	BaRT2v18chr6HG319320	-1.9042	Homeodomain GLABROUS 11;Homeobox-leucine zipper protein HDG11;Homeobox domain;Homeobox-leucine zipper protein ROC8;HB transcription factor;Octamer-binding transcription factor	BaRT2v18chr1HG002950	-5.20549	0	490	500	-	13.7727	1.79e-05	0.492
HD-ZIP	BaRT2v18chr6HG319320	-1.9042	Homeodomain GLABROUS 11;Homeobox-leucine zipper protein HDG11;Homeobox domain;Homeobox-leucine zipper protein ROC8;HB transcription factor;Octamer-binding transcription factor	BaRT2v18chr1HG002950	-5.20549	0	624	634	+	13.7727	1.79e-05	0.492
bZIP	BaRT2v18chr1HG033690	1.746	BZIP domain-containing protein;ABSCISIC ACID-INSENSITIVE 5-like protein 2	BaRT2v18chr1HG008910	5.31435	Glucose and ribitol dehydrogenase;NADPH-dependent aldehyde reductase 1, chloroplastic	1379	1393	+	12.1667	1.79e-05	0.472
WRKY	BaRT2v18chr3HG147640	-2.75961	Defense-responsive protein WRKY13;WRKY9 transcription factor;WRKY domain-containing protein	BaRT2v18chr1HG009270	-2.81983	0	1409	1419	+	13.3636	1.79e-05	0.96
WRKY	BaRT2v18chr3HG147640	-2.75961	Defense-responsive protein WRKY13;WRKY9 transcription factor;WRKY domain-containing protein	BaRT2v18chr1HG000770	-8.02792	Mannan endo-1,4-beta-mannosidase	215	225	-	13.3636	1.79e-05	0.96
WRKY	BaRT2v18chr3HG147640	-2.75961	Defense-responsive protein WRKY13;WRKY9 transcription factor;WRKY domain-containing protein	BaRT2v18chr1HG003570	-2.79654	Zinc finger protein ZAT5;C2H2-type domain-containing protein	994	1004	-	13.3636	1.79e-05	0.96
MYB	BaRT2v18chr1HG014170	-4.62115	HTH myb-type domain-containing protein	BaRT2v18chr1HG027310	-1.92045	rRNA N-glycosidase	1044	1058	-	13.3788	1.79e-05	0.801
C2H2	BaRT2v18chr4HG208310	2.78006	Protein indeterminate-domain like;Ovo transcription factor;C2H2-type domain-containing protein;Protein indeterminate-domain 1;Zinc finger protein MAGPIE	BaRT2v18chr1HG004630	-4.55764	non-specific lipid-transfer protein-like protein At2g13820;Lipid transfer protein/Par allergen;AAI domain-containing protein	644	660	-	11.6061	1.79e-05	0.368
ERF	BaRT2v18chr2HG106120	3.90918	Ethylene-responsive transcription factor ERF003;AP2/ERF domain-containing protein;Ethylene response factor;Ethylene-responsive transcription factor	BaRT2v18chr1HG026660	1.55928	RNA helicase	328	346	-	12.5909	1.79e-05	0.0483
ERF	BaRT2v18chr2HG106120	3.90918	Ethylene-responsive transcription factor ERF003;AP2/ERF domain-containing protein;Ethylene response factor;Ethylene-responsive transcription factor	BaRT2v18chr1HG004820	-2.89247	ABC transporter domain-containing protein	1180	1198	+	12.5909	1.79e-05	0.0483
GATA	BaRT2v18chr1HG011410	-1.78144	GATA-type domain-containing protein;GATA transcription factor 23	BaRT2v18chr1HG036580	-1.84597	Putative phosphate-transporting ATPase;probable anion transporter 3, chloroplastic;MFS domain-containing protein;Phosphate transporter 4,2	959	971	-	13.3182	1.8e-05	0.623
ERF	BaRT2v18chr2HG106120	3.90918	Ethylene-responsive transcription factor ERF003;AP2/ERF domain-containing protein;Ethylene response factor;Ethylene-responsive transcription factor	BaRT2v18chr1HG037020	-3.14935	Period circadian protein-like	1082	1100	-	12.5758	1.81e-05	0.0486
B3	BaRT2v18chr3HG146510	2.6712	ABI3VP1 transcription factor (Fragment);TF-B3 domain-containing protein;B3 domain-containing protein LFL1	BaRT2v18chr2HG092410	-3.16032	0	339	353	-	13.4242	1.81e-05	0.117
MYB	BaRT2v18chr1HG014170	-4.62115	HTH myb-type domain-containing protein	BaRT2v18chr1HG026660	1.55928	RNA helicase	430	444	-	13.3636	1.81e-05	0.801
GATA	BaRT2v18chr1HG011410	-1.78144	GATA-type domain-containing protein;GATA transcription factor 23	BaRT2v18chr1HG022960	1.68733	GTP binding domain;Mitochondrial GTPase 1;G domain-containing protein	497	509	-	13.303	1.82e-05	0.623
GATA	BaRT2v18chr1HG011410	-1.78144	GATA-type domain-containing protein;GATA transcription factor 23	BaRT2v18chr1HG005450	-2.74932	0	586	598	+	13.303	1.82e-05	0.623
C2H2	BaRT2v18chr4HG208310	2.78006	Protein indeterminate-domain like;Ovo transcription factor;C2H2-type domain-containing protein;Protein indeterminate-domain 1;Zinc finger protein MAGPIE	BaRT2v18chr1HG034570	-2.67706	Aminotransferase class-III;alanine--glyoxylate aminotransferase 2 homolog 3, mitochondrial-like;alanine--glyoxylate aminotransferase 2 homolog 3, mitochondrial	384	400	-	11.5758	1.82e-05	0.368
ERF	BaRT2v18chr2HG106120	3.90918	Ethylene-responsive transcription factor ERF003;AP2/ERF domain-containing protein;Ethylene response factor;Ethylene-responsive transcription factor	BaRT2v18chr1HG035320	1.58467	Putative kinase interacting protein 1;NAB domain-containing protein	579	597	-	12.5606	1.83e-05	0.0489
ERF	BaRT2v18chr1HG028050	2.07366	AP2/ERF domain-containing protein;Ethylene-responsive transcription factor RAP2-3;Ethylene response factor	BaRT2v18chr1HG026070	1.98387	Serine/threonine-protein kinase SAPK3;Serine/threonine-protein kinase SAPK1;Serine/threonine-protein kinase SAPK2;Serine/threonine-protein kinase SR;Serine/threonine-protein kinase SRK2C;Protein kinase domain-containing protein	21	28	+	12.7636	1.83e-05	0.08
ERF	BaRT2v18chr1HG028050	2.07366	AP2/ERF domain-containing protein;Ethylene-responsive transcription factor RAP2-3;Ethylene response factor	BaRT2v18chr1HG035610	-7.18618	probable serine/threonine-protein kinase PBL25;probable serine/threonine-protein kinase PBL23;Serine/threonine-protein kinase PBS1;serine/threonine-protein kinase At3g07070;Receptor-like kinase LIP2;Putative serine/threonine-protein kinase PBL26;Protein kinase domain-containing protein	48	55	-	12.7636	1.83e-05	0.08
ERF	BaRT2v18chr1HG028050	2.07366	AP2/ERF domain-containing protein;Ethylene-responsive transcription factor RAP2-3;Ethylene response factor	BaRT2v18chr1HG019740	-2.67315	GRAM domain-containing protein	58	65	+	12.7636	1.83e-05	0.08
ERF	BaRT2v18chr1HG028050	2.07366	AP2/ERF domain-containing protein;Ethylene-responsive transcription factor RAP2-3;Ethylene response factor	BaRT2v18chr1HG037480	-2.90757	SnRK2 serine threonine protein kinase6;Serine/threonine-protein kinase SAPK6;Stress-induced protein kinase1;Protein kinase domain-containing protein;Serine/threonine-protein kinase SAPK7;Serine/threonine-protein kinase SRK2A;Serine/threonine-protein kinase SAPK4	68	75	+	12.7636	1.83e-05	0.08
ERF	BaRT2v18chr1HG028050	2.07366	AP2/ERF domain-containing protein;Ethylene-responsive transcription factor RAP2-3;Ethylene response factor	BaRT2v18chr1HG007270	-2.42733	Protein kinase domain-containing protein	83	90	+	12.7636	1.83e-05	0.08
ERF	BaRT2v18chr1HG028050	2.07366	AP2/ERF domain-containing protein;Ethylene-responsive transcription factor RAP2-3;Ethylene response factor	BaRT2v18chr1HG007270	-2.42733	Protein kinase domain-containing protein	86	93	+	12.7636	1.83e-05	0.08
ERF	BaRT2v18chr1HG028050	2.07366	AP2/ERF domain-containing protein;Ethylene-responsive transcription factor RAP2-3;Ethylene response factor	BaRT2v18chr2HG054720	-4.58205	Expansin	106	113	+	12.7636	1.83e-05	0.08
ERF	BaRT2v18chr1HG028050	2.07366	AP2/ERF domain-containing protein;Ethylene-responsive transcription factor RAP2-3;Ethylene response factor	BaRT2v18chr1HG008150	-1.98115	Peroxidase	118	125	+	12.7636	1.83e-05	0.08
ERF	BaRT2v18chr1HG028050	2.07366	AP2/ERF domain-containing protein;Ethylene-responsive transcription factor RAP2-3;Ethylene response factor	BaRT2v18chr1HG019230	-3.4503	Cytokinin dehydrogenase	125	132	+	12.7636	1.83e-05	0.08
ERF	BaRT2v18chr1HG028050	2.07366	AP2/ERF domain-containing protein;Ethylene-responsive transcription factor RAP2-3;Ethylene response factor	BaRT2v18chr1HG001560	-5.22938	O-methyltransferase ZRP4;Acetylserotonin O-methyltransferase 3	120	127	-	12.7636	1.83e-05	0.08
ERF	BaRT2v18chr1HG028050	2.07366	AP2/ERF domain-containing protein;Ethylene-responsive transcription factor RAP2-3;Ethylene response factor	BaRT2v18chr1HG019230	-3.4503	Cytokinin dehydrogenase	136	143	+	12.7636	1.83e-05	0.08
ERF	BaRT2v18chr1HG028050	2.07366	AP2/ERF domain-containing protein;Ethylene-responsive transcription factor RAP2-3;Ethylene response factor	BaRT2v18chr1HG021720	-1.83799	Actin;Actin-7	139	146	+	12.7636	1.83e-05	0.08
ERF	BaRT2v18chr1HG028050	2.07366	AP2/ERF domain-containing protein;Ethylene-responsive transcription factor RAP2-3;Ethylene response factor	BaRT2v18chr1HG008200	-4.00309	Peroxidase	132	139	-	12.7636	1.83e-05	0.08
ERF	BaRT2v18chr1HG028050	2.07366	AP2/ERF domain-containing protein;Ethylene-responsive transcription factor RAP2-3;Ethylene response factor	BaRT2v18chr1HG021720	-1.83799	Actin;Actin-7	142	149	+	12.7636	1.83e-05	0.08
ERF	BaRT2v18chr1HG028050	2.07366	AP2/ERF domain-containing protein;Ethylene-responsive transcription factor RAP2-3;Ethylene response factor	BaRT2v18chr1HG019230	-3.4503	Cytokinin dehydrogenase	144	151	+	12.7636	1.83e-05	0.08
ERF	BaRT2v18chr1HG028050	2.07366	AP2/ERF domain-containing protein;Ethylene-responsive transcription factor RAP2-3;Ethylene response factor	BaRT2v18chr1HG033120	-2.48206	Basic leucine zipper 23;Transcription factor TGA3;BZIP domain-containing protein	146	153	+	12.7636	1.83e-05	0.08
ERF	BaRT2v18chr1HG028050	2.07366	AP2/ERF domain-containing protein;Ethylene-responsive transcription factor RAP2-3;Ethylene response factor	BaRT2v18chr1HG014580	-2.23966	0	153	160	+	12.7636	1.83e-05	0.08
ERF	BaRT2v18chr1HG028050	2.07366	AP2/ERF domain-containing protein;Ethylene-responsive transcription factor RAP2-3;Ethylene response factor	BaRT2v18chr1HG020340	-3.53961	0	156	163	-	12.7636	1.83e-05	0.08
ERF	BaRT2v18chr1HG028050	2.07366	AP2/ERF domain-containing protein;Ethylene-responsive transcription factor RAP2-3;Ethylene response factor	BaRT2v18chr1HG019230	-3.4503	Cytokinin dehydrogenase	165	172	+	12.7636	1.83e-05	0.08
ERF	BaRT2v18chr1HG028050	2.07366	AP2/ERF domain-containing protein;Ethylene-responsive transcription factor RAP2-3;Ethylene response factor	BaRT2v18chr1HG020340	-3.53961	0	159	166	-	12.7636	1.83e-05	0.08
ERF	BaRT2v18chr1HG028050	2.07366	AP2/ERF domain-containing protein;Ethylene-responsive transcription factor RAP2-3;Ethylene response factor	BaRT2v18chr1HG007270	-2.42733	Protein kinase domain-containing protein	164	171	-	12.7636	1.83e-05	0.08
ERF	BaRT2v18chr1HG028050	2.07366	AP2/ERF domain-containing protein;Ethylene-responsive transcription factor RAP2-3;Ethylene response factor	BaRT2v18chr1HG022780	-1.87134	probable lysophospholipase BODYGUARD 3;AB hydrolase-1 domain-containing protein;Putative alpha/beta-hydrolase involved in synthesis of cutin;Cardiolipin-specific phospholipase;Hydrolase, alpha/beta fold family protein, expressed	170	177	-	12.7636	1.83e-05	0.08
ERF	BaRT2v18chr1HG028050	2.07366	AP2/ERF domain-containing protein;Ethylene-responsive transcription factor RAP2-3;Ethylene response factor	BaRT2v18chr1HG022780	-1.87134	probable lysophospholipase BODYGUARD 3;AB hydrolase-1 domain-containing protein;Putative alpha/beta-hydrolase involved in synthesis of cutin;Cardiolipin-specific phospholipase;Hydrolase, alpha/beta fold family protein, expressed	173	180	-	12.7636	1.83e-05	0.08
ERF	BaRT2v18chr1HG028050	2.07366	AP2/ERF domain-containing protein;Ethylene-responsive transcription factor RAP2-3;Ethylene response factor	BaRT2v18chr1HG036220	-2.49865	NADPH-dependent aldo-keto reductase, chloroplastic isoform X1;Aldo-keto reductase family 4 member C9;Aldo-keto reductase family 4 member c9-like protein (Fragment);NAD(P)-linked oxidoreductase superfamily protein;NADPH-dependent aldo-keto reductase, chloroplastic-like	182	189	+	12.7636	1.83e-05	0.08
ERF	BaRT2v18chr1HG028050	2.07366	AP2/ERF domain-containing protein;Ethylene-responsive transcription factor RAP2-3;Ethylene response factor	BaRT2v18chr1HG019230	-3.4503	Cytokinin dehydrogenase	190	197	+	12.7636	1.83e-05	0.08
ERF	BaRT2v18chr1HG028050	2.07366	AP2/ERF domain-containing protein;Ethylene-responsive transcription factor RAP2-3;Ethylene response factor	BaRT2v18chr1HG008150	-1.98115	Peroxidase	193	200	+	12.7636	1.83e-05	0.08
ERF	BaRT2v18chr1HG028050	2.07366	AP2/ERF domain-containing protein;Ethylene-responsive transcription factor RAP2-3;Ethylene response factor	BaRT2v18chr1HG019230	-3.4503	Cytokinin dehydrogenase	208	215	+	12.7636	1.83e-05	0.08
ERF	BaRT2v18chr1HG028050	2.07366	AP2/ERF domain-containing protein;Ethylene-responsive transcription factor RAP2-3;Ethylene response factor	BaRT2v18chr1HG019740	-2.67315	GRAM domain-containing protein	209	216	+	12.7636	1.83e-05	0.08
ERF	BaRT2v18chr1HG028050	2.07366	AP2/ERF domain-containing protein;Ethylene-responsive transcription factor RAP2-3;Ethylene response factor	BaRT2v18chr1HG019230	-3.4503	Cytokinin dehydrogenase	227	234	+	12.7636	1.83e-05	0.08
ERF	BaRT2v18chr1HG028050	2.07366	AP2/ERF domain-containing protein;Ethylene-responsive transcription factor RAP2-3;Ethylene response factor	BaRT2v18chr1HG025470	-2.37827	Expansin-like EG45 domain-containing protein;Beta-expansin 1a;Beta-expansin-9;Expansin 1	230	237	+	12.7636	1.83e-05	0.08
ERF	BaRT2v18chr1HG028050	2.07366	AP2/ERF domain-containing protein;Ethylene-responsive transcription factor RAP2-3;Ethylene response factor	BaRT2v18chr1HG019230	-3.4503	Cytokinin dehydrogenase	245	252	+	12.7636	1.83e-05	0.08
ERF	BaRT2v18chr1HG028050	2.07366	AP2/ERF domain-containing protein;Ethylene-responsive transcription factor RAP2-3;Ethylene response factor	BaRT2v18chr1HG032420	-1.6801	Peroxidase	251	258	+	12.7636	1.83e-05	0.08
ERF	BaRT2v18chr1HG028050	2.07366	AP2/ERF domain-containing protein;Ethylene-responsive transcription factor RAP2-3;Ethylene response factor	BaRT2v18chr1HG025470	-2.37827	Expansin-like EG45 domain-containing protein;Beta-expansin 1a;Beta-expansin-9;Expansin 1	252	259	+	12.7636	1.83e-05	0.08
ERF	BaRT2v18chr1HG028050	2.07366	AP2/ERF domain-containing protein;Ethylene-responsive transcription factor RAP2-3;Ethylene response factor	BaRT2v18chr1HG007270	-2.42733	Protein kinase domain-containing protein	246	253	-	12.7636	1.83e-05	0.08
ERF	BaRT2v18chr1HG028050	2.07366	AP2/ERF domain-containing protein;Ethylene-responsive transcription factor RAP2-3;Ethylene response factor	BaRT2v18chr1HG025470	-2.37827	Expansin-like EG45 domain-containing protein;Beta-expansin 1a;Beta-expansin-9;Expansin 1	260	267	+	12.7636	1.83e-05	0.08
ERF	BaRT2v18chr1HG028050	2.07366	AP2/ERF domain-containing protein;Ethylene-responsive transcription factor RAP2-3;Ethylene response factor	BaRT2v18chr1HG019740	-2.67315	GRAM domain-containing protein	265	272	+	12.7636	1.83e-05	0.08
ERF	BaRT2v18chr1HG028050	2.07366	AP2/ERF domain-containing protein;Ethylene-responsive transcription factor RAP2-3;Ethylene response factor	BaRT2v18chr1HG019740	-2.67315	GRAM domain-containing protein	268	275	+	12.7636	1.83e-05	0.08
ERF	BaRT2v18chr1HG028050	2.07366	AP2/ERF domain-containing protein;Ethylene-responsive transcription factor RAP2-3;Ethylene response factor	BaRT2v18chr1HG004260	-2.84796	Citrate-binding protein, putative;Citrate binding protein, putative, expressed;citrate-binding protein-like	268	275	+	12.7636	1.83e-05	0.08
ERF	BaRT2v18chr1HG028050	2.07366	AP2/ERF domain-containing protein;Ethylene-responsive transcription factor RAP2-3;Ethylene response factor	BaRT2v18chr6HG288050	-2.49417	0	273	280	+	12.7636	1.83e-05	0.08
ERF	BaRT2v18chr1HG028050	2.07366	AP2/ERF domain-containing protein;Ethylene-responsive transcription factor RAP2-3;Ethylene response factor	BaRT2v18chr1HG007270	-2.42733	Protein kinase domain-containing protein	271	278	-	12.7636	1.83e-05	0.08
ERF	BaRT2v18chr1HG028050	2.07366	AP2/ERF domain-containing protein;Ethylene-responsive transcription factor RAP2-3;Ethylene response factor	BaRT2v18chr1HG025470	-2.37827	Expansin-like EG45 domain-containing protein;Beta-expansin 1a;Beta-expansin-9;Expansin 1	290	297	+	12.7636	1.83e-05	0.08
ERF	BaRT2v18chr1HG028050	2.07366	AP2/ERF domain-containing protein;Ethylene-responsive transcription factor RAP2-3;Ethylene response factor	BaRT2v18chr1HG019230	-3.4503	Cytokinin dehydrogenase	292	299	+	12.7636	1.83e-05	0.08
ERF	BaRT2v18chr1HG028050	2.07366	AP2/ERF domain-containing protein;Ethylene-responsive transcription factor RAP2-3;Ethylene response factor	BaRT2v18chr1HG019230	-3.4503	Cytokinin dehydrogenase	295	302	+	12.7636	1.83e-05	0.08
ERF	BaRT2v18chr1HG028050	2.07366	AP2/ERF domain-containing protein;Ethylene-responsive transcription factor RAP2-3;Ethylene response factor	BaRT2v18chr1HG019230	-3.4503	Cytokinin dehydrogenase	298	305	+	12.7636	1.83e-05	0.08
ERF	BaRT2v18chr1HG028050	2.07366	AP2/ERF domain-containing protein;Ethylene-responsive transcription factor RAP2-3;Ethylene response factor	BaRT2v18chr1HG035030	-2.24748	Ammonium transporter	309	316	-	12.7636	1.83e-05	0.08
ERF	BaRT2v18chr1HG028050	2.07366	AP2/ERF domain-containing protein;Ethylene-responsive transcription factor RAP2-3;Ethylene response factor	BaRT2v18chr1HG025470	-2.37827	Expansin-like EG45 domain-containing protein;Beta-expansin 1a;Beta-expansin-9;Expansin 1	320	327	+	12.7636	1.83e-05	0.08
ERF	BaRT2v18chr1HG028050	2.07366	AP2/ERF domain-containing protein;Ethylene-responsive transcription factor RAP2-3;Ethylene response factor	BaRT2v18chr1HG003740	-5.70177	0	320	327	-	12.7636	1.83e-05	0.08
ERF	BaRT2v18chr1HG028050	2.07366	AP2/ERF domain-containing protein;Ethylene-responsive transcription factor RAP2-3;Ethylene response factor	BaRT2v18chr1HG026660	1.55928	RNA helicase	335	342	+	12.7636	1.83e-05	0.08
ERF	BaRT2v18chr1HG028050	2.07366	AP2/ERF domain-containing protein;Ethylene-responsive transcription factor RAP2-3;Ethylene response factor	BaRT2v18chr1HG025040	-2.25809	NAD(P)-binding Rossmann-fold superfamily protein isoform 2;Oxidoreductase, short chain dehydrogenase/reductase family protein, expressed;short-chain dehydrogenase TIC 32, chloroplastic-like;Short-chain dehydrogenase TIC 32, chloroplastic;NAD dependent epimerase/dehydratase family protein, expressed	341	348	+	12.7636	1.83e-05	0.08
ERF	BaRT2v18chr1HG028050	2.07366	AP2/ERF domain-containing protein;Ethylene-responsive transcription factor RAP2-3;Ethylene response factor	BaRT2v18chr1HG025040	-2.25809	NAD(P)-binding Rossmann-fold superfamily protein isoform 2;Oxidoreductase, short chain dehydrogenase/reductase family protein, expressed;short-chain dehydrogenase TIC 32, chloroplastic-like;Short-chain dehydrogenase TIC 32, chloroplastic;NAD dependent epimerase/dehydratase family protein, expressed	344	351	+	12.7636	1.83e-05	0.08
ERF	BaRT2v18chr1HG028050	2.07366	AP2/ERF domain-containing protein;Ethylene-responsive transcription factor RAP2-3;Ethylene response factor	BaRT2v18chr1HG000520	-1.6271	Chalcone-flavonone isomerase family protein	348	355	+	12.7636	1.83e-05	0.08
ERF	BaRT2v18chr1HG028050	2.07366	AP2/ERF domain-containing protein;Ethylene-responsive transcription factor RAP2-3;Ethylene response factor	BaRT2v18chr1HG025470	-2.37827	Expansin-like EG45 domain-containing protein;Beta-expansin 1a;Beta-expansin-9;Expansin 1	365	372	+	12.7636	1.83e-05	0.08
ERF	BaRT2v18chr1HG028050	2.07366	AP2/ERF domain-containing protein;Ethylene-responsive transcription factor RAP2-3;Ethylene response factor	BaRT2v18chr1HG033690	1.746	BZIP domain-containing protein;ABSCISIC ACID-INSENSITIVE 5-like protein 2	387	394	+	12.7636	1.83e-05	0.08
ERF	BaRT2v18chr1HG028050	2.07366	AP2/ERF domain-containing protein;Ethylene-responsive transcription factor RAP2-3;Ethylene response factor	BaRT2v18chr1HG025470	-2.37827	Expansin-like EG45 domain-containing protein;Beta-expansin 1a;Beta-expansin-9;Expansin 1	388	395	+	12.7636	1.83e-05	0.08
ERF	BaRT2v18chr1HG028050	2.07366	AP2/ERF domain-containing protein;Ethylene-responsive transcription factor RAP2-3;Ethylene response factor	BaRT2v18chr1HG025470	-2.37827	Expansin-like EG45 domain-containing protein;Beta-expansin 1a;Beta-expansin-9;Expansin 1	391	398	+	12.7636	1.83e-05	0.08
ERF	BaRT2v18chr1HG028050	2.07366	AP2/ERF domain-containing protein;Ethylene-responsive transcription factor RAP2-3;Ethylene response factor	BaRT2v18chr1HG000520	-1.6271	Chalcone-flavonone isomerase family protein	394	401	+	12.7636	1.83e-05	0.08
ERF	BaRT2v18chr1HG028050	2.07366	AP2/ERF domain-containing protein;Ethylene-responsive transcription factor RAP2-3;Ethylene response factor	BaRT2v18chr1HG030360	-2.27755	65-kDa microtubule-associated protein 2;65-kDa microtubule-associated protein 5;Microtubule-associated protein, MAP65/Ase1/PRC;Microtubule-associated protein 65-5;65-kDa microtubule-associated protein 5 isoform X1;Protein regulator of cytokinesis, putative	439	446	+	12.7636	1.83e-05	0.08
ERF	BaRT2v18chr1HG028050	2.07366	AP2/ERF domain-containing protein;Ethylene-responsive transcription factor RAP2-3;Ethylene response factor	BaRT2v18chr1HG025470	-2.37827	Expansin-like EG45 domain-containing protein;Beta-expansin 1a;Beta-expansin-9;Expansin 1	462	469	+	12.7636	1.83e-05	0.08
ERF	BaRT2v18chr1HG028050	2.07366	AP2/ERF domain-containing protein;Ethylene-responsive transcription factor RAP2-3;Ethylene response factor	BaRT2v18chr1HG025470	-2.37827	Expansin-like EG45 domain-containing protein;Beta-expansin 1a;Beta-expansin-9;Expansin 1	479	486	+	12.7636	1.83e-05	0.08
ERF	BaRT2v18chr1HG028050	2.07366	AP2/ERF domain-containing protein;Ethylene-responsive transcription factor RAP2-3;Ethylene response factor	BaRT2v18chr6HG292640	-2.13175	0	476	483	-	12.7636	1.83e-05	0.08
ERF	BaRT2v18chr1HG028050	2.07366	AP2/ERF domain-containing protein;Ethylene-responsive transcription factor RAP2-3;Ethylene response factor	BaRT2v18chr1HG003230	-5.76023	Pathogenesis-related thaumatin superfamily protein;Pathogenesis-related protein 5;Thaumatin-like protein 1;thaumatin-like protein 1b;Thaumatin-like protein 1a	491	498	-	12.7636	1.83e-05	0.08
ERF	BaRT2v18chr1HG028050	2.07366	AP2/ERF domain-containing protein;Ethylene-responsive transcription factor RAP2-3;Ethylene response factor	BaRT2v18chr1HG027420	2.91622	Diacylglycerol kinase	519	526	-	12.7636	1.83e-05	0.08
ERF	BaRT2v18chr1HG028050	2.07366	AP2/ERF domain-containing protein;Ethylene-responsive transcription factor RAP2-3;Ethylene response factor	BaRT2v18chr1HG010190	-2.82897	Glutaredoxin domain-containing protein;Thioredoxin-like fold containing protein	531	538	-	12.7636	1.83e-05	0.08
ERF	BaRT2v18chr1HG028050	2.07366	AP2/ERF domain-containing protein;Ethylene-responsive transcription factor RAP2-3;Ethylene response factor	BaRT2v18chr1HG000520	-1.6271	Chalcone-flavonone isomerase family protein	558	565	+	12.7636	1.83e-05	0.08
ERF	BaRT2v18chr1HG028050	2.07366	AP2/ERF domain-containing protein;Ethylene-responsive transcription factor RAP2-3;Ethylene response factor	BaRT2v18chr1HG019930	-2.04877	Alpha-galactosidase	564	571	+	12.7636	1.83e-05	0.08
ERF	BaRT2v18chr1HG028050	2.07366	AP2/ERF domain-containing protein;Ethylene-responsive transcription factor RAP2-3;Ethylene response factor	BaRT2v18chr1HG021220	4.6957	Low-temperature-induced 65 kDa protein	589	596	-	12.7636	1.83e-05	0.08
ERF	BaRT2v18chr1HG028050	2.07366	AP2/ERF domain-containing protein;Ethylene-responsive transcription factor RAP2-3;Ethylene response factor	BaRT2v18chr1HG021220	4.6957	Low-temperature-induced 65 kDa protein	592	599	-	12.7636	1.83e-05	0.08
ERF	BaRT2v18chr1HG028050	2.07366	AP2/ERF domain-containing protein;Ethylene-responsive transcription factor RAP2-3;Ethylene response factor	BaRT2v18chr1HG021220	4.6957	Low-temperature-induced 65 kDa protein	595	602	-	12.7636	1.83e-05	0.08
ERF	BaRT2v18chr1HG028050	2.07366	AP2/ERF domain-containing protein;Ethylene-responsive transcription factor RAP2-3;Ethylene response factor	BaRT2v18chr1HG016520	1.78393	0	612	619	-	12.7636	1.83e-05	0.08
ERF	BaRT2v18chr1HG028050	2.07366	AP2/ERF domain-containing protein;Ethylene-responsive transcription factor RAP2-3;Ethylene response factor	BaRT2v18chr1HG016520	1.78393	0	615	622	-	12.7636	1.83e-05	0.08
ERF	BaRT2v18chr1HG028050	2.07366	AP2/ERF domain-containing protein;Ethylene-responsive transcription factor RAP2-3;Ethylene response factor	BaRT2v18chr1HG012680	3.31804	Methylmalonyl-CoA epimerase, mitochondrial-like protein;Putative glyoxalase/Bleomycin resistance protein/Dihydroxybiphenyl dioxygenase;VOC domain-containing protein	617	624	-	12.7636	1.83e-05	0.08
ERF	BaRT2v18chr1HG028050	2.07366	AP2/ERF domain-containing protein;Ethylene-responsive transcription factor RAP2-3;Ethylene response factor	BaRT2v18chr1HG016520	1.78393	0	618	625	-	12.7636	1.83e-05	0.08
ERF	BaRT2v18chr1HG028050	2.07366	AP2/ERF domain-containing protein;Ethylene-responsive transcription factor RAP2-3;Ethylene response factor	BaRT2v18chr1HG016520	1.78393	0	621	628	-	12.7636	1.83e-05	0.08
ERF	BaRT2v18chr1HG028050	2.07366	AP2/ERF domain-containing protein;Ethylene-responsive transcription factor RAP2-3;Ethylene response factor	BaRT2v18chr1HG006670	1.73579	Acyl-CoA oxidase/dehydrogenase, type 1;Acyl-CoA oxidase/dehydrogenase;Isovaleryl-CoA dehydrogenase, mitochondrial;Acyl-CoA dehydrogenase, conserved site-containing protein	641	648	-	12.7636	1.83e-05	0.08
ERF	BaRT2v18chr1HG028050	2.07366	AP2/ERF domain-containing protein;Ethylene-responsive transcription factor RAP2-3;Ethylene response factor	BaRT2v18chr2HG054720	-4.58205	Expansin	662	669	+	12.7636	1.83e-05	0.08
ERF	BaRT2v18chr1HG028050	2.07366	AP2/ERF domain-containing protein;Ethylene-responsive transcription factor RAP2-3;Ethylene response factor	BaRT2v18chr1HG012680	3.31804	Methylmalonyl-CoA epimerase, mitochondrial-like protein;Putative glyoxalase/Bleomycin resistance protein/Dihydroxybiphenyl dioxygenase;VOC domain-containing protein	660	667	-	12.7636	1.83e-05	0.08
ERF	BaRT2v18chr1HG028050	2.07366	AP2/ERF domain-containing protein;Ethylene-responsive transcription factor RAP2-3;Ethylene response factor	BaRT2v18chr1HG014580	-2.23966	0	681	688	+	12.7636	1.83e-05	0.08
ERF	BaRT2v18chr1HG028050	2.07366	AP2/ERF domain-containing protein;Ethylene-responsive transcription factor RAP2-3;Ethylene response factor	BaRT2v18chr1HG014580	-2.23966	0	684	691	+	12.7636	1.83e-05	0.08
ERF	BaRT2v18chr1HG028050	2.07366	AP2/ERF domain-containing protein;Ethylene-responsive transcription factor RAP2-3;Ethylene response factor	BaRT2v18chr1HG020340	-3.53961	0	678	685	-	12.7636	1.83e-05	0.08
ERF	BaRT2v18chr1HG028050	2.07366	AP2/ERF domain-containing protein;Ethylene-responsive transcription factor RAP2-3;Ethylene response factor	BaRT2v18chr1HG025040	-2.25809	NAD(P)-binding Rossmann-fold superfamily protein isoform 2;Oxidoreductase, short chain dehydrogenase/reductase family protein, expressed;short-chain dehydrogenase TIC 32, chloroplastic-like;Short-chain dehydrogenase TIC 32, chloroplastic;NAD dependent epimerase/dehydratase family protein, expressed	699	706	+	12.7636	1.83e-05	0.08
ERF	BaRT2v18chr1HG028050	2.07366	AP2/ERF domain-containing protein;Ethylene-responsive transcription factor RAP2-3;Ethylene response factor	BaRT2v18chr1HG025040	-2.25809	NAD(P)-binding Rossmann-fold superfamily protein isoform 2;Oxidoreductase, short chain dehydrogenase/reductase family protein, expressed;short-chain dehydrogenase TIC 32, chloroplastic-like;Short-chain dehydrogenase TIC 32, chloroplastic;NAD dependent epimerase/dehydratase family protein, expressed	702	709	+	12.7636	1.83e-05	0.08
ERF	BaRT2v18chr1HG028050	2.07366	AP2/ERF domain-containing protein;Ethylene-responsive transcription factor RAP2-3;Ethylene response factor	BaRT2v18chr1HG020580	-1.54943	Acetyltransferase, GNAT family protein, expressed;Arylalkylamine N-acetyltransferase (Fragment);Putative ribosomal-protein-alanine acetyltransferase;Acyl-CoA N-acyltransferases (NAT) superfamily protein	702	709	+	12.7636	1.83e-05	0.08
ERF	BaRT2v18chr1HG028050	2.07366	AP2/ERF domain-containing protein;Ethylene-responsive transcription factor RAP2-3;Ethylene response factor	BaRT2v18chr1HG009900	-1.74095	0	707	714	+	12.7636	1.83e-05	0.08
ERF	BaRT2v18chr1HG028050	2.07366	AP2/ERF domain-containing protein;Ethylene-responsive transcription factor RAP2-3;Ethylene response factor	BaRT2v18chr1HG012680	3.31804	Methylmalonyl-CoA epimerase, mitochondrial-like protein;Putative glyoxalase/Bleomycin resistance protein/Dihydroxybiphenyl dioxygenase;VOC domain-containing protein	703	710	-	12.7636	1.83e-05	0.08
ERF	BaRT2v18chr1HG028050	2.07366	AP2/ERF domain-containing protein;Ethylene-responsive transcription factor RAP2-3;Ethylene response factor	BaRT2v18chr2HG054720	-4.58205	Expansin	740	747	+	12.7636	1.83e-05	0.08
ERF	BaRT2v18chr1HG028050	2.07366	AP2/ERF domain-containing protein;Ethylene-responsive transcription factor RAP2-3;Ethylene response factor	BaRT2v18chr1HG025040	-2.25809	NAD(P)-binding Rossmann-fold superfamily protein isoform 2;Oxidoreductase, short chain dehydrogenase/reductase family protein, expressed;short-chain dehydrogenase TIC 32, chloroplastic-like;Short-chain dehydrogenase TIC 32, chloroplastic;NAD dependent epimerase/dehydratase family protein, expressed	756	763	+	12.7636	1.83e-05	0.08
ERF	BaRT2v18chr1HG028050	2.07366	AP2/ERF domain-containing protein;Ethylene-responsive transcription factor RAP2-3;Ethylene response factor	BaRT2v18chr1HG027390	5.08966	Eukaryotic peptide chain release factor subunit 1-3	762	769	+	12.7636	1.83e-05	0.08
ERF	BaRT2v18chr1HG028050	2.07366	AP2/ERF domain-containing protein;Ethylene-responsive transcription factor RAP2-3;Ethylene response factor	BaRT2v18chr1HG027390	5.08966	Eukaryotic peptide chain release factor subunit 1-3	765	772	+	12.7636	1.83e-05	0.08
ERF	BaRT2v18chr1HG028050	2.07366	AP2/ERF domain-containing protein;Ethylene-responsive transcription factor RAP2-3;Ethylene response factor	BaRT2v18chr1HG012680	3.31804	Methylmalonyl-CoA epimerase, mitochondrial-like protein;Putative glyoxalase/Bleomycin resistance protein/Dihydroxybiphenyl dioxygenase;VOC domain-containing protein	786	793	-	12.7636	1.83e-05	0.08
ERF	BaRT2v18chr1HG028050	2.07366	AP2/ERF domain-containing protein;Ethylene-responsive transcription factor RAP2-3;Ethylene response factor	BaRT2v18chr1HG009040	-5.92919	0	803	810	-	12.7636	1.83e-05	0.08
ERF	BaRT2v18chr1HG028050	2.07366	AP2/ERF domain-containing protein;Ethylene-responsive transcription factor RAP2-3;Ethylene response factor	BaRT2v18chr1HG009040	-5.92919	0	806	813	-	12.7636	1.83e-05	0.08
ERF	BaRT2v18chr1HG028050	2.07366	AP2/ERF domain-containing protein;Ethylene-responsive transcription factor RAP2-3;Ethylene response factor	BaRT2v18chr1HG012680	3.31804	Methylmalonyl-CoA epimerase, mitochondrial-like protein;Putative glyoxalase/Bleomycin resistance protein/Dihydroxybiphenyl dioxygenase;VOC domain-containing protein	812	819	-	12.7636	1.83e-05	0.08
ERF	BaRT2v18chr1HG028050	2.07366	AP2/ERF domain-containing protein;Ethylene-responsive transcription factor RAP2-3;Ethylene response factor	BaRT2v18chr1HG027540	1.80985	F-box domain containing protein;F-box domain-containing protein	822	829	+	12.7636	1.83e-05	0.08
ERF	BaRT2v18chr1HG028050	2.07366	AP2/ERF domain-containing protein;Ethylene-responsive transcription factor RAP2-3;Ethylene response factor	BaRT2v18chr1HG008910	5.31435	Glucose and ribitol dehydrogenase;NADPH-dependent aldehyde reductase 1, chloroplastic	854	861	-	12.7636	1.83e-05	0.08
ERF	BaRT2v18chr1HG028050	2.07366	AP2/ERF domain-containing protein;Ethylene-responsive transcription factor RAP2-3;Ethylene response factor	BaRT2v18chr1HG012680	3.31804	Methylmalonyl-CoA epimerase, mitochondrial-like protein;Putative glyoxalase/Bleomycin resistance protein/Dihydroxybiphenyl dioxygenase;VOC domain-containing protein	855	862	-	12.7636	1.83e-05	0.08
ERF	BaRT2v18chr1HG028050	2.07366	AP2/ERF domain-containing protein;Ethylene-responsive transcription factor RAP2-3;Ethylene response factor	BaRT2v18chr1HG008910	5.31435	Glucose and ribitol dehydrogenase;NADPH-dependent aldehyde reductase 1, chloroplastic	857	864	-	12.7636	1.83e-05	0.08
ERF	BaRT2v18chr1HG028050	2.07366	AP2/ERF domain-containing protein;Ethylene-responsive transcription factor RAP2-3;Ethylene response factor	BaRT2v18chr1HG006670	1.73579	Acyl-CoA oxidase/dehydrogenase, type 1;Acyl-CoA oxidase/dehydrogenase;Isovaleryl-CoA dehydrogenase, mitochondrial;Acyl-CoA dehydrogenase, conserved site-containing protein	913	920	-	12.7636	1.83e-05	0.08
ERF	BaRT2v18chr1HG028050	2.07366	AP2/ERF domain-containing protein;Ethylene-responsive transcription factor RAP2-3;Ethylene response factor	BaRT2v18chr1HG017050	2.73558	Putative transporter arsB;Divalent ion symporter;Citrate transporter family protein;Transmembrane protein, putative, expressed;CitMHS domain-containing protein	942	949	+	12.7636	1.83e-05	0.08
ERF	BaRT2v18chr1HG028050	2.07366	AP2/ERF domain-containing protein;Ethylene-responsive transcription factor RAP2-3;Ethylene response factor	BaRT2v18chr1HG020580	-1.54943	Acetyltransferase, GNAT family protein, expressed;Arylalkylamine N-acetyltransferase (Fragment);Putative ribosomal-protein-alanine acetyltransferase;Acyl-CoA N-acyltransferases (NAT) superfamily protein	955	962	+	12.7636	1.83e-05	0.08
ERF	BaRT2v18chr1HG028050	2.07366	AP2/ERF domain-containing protein;Ethylene-responsive transcription factor RAP2-3;Ethylene response factor	BaRT2v18chr1HG020580	-1.54943	Acetyltransferase, GNAT family protein, expressed;Arylalkylamine N-acetyltransferase (Fragment);Putative ribosomal-protein-alanine acetyltransferase;Acyl-CoA N-acyltransferases (NAT) superfamily protein	958	965	+	12.7636	1.83e-05	0.08
ERF	BaRT2v18chr1HG028050	2.07366	AP2/ERF domain-containing protein;Ethylene-responsive transcription factor RAP2-3;Ethylene response factor	BaRT2v18chr1HG012680	3.31804	Methylmalonyl-CoA epimerase, mitochondrial-like protein;Putative glyoxalase/Bleomycin resistance protein/Dihydroxybiphenyl dioxygenase;VOC domain-containing protein	958	965	-	12.7636	1.83e-05	0.08
ERF	BaRT2v18chr1HG028050	2.07366	AP2/ERF domain-containing protein;Ethylene-responsive transcription factor RAP2-3;Ethylene response factor	BaRT2v18chr1HG012680	3.31804	Methylmalonyl-CoA epimerase, mitochondrial-like protein;Putative glyoxalase/Bleomycin resistance protein/Dihydroxybiphenyl dioxygenase;VOC domain-containing protein	968	975	-	12.7636	1.83e-05	0.08
ERF	BaRT2v18chr1HG028050	2.07366	AP2/ERF domain-containing protein;Ethylene-responsive transcription factor RAP2-3;Ethylene response factor	BaRT2v18chr1HG010390	4.28563	0	1004	1011	+	12.7636	1.83e-05	0.08
ERF	BaRT2v18chr1HG028050	2.07366	AP2/ERF domain-containing protein;Ethylene-responsive transcription factor RAP2-3;Ethylene response factor	BaRT2v18chr1HG033120	-2.48206	Basic leucine zipper 23;Transcription factor TGA3;BZIP domain-containing protein	1004	1011	-	12.7636	1.83e-05	0.08
ERF	BaRT2v18chr1HG028050	2.07366	AP2/ERF domain-containing protein;Ethylene-responsive transcription factor RAP2-3;Ethylene response factor	BaRT2v18chr1HG017650	2.58936	Purine catabolism regulatory protein;Putative receptor-like protein kinase	1014	1021	-	12.7636	1.83e-05	0.08
ERF	BaRT2v18chr1HG028050	2.07366	AP2/ERF domain-containing protein;Ethylene-responsive transcription factor RAP2-3;Ethylene response factor	BaRT2v18chr1HG017650	2.58936	Purine catabolism regulatory protein;Putative receptor-like protein kinase	1017	1024	-	12.7636	1.83e-05	0.08
ERF	BaRT2v18chr1HG028050	2.07366	AP2/ERF domain-containing protein;Ethylene-responsive transcription factor RAP2-3;Ethylene response factor	BaRT2v18chr1HG017650	2.58936	Purine catabolism regulatory protein;Putative receptor-like protein kinase	1020	1027	-	12.7636	1.83e-05	0.08
ERF	BaRT2v18chr1HG028050	2.07366	AP2/ERF domain-containing protein;Ethylene-responsive transcription factor RAP2-3;Ethylene response factor	BaRT2v18chr1HG017650	2.58936	Purine catabolism regulatory protein;Putative receptor-like protein kinase	1023	1030	-	12.7636	1.83e-05	0.08
ERF	BaRT2v18chr1HG028050	2.07366	AP2/ERF domain-containing protein;Ethylene-responsive transcription factor RAP2-3;Ethylene response factor	BaRT2v18chr1HG006670	1.73579	Acyl-CoA oxidase/dehydrogenase, type 1;Acyl-CoA oxidase/dehydrogenase;Isovaleryl-CoA dehydrogenase, mitochondrial;Acyl-CoA dehydrogenase, conserved site-containing protein	1048	1055	+	12.7636	1.83e-05	0.08
ERF	BaRT2v18chr1HG028050	2.07366	AP2/ERF domain-containing protein;Ethylene-responsive transcription factor RAP2-3;Ethylene response factor	BaRT2v18chr1HG005570	-2.07156	0	1051	1058	-	12.7636	1.83e-05	0.08
ERF	BaRT2v18chr1HG028050	2.07366	AP2/ERF domain-containing protein;Ethylene-responsive transcription factor RAP2-3;Ethylene response factor	BaRT2v18chr6HG288050	-2.49417	0	1059	1066	+	12.7636	1.83e-05	0.08
ERF	BaRT2v18chr1HG028050	2.07366	AP2/ERF domain-containing protein;Ethylene-responsive transcription factor RAP2-3;Ethylene response factor	BaRT2v18chr1HG005570	-2.07156	0	1075	1082	-	12.7636	1.83e-05	0.08
ERF	BaRT2v18chr1HG028050	2.07366	AP2/ERF domain-containing protein;Ethylene-responsive transcription factor RAP2-3;Ethylene response factor	BaRT2v18chr1HG037020	-3.14935	Period circadian protein-like	1083	1090	+	12.7636	1.83e-05	0.08
ERF	BaRT2v18chr1HG028050	2.07366	AP2/ERF domain-containing protein;Ethylene-responsive transcription factor RAP2-3;Ethylene response factor	BaRT2v18chr1HG005570	-2.07156	0	1078	1085	-	12.7636	1.83e-05	0.08
ERF	BaRT2v18chr1HG028050	2.07366	AP2/ERF domain-containing protein;Ethylene-responsive transcription factor RAP2-3;Ethylene response factor	BaRT2v18chr1HG025430	-2.47124	C2H2 zinc-finger protein ZPT3-3;Cys2/His2 zinc-finger transcription factor;Zinc finger protein ZAT9	1135	1142	+	12.7636	1.83e-05	0.08
ERF	BaRT2v18chr1HG028050	2.07366	AP2/ERF domain-containing protein;Ethylene-responsive transcription factor RAP2-3;Ethylene response factor	BaRT2v18chr1HG025430	-2.47124	C2H2 zinc-finger protein ZPT3-3;Cys2/His2 zinc-finger transcription factor;Zinc finger protein ZAT9	1138	1145	+	12.7636	1.83e-05	0.08
ERF	BaRT2v18chr1HG028050	2.07366	AP2/ERF domain-containing protein;Ethylene-responsive transcription factor RAP2-3;Ethylene response factor	BaRT2v18chr1HG010390	4.28563	0	1150	1157	-	12.7636	1.83e-05	0.08
ERF	BaRT2v18chr1HG028050	2.07366	AP2/ERF domain-containing protein;Ethylene-responsive transcription factor RAP2-3;Ethylene response factor	BaRT2v18chr1HG010390	4.28563	0	1159	1166	-	12.7636	1.83e-05	0.08
ERF	BaRT2v18chr1HG028050	2.07366	AP2/ERF domain-containing protein;Ethylene-responsive transcription factor RAP2-3;Ethylene response factor	BaRT2v18chr1HG008130	-4.33423	Peroxidase	1161	1168	-	12.7636	1.83e-05	0.08
ERF	BaRT2v18chr1HG028050	2.07366	AP2/ERF domain-containing protein;Ethylene-responsive transcription factor RAP2-3;Ethylene response factor	BaRT2v18chr1HG006060	1.62456	4-phosphopantetheinyl transferase sfp;ACPS domain-containing protein	1165	1172	-	12.7636	1.83e-05	0.08
ERF	BaRT2v18chr1HG028050	2.07366	AP2/ERF domain-containing protein;Ethylene-responsive transcription factor RAP2-3;Ethylene response factor	BaRT2v18chr1HG006060	1.62456	4-phosphopantetheinyl transferase sfp;ACPS domain-containing protein	1168	1175	-	12.7636	1.83e-05	0.08
ERF	BaRT2v18chr1HG028050	2.07366	AP2/ERF domain-containing protein;Ethylene-responsive transcription factor RAP2-3;Ethylene response factor	BaRT2v18chr1HG006060	1.62456	4-phosphopantetheinyl transferase sfp;ACPS domain-containing protein	1171	1178	-	12.7636	1.83e-05	0.08
ERF	BaRT2v18chr1HG028050	2.07366	AP2/ERF domain-containing protein;Ethylene-responsive transcription factor RAP2-3;Ethylene response factor	BaRT2v18chr1HG023290	1.89732	ADP-ribosylation factor GTPase-activating protein 3;probable ADP-ribosylation factor GTPase-activating protein AGD9;probable ADP-ribosylation factor GTPase-activating protein AGD8;ADP-ribosylation factor GTPase-activating protein AGD10;Arf GTPase activating protein;ADP-ribosylation factor GTPase-activating protein;GTPase activating protein, putative, expressed;Arf-GAP domain-containing protein	1203	1210	-	12.7636	1.83e-05	0.08
ERF	BaRT2v18chr1HG028050	2.07366	AP2/ERF domain-containing protein;Ethylene-responsive transcription factor RAP2-3;Ethylene response factor	BaRT2v18chr6HG288050	-2.49417	0	1211	1218	+	12.7636	1.83e-05	0.08
ERF	BaRT2v18chr1HG028050	2.07366	AP2/ERF domain-containing protein;Ethylene-responsive transcription factor RAP2-3;Ethylene response factor	BaRT2v18chr1HG006060	1.62456	4-phosphopantetheinyl transferase sfp;ACPS domain-containing protein	1214	1221	+	12.7636	1.83e-05	0.08
ERF	BaRT2v18chr1HG028050	2.07366	AP2/ERF domain-containing protein;Ethylene-responsive transcription factor RAP2-3;Ethylene response factor	BaRT2v18chr1HG000040	1.55262	0	1213	1220	-	12.7636	1.83e-05	0.08
ERF	BaRT2v18chr1HG028050	2.07366	AP2/ERF domain-containing protein;Ethylene-responsive transcription factor RAP2-3;Ethylene response factor	BaRT2v18chr1HG000040	1.55262	0	1216	1223	-	12.7636	1.83e-05	0.08
ERF	BaRT2v18chr1HG028050	2.07366	AP2/ERF domain-containing protein;Ethylene-responsive transcription factor RAP2-3;Ethylene response factor	BaRT2v18chr1HG026070	1.98387	Serine/threonine-protein kinase SAPK3;Serine/threonine-protein kinase SAPK1;Serine/threonine-protein kinase SAPK2;Serine/threonine-protein kinase SR;Serine/threonine-protein kinase SRK2C;Protein kinase domain-containing protein	1231	1238	+	12.7636	1.83e-05	0.08
ERF	BaRT2v18chr1HG028050	2.07366	AP2/ERF domain-containing protein;Ethylene-responsive transcription factor RAP2-3;Ethylene response factor	BaRT2v18chr1HG005000	-3.74927	NAB domain-containing protein	1234	1241	+	12.7636	1.83e-05	0.08
ERF	BaRT2v18chr1HG028050	2.07366	AP2/ERF domain-containing protein;Ethylene-responsive transcription factor RAP2-3;Ethylene response factor	BaRT2v18chr1HG026140	-2.57179	Cyclin	1250	1257	+	12.7636	1.83e-05	0.08
ERF	BaRT2v18chr1HG028050	2.07366	AP2/ERF domain-containing protein;Ethylene-responsive transcription factor RAP2-3;Ethylene response factor	BaRT2v18chr1HG026140	-2.57179	Cyclin	1253	1260	+	12.7636	1.83e-05	0.08
ERF	BaRT2v18chr1HG028050	2.07366	AP2/ERF domain-containing protein;Ethylene-responsive transcription factor RAP2-3;Ethylene response factor	BaRT2v18chr1HG048140	4.30051	RNA polymerase sigma factor sigE, chloroplastic/mitochondrial	1281	1288	+	12.7636	1.83e-05	0.08
ERF	BaRT2v18chr1HG028050	2.07366	AP2/ERF domain-containing protein;Ethylene-responsive transcription factor RAP2-3;Ethylene response factor	BaRT2v18chr1HG032810	2.23409	High molecular mass early light-inducible protein HV58, chloroplastic	1281	1288	+	12.7636	1.83e-05	0.08
ERF	BaRT2v18chr1HG028050	2.07366	AP2/ERF domain-containing protein;Ethylene-responsive transcription factor RAP2-3;Ethylene response factor	BaRT2v18chr1HG010390	4.28563	0	1289	1296	+	12.7636	1.83e-05	0.08
ERF	BaRT2v18chr1HG028050	2.07366	AP2/ERF domain-containing protein;Ethylene-responsive transcription factor RAP2-3;Ethylene response factor	BaRT2v18chr1HG037350	-2.5746	Putative proton-dependent oligopeptide transporter family, major facilitator superfamily;Oligopeptide transporter, putative;Putative peptide/nitrate transporter;Peptide transporter PTR2-B;Nitrate transporter 1/peptide transporter family protein	1295	1302	+	12.7636	1.83e-05	0.08
ERF	BaRT2v18chr1HG028050	2.07366	AP2/ERF domain-containing protein;Ethylene-responsive transcription factor RAP2-3;Ethylene response factor	BaRT2v18chr1HG033350	-1.84836	Cyclin N-terminal domain-containing protein	1299	1306	+	12.7636	1.83e-05	0.08
ERF	BaRT2v18chr1HG028050	2.07366	AP2/ERF domain-containing protein;Ethylene-responsive transcription factor RAP2-3;Ethylene response factor	BaRT2v18chr1HG033360	-5.56944	Cyclin N-terminal domain-containing protein	1301	1308	+	12.7636	1.83e-05	0.08
ERF	BaRT2v18chr1HG028050	2.07366	AP2/ERF domain-containing protein;Ethylene-responsive transcription factor RAP2-3;Ethylene response factor	BaRT2v18chr1HG033350	-1.84836	Cyclin N-terminal domain-containing protein	1302	1309	+	12.7636	1.83e-05	0.08
ERF	BaRT2v18chr1HG028050	2.07366	AP2/ERF domain-containing protein;Ethylene-responsive transcription factor RAP2-3;Ethylene response factor	BaRT2v18chr1HG033360	-5.56944	Cyclin N-terminal domain-containing protein	1304	1311	+	12.7636	1.83e-05	0.08
ERF	BaRT2v18chr1HG028050	2.07366	AP2/ERF domain-containing protein;Ethylene-responsive transcription factor RAP2-3;Ethylene response factor	BaRT2v18chr1HG033350	-1.84836	Cyclin N-terminal domain-containing protein	1305	1312	+	12.7636	1.83e-05	0.08
ERF	BaRT2v18chr1HG028050	2.07366	AP2/ERF domain-containing protein;Ethylene-responsive transcription factor RAP2-3;Ethylene response factor	BaRT2v18chr1HG033350	-1.84836	Cyclin N-terminal domain-containing protein	1308	1315	+	12.7636	1.83e-05	0.08
ERF	BaRT2v18chr1HG028050	2.07366	AP2/ERF domain-containing protein;Ethylene-responsive transcription factor RAP2-3;Ethylene response factor	BaRT2v18chr1HG033350	-1.84836	Cyclin N-terminal domain-containing protein	1311	1318	+	12.7636	1.83e-05	0.08
ERF	BaRT2v18chr1HG028050	2.07366	AP2/ERF domain-containing protein;Ethylene-responsive transcription factor RAP2-3;Ethylene response factor	BaRT2v18chr1HG035900	2.50091	Molecular chaperones HSP70/HSC70, HSP70 superfamily;Heat shock cognate 70 kDa protein 2;heat shock cognate 70 kDa protein 2-like;heat shock cognate 70 kDa protein 2;Putative mediator of RNA polymerase II transcription subunit 37c	1320	1327	+	12.7636	1.83e-05	0.08
ERF	BaRT2v18chr1HG028050	2.07366	AP2/ERF domain-containing protein;Ethylene-responsive transcription factor RAP2-3;Ethylene response factor	BaRT2v18chr2HG059410	3.07133	DNA binding protein, putative isoform 1;Usp domain-containing protein;Fiber protein Fb19 (Fragment)	1322	1329	+	12.7636	1.83e-05	0.08
ERF	BaRT2v18chr1HG028050	2.07366	AP2/ERF domain-containing protein;Ethylene-responsive transcription factor RAP2-3;Ethylene response factor	BaRT2v18chr2HG059410	3.07133	DNA binding protein, putative isoform 1;Usp domain-containing protein;Fiber protein Fb19 (Fragment)	1325	1332	+	12.7636	1.83e-05	0.08
ERF	BaRT2v18chr1HG028050	2.07366	AP2/ERF domain-containing protein;Ethylene-responsive transcription factor RAP2-3;Ethylene response factor	BaRT2v18chr2HG059410	3.07133	DNA binding protein, putative isoform 1;Usp domain-containing protein;Fiber protein Fb19 (Fragment)	1328	1335	+	12.7636	1.83e-05	0.08
ERF	BaRT2v18chr1HG028050	2.07366	AP2/ERF domain-containing protein;Ethylene-responsive transcription factor RAP2-3;Ethylene response factor	BaRT2v18chr6HG288050	-2.49417	0	1344	1351	-	12.7636	1.83e-05	0.08
ERF	BaRT2v18chr1HG028050	2.07366	AP2/ERF domain-containing protein;Ethylene-responsive transcription factor RAP2-3;Ethylene response factor	BaRT2v18chr1HG003170	1.80602	ACT domain-containing protein ACR9	1355	1362	+	12.7636	1.83e-05	0.08
ERF	BaRT2v18chr1HG028050	2.07366	AP2/ERF domain-containing protein;Ethylene-responsive transcription factor RAP2-3;Ethylene response factor	BaRT2v18chr2HG059410	3.07133	DNA binding protein, putative isoform 1;Usp domain-containing protein;Fiber protein Fb19 (Fragment)	1362	1369	+	12.7636	1.83e-05	0.08
ERF	BaRT2v18chr1HG028050	2.07366	AP2/ERF domain-containing protein;Ethylene-responsive transcription factor RAP2-3;Ethylene response factor	BaRT2v18chr1HG022270	1.56102	Non-specific serine/threonine protein kinase	1363	1370	+	12.7636	1.83e-05	0.08
ERF	BaRT2v18chr1HG028050	2.07366	AP2/ERF domain-containing protein;Ethylene-responsive transcription factor RAP2-3;Ethylene response factor	BaRT2v18chr1HG022270	1.56102	Non-specific serine/threonine protein kinase	1366	1373	+	12.7636	1.83e-05	0.08
ERF	BaRT2v18chr1HG028050	2.07366	AP2/ERF domain-containing protein;Ethylene-responsive transcription factor RAP2-3;Ethylene response factor	BaRT2v18chr4HG210200	1.77553	0	1369	1376	+	12.7636	1.83e-05	0.08
ERF	BaRT2v18chr1HG028050	2.07366	AP2/ERF domain-containing protein;Ethylene-responsive transcription factor RAP2-3;Ethylene response factor	BaRT2v18chr1HG022270	1.56102	Non-specific serine/threonine protein kinase	1369	1376	+	12.7636	1.83e-05	0.08
ERF	BaRT2v18chr1HG028050	2.07366	AP2/ERF domain-containing protein;Ethylene-responsive transcription factor RAP2-3;Ethylene response factor	BaRT2v18chr1HG022270	1.56102	Non-specific serine/threonine protein kinase	1372	1379	+	12.7636	1.83e-05	0.08
ERF	BaRT2v18chr1HG028050	2.07366	AP2/ERF domain-containing protein;Ethylene-responsive transcription factor RAP2-3;Ethylene response factor	BaRT2v18chr1HG022270	1.56102	Non-specific serine/threonine protein kinase	1375	1382	+	12.7636	1.83e-05	0.08
ERF	BaRT2v18chr1HG028050	2.07366	AP2/ERF domain-containing protein;Ethylene-responsive transcription factor RAP2-3;Ethylene response factor	BaRT2v18chr1HG022270	1.56102	Non-specific serine/threonine protein kinase	1378	1385	+	12.7636	1.83e-05	0.08
ERF	BaRT2v18chr1HG028050	2.07366	AP2/ERF domain-containing protein;Ethylene-responsive transcription factor RAP2-3;Ethylene response factor	BaRT2v18chr1HG022270	1.56102	Non-specific serine/threonine protein kinase	1381	1388	+	12.7636	1.83e-05	0.08
ERF	BaRT2v18chr1HG028050	2.07366	AP2/ERF domain-containing protein;Ethylene-responsive transcription factor RAP2-3;Ethylene response factor	BaRT2v18chr1HG010390	4.28563	0	1387	1394	+	12.7636	1.83e-05	0.08
ERF	BaRT2v18chr1HG028050	2.07366	AP2/ERF domain-containing protein;Ethylene-responsive transcription factor RAP2-3;Ethylene response factor	BaRT2v18chr1HG010390	4.28563	0	1390	1397	+	12.7636	1.83e-05	0.08
ERF	BaRT2v18chr1HG028050	2.07366	AP2/ERF domain-containing protein;Ethylene-responsive transcription factor RAP2-3;Ethylene response factor	BaRT2v18chr1HG010390	4.28563	0	1393	1400	+	12.7636	1.83e-05	0.08
ERF	BaRT2v18chr1HG028050	2.07366	AP2/ERF domain-containing protein;Ethylene-responsive transcription factor RAP2-3;Ethylene response factor	BaRT2v18chr1HG010390	4.28563	0	1396	1403	+	12.7636	1.83e-05	0.08
ERF	BaRT2v18chr1HG028050	2.07366	AP2/ERF domain-containing protein;Ethylene-responsive transcription factor RAP2-3;Ethylene response factor	BaRT2v18chr1HG022270	1.56102	Non-specific serine/threonine protein kinase	1408	1415	+	12.7636	1.83e-05	0.08
ERF	BaRT2v18chr1HG028050	2.07366	AP2/ERF domain-containing protein;Ethylene-responsive transcription factor RAP2-3;Ethylene response factor	BaRT2v18chr1HG035610	-7.18618	probable serine/threonine-protein kinase PBL25;probable serine/threonine-protein kinase PBL23;Serine/threonine-protein kinase PBS1;serine/threonine-protein kinase At3g07070;Receptor-like kinase LIP2;Putative serine/threonine-protein kinase PBL26;Protein kinase domain-containing protein	1409	1416	-	12.7636	1.83e-05	0.08
ERF	BaRT2v18chr1HG028050	2.07366	AP2/ERF domain-containing protein;Ethylene-responsive transcription factor RAP2-3;Ethylene response factor	BaRT2v18chr1HG035610	-7.18618	probable serine/threonine-protein kinase PBL25;probable serine/threonine-protein kinase PBL23;Serine/threonine-protein kinase PBS1;serine/threonine-protein kinase At3g07070;Receptor-like kinase LIP2;Putative serine/threonine-protein kinase PBL26;Protein kinase domain-containing protein	1412	1419	-	12.7636	1.83e-05	0.08
ERF	BaRT2v18chr1HG028050	2.07366	AP2/ERF domain-containing protein;Ethylene-responsive transcription factor RAP2-3;Ethylene response factor	BaRT2v18chr1HG033720	2.17704	ATP-binding family protei (Fragment);GPN-loop GTPase	1430	1437	+	12.7636	1.83e-05	0.08
ERF	BaRT2v18chr1HG028050	2.07366	AP2/ERF domain-containing protein;Ethylene-responsive transcription factor RAP2-3;Ethylene response factor	BaRT2v18chr1HG025430	-2.47124	C2H2 zinc-finger protein ZPT3-3;Cys2/His2 zinc-finger transcription factor;Zinc finger protein ZAT9	1432	1439	+	12.7636	1.83e-05	0.08
ERF	BaRT2v18chr1HG028050	2.07366	AP2/ERF domain-containing protein;Ethylene-responsive transcription factor RAP2-3;Ethylene response factor	BaRT2v18chr1HG033720	2.17704	ATP-binding family protei (Fragment);GPN-loop GTPase	1433	1440	+	12.7636	1.83e-05	0.08
ERF	BaRT2v18chr1HG028050	2.07366	AP2/ERF domain-containing protein;Ethylene-responsive transcription factor RAP2-3;Ethylene response factor	BaRT2v18chr1HG011280	-1.90955	Leucine aminopeptidase 2, chloroplastic	1433	1440	+	12.7636	1.83e-05	0.08
ERF	BaRT2v18chr1HG028050	2.07366	AP2/ERF domain-containing protein;Ethylene-responsive transcription factor RAP2-3;Ethylene response factor	BaRT2v18chr1HG020280	-2.00766	C2C2-DOF transcription factor (Fragment);Dof zinc finger protein PBF;Dof-type domain-containing protein	1438	1445	+	12.7636	1.83e-05	0.08
[truncated: 42,788 more rows]
